# Supplementary material for: NorWood: a gene expression resource for evo‐devo studies of conifer wood development
Source: New Phytol. 2017 Feb 10;216(2):482–94. doi: 10.1111/nph.14458 (PMC6079643; doi:10.1111/nph.14458)
Supplement: Supplementary file 2 — Table S1 Section pooling and cell profiling [file NPH-216-482-s002.xlsx]

## Sheet: T1
Section	Sample	New phloem (%)	Cambium (%)	Expanding xylem (%)	SCW forming xylem (%)	Dead earlywood (%)	Latewood (%)	File	Amplified twice
1	T1-01	100						P1129_335	x
2		100						Not sent to sequencing.
3	T1-02	50	50
4		50	50
5	T1-03		100					P1129_303
6	T1-04		70	30				P1129_304
7	T1-05		40	60				P1129_305
8	T1-06		30	70				P1129_306
9				100
10				100
11	T1-07			100				P1129_307
12				100
13				100
14	T1-08			100				P1129_308
15				80	20
16				40	60
17	T1-09			20	80			P1129_309
18					100
19					100
20	T1-10				100			P1129_310
21					100
22					100
23	T1-11				100			P1129_311
24					100
25					100
26	T1-12				100			P1129_312
27					100
28					100
29	T1-13				95	5		P1129_313
30					90	10
31					80	20
32	T1-14				70	30		P1129_314
33					60	40
34					50	50
35	T1-15				40	60		P1129_330
36					30	70
37					20	80
38					15	85
39					10	90
40					5	95
41	T1-16					100		P1129_331
42						100
43						100
44						100
45						100
46						100
47						100
48						100
49						100
50	T1-17					100		P1129_332
51						100
52						100
53						100
54						100
55						100
56						100
57						100
58						100
59	T1-18					100		P1129_333
60						100
61						100
62						100
63						100
64						100
65						100
66						100
67						100
68	T1-19					100		P1129_334
69						100
70						100
71						100
72						100
73						100
74						90	10
75						80	20
76						70	30
77						60	40
78						20	80
79	T1-20						100	P1129_329
80							100
81							100
82							100

## Sheet: T2
Section	Sample	New phloem (%)	Cambium (%)	Expanding xylem (%)	SCW forming xylem (%)	Dead early wood (%)	Late wood (%)	File	Amplified twice
1	T2-01	100						P2048_101	x
2	T2-02	70	30					P2048_102	x
3		30	70
4	T2-03		100					P2048_103
5	T2-04		85	15				P2048_104
6	T2-05		70	30				P2048_105
7			30	70
8	T2-06			100				P2048_106
9				100
10	T2-07			100				P2048_107
11				80	20
12	T2-08			40	60			P2048_108
13				20	80
14	T2-09				100			P2048_109
15					100
16	T2-10				100			P2048_110
17					100
18	T2-11				95	5		P2048_111
19					90	10
20	T2-12				85	15		P2048_112
21					75	25
22	T2-13				65	35		P2048_113
23					55	45
24	T2-14				45	55		P2048_114
25					35	65
26					25	75
27					15	85
28	T2-15				10	90		Not sent to sequencing
29					5	95
30						100
31						100
32	T2-16					100		P2048_115
33						100
34						100
35						100
36	T2-17					100		P2048_116
37						100
38						80	20
39						20	80
40						10	90
41	T2-18						100	P2048_117
42							100
43							100
44							100

## Sheet: T3
Section	Sample	New phloem (%)	Cambium (%)	Expanding early wood (%)	SCW forming xylem (%)	Dead early wood (%)	Late wood (%)	File	Amplified twice
1	T3-01	80	20					P2902_1001	x
2		20	80
3	T3-02		100					P2902_1002
4	T3-03		100					P1336_121
5	T3-04		80	20				P1336_122
6	T3-05		60	40				P1336_123
7			40	60
8	T3-06			100				P1336_124
9				100
10				100
11	T3-07			100				P1336_125
12				80	20
13				40	60
14	T3-08			20	80			P1336_126
15					100
16					100
17	T3-09				100			P1336_127
18					100
19					100
20	T3-10				100			P1336_128
21					100
22					100
23	T3-11				100			P1336_129
24					100
25					100
26	T3-12				100			P1336_130
27					100
28					100
29	T3-13				95	5		P1336_131
30					90	10
31					85	15
32	T3-14				80	20		P1336_132
33					60	40
34					40	60
35	T3-15				30	70		P1336_133
36					65	75
37					20	80
38	T3-16				15	85		P1336_134
39					10	90
40					5	95
41	T3-17					100		P1336_135
42						100
43						100
44						100
45						100
46						100
47	T3-18					100		P1336_136
48						100
49						100
50						100
51						100
52						100
53	T3-19					100		P1336_137
54						100
55						100
56						70	30
57						50	50
58						30	70
59	T3-20						100	P2902_1003
60							100
61							100
62							100
63							100
