# Supplementary material for: NorWood: a gene expression resource for evo‐devo studies of conifer wood development
Source: New Phytol. 2017 Feb 10;216(2):482–94. doi: 10.1111/nph.14458 (PMC6079643; doi:10.1111/nph.14458)
Supplement: Supplementary file 3 — Table S2 Gene expression and sequence data quality [file NPH-216-482-s003.xlsx]

## Sheet: Gene expression
Gene expression for all samples (columns) and genes (rows).
The expression value was calculated using the R package DESeq2 and is VarianceStabilizeTransformed(VST)
	T1-03	T1-04	T1-05	T1-06	T1-07	T1-08	T1-09	T1-10	T1-11	T1-12	T1-13	T1-14	T1-15	T1-16	T1-17	T1-18	T1-19	T1-20	T2-03	T2-04	T2-05	T2-06	T2-07	T2-08	T2-09	T2-10	T2-11	T2-12	T2-13	T2-14	T2-16	T2-17	T2-18	T3-03	T3-04	T3-05	T3-06	T3-07	T3-08	T3-09	T3-10	T3-11	T3-12	T3-13	T3-14	T3-15	T3-16	T3-17	T3-18
MA_10001015g0010	6.46217613195607	4.95100539358728	4.14855397527664	3.91857814722936	2.38583737402406	2.00026132594749	0.971698417308267	1.43283815800844	2.17759076320203	1.04514849431063	1.36213929987228	1.36259222853947	1.00369295484539	0	2.64443141517497	3.4293316579459	2.38683052189111	2.21117915925581	5.37074045143989	4.76433549318545	2.3345713401185	2.54257407715367	1.80399185060875	1.70804909608518	1.3711196648938	3.52791001927302	4.51072869356137	0	2.3170560550908	1.78545800016256	2.93076749746422	0.651076682510479	1.47800038855106	3.61607294152635	3.50325006149097	4.56073432262063	2.23224842014782	1.60362598121879	0.97008687863657	1.58682042566944	1.63808260490382	0.737762437257984	1.10011444768552	0	0	0	0	0	0
MA_10001558g0010	5.48458911977396	4.89732872427182	4.85024134971738	4.93880307490647	4.97484005740648	4.90086443653695	4.34496165314316	4.81679403713327	5.16298831620519	4.73499507811708	5.13257549571726	5.31863521603151	4.91563308509128	4.32891068335315	4.62362843814822	5.78597135753562	5.09712620954775	5.05664346876184	4.84946989481537	4.99285605580045	5.31117593782154	5.11356436730986	4.92689291719805	4.84351176471616	5.74325691358862	5.6667578304324	5.61388950269783	6.04751963351541	5.85616403422511	4.95064139818479	4.00365651702717	4.00211052305012	4.59479008556037	5.13821635604831	4.95744249761356	5.14568003934187	5.42633846354368	4.4726826394322	5.06273262627542	4.55879968223554	5.33632426148606	4.45934998463356	5.33691302630614	5.04920609004466	4.46098605467757	4.8234346804284	4.58402028808345	4.6139354925108	5.42876750502019
MA_10002614g0010	1.49446105692872	4.2091961653553	3.87771853003806	3.63136499378265	4.14982966551003	4.03061506062129	4.12825872045916	4.16968887808248	4.33990311860492	3.25850972699965	3.74863242104343	3.58500509505544	3.75643683750915	3.98310512786051	4.29268539023253	0	2.38683052189111	4.01530375505592	4.15432849229036	4.15703165295715	3.71417515165634	3.83357365951922	3.43276618895143	0	3.22575307929084	2.52250571984654	0	3.26224786090713	3.19664326097018	2.82184460396238	3.27315361697722	3.61774141257303	5.57783523892222	3.49433090447688	2.34549310461231	3.53060129259374	3.33716024819777	3.91336761382071	2.59929048740206	4.16877386264064	3.57929522530788	3.22905308091505	3.68997599184007	2.83383407960877	3.64905404188306	2.30564857084411	3.7173117735795	4.20043634934546	2.80617143964369
MA_10002g0020	5.96273008931685	6.59664325318298	6.89788741987926	6.70587357512094	6.51895193019663	6.69028978958524	6.90394215598685	6.65027783686665	7.0732685279014	7.32073550570797	7.28558686734544	6.86137435901129	6.67604084207496	6.45810348916004	5.9510934393466	6.66229089917451	6.33408343933475	6.94769294981653	5.99773770060461	6.25801471782212	5.80533445931455	6.5330734640945	6.62535345293752	6.34761946455014	6.70752113252405	6.81325668557104	6.97974988004539	7.17737186845816	5.97571083354643	6.03755960815969	6.43639715882812	6.19464037955162	6.2509157431345	6.42980126999013	6.30462439440352	6.38595324679061	6.98175956628051	6.55765580974277	6.61800021406172	7.29516266507242	7.49931155767882	7.71919931377026	7.74788357373333	6.23432035559625	6.19400921136357	5.93940506668821	6.56090346663477	6.79410790413145	6.90391641906511
MA_10003545g0010	2.83514142646504	2.26331615570235	2.92219191244286	2.86657144343804	2.97339696957643	2.30710362451521	2.71326688064025	2.47662720378555	3.12899258513515	2.76260527681405	3.52478789361004	3.64198022406737	3.45656583832221	3.22734570136706	2.91466124139909	0	3.35203401853613	2.61021959130661	1.40347307297052	2.17613292925957	2.49950959823613	1.14718517105195	2.42498991747227	0	0	0	0	2.22438991864269	2.00925991282059	3.95837982216968	1.06989160267594	2.77081825500046	4.03218564349019	3.21415548693852	3.39403582105349	2.32620744908976	2.04984431734121	2.56945816499278	2.59929048740206	2.36391754164353	1.90301469987056	2.4019361349729	2.36803386219482	3.46097611360105	4.14436780849719	4.67565327993948	1.96466298774176	2.45162919234615	0.892611464272902
MA_10004132g0010	4.19853859701551	4.91544424229856	4.67131169705209	4.93880307490647	4.69410056900991	4.73985067273454	4.50349270699277	4.76087129800393	4.37220982641951	4.73499507811708	5.17154282990806	5.24742766232114	5.05347861419568	4.81337922364079	4.62362843814822	5.2931661928497	4.80053965652662	5.52666224456847	5.49058067562815	5.63423259887539	5.06645774419924	4.88842493585067	4.92689291719805	5.19315685868857	5.24739226527533	5.13388895734745	5.0275374206205	4.93157231098418	4.77789874373897	4.68398015332883	5.73368825791532	5.27969394478935	5.59844012335148	4.22439002478854	4.35020802536003	4.4517200757825	4.44659795403104	4.13253137179557	4.61423848350376	4.13246466406888	4.49841092214438	4.60931460111881	4.52408346140485	4.43270128699634	4.20737599385469	3.93601333181816	4.84508572195989	5.18075845571691	5.38848187006874
MA_10004389g0010	2.03603608944186	0	1.15181216178882	0.884595732307372	0.926954469116841	1.32211475876258	1.35046381027755	0	0.958119348686906	1.97776034133481	1.64102337044298	0.980718674550491	1.00369295484539	1.03185198507988	2.10036854518713	2.42215320104393	2.23899654340588	2.720818603587	2.68935339477239	1.74221947764851	2.41956716353572	1.58458595801658	1.80399185060875	4.26708117122868	2.81743697975471	2.32407101361004	1.26346737012641	2.8052080000387	2.17220493555155	2.55677046465342	3.4369526598784	2.41521263554161	3.20429838800693	4.8108788220313	4.70846967477226	3.26456186110385	3.29847815493617	4.38072417541305	5.21647990613738	3.73197470483753	3.77442861916025	3.71684889698144	3.72388084486173	5.44815413139649	5.20928006665272	5.42212661316112	4.26478361531363	4.18437331321631	4.59024935829667
MA_100058g0010	2.83514142646504	4.98570929117004	5.11113443817966	4.82481854867425	4.4333666695683	4.55851770495009	4.31104177091194	3.65792833706693	3.12899258513515	2.76260527681405	3.39809525717488	3.10538681431653	3.24060725457206	3.45711370160714	2.10036854518713	0	3.4850406874354	3.73453054581727	0.722173020289761	3.62450783894666	3.74639814662129	3.53296897100471	3.22677911834047	2.42035483864232	2.0080694503509	1.43213841742635	0	0.806574412122977	0	0	1.06989160267594	3.96416489413157	3.20429838800693	3.42931029941537	2.92732142356787	2.76151159314725	4.27927826281595	4.08664454640869	3.07959726948247	4.43025722926518	3.57929522530788	3.83020230190896	2.36803386219482	1.63986424753264	3.34559269309034	2.42024316363792	3.61868267103496	3.8593868509169	2.72034960804033
MA_10006126g0010	3.15751950550966	3.95204680408645	4.51018566341416	4.44202811505271	4.78645552561999	4.92246353109739	4.84876521488556	5.30124923785135	4.87853873062115	5.16827957653156	5.31765604803454	5.45129062245972	5.29496137623643	5.1097165502531	5.65869478271805	6.07876787694782	4.94504486811743	5.55606845601839	3.6030805556289	4.56126272826748	4.69131974169948	4.8219262060096	4.27612874094123	6.26885048141414	4.50587783466334	5.27344237677782	5.91689893166811	4.53163033974583	4.8480134870437	5.7105150241847	5.8390286628837	4.98139699110349	4.85690012722596	4.06316507346154	4.46199448951439	5.27914082747889	5.18511156336131	4.59227383468549	4.77150619873636	5.31651012413536	5.41604788811321	4.88232410941239	5.58643513517518	5.26244537076123	4.63129977805045	4.6977172896217	5.8824372231242	5.73682534728374	5.76923022351622
MA_10006291g0010	3.9466297541005	4.54831492775626	5.16621449922548	4.90180215557213	4.07841389355625	4.4436081306816	3.96314412761644	4.21208295325478	3.78897146821741	3.62459534326673	3.46285492734216	3.52565286197001	3.38817594202271	3.30815384559066	3.1408512022052	0	2.75256579113269	3.31682797138531	4.53557516924485	4.56126272826748	4.25119417077634	4.66001591585875	4.82183632022832	4.74100648845877	4.37636350784432	3.81194810352179	2.66383215670066	3.40145684571167	4.19529589207256	4.95064139818479	4.28580612616155	4.31987137477431	4.92378509815225	4.86070192427128	4.97636997139194	4.43749286839836	4.64311551743402	4.9400609260028	4.97923111310763	4.23874527669666	4.02472596344977	3.96030977085401	4.02486794888602	4.06970639801513	5.01209710796839	5.08003377675121	4.32835549806075	4.15169712743376	4.6820877608481
MA_10007324g0010	3.8319839289091	3.29236341688302	3.77470497905476	3.3285599958355	3.70389012687843	3.61725571556315	2.60285311066939	2.85044328087443	3.27414025691697	2.76260527681405	3.74863242104343	3.6967635795571	3.52181043214868	3.38459106449693	3.24160191519508	4.16208159938068	4.61127492649601	3.78532690367137	2.90597701277437	3.37850229928855	3.34405609615017	3.2049323765938	3.22677911834047	0	2.59751342485568	4.01722507387817	4.89497771377718	3.3565587342706	1.82234893954327	4.51124673569223	3.51225995377968	4.00211052305012	2.68318939756948	3.78114859073709	3.44969362449323	3.53060129259374	3.64469383510746	3.414422179871	3.15858264419641	3.65705581122473	3.2688511266799	2.5453598744218	3.15460952405988	3.46097611360105	2.88235956288081	2.88168568800519	3.13692028053012	3.13529908866403	3.86561188443282
MA_10008335g0010	3.15751950550966	3.11357228725416	2.63385119896777	2.60949366880595	3.12448439369509	2.30710362451521	2.20456996296912	2.32508738535563	2.68240478876298	2.34842577186181	2.05613445326344	2.83631031622792	2.88895257800884	2.9526789225921	0	1.80169828035436	0.98911460110382	0.975034218582116	3.90511320390164	3.08055607512983	2.84116347249893	3.30666487615341	2.77245445148552	3.099239294906	3.06509048452206	2.69558505322673	2.07536509290424	3.81959092356749	1.82234893954327	3.04423754532603	3.27315361697722	2.62957692701995	3.40663687675908	3.99769998016363	4.16429086132741	2.71410330692181	2.1442386520125	2.92879487875865	3.49827429219119	2.07498760030975	2.12135106516376	1.84496006029314	1.68454505462985	3.328387449715	3.28804363977661	3.55417607802009	1.78095721051329	2.20949075523321	1.88987409034373
MA_100087g0010	9.47206101861107	8.93292612319313	9.09534479734352	9.11464952729018	8.924945030135	8.26086648959388	7.41871564195733	6.99704040942649	6.45941900497299	5.97341321288062	5.57177101115285	5.77613177382373	6.15001270720075	6.49272184794356	5.74603908833192	5.35701324436621	4.92194578006722	4.68267677394784	7.0411954952574	8.11028900252689	7.74093833772495	6.84464078074631	6.46033399303233	4.35310331337693	4.46399041434321	4.45350888614135	4.48458164815475	4.38396625981187	4.45726982977269	4.11177111319047	1.78066359771996	4.75635596311816	3.30908507199577	7.80499663045906	7.02555077830884	8.38244555023111	7.94114457150674	6.26088758577176	4.64167316009012	5.85003489537657	4.81042047146485	5.06636402076941	4.20328094700918	2.92936196980844	3.34559269309034	3.50467072212599	3.13692028053012	2.91651760988349	2.04573373004832
MA_10011775g0010	0	0	0	0	0.926954469116841	0	0	1.03311065352033	0.958119348686906	1.4489297506093	0	0.980718674550491	3.86070067448753	4.81337922364079	8.22347115886086	9.6784532277738	5.81336643501692	4.81029998464743	1.01117810690424	0	1.31105432692026	1.89953382816091	0	3.099239294906	2.12646327322837	5.48347575980586	6.59681682259909	6.35517165379252	7.67521667441025	8.59553072520218	9.96930689822948	8.94342093841053	8.54687707221224	0	0	0.662011992573709	0.734273689746913	1.04429880870665	0.97008687863657	1.14887436276759	2.68542693892431	4.07956574552649	7.72725928527191	9.93776723124804	9.32874183949035	10.2651193240349	12.0608503510141	9.66421979443981	10.7869532761612
MA_10011980g0010	4.5990964009758	3.72343914216784	3.6636741902224	4.15763512011806	3.65549897549966	4.10824317980192	3.82546526400575	4.70268671896672	4.40380566124161	4.61082988025647	3.6958815266728	4.89804577470196	5.03140141014268	5.17516492302159	4.82981961302211	2.42215320104393	4.09532086534209	5.26693754152443	4.48692633550543	4.26410077855059	4.15870764032046	3.96304980038502	4.07706328878449	4.92056370979743	4.13058207493303	3.52791001927302	2.07536509290424	3.88400382998442	3.2672770601058	3.48239149426124	3.4369526598784	3.28823026808918	4.6352875331222	3.78114859073709	4.73094404420565	5.12809328593392	4.59644690795368	3.21413093059618	4.40596639436566	4.51721674745347	4.67101593193575	4.65601703341476	4.98015538363484	4.55558625114163	3.5054127691278	3.85954961989784	5.12078137853936	4.29321112070496	4.84984968943301
MA_100123g0010	4.24401224574105	4.52488942792411	4.78131606381156	4.88293882142385	4.89414065042831	5.43927248295346	5.79914253271448	5.67831148443489	6.23241527994574	6.61353457569863	6.86036240575197	6.66372121349538	6.27732056331548	5.68978672413439	5.19541812941409	4.42343986416587	5.74924614483295	5.36989609793107	5.36178668060925	5.28441904417027	5.92217505681419	6.01387501287503	6.6764154175391	5.9760879714721	7.13469755357165	7.06438096122001	7.02572051913199	7.68438122346714	8.77088365007923	6.93262109355802	6.03544610569691	6.26239878342739	5.65198859481824	4.98943879282187	5.83054336271533	4.34903677819963	5.23669632196959	6.03867200993498	6.67876335294769	5.7756872399751	6.62811613445276	6.5657088505697	7.16855907865541	6.97264311223093	6.3272647407295	6.37506953363243	5.04724701329373	5.00025595379791	6.02706924005523
MA_100129g0010	4.66736362086756	5.7110960685858	5.89331668644148	6.01841569001133	5.50953967797765	5.45417014466546	4.98389495052744	5.15714376726028	4.55213251538047	4.7932770121257	5.07207352883268	4.64434297308869	4.56212795486721	4.50915893658134	3.79749800436499	5.00505175236491	4.72245426955431	5.11710748941466	3.95377204738266	4.08872941968338	3.11501005196609	4.02364289998155	3.52551927144293	3.16481334329009	4.35359516635073	3.5721228317364	0	3.21262049802964	3.19664326097018	3.51957939895132	4.70808896504697	3.88511396303843	3.63808414110617	5.02263909392684	3.50325006149097	4.50726062518214	4.74645773878098	4.83320721000685	3.55743124381792	5.32455855318375	4.19303612069576	5.20881057613873	4.42490404811744	3.18206915513619	4.43492018731607	3.77876209184582	4.16381054746193	4.80436804798875	3.86561188443282
MA_10013593g0010	2.03603608944186	4.2091961653553	4.78131606381156	5.14281908459073	4.54339688168683	4.50221113954072	4.87218623863534	4.33222985365137	4.52366672459324	4.7932770121257	5.05132789813923	4.75124917659982	4.53096674437477	4.28997781244885	2.78613670154623	0	2.95154485278723	3.88180016674911	4.71520976289461	3.29959525787074	4.86209160050121	4.08177552460729	4.49717849579119	4.93919906816837	4.91612697514238	4.27869474999277	2.66383215670066	4.24406243464524	1.60169913968958	2.88085939056901	3.68473041503146	4.00211052305012	3.27501314327061	2.39437900937958	2.46137522925814	3.53060129259374	4.21887093602933	2.4992307684616	3.82115222939107	4.98185701677091	4.81042047146485	5.1448113721683	4.89386228609448	4.22608478319943	4.2378715122122	3.77876209184582	5.45515756232727	4.51477434553385	5.10328794568853
MA_100136g0010	10.7953641091763	8.77217474808622	8.06483652742239	8.17315063584547	8.71803970505178	7.23398575143903	5.22118877144186	4.94777423667254	3.88188544021809	4.36382564826767	3.46285492734216	4.49846179846559	4.9395434522542	5.33641734789204	5.60362958515828	7.56945789507069	7.46734489147352	5.69472228986899	11.3143963774173	11.5360532504323	10.3954805799123	8.17582352826107	6.77809989034409	7.25020214634158	6.83599460763133	7.81878894082069	8.54789771968339	7.61052315081276	8.49165085039629	7.76631650883117	7.43426503175649	5.50710882350173	6.78790195640444	10.1597836888679	10.0447081133174	10.2513857205852	8.29000131425853	7.15894691356498	6.88766121489833	3.80315423881471	3.47068401201227	3.18683329140203	4.46540096280334	3.84666108546471	3.97354427391493	5.23883111572595	4.29692150518163	3.35377815459557	5.18398049982169
MA_100138g0010	2.56931446304209	2.83305563707897	2.985801515851	2.29247762008325	2.89125343453	3.11040449996844	3.61844468024538	1.95709862309276	2.68240478876298	3.33968325183388	2.36883213558277	2.3695277446963	2.41674704591453	2.61024220022492	2.91466124139909	0	3.60664697704329	3.24568160647713	3.25866612088101	2.26504604146993	2.84116347249893	3.40156408788594	3.11129189989889	3.28745543731356	2.51559591357175	2.77457350412874	3.07370399858394	0.806574412122977	3.68235533736653	1.30018685464405	1.64080536684665	2.08762129846592	3.09108788100526	2.46272595042706	2.84588050271862	2.19115737969003	3.48211523270063	2.87501940232009	2.81174843153386	2.54573368611048	2.92670035629658	2.5453598744218	2.7512603163678	2.22030113310896	2.62444410794052	2.1802289375955	2.81569016600188	2.74890963722797	1.71166201890271
MA_10014137g0010	4.05276552796187	5.17801226193537	6.56052718677776	7.70555430095316	8.50892234587697	8.08309399421838	6.86365845133389	6.65794358538433	6.42141539010374	6.33850761075055	6.0609654206892	5.64378542205315	5.27631386071287	4.72867299406536	3.73019347378899	3.16691120197479	4.9901600795847	2.720818603587	6.89997495274744	8.44354103913545	8.44553140904358	7.24395422251318	6.55068661823907	6.06354732534737	6.51622003075848	6.55893532623198	6.66231177544309	5.90800994552704	5.86745087602636	5.02957621746932	6.19133904122953	4.48946564126077	4.6352875331222	7.51180684948656	8.63346423152815	8.81742229621234	8.65743374890339	7.70823671484784	7.08014418524177	6.45190136877105	6.59425874364754	6.1430399672963	6.14226934018834	4.94075285458885	3.8990666988928	3.81972697322637	3.4566027516416	2.70363094484669	3.97889068312141
MA_10014377g0010	3.05809046458488	4.14910448386274	4.06384242994969	4.06002430153451	4.25069610651205	4.96471318053453	4.84876521488556	4.97259855576685	4.92277955652611	4.76443113201154	3.02051884059835	3.39894642938466	3.58419030576812	3.82836506008025	3.98225064905477	3.65067499299339	4.28865027231035	5.48139647227621	5.04121295882168	4.96777953043536	5.44416948354892	5.44698388071811	4.96027435945208	5.34056979161333	5.03521838109168	4.25188835595715	1.26346737012641	4.42772713713274	3.2672770601058	4.47406190489236	4.90133097211402	3.7125437869176	4.25677187673379	3.21415548693852	4.29087238191041	5.46569141913845	4.80233975266098	3.71615881865178	4.8905871031593	5.08023690363868	4.93750487972493	4.2518634538719	4.17911317929871	3.52289458230693	3.16539083219738	3.16468305945207	5.53799207273045	4.79383742425186	6.56764962776089
MA_10014834g0010	9.92256321747744	9.54744933153255	9.47563941716803	9.54296398220644	9.39482722191976	9.30318367517678	9.13825620606303	9.15818333470422	9.0950921960568	8.98077235890411	8.88482380806028	9.05167478055708	9.11561404316325	9.19319094157107	9.28429317038732	9.56820254694279	9.45510786475496	9.08813945692941	9.28886958366649	9.45356765157023	9.2479447868399	9.15152987046441	9.32279261939485	9.55090872607734	9.31789756630137	9.26758961692815	9.25179639014974	9.16805104765535	9.25184479045546	9.30462859478031	9.23591011398079	9.0728095931009	9.01995970919402	9.61087787361938	9.4239996588276	9.23514433005132	9.24443098868425	9.31903334534509	9.12483823445383	9.00181432576955	8.83451237515445	8.79454402372176	8.82606627949477	8.67672890016279	9.33490881410489	9.0221893744507	8.51939358378583	8.72977053495945	8.68715164347628
MA_100150g0010	6.69225653534294	7.59306191267108	7.51114553898963	7.38906391389713	6.98575099740494	5.36238262694552	4.59084233839477	3.595014710672	4.92277955652611	3.86187770573606	3.94206984261829	3.64198022406737	3.91011149346179	4.20879238610507	4.14585543236822	3.84220042430872	5.70935889686721	4.32032126851487	7.12820332623676	7.51906315884083	6.58075610650354	5.07126479286022	4.68871356389723	2.62392334110079	4.46399041434321	4.63028422349374	4.87500342130386	5.52125912888499	5.22689948880622	5.64521324207328	5.15568149179971	5.53316922282403	4.51020333034178	7.40894048732384	6.87245781727861	7.21493647879485	6.17245598565276	5.07512624751091	4.12382829570322	3.55061019931881	2.54683670022277	3.34862542122907	4.02486794888602	3.7975507373877	4.38132507925633	3.77876209184582	3.66885038917257	4.32284937062506	4.35926503338855
MA_10016128g0010	5.98960737848288	4.32231716675117	3.87771853003806	4.09330552061406	2.11521399633752	0.950643189613168	1.62736466641487	1.7235397937163	1.60596536904349	1.04514849431063	1.86591169972806	1.36259222853947	2.55093470152073	3.22734570136706	3.65955517002006	1.80169828035436	2.38683052189111	1.85660191766129	7.05236282888483	5.55230734416781	3.54112981426472	2.77640631541613	2.42498991747227	2.71534824158387	2.88359795721094	2.84929102523192	2.92392225115893	1.55749581675947	3.51906776158421	3.19053205841733	4.07956966290266	3.7125437869176	3.81370407704239	6.723396824752	5.16963980839038	3.79992755554784	2.04984431734121	2.34678148313628	3.07959726948247	1.90211385877394	1.63808260490382	2.05839347706587	1.33238311092502	1.63986424753264	3.16539083219738	2.42024316363792	1.96466298774176	2.1413375542167	1.50205886517651
MA_100179g0010	3.70732751798694	4.72312894449929	4.85024134971738	5.18960695528236	5.27484233934111	5.55435267901607	5.34347005771503	4.76087129800393	4.7857558014962	4.11195209553296	4.46648035655362	2.2224249935589	3.38817594202271	4.12273430688526	1.85374311067003	1.80169828035436	4.80053965652662	4.76060079436699	3.00281243281702	4.11186040671554	3.34405609615017	3.61427199823716	3.28115716170244	2.8818097311378	3.45853959951552	2.84929102523192	1.26346737012641	3.88400382998442	3.04375993482016	0	3.68473041503146	3.92518551364882	3.0512285725395	3.42931029941537	3.27569350481784	3.90734076540183	4.29886183727852	4.43660254887363	2.9958977324966	4.82040480581607	4.36393233015196	4.14662701233972	3.25133140409284	2.83383407960877	3.09981074879493	1.70796250190329	2.81569016600188	4.15169712743376	4.44045644690311
MA_10018048g0010	1.795193537025	3.76417287791303	4.09263964796303	3.95527175466358	4.07841389355625	4.55851770495009	4.08872996760615	4.29328794612402	3.740144397793	3.08063725547124	3.18387590339565	3.10538681431653	3.24060725457206	3.38459106449693	2.64443141517497	0	2.23899654340588	2.91852453180389	3.13655264223045	3.12717605555596	2.90040171745879	3.2049323765938	3.84579830510264	3.85969159829592	3.58182785214648	2.84929102523192	0	2.66292998105833	4.23077950263051	3.59115752883305	0	1.64643125865022	4.14887247991639	3.61607294152635	3.60466273807227	2.93640924231611	3.61363056816141	4.26198755936081	3.95877502419596	4.1139592390434	2.81131105814905	3.09839345322471	2.87888646118779	2.05475473515552	4.3256519456606	3.16468305945207	2.12500526887491	3.73227764592781	3.03576657514821
MA_10018366g0010	5.82027221599973	4.57136478150698	5.17966159858479	4.95695291309579	4.71775106500537	4.10824317980192	4.64625970499666	4.29328794612402	4.98669152282891	4.84928993853856	5.07207352883268	5.3698226125204	5.09664290271886	4.75746607171431	5.17036440682535	6.55754319384491	5.30774747149574	5.36989609793107	6.3542502750948	4.99285605580045	5.34297418041272	5.39078077158261	4.74728058532476	5.52448931295027	5.75197150649234	5.78339780056323	5.87731966525682	5.41674128043212	5.48322879469291	5.10440805423109	6.88943369435492	5.63895229586126	6.11930616250017	4.95545484163555	5.35455361663891	4.94934723998407	4.90798697700451	4.76215665169464	6.46539526773828	4.97163899178568	5.28415989959701	5.04314261536475	5.77514891538589	6.40717824815038	5.64352387340728	6.40216003325894	6.50711071424458	5.82729762459173	6.68312232084559
MA_10018585g0010	5.36648247313911	5.33424278012777	5.46964697367645	5.44230838536677	5.50953967797765	5.60862107952924	5.18425636404413	5.0446023978705	4.80951834284764	4.82155597829406	5.26458486408605	5.40296450004606	5.27631386071287	5.15367753724816	5.19541812941409	4.42343986416587	5.41085042934782	5.35323915087297	3.85473999243115	4.64279549787863	4.67474090317497	4.1647778533646	4.66864905182738	4.6533960447476	4.62467879435917	4.40569516225879	4.12686877768246	5.1165264032594	2.87211772916882	4.58284900801387	5.21282189132351	5.20868871355536	3.63808414110617	4.24332586390625	3.87166625155307	4.80180628774971	5.21628353588873	4.99065355410889	4.19973251099958	4.99200303722325	4.78058802491659	4.52793924556375	4.68699575242069	4.49545690735225	4.82425968111888	5.01126495656271	5.78407052111604	5.51136665181865	4.51730356230536
MA_10018650g0010	1.49446105692872	3.11357228725416	3.45690674822821	4.12583120777518	5.19290199278727	5.02585021901992	5.37658271208157	4.44309324247226	4.43472136776702	3.86187770573606	3.89610934666846	2.73366037591153	2.55093470152073	2.47407846005398	2.3073417949878	0	2.51996427599985	2.82319382736857	2.02009150131771	2.26504604146993	3.11501005196609	4.26846427350654	3.94951957745872	0	3.22575307929084	2.52250571984654	0	1.36392854112711	0	2.02532428481101	0	2.57906982213995	1.33265044908462	2.32236281552311	1.92039041307585	3.65936034478065	4.61217200940132	4.26198755936081	2.59929048740206	5.31651012413536	4.40365643007333	3.93521812548573	3.29731370813072	0.979644305840333	1.24123937180588	2.42024316363792	1.78095721051329	2.3360499633214	2.42501314313945
MA_10018938g0010	4.10302215765624	3.59375109010921	3.04664117227595	3.01479426790514	2.80395313234407	3.38639039406751	2.91066672439578	3.52919044271298	2.5727552280362	2.76260527681405	2.83553375215983	2.93188393481921	2.98548403173973	3.14162360578908	3.42380340233679	4.16208159938068	3.20521624999483	2.61021959130661	2.43204494814343	2.7625287749315	2.71450247436416	2.54257407715367	2.32217366638742	3.73672701876728	2.0080694503509	1.43213841742635	0	0	0	3.14343931230061	3.0374057567525	2.77081825500046	4.05230546894164	2.76080878868679	3.0771940290458	2.11804389801705	2.60173088526722	2.17463773900756	2.81174843153386	2.60129609204774	2.47187111716425	2.05839347706587	1.82733303999658	3.25712353234874	3.34559269309034	4.04355250047014	2.62208596030879	2.9554415538739	3.45917294019542
MA_100190g0010	4.76404852032814	4.78356919086568	4.12086947357173	4.09330552061406	3.05097612124812	2.30710362451521	1.62736466641487	1.7235397937163	1.33218694658345	0	1.36213929987228	0	0	0	0	0	1.88109085378092	0	5.230215282476	5.48324014199701	4.84737773261235	1.58458595801658	2.60973775671703	3.69326606584345	1.13280003866055	0.848915485943039	0	0	3.39875844096544	0	0.764989407185805	1.53494568911565	0	5.66507397180182	5.18598880559638	4.46580777400798	3.64469383510746	1.44779453151824	1.34829592424947	0	1.0680143553376	1.43212571457492	1.33238311092502	0.979644305840333	1.88638511681607	1.24088041590071	0.931825351326463	1.39796557304635	1.24370353174303
MA_10019946g0010	9.6573322805114	9.39780607810149	9.36457780880835	9.35151319439992	8.79221075516766	8.3570914911351	7.98873947436815	7.93934792635338	8.28413668087598	8.03248963111703	8.11842382991222	8.56763402742389	8.76254528966414	8.96260648647699	9.31174176963927	10.5424876667636	9.11576717605947	8.55031581164379	9.83013733305457	9.61202526032654	9.12994601232525	8.38438181709382	8.27108741084714	8.03329929320212	8.8938241245825	9.01081460650045	9.18954991872765	9.19435907017311	9.29635664415077	9.5190816745521	9.76304345397849	9.51932267565854	9.50534615120531	10.0584746923145	9.87561388194324	9.53886799336357	8.88204833888489	8.71079866062218	8.67594549698906	8.22821090450162	8.53215203978142	8.53661760819766	8.97432656460326	9.57603649299369	9.94684784935484	10.1509893583058	9.64873422992672	9.65807195087214	9.12413435124272
MA_10020001g0010	4.66736362086756	4.34925719423872	4.12086947357173	4.78472532158908	4.83050109792203	4.98538197555619	5.23930587857778	5.22067603228798	5.02777588099249	4.87649955207106	4.72430373660167	5.05229715678359	5.27631386071287	5.49856826806877	5.44559272678712	5.15630067237666	5.25329060605365	5.0972335361331	4.43657259042139	4.82146006549435	4.86209160050121	5.07126479286022	5.4100752983056	4.43426164268574	5.61537522459169	5.07404808531489	3.94672825603719	5.03410318924864	5.56870314580875	4.7161696726266	4.55726710611689	4.75635596311816	5.06873240281893	3.70099862634314	4.54047255490533	4.49357544545434	4.8561325143736	4.60857416692829	3.66883992017016	4.90875938429084	4.75012393992566	4.86917616517476	4.80206416078823	4.7737268889503	4.40837260299101	4.76194866667671	3.27358804656136	4.6019079940142	4.65967212451259
MA_10020141g0010	7.46991390007332	7.23432980279015	7.83151929716776	7.63410974820497	5.86731977913071	5.67370393723406	5.85892907249979	5.7660698077382	6.00461048472692	6.03502796678887	5.22808592625845	5.99835336526779	6.46183359570053	6.86058347493824	7.41190721961699	6.55754319384491	6.40237227501581	6.22971629195341	5.70396303318337	5.59385192096273	6.48904176954268	6.51741668652534	5.61249635498377	5.66537519831295	5.7606337390145	5.95900042405901	6.21556661075437	5.25637870336667	6.25888241391242	5.99233039416492	5.6941201036198	5.20868871355536	7.06449026567839	5.57100966537079	5.34001891855964	5.23874684564645	5.20596764386186	7.32817776086252	9.10036969506081	7.3805869313161	6.33711781387125	4.77361536405217	5.1133930893091	5.78555539328713	5.92164629105279	6.11342669784553	5.99420764685222	5.3768324056653	5.6264503180394
MA_10020434g0010	4.66736362086756	4.29486187079443	3.70165314634643	3.99104778382854	3.12448439369509	3.25513375204422	2.91066672439578	2.73677053800644	3.20343461881961	2.63801379926237	2.36883213558277	2.2224249935589	2.78521831269854	3.30815384559066	2.91466124139909	2.42215320104393	2.38683052189111	1.63261418902818	3.80252595265736	3.68763005002745	2.95722120443567	1.38814703942516	1.63227067791779	2.71534824158387	1.8775314797107	1.43213841742635	0	2.93421673472935	0	1.91113134683114	0	2.3558511084464	0	4.38643856846658	4.46199448951439	4.02641635768016	3.5161523108961	3.65441797429011	3.30438731477585	3.02059699505301	2.47187111716425	2.05839347706587	0.787085061074994	0.979644305840333	2.71587975470333	1.88587677421555	2.62208596030879	2.06941702501918	3.10461601353223
MA_10020874g0010	2.56931446304209	3.11357228725416	3.58453655500122	3.63136499378265	3.44358360513097	2.66532966736909	3.37610240901871	3.595014710672	2.87854067285751	3.25850972699965	3.02051884059835	3.25978562528572	3.07577526096398	2.9526789225921	2.10036854518713	2.42215320104393	3.4850406874354	3.57028588302506	3.90511320390164	3.37850229928855	2.71450247436416	3.30666487615341	3.38401171368758	3.34499971295467	3.62065764393967	2.92019122233338	0	2.22438991864269	4.42702033321257	2.62798902109307	2.12467005453973	3.64203995006175	3.0512285725395	2.70615464128719	2.56809258563914	2.97690175200937	2.72531130767802	2.81907946760631	3.9143565329854	2.97978806298568	3.03326054674507	2.4019361349729	1.33238311092502	2.73123586296242	3.64905404188306	3.77876209184582	3.4566027516416	3.29472832011339	3.35057868673715
MA_10020g0010	10.9950468641311	9.10737099993388	8.26562046348592	8.2615097180107	8.42533190567817	6.89514413853286	5.18425636404413	4.92251434820481	3.88188544021809	3.41645094782361	2.05613445326344	2.73366037591153	3.95787185703893	4.69929184079139	4.24539249669134	4.01105736557893	5.53776267022364	3.73453054581727	7.54668779098345	8.76495146372491	7.48731577169039	4.66001591585875	3.56971943883701	4.23722184291526	1.73164562111318	1.80557067296034	2.07536509290424	3.6445660592846	4.75374683435658	3.48239149426124	3.74826731958247	3.15881298053141	2.32340221776426	7.88081626658763	6.77322360077999	8.24959471424857	6.37008425839156	4.76215665169464	2.20137443013881	2.54573368611048	1.47944529832844	1.95618304297096	0	1.63986424753264	1.24123937180588	1.24088041590071	0.931825351326463	1.63127285919064	2.31026800143136
MA_10021234g0010	5.86450659352099	6.56832772276118	6.93797563332173	7.03089511848479	7.75512419446374	7.56072326985963	7.73170037341692	7.96737907829803	7.6111629549343	7.9453352464203	7.75168479235363	7.16153106882085	7.12456897566253	7.09267712327372	6.33594392713587	5.00505175236491	6.60431766006483	6.87374509241801	7.51070723683977	7.99102336981508	8.22877230495859	8.68457480470899	8.30392939136945	8.3245505073024	8.5054832324598	8.35779708040915	8.20249806300578	8.34586892394487	8.20189452448824	7.76054860671913	7.17166498164056	7.21377972972307	7.08409667202089	7.21929988284152	7.71574324276356	7.52798200352781	8.21101781906305	8.16408809353097	8.71514935184324	7.99234728808916	8.11672427146584	8.34359599839118	8.08912396660839	7.85472425190378	7.24718287998552	7.58158695640014	6.6811534534322	7.00713252208942	7.25690799719526
MA_100213g0010	5.12107036224784	4.54831492775626	4.2285377305479	4.18874878845692	3.83993048328894	4.41338513378687	4.64625970499666	4.67268740401611	4.20287315654062	5.10068796126766	3.79950236663493	4.72525822242568	5.31337063114486	5.79063791779664	6.35828854926403	6.32203058067287	6.2623998046385	6.36043566365585	1.91930467461252	4.08872941968338	3.77790943665843	3.76415268143886	3.77221715040914	4.20672779855969	3.41494401883167	4.07959031718153	4.68154088062111	5.10311262951888	3.78166443960041	6.03118450016154	5.41137361952486	6.98046905552196	7.29016565435278	3.58660038328145	2.84588050271862	3.96811680790046	2.83871406552609	3.07870681582093	3.07959726948247	3.93568163264122	3.68019899786856	4.14662701233972	4.15453108880987	5.16941074955476	5.5003001386821	5.64267322072449	7.14015679893926	6.4667302307454	6.44212164602543
MA_10021946g0010	4.91201922573093	4.05396206282321	3.77470497905476	3.76158990643287	3.19433766194254	2.66532966736909	2.48272470871899	2.47662720378555	2.87854067285751	2.17619857237397	2.05613445326344	2.50204477192124	3.31631602059665	3.93336256205475	3.73019347378899	0	1.37387219716195	2.3577823664473	6.51223033018164	5.55230734416781	4.90535168015631	3.86705854993121	3.43276618895143	2.04159193384491	2.88359795721094	2.21258152974528	0	3.75213532376816	1.82234893954327	2.6956850310251	3.68473041503146	2.47206387285499	3.20429838800693	6.45026375934591	6.06947085428891	6.50307155651849	5.45274894037772	4.80520654295654	5.08287280102318	4.25571752508433	3.74370521579183	3.68704524643183	3.72388084486173	3.74669088628133	3.09981074879493	2.62380585614287	4.58402028808345	3.59272283561239	3.56004379955917
MA_100230g0010	6.37313633144938	5.85871904490637	5.9571439183774	6.10227848031782	6.21310736630255	6.4290099940531	6.74828230298072	6.73244040963183	6.74438179207707	6.93769835310519	6.96381191829738	6.79429661367143	6.74543739301561	6.69950518176126	6.70191774078391	7.25465445764416	6.7158580833882	6.86789662957277	5.59358962618328	5.92856119923597	5.53872292415215	6.56388620078045	6.2539322370692	6.59661664306553	6.34251378662287	6.83593654616554	7.31944909992584	6.45878714980805	7.70067426840679	6.68715720625477	7.08867738872899	6.83883553593342	6.56533563015482	5.57846736149106	5.41126927716899	5.56703199613745	6.08514148864834	5.97104160414044	6.04062544240437	6.65055572701709	6.67340928651755	7.19816046243766	7.31672878390753	6.57608191086012	6.43618808612011	6.29060421537343	6.99627657956136	6.86113001569501	5.9736240462581
MA_100231g0010	4.33085176386618	4.72312894449929	4.72736508894066	4.67931379101667	5.01355453666491	4.96471318053453	4.75107249038851	5.0446023978705	4.55213251538047	4.90320432264736	4.46648035655362	4.37005854692244	4.91563308509128	5.35536179367475	4.7643186846909	4.01105736557893	4.1361284222249	4.8345203744621	3.09337399055822	4.52730928364115	4.08520426200358	3.86705854993121	4.51976465652419	4.74100648845877	3.62065764393967	3.9849933465362	4.40315826259089	3.78626150255388	3.12227997960052	3.8461488749451	3.18353613753364	4.0390762202022	3.55564435192122	3.95233190773642	3.78809585392005	4.36416302448177	4.65834111335849	4.4182169094603	3.07959726948247	4.58586804748731	3.17929103184466	4.40566999374947	3.96952686023397	3.63918429171186	4.07846228237843	2.95798285009402	3.61868267103496	3.79724624261023	3.10461601353223
MA_10023352g0010	4.66736362086756	3.50022455890111	3.10494837611716	3.53742491929715	4.18424611617381	3.66955671428924	3.50243617757305	3.71818079379689	2.68240478876298	3.17238142145853	2.83553375215983	3.33107678273437	3.24060725457206	3.22734570136706	4.19648734947979	0	3.4850406874354	3.73453054581727	4.83659374896006	4.71995265099435	3.74639814662129	3.40156408788594	3.61258736974224	3.60215387319533	2.67479455302834	3.43512932094378	4.05750732493694	3.16118178964398	2.56674153170501	3.65930682357448	4.3278715548344	2.72532908161857	3.43771621597022	4.33442886666807	3.91168741576472	4.6982904346967	3.97266340942484	3.65441797429011	3.77216593698192	3.31031296633692	2.92670035629658	3.42307037622607	3.65524502009839	2.83383407960877	3.5054127691278	3.77876209184582	4.55775820081346	3.2331027302623	4.27320593141767
MA_10024357g0010	3.25038253294952	3.50022455890111	3.58453655500122	3.14880510782042	2.50299792970192	3.03203866836988	3.16255180899362	2.47662720378555	3.40574796019595	2.17619857237397	3.10457169449773	2.73366037591153	2.55093470152073	2.32264177851811	2.91466124139909	4.74344145571583	2.95154485278723	0.975034218582116	2.80189827407768	2.50087156008744	3.11501005196609	3.40156408788594	2.32217366638742	4.14372274863167	2.74795794422364	2.09074479354163	0	2.11626039860813	3.8288422938707	3.98511360994638	1.29650735781242	4.00211052305012	3.27501314327061	2.58986061786484	3.69932749466135	3.3589037575612	3.08735290336862	3.25652490390487	2.70961441626365	2.97978806298568	3.2688511266799	2.8492701055463	2.68273686466243	2.3673097472459	2.71587975470333	3.89829257305336	2.26769096251837	3.10112623562803	1.50205886517651
MA_10025310g0010	3.05809046458488	4.91544424229856	5.52335658723482	5.06129469482675	3.65549897549966	3.32228444013053	3.30844376662216	3.05321109585279	1.82707832296527	2.5009435929806	1.86591169972806	0	1.67759391304773	2.47407846005398	0	0	0	0	2.11350072670247	3.03233344170935	3.06436301466492	2.15057667861386	2.08898211923138	0	0	0	0	1.12672804421613	0	3.09471461916611	0.764989407185805	1.41128923979729	2.25283144256586	3.39564699352973	3.33610180151509	2.66500461891373	2.23224842014782	2.26350879777029	1.8479785570264	2.48780491438403	1.47944529832844	1.03257800201384	0.787085061074994	0	1.24123937180588	1.88587677421555	0	1.91220351176728	1.24370353174303
MA_100263g0010	2.83514142646504	2.75310552898552	3.21477050498495	2.86657144343804	1.77238312790533	2.94902512434099	2.20456996296912	2.32508738535563	2.32268593426246	2.5009435929806	2.05613445326344	2.50204477192124	2.78521831269854	3.05033385306585	3.24160191519508	2.84401371031489	3.54714364683759	2.82319382736857	3.54056175443558	2.26504604146993	2.24378563500784	0.8215763445287	2.32217366638742	0	3.65845648163655	2.92019122233338	0	2.32430429946429	2.77764396090164	3.72434453022646	1.29650735781242	3.28823026808918	4.07214656769924	2.70615464128719	2.84588050271862	3.38900296156447	2.78317472106894	2.07928148581872	1.34829592424947	2.54573368611048	2.21806011813093	2.73562429496504	2.45382100776436	2.83383407960877	3.5054127691278	3.60201568814977	2.51396354574564	2.7927499544203	2.31026800143136
MA_10028544g0010	2.56931446304209	2.98034445556055	2.85553866301372	2.51185634252365	2.11521399633752	3.03203866836988	3.23738313949257	2.73677053800644	3.46723309534849	2.63801379926237	3.18387590339565	3.6967635795571	3.64394964443436	3.59190934555781	4.42587762521418	4.01105736557893	4.35923306326097	4.21339701540249	1.55532057477695	2.17613292925957	2.14628685755728	0	2.52050467902886	3.81986840253869	2.51559591357175	3.77467444482536	4.5864314948579	2.4172423913109	0	1.78545800016256	3.51225995377968	2.47206387285499	3.09108788100526	1.66050029026225	1.73991881752208	1.95808967452066	2.46584735497791	2.17463773900756	2.03684560761813	2.93775109127223	2.61788617800218	2.32405256158349	1.95524216522533	2.92936196980844	2.71587975470333	3.0991103728554	3.93763696003038	3.83897219084078	3.35057868673715
MA_100286g0010	7.94178934512422	7.40734162147395	7.22718868340497	7.1180765238943	7.00986522128625	6.75786098824309	6.41556841419003	6.04865837748319	6.33410607643282	5.92215270960601	6.37642465564849	6.8373418052435	6.88728646172248	6.95049372636631	6.96474113405672	5.96048201689139	6.24390801238643	5.92626254292401	6.12485660551911	7.03729619151615	6.41122540945243	6.05060335356379	6.48345828743907	6.24659979370906	6.02789278520207	6.22955124341006	6.49590644971864	6.38870350754546	5.95469934797112	7.20596069144989	6.26339009568791	6.75830235102367	6.20239793670422	7.38150289314337	7.04359360050658	6.53008711761247	6.19869206255555	7.09685644834071	6.28605819995052	5.88853496507798	5.47307346764724	5.9569055224777	6.01189009524082	6.35746081739498	7.26205427253028	6.69832269451169	5.95455902493619	6.17001743251224	5.4807876081723
MA_10028778g0010	2.83514142646504	3.87983311081737	4.25423759925509	3.95527175466358	3.19433766194254	3.50650835003324	3.23738313949257	2.61287747382412	2.45350674927343	2.34842577186181	1.86591169972806	2.3695277446963	2.55093470152073	2.84767057772602	1.11728764869857	0	2.23899654340588	0.975034218582116	2.28232640162116	2.17613292925957	3.16389438823266	1.14718517105195	2.42498991747227	0	1.73164562111318	1.18440055828382	0	1.86822767405941	0	1.64529659435496	1.29650735781242	2.15999145944994	0.958463508413579	1.88746247251757	1.527458067519	3.73137480883543	3.84502712025808	2.63624355060417	2.9958977324966	3.55061019931881	2.47187111716425	2.32405256158349	2.53447876121578	0	1.24123937180588	1.70796250190329	2.12500526887491	1.82555663725634	2.42501314313945
MA_100296g0010	10.752373400126	9.76763223507722	9.55382308451494	9.36430578700769	8.65674543213318	7.92640698168934	7.87465025258689	7.72256437283611	7.96820726544613	7.94212307203321	7.84797276013547	8.34923869574103	8.57894815069163	8.80626488760526	8.83041146332383	8.76956393020816	8.19860368840684	8.03067546019849	10.3114674531164	9.8946909429215	8.57494335785174	7.59664796722999	7.3178201618333	7.38531373370121	7.54629501900836	7.75119616790603	8.01466997596667	7.6888741742622	7.50142365294542	8.3397971789175	8.00724150864114	7.92793488572779	9.0382921755499	10.1650539673426	9.75282002298435	9.65155088376171	8.28143590268303	7.55922405095773	7.49864004812075	6.94476929759753	6.84157222308373	7.19289929758727	7.44604747873624	7.71696859825902	7.967527188428	8.15955856465646	8.68447688754827	8.56017566997905	7.17247696152497
MA_10029973g0010	4.49020378908561	4.40166669598333	4.00445053953961	4.38947901893066	4.07841389355625	4.61270163859919	4.89523224676213	4.73207314697177	4.87853873062115	4.32479865221416	5.17154282990806	4.87459607061389	5.25742182785115	5.61317030728266	5.62221935156169	4.83602995779272	4.89846999228467	4.90482795970114	3.97749458075055	3.94150195456919	3.80874009867309	3.69118133540133	3.65420202760019	4.00874009468962	4.15714404719728	3.38635972623653	0	4.38396625981187	3.12227997960052	5.24333000959388	4.59217668470808	4.83184657301396	4.89073106785234	4.28046389062122	4.0614355928413	4.87746639950544	4.92066388431995	4.28247169226958	3.86851401695192	4.99200303722325	5.05427500306872	5.12283042372411	5.07469993781624	4.43270128699634	4.560763840312	4.20658155934786	5.61632370314421	5.97429405692951	3.7425749354392
MA_100300g0010	10.2235267568479	10.0713525230332	9.92632743312681	9.82424303972795	9.60333065934947	9.59447660439939	9.4697431118201	9.67691261841169	9.58039325704484	9.8371678428052	9.45153158930628	9.86953226679332	10.0060975164349	10.1533522645618	10.0588780048391	9.34250751135939	10.1930426211253	10.8274328463366	11.0349140567487	10.2503409704216	10.4809776557917	10.1832958892777	9.90384620761768	10.3061919212395	9.98109041975622	10.1272703339141	10.3354431764079	10.0619798844759	10.5553198874977	10.2321886940013	10.4955209854292	10.6489981615082	11.5113336418349	10.4022190591428	10.2421826541108	10.0857445678972	9.67410312715857	9.66907861739306	10.2157725515783	9.16412842444231	9.65425690134972	9.32660240964633	9.9884581040021	10.4600356750257	10.0473772573362	10.4654045539483	10.48334369999	10.1270090832477	10.9534661475551
MA_10030g0010	2.95106518293043	3.84231068362083	3.58453655500122	4.09330552061406	2.97339696957643	2.43735150969807	2.91066672439578	2.95550720488988	3.46723309534849	2.87688070546896	2.62200608649823	3.02132250838058	2.67306735651232	2.32264177851811	2.10036854518713	0	3.04129909778073	2.04612220584658	3.50824031812896	3.17229903401648	2.14628685755728	3.30666487615341	2.9854495729492	0	2.67479455302834	2.09074479354163	0	1.72291178478126	0	2.62798902109307	2.39610629493242	3.7125437869176	3.55564435192122	3.28957124333963	2.07809700110595	3.26456186110385	3.29847815493617	3.21413093059618	2.9958977324966	3.4052598342859	2.68542693892431	2.8492701055463	2.36803386219482	2.3673097472459	2.80162069003822	3.22733574158662	3.0632622552663	3.46496710071451	1.71166201890271
MA_10031049g0010	3.05809046458488	4.05396206282321	3.94248749917012	4.18874878845692	3.88254223017017	3.72000586007181	2.48272470871899	3.1445443245524	2.45350674927343	2.34842577186181	2.05613445326344	1.36259222853947	2.67306735651232	3.38459106449693	1.85374311067003	0	1.37387219716195	1.85660191766129	2.02009150131771	2.87680243111814	1.65855461490608	2.54257407715367	2.52050467902886	3.73672701876728	3.12070986739863	2.42694223997349	0	2.50417011788435	0	2.55677046465342	1.64080536684665	2.62957692701995	1.72218839544737	3.90547794219172	3.60466273807227	2.71410330692181	2.66491144474953	3.62251443651022	3.15858264419641	2.48780491438403	2.21806011813093	2.4755487542486	2.17788079364785	0.979644305840333	2.30623609681633	0.890527597926064	0	2.65681170972433	2.62882370027783
MA_10031719g0010	5.54020065017359	4.86039903269726	5.08278384033354	5.0944602337938	4.80864682312347	4.25192180399066	4.00624169727033	4.12600302525919	4.16646815879978	4.28468092267974	4.30034821275705	4.61632694383442	4.49911494925038	4.40374541617915	4.92279941154242	2.42215320104393	4.66793864025495	5.01487607493795	4.53557516924485	4.94225848678404	4.3796245091265	3.76415268143886	3.69463547789173	4.14372274863167	3.95995465601788	3.28347186346597	1.52531142694221	4.21935930187577	3.96169373800971	4.39667426376338	3.77900515657204	4.72274964142845	4.45091336153691	4.24332586390625	3.87166625155307	5.01780918739504	4.13415434120982	3.48722624799612	4.04367820416511	4.09521172683117	3.99898222633565	4.31148857410839	4.12952012917962	3.69395078846629	3.45411480402522	4.00859617486046	4.70858422443782	4.68406151934933	5.41546369920442
MA_10031g0010	3.70732751798694	4.47686087509653	4.59300465847915	4.46759895535426	3.49959744860002	2.16268538979249	1.35046381027755	1.03311065352033	0.958119348686906	0	1.36213929987228	0.980718674550491	1.67759391304773	2.32264177851811	1.85374311067003	0	1.37387219716195	1.35495021079259	4.40199538424733	3.96711561898174	3.61289080036094	1.38814703942516	0	0	2.0080694503509	1.43213841742635	0	1.99828263491432	3.46018773564546	1.0729891887734	1.29650735781242	1.64643125865022	2.57352026516596	5.46233554252273	5.29551387753556	4.06400431969705	3.08735290336862	2.07928148581872	0.97008687863657	0.674800802183718	0.763618239478842	1.95618304297096	2.36803386219482	2.83383407960877	1.88638511681607	1.49873537064025	0	0	1.71166201890271
MA_10032317g0010	4.19853859701551	4.29486187079443	3.58453655500122	3.43683407736908	2.71077550637978	2.00026132594749	2.20456996296912	1.43283815800844	2.17759076320203	1.4489297506093	1.36213929987228	1.6415530542448	1.00369295484539	0	0	0	0.98911460110382	0	4.43657259042139	4.11186040671554	2.24378563500784	0.8215763445287	1.4308323838413	0	2.51559591357175	1.95619936833768	0.907210617180099	1.86822767405941	0	0	1.64080536684665	2.22855778520413	0.958463508413579	4.36931046704211	3.83049209780498	3.55730223328075	2.23224842014782	1.86420835195194	0	0.945996584211057	1.63808260490382	0	1.10011444768552	0	0.890792538224345	1.49873537064025	0	1.09896116971081	1.24370353174303
MA_10033839g0010	3.15751950550966	3.29236341688302	3.10494837611716	3.3285599958355	4.0413251957718	4.53064013205043	4.69962055326648	4.25325987413895	4.92277955652611	4.20091534369005	3.9865995485654	3.10538681431653	2.55093470152073	1.72157863259708	1.85374311067003	0	2.38683052189111	1.63261418902818	3.04882475961115	3.55845688649095	5.30041864556853	5.47968288051548	5.32298005957069	4.51107896904549	4.66219350524787	4.7306602924283	4.87500342130386	3.26224786090713	0	2.62798902109307	0	0.651076682510479	0	2.16542982829458	3.33610180151509	4.58674324851247	5.19557734726112	3.91336761382071	3.15858264419641	4.67678516126537	4.93750487972493	4.49405379831887	3.05074250049507	3.10278757585943	0.890792538224345	1.24088041590071	0	1.39796557304635	2.88698326328705
MA_10034488g0010	6.02900671957577	4.86039903269726	4.09263964796303	4.18874878845692	4.00325036427089	2.66532966736909	1.85078859190396	1.7235397937163	1.60596536904349	1.04514849431063	0	0.980718674550491	1.67759391304773	2.32264177851811	1.5449762034983	2.84401371031489	1.88109085378092	0.975034218582116	5.0299487798571	5.29453538918188	4.25119417077634	2.15057667861386	1.4308323838413	0	1.3711196648938	0.848915485943039	0	2.87120885251944	2.96057570555585	0.767252250190654	0	1.64643125865022	0.958463508413579	4.33442886666807	4.79633444668467	5.00822596294283	3.13218737487613	1.04429880870665	2.47926558575297	0.945996584211057	0	0.737762437257984	1.68454505462985	1.36114818263094	0	1.70796250190329	0.931825351326463	0	0.892611464272902
MA_10034634g0010	5.66217962556236	5.54661373224496	5.37931769285099	5.12687919538959	5.7113171681078	5.84170333345027	6.13521716640406	6.27490261398829	6.24986951511964	6.42389646820822	6.2905840973833	6.12288790804463	5.88063245743945	5.58134596464524	6.31324766788689	6.87339001981176	6.09710167864697	6.12571535092381	5.40600935533049	5.73421658381676	5.66147107090962	5.86509669030194	6.16375503515292	6.48066546660271	6.84823436551279	6.50900086650272	6.00216942261135	6.48486088082213	6.15218976175271	6.56451199782212	6.09133661621731	6.69047329286948	6.73617122109792	5.79877202152945	5.98794333384951	5.15439354228169	5.77920343958866	6.37944355509012	6.82332901584996	6.06697686572246	6.41191391806461	6.17006981391877	6.01189009524082	5.97332978412059	6.76331332317662	6.57280887880151	5.8929638435854	5.79072925759498	6.36120210586305
MA_100348g0010	5.80522061587934	6.00957121023523	6.22684207928645	6.20448190192922	6.10977744141949	6.19195320691028	6.21057727823859	6.06027607570074	6.53966103245863	6.15088096367701	6.2905840973833	6.32653993342517	6.24892344838593	6.16801249460923	5.40321913873049	4.42343986416587	5.9790720265988	5.74665339943925	3.80252595265736	5.65007337649	4.67474090317497	4.66001591585875	5.77128741390069	4.74100648845877	5.89258712414555	5.62568200667134	5.27616106040999	5.96099143385491	6.19760801983351	6.47810590899953	5.54194513351529	6.05326144815556	5.95861982436068	6.45432164965702	6.33424678265979	5.13691350407336	5.30594604248172	6.48458793673998	6.09118166468815	5.75797161530183	5.27349650771362	5.47480084475023	4.77011572395675	6.07937186476643	6.96764508113741	6.62548212317763	4.80100851121077	5.17265714198815	4.21282541466098
MA_100349g0010	6.2113118089513	6.4177586964483	6.42604385784203	6.55333665604848	7.59856749031347	8.52868132825221	8.44190811118639	8.47230417067927	8.27564218876351	8.18157946901402	7.70600009626201	7.24153483118197	7.32374815541257	7.41942353470504	7.24208438811654	4.53820581614328	6.92761607600931	7.4757542564495	7.11228409125975	7.89295983937967	8.15460475747462	8.68457480470899	8.72600883890776	8.06542877564861	7.92511361042533	7.8547689146788	7.81447406847718	8.43013049930453	7.07957233492359	7.25327909429386	7.38791198859557	7.10943113265859	7.0520995438329	7.23589456233433	6.9794309797447	7.94540898430458	8.28633664891676	8.78068128198617	8.05429541933685	9.1369812420576	8.60833262881576	8.77531324197855	8.03644883786859	7.1190532133518	6.56770268314497	6.38867838780033	6.42970890711441	7.29507182653653	8.09111306871699
MA_10034g0010	8.22509150607904	8.04740506564233	7.63824309311853	7.32768147288513	7.04762863956965	6.75786098824309	6.92646619228304	6.66556880929355	6.64235018394506	6.83752550936743	5.74962469870588	6.47411985703373	6.88728646172248	7.24765529389391	8.12592526242749	8.49962572052847	7.37265888760611	7.6079370273104	9.67171341743038	8.37730682366186	8.72418184671008	8.14048971817891	7.83182050972167	8.24448824424523	8.10927453962661	7.87899467924257	7.58502417967776	7.94508624023925	8.28838924956673	8.07285924513375	8.51148480066675	8.42362596156846	9.03766388423848	8.76464534142833	8.7257481404699	8.42264212737243	7.70901432331619	7.19172078453023	8.36484297944297	7.42053627717019	7.9274708256473	7.54846113049167	8.40309895414365	8.70681522870479	8.31103820203227	8.75041497944295	9.52564458874447	8.37767077337072	9.26701013810253
MA_10035305g0010	7.87490401770543	7.57609845603198	7.66714985132861	7.79646161826637	7.24744939995486	7.13580917000642	7.16298590751912	7.10753013554974	7.24409679731267	7.11361767588404	7.52615565846188	7.53839717164283	7.46209879419268	7.38298128285081	7.43836443993673	7.71048043067375	7.45935362497578	7.66638232015583	8.80716792666384	8.13722236323009	7.99374679556825	7.85097533956461	7.96098771172257	8.33864168805437	8.15924919447768	8.16169886288275	8.21445618531398	7.84799102812011	8.34800614094906	8.4454328706334	8.19322937779556	7.722543230512	8.47072355045622	8.55958892629436	8.98694954246314	7.44525194178825	7.5138949155331	8.13489353937345	8.77357559738978	6.89161581599866	7.56195616415202	7.66323392099156	8.03309189805192	8.27188107667543	8.43103680158942	9.18115123369012	7.46684648599978	7.45547858380833	8.0551254453194
MA_100374g0010	1.49446105692872	1.21509662338382	1.15181216178882	1.2328414378363	3.83993048328894	4.66491767616757	4.94024604891111	4.78910432503991	5.08728486556695	4.70494412491905	4.5279024577554	5.07304362296651	5.40204600795703	5.70463321609991	5.38155577004155	4.92302009213092	4.05331695078482	4.65573491434133	1.80969837652089	0.746902391480874	2.3345713401185	3.89977684562641	4.04622658324249	2.42035483864232	3.32351018142386	2.61178230746542	0	3.75213532376816	3.62998009304209	3.62563985738398	3.867437326932	4.52891075969202	3.20429838800693	1.20473274005137	1.26529301158516	2.66500461891373	3.25870736631942	3.37656859455148	2.9958977324966	4.44512091012662	4.07486524783503	4.68633014203917	4.93765530442403	2.92936196980844	4.1117938785786	3.16468305945207	5.15618697283108	4.47575122526445	5.0526092420723
MA_10037913g0010	1.07928424195011	0	0	0	0	0.950643189613168	2.71326688064025	1.95709862309276	0	0	0	0.980718674550491	1.39343760016343	1.72157863259708	1.5449762034983	0	0	0.975034218582116	2.56676546972735	2.50087156008744	3.11501005196609	4.08177552460729	2.32217366638742	4.8631648868188	1.13280003866055	1.43213841742635	1.91781351304561	1.36392854112711	3.73287394960067	3.04423754532603	3.27315361697722	1.2716623944972	2.73490389690317	1.37880144509709	2.07809700110595	0.662011992573709	0.734273689746913	2.34678148313628	3.07959726948247	1.90211385877394	1.47944529832844	0.737762437257984	1.52217208072002	3.89413937611756	3.03101646250078	3.40016016934695	3.20691033342252	1.52063929548906	3.69908710311188
MA_100379g0010	8.7421483897918	8.69701768642256	9.08020004517867	8.85305713442605	8.70628257505608	8.6993033425389	8.88441554741021	8.97241876395953	8.9289884960878	8.77230695541646	8.80659014631053	8.49268695357885	8.12990342721611	7.59297923136232	8.30624387998345	9.37369149390181	8.3138817419957	8.66435913912141	9.90288419447076	8.9329279001466	9.90680204883829	10.0884767744003	9.59240666285425	9.8922117597715	9.75058279085989	9.71752555547743	9.72421000360451	9.37388773048682	9.18126116422817	8.54832900123841	9.26993852086632	8.81128781361425	8.41665924679987	8.49901103674364	9.01465302263516	9.04808128272945	9.66142742881939	9.01694589581067	9.83399792172347	9.19407057862412	9.61996682888698	8.93350974757415	8.86529209627406	9.20533715568733	8.53264705094036	9.08934940163594	9.27918892714865	8.99029309770504	9.76780732388244
MA_100380g0010	6.47173848491324	6.07544549709177	5.7016563214481	5.86360064668767	4.07841389355625	2.5561078941279	1.85078859190396	1.7235397937163	1.33218694658345	2.34842577186181	2.36883213558277	2.2224249935589	2.41674704591453	2.61024220022492	2.3073417949878	1.80169828035436	3.4850406874354	1.35495021079259	6.00924731281483	4.8491938963244	3.06436301466492	0.8215763445287	1.4308323838413	0	1.73164562111318	2.69558505322673	3.44600779567157	3.10779099500448	2.96057570555585	2.6956850310251	2.7537310932901	1.2716623944972	0	4.6920382804908	4.13081930646691	4.99857853049303	2.53548653160902	1.26608474588465	0.97008687863657	1.80584862708062	1.63808260490382	1.43212571457492	0.787085061074994	0	1.70843294965502	1.70796250190329	3.61868267103496	1.82555663725634	2.04573373004832
MA_10038830g0010	4.66736362086756	4.84157267207984	4.61298481586822	4.51741465452043	4.46167414132786	4.31870170644851	4.53320297145339	4.57874145395166	4.68657512236463	4.87649955207106	4.43475579705976	4.55860204851756	4.36413897565135	4.12273430688526	5.01013632937402	4.29870183034866	4.7489564120677	4.99352910142423	5.07448630097513	4.94225848678404	4.39995546377464	4.67893250335068	4.68871356389723	3.77890294243163	4.76920152585459	5.04316864789325	5.36472324420234	4.0890261305145	4.89292808067958	4.97743671569062	5.0592629249735	4.89354336609148	4.95609717515057	5.09725337599287	4.61488675293814	4.88795747377951	4.37462896277136	4.49038851863316	4.1622826621056	4.51721674745347	4.68718941119485	4.33082558674514	4.25042808876576	4.02779188551743	4.82425968111888	4.84335975030853	4.73225286909734	4.94423662292549	4.4665314911299
MA_100396g0010	5.61116139273214	6.25673458781307	6.27145700891664	5.98345557763329	5.78025207068996	5.36238262694552	5.23930587857778	5.17863403228336	5.74629201970662	5.19012319705201	5.87290813476906	5.67124455016674	5.53347050688769	5.39251949011756	5.35956175466657	5.35701324436621	5.7752374549728	5.84521981674243	4.97226696596729	5.3634282295822	5.027839450616	4.67893250335068	5.08656049334858	5.59665281367078	4.99170523795114	4.67127901896897	4.22499694324749	5.10311262951888	4.97875977023264	3.90336521224844	4.42793976643408	5.0995219990737	5.53572021235386	5.27305488088286	4.73094404420565	5.46569141913845	5.94337809198705	5.00302873477591	4.8675461326838	5.99318814342996	5.31568458240722	5.86062975493323	5.56798821637157	4.82345881869421	5.66606969184024	5.04605982916943	5.45515756232727	5.79601043955505	4.54203242457577
MA_100402g0010	4.82507428610504	4.78356919086568	4.20236902390617	4.61214762819599	5.9191825951125	5.69893604632017	6.39955572192517	6.97879423706335	6.8794583519167	7.39309613837548	9.34059217908447	10.9328593041178	10.8678622638261	10.8027232397878	8.64066458189354	0	4.09532086534209	4.76060079436699	4.21539354234183	4.59443268379878	5.48273837266078	5.70840629485229	6.66634661062767	7.73876040653066	7.23131636395556	8.60755530735924	9.46199614585807	10.7060080635214	11.0145459779806	11.0842083965986	3.74826731958247	3.61774141257303	3.09108788100526	4.40336479336468	3.95061894394757	5.60565393274005	6.10747071394966	6.79301916585733	7.21845270744202	7.67292175566654	8.39877245737027	10.6712389181698	12.2191501510106	11.9066884040078	10.368760366228	8.58444889270237	6.24486384392701	4.21632146819529	5.3043658315253
MA_10040454g0010	5.28199922917036	5.61467488054654	5.80934183259705	5.5656460266666	5.72303765804173	5.90811334539357	5.4561811211978	5.80802376447856	5.85294976521808	5.92215270960601	5.88467595717813	5.80120317765159	5.53347050688769	5.19633649180171	5.11891052061515	4.01105736557893	5.2898229107625	4.88177159286262	5.34371048333579	5.13478296823354	4.93348593648759	4.87208606890764	5.33574919799831	4.11115048828672	4.75191051847203	4.89537890341492	5.09814389215005	4.83747408873188	4.82501939917339	5.86906148450328	5.51494415923673	4.28955087490568	4.9667086939417	5.36218379295172	5.75588139922882	5.06479138183885	5.44399911499144	5.59976832192501	6.40273145070537	5.34052178631457	5.3866659631047	5.27008708823963	4.59877616989418	5.33277595567427	4.86383930955043	5.9849185854706	5.59068323840755	5.68652613292511	4.72589750943941
MA_10041174g0010	5.07158338839	5.55818278004501	5.3076493832328	5.1585845054423	4.14982966551003	3.50650835003324	4.41048814961162	4.16968887808248	3.58274967018385	4.06531020142555	4.55765637616738	5.15316414741688	4.9395434522542	4.69929184079139	4.58619501912972	5.35701324436621	4.69545470811829	3.97217200664339	6.09276018786446	4.67415676975422	3.92581109122136	4.43363569646071	4.80355640282053	4.84351176471616	3.32351018142386	3.52791001927302	3.78426506541377	4.68367651077031	3.46018773564546	5.7957327237946	5.0592629249735	4.59233845294264	5.34565245260632	5.67206169950219	6.08697874251523	3.90734076540183	4.11216920361759	5.41772777386807	5.90022979390385	4.41523814228071	4.07486524783503	3.88367435004594	4.22704820643909	5.90574736868761	6.16264712874723	6.79346662357626	4.86662822104608	4.86598311567996	5.26039168834517
MA_10042710g0010	4.79488489037177	4.47686087509653	4.42230054351759	4.27823414759007	4.0413251957718	3.76873121292808	4.08872996760615	3.65792833706693	3.58274967018385	3.33968325183388	3.18387590339565	3.02132250838058	3.80952008259295	4.36681550459345	3.33563416569206	3.65067499299339	2.75256579113269	2.04612220584658	5.30686323981182	5.34407836122056	4.15870764032046	4.21755775573498	4.70850203131882	4.67580399271529	4.46399041434321	3.69707288231325	0.907210617180099	4.00472802025473	0	4.18271773916417	3.92349109872382	4.25857594892562	3.63808414110617	5.31830838494079	5.28036804818321	4.94934723998407	4.77467002204441	4.70267669419687	3.86851401695192	4.61243618507654	4.12330885058285	5.04314261536475	3.68997599184007	4.96310688982341	5.72093821827025	5.78328369669609	5.33674140886958	5.28963835097302	3.17024676850101
MA_10042785g0010	7.13888008473175	7.80202473456155	7.67428693547129	7.35869914835739	6.87982423107366	6.65205349983907	6.33366565519197	6.07180092471203	6.3503786826513	6.7148932155191	6.34269901163455	6.29158765180308	6.47823505368915	6.66955881770884	6.23087417201086	4.92302009213092	6.09710167864697	6.34367594167129	8.37410865734008	7.9987734061387	7.38672105471722	7.12157989069126	6.82863354816046	6.61988333960574	6.4588376184969	6.18783921028686	5.8262670372159	6.3831687241917	6.66673152496519	6.47341160951473	6.34228552959022	6.30081852537015	6.98849733835557	8.20602960719967	8.21686984985283	7.55946204086317	6.97266684991529	7.11120442535511	7.19553277629509	6.74947470157442	6.56396723059835	6.4819056040536	6.37754203383626	6.23432035559625	6.5556815889864	6.92068383007456	6.25305773811656	6.57204894636544	6.71060176942438
MA_10042865g0010	2.03603608944186	1.84929511424006	2.36915358388802	1.87448546054374	3.32444518622049	3.56295978550043	4.31104177091194	4.16968887808248	3.78897146821741	3.25850972699965	1.36213929987228	1.6415530542448	2.2676618898534	2.73406151287969	0	0	0	0	1.55532057477695	3.80606313147951	3.25684803143758	2.36090490242939	3.11129189989889	3.81986840253869	0	0	0	3.56805821116117	2.87211772916882	2.55677046465342	0	1.2716623944972	0	3.05000561494682	3.0771940290458	3.47564538349972	3.79060024271969	4.03923930871139	3.43654579127681	3.31031296633692	2.68542693892431	3.22905308091505	3.61964613668736	2.49974733565772	1.49915797736907	0.890527597926064	0	0	0
MA_10043134g0010	6.70041297028567	6.64082275138846	6.77490432577629	6.96074451193545	6.91600434954822	7.15871598930771	7.013201877713	6.99098395949728	7.0535281826885	6.72987352391014	7.13611562952642	6.64307394110225	6.52634921691876	6.40456631797391	6.57411444111814	7.18604007252394	6.81938896796649	6.91403355213544	7.10961372157277	6.69202597029683	6.71230288909083	7.35675433461341	7.18307552384539	6.69300818857104	7.01675300513906	6.62814149010761	5.99294014681551	6.42686344973139	5.05976127646259	5.51417742176571	7.11587614327938	6.4586713114534	6.42631051029919	6.03388854166013	6.60115590189791	7.15762602375081	7.42113557657653	6.72374047978659	7.03437738281167	7.51670000670895	7.58152763633056	7.31173082464165	7.15935054283014	5.87072995430498	6.10606679293279	6.36133104655417	7.14456739055341	6.94907101107954	7.17642386471025
MA_10043209g0010	5.04618726651594	5.32071968350588	5.03918322130172	5.58909581787659	7.13792610751172	8.09264155479558	8.66423507330387	8.87054627133587	9.08175473494522	8.95868924597146	8.49550440459636	7.6700811341575	7.14011311077186	6.1786837357751	4.33846946485962	6.61086769535223	6.3940109119234	7.11503822682674	6.56386946659874	6.854610375348	8.05098728214306	9.37790196182744	9.18765991881332	9.329786359814	9.57331448840488	9.45651767169827	9.34811235870259	8.50847074600329	8.45472221542328	5.11651055231679	6.37267366456531	6.65235576074375	5.37779865685203	5.27305488088286	6.78399666663567	7.37062366789563	8.62104213931205	8.62040580527735	9.24690221940089	9.29269273537546	9.85388258012097	9.40205931668301	8.6994364142424	6.54680698796674	4.2378715122122	5.02876748508917	5.24107114480467	5.90266826518316	7.94375820814233
MA_10043564g0010	8.1762208838562	8.10372842547166	7.95582113477665	7.96718791668429	8.25824294362672	8.0467171110301	8.10684249178802	8.18989318213516	8.13949194761462	8.37264492783646	8.52022638397758	8.45764726285035	8.19584284473607	7.85153351228645	8.10295513479893	9.45247998652437	8.67813457823392	8.27783097681304	8.93257517312437	8.69321087530942	8.64460141213092	8.55126921485159	8.72115376925251	9.0135953335507	8.96486218856196	9.25333944692572	9.58990131788542	9.08782201037006	9.67268519332126	9.26647392984135	9.0735351114469	9.12726482807754	8.97800329918131	9.53004815586743	9.80597577394431	8.46700057370917	8.51439073854088	9.31097633812669	9.62517693038955	8.23035307544477	8.51189475503849	8.34833601710714	8.6132660227076	9.58326276846574	9.61453956486213	9.96141215680544	8.90976107387689	8.71660673292196	8.49984118608629
MA_100435g0010	4.00068109309334	4.02078996778865	4.14855397527664	4.24902152022337	4.11456658997751	4.10824317980192	3.67308524296138	3.93657891949759	3.88188544021809	3.25850972699965	3.6958815266728	3.02132250838058	3.75643683750915	4.32891068335315	3.1408512022052	0	4.0100438696493	2.61021959130661	3.95377204738266	3.83419726318281	2.95722120443567	2.97632706238675	3.33351907649428	3.16481334329009	3.17421106059341	2.52250571984654	0	2.66292998105833	3.04375993482016	4.70016495410296	4.38874520322867	4.02071266561824	2.96793613800592	4.10520310640028	3.69932749466135	4.22192092048223	3.94803118437648	3.58987960359713	2.9958977324966	3.52270597395213	3.35306740711283	3.18683329140203	2.61061646114328	2.49974733565772	3.34559269309034	4.40756687187092	3.51270845793763	3.68726101489867	3.51050346773197
MA_10044231g0010	4.24401224574105	2.00266047790464	1.75894488376395	1.69742215459027	2.25744447636487	0.950643189613168	1.62736466641487	2.15405025644871	2.68240478876298	2.63801379926237	1.36213929987228	0.980718674550491	2.41674704591453	3.14162360578908	3.50680910732962	3.65067499299339	3.20521624999483	2.48987773624912	4.43657259042139	3.99227885354977	3.06436301466492	2.97632706238675	2.9854495729492	3.6484383242482	2.88359795721094	2.77457350412874	2.66383215670066	4.29222820726457	4.59964474381241	3.44420326746849	4.53948917516317	3.54225292044575	4.13007264822788	1.98700192188293	1.527458067519	2.56119457826077	1.83708574073541	1.60362598121879	1.62482755807715	1.14887436276759	1.47944529832844	1.58655602184455	2.27636726995353	2.22030113310896	0.890792538224345	2.62380585614287	3.56668236479536	2.39508355547014	2.96335622459398
MA_10045090g0010	2.83514142646504	3.29236341688302	2.7117750055353	2.78608298164888	2.38583737402406	2.5561078941279	2.60285311066939	2.47662720378555	2.96710556149299	3.17238142145853	3.46285492734216	3.80039395544121	3.95787185703893	4.12273430688526	2.64443141517497	3.84220042430872	3.35203401853613	2.48987773624912	3.37105034392327	2.50087156008744	2.3345713401185	1.89953382816091	2.21074678571966	2.8818097311378	2.23495581786582	1.63372842527397	0	1.55749581675947	0	4.08731976841201	3.68473041503146	3.75768109557173	3.16756464317579	2.32236281552311	0.908560121975001	3.16346066670315	2.66491144474953	1.97630384314806	1.62482755807715	2.894407270294	2.81131105814905	3.34862542122907	4.05175644673387	3.18206915513619	3.40089237805216	3.77876209184582	3.8535390358254	3.66420815729457	2.72034960804033
MA_10045405g0010	5.66217962556236	5.49938596790396	5.61526146220626	6.15820930857191	6.17094922523001	5.8752906500725	6.14485537087917	5.83532983051562	6.08461113187379	6.20549444724805	5.74962469870588	6.15241082433533	6.32344082859612	6.50124815042152	6.13058494338142	5.53315582410158	6.17725315811974	5.57054960649265	3.97749458075055	5.21154299629163	4.72391494777849	4.90458041848469	5.2438933998553	3.40029495201135	4.10351855212332	4.1393535390601	4.2562690101915	4.9616194050001	3.96169373800971	5.95240030844973	5.7797796728014	5.83498781049038	5.22713279853627	5.65099607319912	4.97636997139194	4.96924221688192	4.8561325143736	5.70192712431668	5.51208267665028	5.62746431688238	5.07898641055227	4.84251437866581	4.27343308641147	5.3998328968575	5.87402738504286	6.06338914108245	5.44087684305097	6.08628995602743	5.5675357040634
MA_10046054g0010	6.50005095002076	6.27086161114344	6.39181223388555	6.52322932355772	7.05691702303695	7.01045043315195	7.19580605371287	7.47169959110287	7.36514186835753	7.55745432125855	7.55589183192896	7.34742335639364	7.30088002243817	7.26277682303917	7.76536277083369	8.57534806114667	7.13749152668011	7.63917335054029	7.39265926919422	7.36688172759358	8.05898220018182	8.22645059104662	7.48467225208208	8.40710415930252	7.99649852590024	8.22148323053495	8.5047278528693	7.81137280741284	7.97555262280907	7.56483794285714	7.84153073696506	7.16254874546281	7.31940985266105	6.75991888153626	7.36386570909906	7.68043973883981	7.85470340472568	7.40005609663372	7.84931103634852	7.28283044825961	7.97921300922054	7.84359384512898	8.06467177909695	7.26100415346262	6.88359186904187	7.87777687182398	8.15639478378182	7.33551737524039	8.32242501613921
MA_10046g0010	5.23782429501525	4.68137697985696	4.78131606381156	4.92042149169389	4.25069610651205	4.41338513378687	4.24069803162931	4.97259855576685	4.23837690304996	4.57803803943861	4.55765637616738	4.98820174212446	5.13855109490838	5.31722051012996	5.17036440682535	5.63965863973941	4.4589998158749	4.54261677104117	4.17497380061001	4.17909449878993	3.83891919848571	3.79928502025041	3.77221715040914	4.00874009468962	4.1832228328791	3.43512932094378	0	4.57117567790127	3.78166443960041	4.03712832958404	4.26430184363795	4.00211052305012	4.92378509815225	4.14604297344973	3.78809585392005	4.31829762677602	4.19815635797174	4.01493498045707	3.82115222939107	3.95662265587534	4.05001500533884	4.59340385358295	4.68699575242069	4.40026459679782	5.17823432873654	5.28324668583567	4.26478361531363	4.08402148397793	4.70415941313746
MA_100472g0010	7.81231184565995	7.55027329735429	6.88564044144101	6.96074451193545	5.87784265306643	5.59524431819924	5.9275468401504	5.53576338286184	5.46164637081075	5.00532914901651	4.1905796574795	3.58500509505544	4.17534763752085	4.66929801416909	3.42380340233679	1.80169828035436	2.75256579113269	2.720818603587	6.44178627083854	6.24764310020225	4.3796245091265	4.36516062185675	4.68871356389723	4.35310331337693	4.97690365423992	4.16832593984747	0	3.75213532376816	2.44767037236234	2.02532428481101	0	2.52662035786394	3.20429838800693	6.66856655806499	5.51841403000943	5.69194043570864	4.17713819345466	4.17699463467045	3.55743124381792	5.03188695386483	4.14693009965722	3.85718841853339	2.81654229946097	1.86462862465286	2.4208498559395	1.49873537064025	2.62208596030879	2.9554415538739	1.24370353174303
MA_100474g0010	4.24401224574105	4.05396206282321	4.53134204543773	4.65727178881277	3.96413509576917	3.94853602371358	4.04807962696662	3.38761728556238	3.46723309534849	3.62459534326673	4.1124366184439	3.94297361763254	3.91011149346179	3.88182763379621	4.79744181213671	4.92302009213092	4.39326448961258	4.35426289312396	3.85473999243115	4.43874107429866	4.69131974169948	3.69118133540133	3.17021968356408	3.099239294906	3.8003616416527	3.65662869633487	3.49953933528236	4.71930264288864	4.89292808067958	4.33576806032432	3.18353613753364	4.82130165265036	5.41699849617951	4.70573806823624	4.22897737710401	4.13634495897848	3.92296740659649	4.06313802756556	5.06273262627542	4.0569643277807	4.09929176200306	3.71684889698144	3.61964613668736	4.26265291973035	4.58466238981664	5.19300254566022	4.50374922502844	5.12306844939217	4.14979091910956
MA_10048552g0010	3.57071892105867	3.50022455890111	3.45690674822821	3.53742491929715	2.89125343453	3.32228444013053	3.67308524296138	3.65792833706693	4.09076157796384	3.25850972699965	4.26468372349029	3.58500509505544	3.52181043214868	3.52610917227682	3.1408512022052	4.64448183409434	3.66376226912007	4.17590815739612	3.72044000336898	4.06521886163117	3.61289080036094	3.99366695756515	3.88121477965302	3.40029495201135	4.01911839944076	4.30500957668207	4.63477234914755	1.72291178478126	2.00925991282059	3.32304868014636	3.65186749894263	3.28823026808918	4.09171660967728	2.70615464128719	2.56809258563914	3.84386643478943	3.64469383510746	3.29768256164966	3.37200784868283	4.09521172683117	3.77442861916025	4.07956574552649	4.17911317929871	2.22030113310896	3.34559269309034	4.11100533339556	4.01706392398507	3.83897219084078	2.72034960804033
MA_10048594g0010	8.69598806256671	8.65320795046658	8.80907224988833	8.83233619273342	8.33278026274047	7.46472589011802	6.50808173474139	5.70816178320358	5.18130842799634	4.61082988025647	4.46648035655362	4.80186356542799	4.9395434522542	5.08722243052663	4.79744181213671	5.69009759677324	4.25201305830213	4.51288962093969	7.41446020335323	8.30913196471167	7.89715839933725	6.96109795461458	6.40690759785732	3.93615632817295	5.33121907627871	5.01161251241431	4.56163758145812	5.1165264032594	5.58246876408948	5.51417742176571	4.24247037555756	4.17808004420026	3.90513939276814	8.11413030380879	8.34787867445295	7.87867067846587	7.5034103924621	7.48844427154209	7.14378921554857	5.7096372523297	4.8682918060384	4.33082558674514	3.94103255547181	3.89413937611756	4.43492018731607	4.60735453655334	3.33725879999505	3.59272283561239	3.56004379955917
MA_10048g0010	5.82027221599973	6.55684401261242	6.05519090173808	6.10227848031782	6.00807925353556	6.53085879097144	6.26462065224027	5.95218503826009	6.36646973642558	5.99837592067814	6.2905840973833	6.11291108087555	6.18040467008471	6.27132985603949	6.14350918850296	4.92302009213092	6.57503072092666	6.08595671063467	4.8104906046114	5.38252170416912	5.09163968392655	5.1410893102881	5.16021179212557	3.77890294243163	5.54691209452672	5.29980124089218	4.99089204145342	4.57117567790127	5.34468864485014	4.61735572061484	3.65186749894263	5.09077161094992	4.45091336153691	4.88498127125658	4.97636997139194	5.28708547882417	5.59390210652091	5.28219104303482	5.04230678888215	5.78737786454164	5.56337168156661	5.19833955381852	4.86390879299602	4.36707837923615	4.74167682409175	4.58384786269861	5.08448346710822	4.96315295313385	4.86950878286814
MA_100508g0010	4.41273653153942	4.14910448386274	4.67131169705209	4.415993863954	4.31420421850662	3.81584786459966	4.37809861709676	4.61074362306447	4.05135354655348	3.7481637740774	4.77582189042475	4.26561144989072	4.04886117433063	3.77282348013794	5.01013632937402	5.53315582410158	4.21441573005305	4.38742065453516	3.37105034392327	3.71817278454111	3.95364001321934	4.10998047715476	4.60671918014006	3.69326606584345	3.83373786156436	3.28347186346597	2.21572151279147	4.03338228085515	1.60169913968958	3.36459586973664	3.68473041503146	3.31881180339181	3.94875360999267	2.96011483106075	2.92732142356787	3.65936034478065	3.76258852794783	3.07870681582093	3.77216593698192	4.45983238122923	4.60443935884811	4.5110963890829	4.81777625798951	3.89413937611756	3.03101646250078	4.29618460534563	5.73810097949831	4.98182396546817	4.38684198831139
MA_10050955g0010	5.32485994358186	4.66003754029145	4.78131606381156	4.415993863954	2.71077550637978	0.950643189613168	1.35046381027755	0	0	1.4489297506093	0	0.980718674550491	0	0	0	2.84401371031489	0.98911460110382	0	4.72921377065015	3.08055607512983	3.25684803143758	3.25671501373355	3.11129189989889	0	1.3711196648938	0.848915485943039	0	1.12672804421613	0	0	2.47555182003736	0.913269588920085	0	5.25454785317151	4.40718852431591	3.29671388424392	2.60173088526722	1.04429880870665	0	1.31585124479605	1.63808260490382	0.737762437257984	1.52217208072002	0	1.24123937180588	1.24088041590071	0	0.904274456155048	0
MA_10051517g0010	3.41958081358878	5.6475370978385	5.71094378197455	5.71166450424003	5.67557289108337	5.91889028071202	5.58923807974003	4.97259855576685	5.35273370135349	5.10068796126766	5.11268923509352	4.37005854692244	4.13441341672524	3.82836506008025	2.91466124139909	3.16691120197479	3.66376226912007	4.48253456782016	5.24002226220398	5.94148992342454	5.86493796386932	5.81473523416285	5.86232574396994	5.16177373997499	6.03505007866912	5.31280201982235	3.1429887567058	5.31572072648577	0	3.75578383692893	4.64300146351019	5.51366823089086	4.38907082745761	5.5099168854301	6.26671975986419	5.47962231764189	6.03941822598776	6.00832353352577	6.20574116826234	5.65962598267793	5.66475471821549	5.91277547068056	5.36923888060399	4.82345881869421	5.02960025943056	4.78273730078158	4.26478361531363	4.85589538589129	5.19959041426342
MA_10051537g0010	2.83514142646504	5.05270427695175	5.44758987473977	5.26436044107525	5.22623945040625	6.16505015312611	6.3751983347034	6.68820556297558	6.85685699371585	7.02530555283706	7.46869230727653	6.59371554574386	6.08723705031803	5.21720140629453	4.82981961302211	4.01105736557893	5.65439888658096	6.22971629195341	4.91217742951856	4.45689685145357	5.06645774419924	5.91375830340029	6.74499518939604	6.42891030671856	6.26550012958839	5.99975181619295	5.64957342928836	6.95294644536236	6.26742718651783	6.28266208150601	5.55083421381058	6.16578732562278	5.85398732279826	4.35197559240708	4.77486616358518	5.08316332162542	5.70791489375553	6.45788930190271	6.62487946821014	7.00856996733525	6.93920292883531	7.56484524216351	6.8401172470266	6.23432035559625	6.20943814771119	6.14584582276476	5.35208661391292	5.78542865938291	7.21914167934349
MA_100525g0010	7.40152502534495	6.10728751087701	5.42518994063161	5.24971683356128	5.20966715446606	3.11040449996844	1.85078859190396	3.05321109585279	2.96710556149299	1.04514849431063	2.05613445326344	2.2224249935589	2.09960387063424	1.95493490232544	2.3073417949878	0	1.88109085378092	1.35495021079259	4.64306856275537	5.28441904417027	3.77790943665843	1.58458595801658	1.4308323838413	0	1.3711196648938	1.80557067296034	2.34252134665249	1.55749581675947	0	2.13014305713934	0	0	0	4.01985590889964	3.27569350481784	3.98781500900241	2.39242239092079	1.44779453151824	0.97008687863657	1.14887436276759	1.29427717140984	1.84496006029314	0.787085061074994	1.63986424753264	0	1.88587677421555	0	1.25949451768699	0.892611464272902
MA_10052734g0010	4.10302215765624	3.68150775306826	3.70165314634643	3.48802006883202	3.92392043634827	3.50650835003324	3.96314412761644	4.25325987413895	4.01083044316783	3.96720619120782	3.94206984261829	4.37005854692244	4.56212795486721	4.7856942153861	4.73041500900441	4.16208159938068	4.66793864025495	4.60028799995249	4.27396465652179	3.62450783894666	3.89742992947043	4.76995467022459	4.51976465652419	3.03045157694376	4.50587783466334	4.67127901896897	4.89497771377718	4.44911757510743	5.19139759327237	5.22108691121046	3.54846731291053	4.82130165265036	5.12664818561013	3.85703652552386	4.63885954861692	3.53060129259374	3.79060024271969	4.24120675697114	4.77150619873636	4.09521172683117	3.94606258276566	4.68633014203917	4.25042808876576	4.55558625114163	4.88322830442759	5.4088256711051	5.64151604999594	4.94423662292549	5.46795755164418
MA_10052798g0010	1.07928424195011	0.871512768647624	0	0	2.11521399633752	3.03203866836988	3.30844376662216	3.31114842033302	3.46723309534849	4.54448074180631	4.8255590199146	3.74951940215467	3.16060373911434	1.95493490232544	0	0	0	0	0	1.97769908488051	2.3345713401185	3.79928502025041	4.04622658324249	1.70804909608518	3.17421106059341	3.38635972623653	3.64900504164789	4.49096611476759	4.95777680856401	2.31746177745438	0	1.10973040308986	0	1.52840373561352	0.908560121975001	1.67180411199844	3.04103855311502	3.33767535115482	3.43654579127681	3.82611336674098	4.44231134882065	4.07956574552649	3.96952686023397	3.46097611360105	2.30623609681633	0	0	0	1.24370353174303
MA_100529g0010	4.70031927070458	5.14769240962296	5.13893773646273	4.82481854867425	4.56963681230235	4.7639853692677	4.84876521488556	4.92251434820481	5.04788668462822	5.2328411979721	5.54235112541131	5.49804870315069	4.96306317969211	4.03117675161642	3.86177224643923	1.80169828035436	4.42650814115516	4.54261677104117	4.94853126314282	5.07733664452716	5.09163968392655	5.12739258833443	5.51483647319318	5.58487367151731	5.79477141675769	5.63606121070668	5.47492723940249	6.49515981201928	6.22418787858306	5.55919265348666	4.50325972179372	4.6290939180535	4.35712143883055	5.5559775097623	6.10427661818551	4.50726062518214	4.8561325143736	5.64781959744539	6.59015033193156	5.22487658337169	5.95892645396648	5.96310099263524	5.56798821637157	5.95115240734198	5.66606969184024	4.97560842182666	3.61868267103496	4.29321112070496	4.6820877608481
MA_10053571g0010	2.56931446304209	3.50022455890111	3.50073636542868	3.27114881142758	2.50299792970192	3.11040449996844	3.37610240901871	3.23030529679823	3.12899258513515	3.17238142145853	2.73290002574442	3.10538681431653	3.07577526096398	3.14162360578908	1.85374311067003	1.80169828035436	2.75256579113269	2.82319382736857	1.01117810690424	3.17229903401648	2.64652372381434	2.91282675408651	3.33351907649428	0.890576363670231	2.51559591357175	1.95619936833768	0.907210617180099	1.12672804421613	2.44767037236234	2.62798902109307	1.64080536684665	3.15881298053141	3.43771621597022	2.46272595042706	3.21258527584936	2.11804389801705	2.94354230675253	3.25652490390487	2.90686576973872	2.36391754164353	2.81131105814905	2.4755487542486	2.17788079364785	2.3673097472459	3.73734862796619	3.81972697322637	3.27358804656136	2.55808205894411	2.80617143964369
MA_10053g0010	2.03603608944186	4.29486187079443	3.3166505912358	3.14880510782042	3.19433766194254	3.81584786459966	4.5623115242177	4.87062463723825	4.68657512236463	4.64289051919249	4.49751954378267	4.22903539577667	4.73611895141138	5.15367753724816	4.7643186846909	1.80169828035436	2.38683052189111	0	3.13655264223045	1.04511275539477	1.92604104932924	2.36090490242939	3.88121477965302	3.6484383242482	3.32351018142386	4.1967244778113	4.89497771377718	1.86822767405941	4.00337010433158	1.0729891887734	0	2.08762129846592	3.49790394456329	3.17487909140093	2.56809258563914	2.85171300216064	3.08735290336862	4.03923930871139	4.19973251099958	4.33769233429311	4.17016842602392	4.18965260699695	3.78936474939173	4.02779188551743	5.01209710796839	4.43411306797165	3.7173117735795	2.7927499544203	1.88987409034373
MA_10054925g0010	6.70852354261476	6.70984789222	6.96926290088759	7.10999686917062	6.71358395824986	6.75786098824309	6.55942862243687	6.32391516232549	6.71326526548552	6.56423792789719	6.90725812915411	7.08705548835299	7.0822799669178	7.09267712327372	7.23606441741828	7.64808251049949	7.38536742147148	7.33022683281827	7.86751802526695	7.12205718526958	6.83657483702446	6.78050088361033	6.65620702385587	6.26885048141414	6.76460298860187	6.65899625534117	6.57224334125768	6.88016104573591	6.95287801913747	7.89474239668296	8.39296341725908	7.85494246558735	8.27351097188585	7.10264282285864	7.2205517695984	6.55331764847793	6.38843558087741	7.03799338162883	7.7107031459836	6.06697686572246	6.02396332697205	5.79961930037986	5.73437686790395	7.81230291980644	7.80440789323943	8.30657878847598	7.16207612785904	7.36955770017174	7.46805780880066
MA_10055167g0010	2.56931446304209	1.46835806740718	0.824972044384644	0.884595732307372	2.11521399633752	0.950643189613168	0.971698417308267	1.03311065352033	2.01435189003356	1.04514849431063	0	0.980718674550491	0	0	0	0	1.37387219716195	0.975034218582116	3.21912586278709	3.21602033023935	3.64745850823172	1.75230766785514	1.95452077613962	3.099239294906	1.8775314797107	1.43213841742635	0	3.16118178964398	3.19664326097018	1.78545800016256	2.98510364491709	2.52662035786394	1.82768016711803	5.33601918502045	5.01349443490445	4.08243475535991	2.31474456518643	1.04429880870665	2.90686576973872	1.70135775397514	2.30814069888471	2.24132965540191	1.33238311092502	1.86462862465286	2.52645895232542	2.71522833186743	2.90319282904743	1.25949451768699	1.88987409034373
MA_10055697g0010	2.23859194584984	2.00266047790464	1.90659916874401	3.14880510782042	5.19290199278727	5.89725525473258	5.8705945417394	5.67831148443489	5.60421265775394	5.00532914901651	3.79950236663493	4.11335363425737	4.84142242147395	5.39251949011756	5.14486720700699	4.53820581614328	6.15762903873653	6.82023515033888	3.00281243281702	4.79318123369196	5.82797549856716	5.22064238178663	5.50356536866765	4.04369685063988	4.52637241686939	4.91256939206761	5.33580313490308	4.55153899416577	4.04386737167455	4.37665786647001	4.62625868396504	6.39971291683638	8.87625396749742	2.81338226530898	3.0771940290458	3.94814365764391	4.27927826281595	4.79099920932765	3.30438731477585	4.27249135478438	2.81131105814905	3.05199370772611	2.99577355959807	3.10278757585943	3.16539083219738	3.28732273596668	1.96466298774176	2.70363094484669	2.62882370027783
MA_100558g0010	5.6283688776894	5.59234301042408	5.93353855868352	5.81471294818077	6.29389743317935	6.26133368589821	5.74946155623203	5.19980839857919	4.73701998976125	5.05379771648137	5.11268923509352	5.30116052844367	5.13855109490838	4.96915878941355	5.19541812941409	4.01105736557893	4.32437543287166	4.35426289312396	4.86223186408633	5.14600231543489	4.83251188204674	4.78748791110837	4.30243876772789	4.58399780132501	3.8003616416527	4.10978344888032	4.45794999311206	4.11605803811256	0	4.8955065073734	3.4369526598784	4.1614241451298	3.20429838800693	4.66424092335084	4.0614355928413	4.81286147095955	4.90798697700451	4.24120675697114	3.30438731477585	4.09521172683117	2.74980369619942	3.34862542122907	3.88228230395727	3.18206915513619	3.22805033508454	2.80095746179628	3.7173117735795	3.64077618174826	2.18467423776675
MA_10056152g0010	2.23859194584984	3.84231068362083	2.78552386490701	2.94265115405947	4.40449015237526	3.76873121292808	3.72570786289179	4.08094364421374	3.58274967018385	4.0170983151712	3.52478789361004	3.74951940215467	3.38817594202271	2.9526789225921	1.85374311067003	2.42215320104393	2.23899654340588	3.38456509876594	2.28232640162116	2.42677312036443	2.90040171745879	3.57420127115688	4.04622658324249	0	3.76618656443074	3.2290754104962	2.07536509290424	3.97548846832094	2.67623697857581	2.40204804385809	3.22905664084296	1.74824341492448	1.82768016711803	3.25236707348401	2.92732142356787	2.56119457826077	3.5161523108961	4.06313802756556	3.86851401695192	3.95662265587534	3.50781787694014	4.10226998455101	2.53447876121578	3.89413937611756	3.5549225813339	2.1802289375955	2.26769096251837	2.65681170972433	2.88698326328705
MA_10056152g0020	4.93987173486583	5.00275251924074	4.99422114923456	5.18960695528236	4.95508532008687	4.66491767616757	4.72557653727839	4.44309324247226	4.55213251538047	4.67425195504414	5.19063819053192	5.30116052844367	5.25742182785115	5.23776843559194	5.0924774539694	5.15630067237666	4.96777917967423	5.45040967088012	6.19708178436264	5.3634282295822	5.63603355074399	5.47968288051548	5.33574919799831	5.39555624238104	5.83633731742584	5.40066413398938	4.65834671667566	6.0120950231814	6.04692978716585	5.67823385898327	6.24160145741506	5.27197509450044	5.75957520433806	5.73347230353604	5.70008029631212	5.83965286450948	5.62519798014502	5.1878054684083	5.90022979390385	5.51241404389801	5.90469875167729	5.80652713739571	6.37223753935949	5.92862860251535	5.42297165847116	5.87317168876281	5.8824372231242	5.64029307781587	6.31897358408003
MA_100562g0010	2.83514142646504	3.91639572179439	4.83331703615095	4.80491156402247	4.14982966551003	3.94853602371358	2.60285311066939	3.38761728556238	3.27414025691697	3.48927397886502	2.83553375215983	3.25978562528572	2.98548403173973	2.61024220022492	2.3073417949878	0	3.20521624999483	1.35495021079259	3.13655264223045	4.06521886163117	3.46555267808421	3.03706561425796	2.77245445148552	2.8818097311378	2.67479455302834	2.09074479354163	0	2.50417011788435	0	3.75578383692893	1.48194762551488	2.77081825500046	2.7847488685425	3.70099862634314	3.74440194815787	3.92788770815621	3.54939303311658	3.07870681582093	1.8479785570264	3.57797731100744	2.74980369619942	2.90278090588938	2.45382100776436	2.22030113310896	3.28804363977661	1.24088041590071	2.26769096251837	3.35377815459557	2.72034960804033
MA_10056684g0010	2.23859194584984	4.61638458759879	4.70892226304917	4.12583120777518	3.75069265520096	4.31870170644851	3.77645786317963	3.88502866219498	3.46723309534849	2.76260527681405	3.94206984261829	3.80039395544121	3.58419030576812	3.30815384559066	2.10036854518713	2.42215320104393	2.95154485278723	3.44921018891598	4.40199538424733	4.17909449878993	3.74639814662129	3.72813360500363	4.13681430099668	3.73672701876728	3.50083562859117	2.77457350412874	0	4.03338228085515	4.04386737167455	4.08731976841201	3.58377544725478	4.1614241451298	4.68756892715982	4.01985590889964	4.37898087114579	3.05452863602161	3.37481274906862	3.85974466214064	4.84413030612075	3.55061019931881	3.61373048829135	3.45887613627584	2.36803386219482	3.01875980546567	4.63129977805045	4.14357721697697	1.78095721051329	3.64077618174826	3.10461601353223
MA_10056732g0010	2.56931446304209	2.48088637588353	3.16093065607348	3.21130406043251	3.19433766194254	2.5561078941279	3.37610240901871	2.85044328087443	3.20343461881961	2.87688070546896	2.73290002574442	2.50204477192124	2.41674704591453	2.47407846005398	2.10036854518713	0	3.28053198561727	3.09161683915	0.722173020289761	2.26504604146993	2.24378563500784	2.03120642276911	2.91801062064854	0	2.0080694503509	1.43213841742635	0	3.10779099500448	2.44767037236234	0.767252250190654	0.764989407185805	2.52662035786394	1.92483212221642	1.98700192188293	2.66705542823383	2.56119457826077	1.94794975405356	2.26350879777029	2.47926558575297	3.20852645416141	2.74980369619942	3.09839345322471	2.99577355959807	1.63986424753264	1.88638511681607	2.1802289375955	3.39818690424322	3.06610084282212	0
MA_100568g0010	7.17444725745459	6.81481091594326	6.97697982390831	6.8917279167865	6.8954412434235	6.76384971526452	6.56661692124624	6.37131669048622	6.47434443421898	6.30888303488915	6.46529887494319	6.3437034759703	6.21995593889981	6.09101745615789	6.11754382222607	5.2931661928497	6.10736764087772	6.42559236524727	6.34519722529239	6.77018371481987	6.11246809670505	5.81473523416285	5.98893623101296	6.12988575477242	6.23474883675827	5.49492691360962	3.07370399858394	6.2856744305259	5.39236395806047	6.19413066955708	6.30074563797041	6.11924725183973	5.55693153620877	6.82717492495953	6.58892072964619	6.82278863031758	6.66923458980978	6.76061732411234	6.26859252879058	6.61163928750364	6.28500796672837	6.5657088505697	6.33999422862719	5.96228373158809	5.66606969184024	5.73081303361429	6.13387682675982	6.08628995602743	6.72684161599873
MA_100585g0010	7.94178934512422	7.27694451792065	7.10925886494384	6.90112316065516	6.41442792156806	5.36238262694552	5.27487060872507	5.33990681482552	5.23491099786641	4.67425195504414	4.92015587560871	5.72464182703227	5.68250634843022	5.65962702026046	5.79601346545191	5.83161877931063	5.50706685627702	4.45152440242176	6.09815944538231	6.77018371481987	5.70289419798485	4.85555959662723	5.04049125220479	4.84351176471616	5.22251778437818	4.82448721557626	4.16032992984627	5.76209775115455	5.51228710482287	5.17554310845416	5.15568149179971	4.75635596311816	4.30782344580297	6.96153081402971	6.48711312023458	6.59549186863704	5.84048180982261	5.38973816084104	4.61423848350376	5.21624986152415	4.17016842602392	4.94632059098049	5.04831462264873	5.00679993269222	5.19384083103778	4.97560842182666	4.88785303700368	4.91538776415098	4.24333330149771
MA_10059887g0010	2.23859194584984	3.17572519416314	2.985801515851	2.29247762008325	2.25744447636487	2.30710362451521	3.44067537497134	3.52919044271298	3.40574796019595	2.87688070546896	3.94206984261829	3.84951808024567	3.38817594202271	2.61024220022492	2.64443141517497	0	2.38683052189111	2.21117915925581	2.85491257452648	3.17229903401648	1.79960785807747	3.57420127115688	3.11129189989889	2.04159193384491	2.51559591357175	1.95619936833768	0	4.44911757510743	4.87064597326725	2.40204804385809	0	3.05328777579418	2.62945258916115	2.46272595042706	1.26529301158516	2.32620744908976	2.66491144474953	2.76078614072089	2.9958977324966	2.84966969292645	3.54400572478849	3.85718841853339	4.34031495216398	3.74669088628133	1.49915797736907	0	2.62208596030879	2.39508355547014	0
MA_10060152g0010	5.94910121330929	6.4177586964483	6.16737413980726	6.38943117541228	6.27809742643759	6.47354291342501	6.61595625976765	6.86418735242783	6.90722098563952	6.87169525468064	6.81803949102778	7.05615422076664	7.03317421152156	7.01740482185832	6.77847432928974	4.53820581614328	6.31649377809476	6.33522247693011	4.02379166988465	5.30458119999062	4.96108088769831	5.53258476064339	6.06756066138948	5.08018740359029	6.03505007866912	6.24319139791808	6.50891314083545	6.76146470202409	6.66025778702437	5.83286323179081	5.37178650527187	5.63294007902767	6.10497986947867	4.83600596897126	4.19699879703963	5.27115212534412	5.59390210652091	5.55005985749441	4.55774694341614	6.61492272938074	6.18049154199407	6.98337523228269	6.69045804123761	5.44815413139649	5.51279425944258	5.64267322072449	5.52451271694239	6.05138867513645	5.45501225268304
MA_100606g0010	3.64066048620443	2.83305563707897	3.3166505912358	2.70061965736344	1.55667095853562	3.11040449996844	2.35087833350499	1.03311065352033	1.60596536904349	1.74227504354053	1.64102337044298	1.86649800600486	2.55093470152073	3.05033385306585	3.73019347378899	4.64448183409434	2.23899654340588	2.3577823664473	1.68930622955224	2.26504604146993	1.4982645227437	2.54257407715367	1.95452077613962	2.8818097311378	0	0	0	1.55749581675947	0	3.48239149426124	2.47555182003736	3.05328777579418	2.92435063512333	2.32236281552311	2.92732142356787	2.11804389801705	1.71524846537486	0.746308691559464	1.8479785570264	1.4596364624463	1.77775677789055	1.25213901072588	1.68454505462985	3.74669088628133	3.73734862796619	3.50467072212599	3.80955849469594	3.3245614134191	1.88987409034373
MA_10060779g0010	4.5990964009758	6.51591535552039	6.94586129915314	6.74813673897574	6.35542140775748	5.46891538314293	4.27630088146926	3.71818079379689	4.01083044316783	3.86187770573606	4.02978552680495	4.30127830470727	4.17534763752085	4.03117675161642	3.65955517002006	3.65067499299339	4.77497918147183	5.07708149816684	5.92059886532646	6.88503847311618	6.05605308287464	4.67893250335068	4.04622658324249	3.03045157694376	3.17421106059341	2.52250571984654	0	3.3565587342706	0	3.44420326746849	5.09618041075854	5.583917697261	3.74106895691903	6.05542184004271	6.04280389843474	6.70326540440356	5.98618477137716	4.67198826822974	4.64167316009012	4.01766751083389	3.68019899786856	3.27004553361883	2.61061646114328	3.01875980546567	2.62444410794052	3.97276488513885	3.89620624811053	4.66106403279603	4.61376466328743
MA_100608g0010	3.89045576274039	5.65832677494985	5.46964697367645	5.29320857464833	5.10601811037154	5.10352685970703	5.02625944957802	4.47822444681069	4.58004553155712	4.06531020142555	4.26468372349029	3.58500509505544	3.52181043214868	3.45711370160714	2.3073417949878	2.84401371031489	3.04129909778073	3.09161683915	4.78390520496871	4.11186040671554	3.38572325328179	4.1647778533646	4.35365481716989	3.45351323011232	4.30694578063283	3.52791001927302	0	4.03338228085515	2.3170560550908	3.75578383692893	0.764989407185805	2.97824951677503	1.82768016711803	3.92909677106808	4.0614355928413	4.18830085738596	4.42894093327989	5.23051975630768	3.55743124381792	5.06109127649982	3.54400572478849	4.38732141322467	4.59877616989418	3.25712353234874	4.04433667491345	2.88168568800519	3.97790139733997	3.83897219084078	3.40591569454091
MA_10061g0010	7.60637909958252	8.38106040579106	8.88793114431237	9.43796039404844	10.7859322544683	11.3138565543533	11.4862471680029	11.562580063632	11.6045236626708	11.5265374957743	11.7570213487724	11.9673208059428	12.170453469567	12.3760731798794	12.6186333583986	12.6093574125468	11.3834721253191	11.7458409218341	8.78558271505522	9.98524642677413	10.5909334467843	11.1983060441141	11.2807519590767	11.3483516934976	11.5343190759321	11.5054682192909	11.5178133490672	11.3480779794177	11.2265519344549	12.4830278766772	12.4738713017768	12.0946670416627	9.99857761441432	8.84410446874167	9.6637658839935	10.3031978642522	11.1016624883022	11.2784645335903	11.1901297782443	11.5925302195863	11.8404178597363	12.0338052804249	12.5312303750229	12.9471442790463	13.0980119615506	13.182298376138	13.3379930416862	13.0562431683305	12.5756903111879
MA_10063149g0010	3.05809046458488	4.2668711049235	4.03445437396769	4.27823414759007	3.75069265520096	3.11040449996844	2.71326688064025	2.47662720378555	3.05038580759276	2.98247040465025	1.64102337044298	2.3695277446963	2.41674704591453	2.47407846005398	1.85374311067003	0	2.07245278089641	1.63261418902818	3.44130333821992	2.82084301565615	2.49950959823613	2.45479428512163	2.52050467902886	0	2.42841307020951	1.80557067296034	0	2.50417011788435	3.91876695175896	3.65930682357448	0	3.54225292044575	0	4.40336479336468	3.39403582105349	3.19797323253523	3.08735290336862	3.71615881865178	3.23336831342902	2.97978806298568	1.63808260490382	2.67508907220815	1.95524216522533	1.36114818263094	3.22805033508454	2.80095746179628	1.96466298774176	2.91651760988349	2.04573373004832
MA_100637g0010	4.82507428610504	5.7214220359638	6.04053389664758	5.3354258738263	4.74101901110178	4.14553501993511	4.89523224676213	3.77599046922135	4.23837690304996	4.47492014055814	4.1124366184439	5.13354796274883	4.98620485213311	4.84054165416159	4.95250429559433	5.00505175236491	4.4589998158749	4.17590815739612	5.523066913954	5.05370078855389	4.15870764032046	4.41117146127232	4.6483006600776	3.16481334329009	4.76920152585459	4.16832593984747	2.84253383637422	3.40145684571167	3.39875844096544	4.79362669388101	5.00851965489064	4.43512912841265	5.45516023339778	4.95545484163555	5.04968575900625	4.61229000631636	4.49830319829229	4.92713000833858	5.48207736558334	4.96134793084922	4.63811289396814	4.38732141322467	4.12952012917962	4.89497570319971	5.39624512878973	5.42212661316112	4.77845306388547	4.81482216818929	4.44045644690311
MA_10064667g0010	5.92145081278246	5.54661373224496	5.03918322130172	4.44202811505271	5.03252830553414	4.98538197555619	4.41048814961162	4.70268671896672	4.05135354655348	5.00532914901651	4.49751954378267	4.49846179846559	4.86658684612378	5.21720140629453	5.42456166598026	4.01105736557893	4.7489564120677	4.85833988219274	5.95671482523502	5.43832961065986	5.0408276267379	4.3176265144841	4.6483006600776	4.90168394475789	3.76618656443074	4.10978344888032	4.51072869356137	4.03338228085515	4.12158067522985	5.35988342472089	4.73956058608756	5.49389976714573	5.82514215601958	5.70650112738176	4.73094404420565	5.44453928796192	4.80233975266098	4.4182169094603	4.12382829570322	4.59921348260368	4.07486524783503	4.168301193612	4.72082220198301	4.5258360021021	4.29698425210692	4.60735453655334	5.22448973426877	5.311936497578	4.70415941313746
MA_10064935g0010	7.00699875416125	6.82920105221145	6.70227698134755	6.67334318975363	6.87458076035468	7.17228749167619	7.35787114213331	7.20493266653306	7.28699350477661	7.38365520809898	7.53737867521759	7.40169151045116	7.31920343777498	7.23748548961862	7.85057199889963	8.56187270121388	7.05504766912033	6.99138419039679	6.85284959087816	6.98830779603489	6.94409372485397	7.62614329365073	7.11437722862804	7.72273210856712	7.6219057870457	7.5214609389643	7.43638355541508	7.50746500468965	7.265916833725	7.06331449294907	7.48613988223589	7.86523264923331	6.89723616949643	6.74343249079261	6.88251716401573	7.04741998145699	7.23595402628367	7.26027520802571	7.25881267343316	7.12368039422592	7.38019677906077	7.38737626495098	7.61498492534712	7.40253779214033	7.69633154617498	8.0157046915533	7.95768874580258	7.58617164771597	7.77962189238472
MA_100662g0010	6.95340674340673	6.31924411606041	6.16061263993566	6.18153118451072	6.73109706933502	6.60612443906843	6.70333603419409	6.83743351332662	6.64894302515668	6.36753591126507	6.28171220865951	6.35220925457544	6.59563871888678	6.84056562416667	6.39116950823715	5.87586524822272	6.33408343933475	6.03466552504517	6.28965208915512	6.68435666666204	7.20843134671516	6.99917045826101	7.05773180625077	6.88288160011728	6.31925226077287	6.51463527910476	6.7688744440136	6.76572449889555	7.44228435559279	6.94962013887649	6.26878620656196	6.31965128850632	6.19790520439938	7.36219723751598	7.57086613167483	6.49280882452112	6.73165358310931	7.84328832036864	7.52093658580479	6.2128049555326	6.31129822676173	6.50331729934368	6.10437814927972	6.92792921589412	7.23215658057753	7.03325978006466	5.5645784102901	5.85286144883221	4.90803932613776
MA_100669g0010	4.79488489037177	4.87898231298448	4.78131606381156	4.49272265902779	4.56963681230235	4.21732900999065	5.04698328678294	4.99700210210513	5.18130842799634	5.51828595962363	5.45030713029301	4.96618649608483	4.81581015064356	4.66929801416909	4.46766467108113	4.64448183409434	5.05528828633341	4.88177159286262	4.86223186408633	4.06521886163117	4.27341323622021	4.83884115019435	4.90990736855157	4.46032641630468	4.75191051847203	5.14846861494464	5.56489382050207	4.78801260245047	4.36454041131709	3.93113700080399	4.55726710611689	4.67668395788635	4.87954220805584	4.56248727735144	4.02544143654123	4.11859927527416	4.67340720708205	4.28247169226958	4.58627016049426	5.67229239167522	5.4257102309259	5.19833955381852	4.89386228609448	4.89497570319971	4.93987587652948	4.29618460534563	5.15618697283108	5.0453293684542	5.11979215910556
MA_10067279g0010	4.10302215765624	3.68150775306826	4.32868581483547	3.63136499378265	1.77238312790533	2.5561078941279	2.35087833350499	0	1.60596536904349	1.74227504354053	2.73290002574442	2.50204477192124	2.09960387063424	1.43115457949719	2.10036854518713	2.42215320104393	0.98911460110382	0	2.80189827407768	3.52424439999222	3.06436301466492	2.25992046763209	1.80399185060875	2.30575671747055	2.0080694503509	3.11354719138891	3.86780392843553	0	0	1.64529659435496	3.83856397661946	1.9293756003209	2.51519482630319	2.52778016361154	2.84588050271862	3.41847592951707	2.46584735497791	1.26608474588465	1.62482755807715	2.48780491438403	1.0680143553376	0	1.95524216522533	1.36114818263094	0	0	0	1.63127285919064	0
MA_10067338g0010	4.76404852032814	4.89732872427182	4.94780967350442	5.12687919538959	4.56963681230235	5.14084861570954	4.98389495052744	4.97259855576685	4.92277955652611	4.7932770121257	5.41827145062168	5.31863521603151	5.41914458704029	5.53225193557498	5.56571498897947	5.83161877931063	5.47570305185878	5.52666224456847	5.44043567645311	5.30458119999062	4.70770966686401	4.88842493585067	5.16021179212557	4.26708117122868	5.54691209452672	5.01161251241431	3.94672825603719	5.55119158818176	5.56870314580875	6.15947820140862	6.59944733810437	6.7048697827004	5.44760829921331	5.44611949229723	5.29551387753556	4.6982904346967	4.70307405429032	5.06335788306808	5.86579307837627	5.08023690363868	5.16228273067561	4.85590700864858	5.12606320254749	5.1105620828467	5.87402738504286	6.40216003325894	5.59068323840755	6.00653959016532	5.0526092420723
MA_10067385g0010	4.28808872676445	4.11808695210247	4.42230054351759	4.88293882142385	5.83528236821473	5.76014932808605	5.36012149548046	4.76087129800393	4.6606733781998	4.82155597829406	4.15204050620038	3.84951808024567	3.52181043214868	3.05033385306585	2.3073417949878	3.4293316579459	3.77155342663307	4.68267677394784	3.85473999243115	5.34407836122056	6.20761600246936	6.32696859793319	5.88855287146439	4.92056370979743	5.23500870952988	4.97934929499386	4.63477234914755	5.01989539991387	3.39875844096544	3.44420326746849	3.4369526598784	3.48960446856766	1.92483212221642	4.46914298449244	4.73094404420565	5.99317860747206	6.44212882493896	5.38973816084104	4.40596639436566	5.31651012413536	4.75012393992566	4.82899595003521	4.96612762828856	3.94009151532144	1.88638511681607	1.88587677421555	3.4566027516416	2.99330920421247	4.98213804609332
MA_10068028g0010	3.8319839289091	4.32231716675117	3.77470497905476	4.02595135100273	3.3852666099455	3.38639039406751	3.16255180899362	3.31114842033302	2.96710556149299	4.06531020142555	3.6958815266728	3.25978562528572	3.24060725457206	3.22734570136706	3.65955517002006	0	3.12564643403297	2.82319382736857	3.50824031812896	3.29959525787074	3.34405609615017	2.97632706238675	3.22677911834047	3.85969159829592	3.06509048452206	2.42694223997349	0	3.71717292202038	2.96057570555585	1.91113134683114	0.764989407185805	3.48960446856766	3.30908507199577	3.49433090447688	3.33610180151509	4.28688579168251	3.61363056816141	2.81907946760631	2.20137443013881	3.13634210133516	3.17929103184466	3.14330854982994	3.50717243083424	3.328387449715	2.04203201850075	2.80095746179628	4.23190940264716	3.20125021186165	3.29298952394985
MA_10068901g0010	8.51593312222974	6.04288447630206	5.11113443817966	4.15763512011806	4.00325036427089	2.00026132594749	2.48272470871899	1.7235397937163	2.17759076320203	2.17619857237397	0	1.86649800600486	1.39343760016343	1.03185198507988	1.11728764869857	0	1.88109085378092	0	8.37410865734008	6.76291993087221	5.2341316117346	3.93176316133059	3.04978305048924	2.04159193384491	1.56554225340442	4.04874713229423	5.09814389215005	4.11605803811256	4.12158067522985	4.15945681203815	4.59217668470808	2.97824951677503	2.32340221776426	7.4358659545112	6.25127449462148	5.79579322698555	3.2177834303174	1.04429880870665	1.62482755807715	1.58682042566944	1.29427717140984	1.58655602184455	2.87888646118779	2.3673097472459	0.890792538224345	1.24088041590071	1.78095721051329	1.52063929548906	0.892611464272902
MA_10068g0010	8.1762208838562	8.12332263401141	7.65276887386932	7.60278457633053	7.67294044662756	7.43501053808695	7.29434694643635	7.62426026706139	7.37312702535672	7.78246505552369	7.48424105640176	7.9107510078841	7.94463676460293	7.99123824869615	6.81931320460807	6.91638271478809	6.97882947407393	7.25155988182847	8.4286885355167	8.36056275572729	7.53395253776376	7.77181303065377	7.55729808455851	7.84869677775153	8.04869486693375	8.17776680267968	8.3704473870619	8.62324216275108	8.94474442845573	7.99966526711198	7.5294871360034	7.12235887435395	6.58954567568981	8.22871031668945	7.93939783295744	8.33153176448373	7.72534647585093	7.37886612527821	6.97100476520565	7.47032586056599	7.8790853250985	8.44222446138335	8.7807487041814	8.19377429931532	7.09353747825872	6.60813722493127	6.70524046615842	6.8254285691855	7.55854180934354
MA_10069449g0010	6.53695659963453	5.51133877861411	5.67342945123172	5.93852871106955	6.8954412434235	7.12188842181961	7.44235262450034	8.11668888987644	7.99432699635062	8.3388474173128	8.10339961260703	8.71833019434903	9.31708333858117	9.78744469167969	9.90613295677204	9.00684684949163	7.48713150723662	7.50242275295838	6.33608699040203	5.84845550430464	5.94306645629979	6.76732341998117	6.43089730946627	7.32642767176782	7.1078009121482	6.94844552378785	6.77964691729273	7.56236481140171	7.4684566033599	8.46566255849079	8.68596267707787	7.77396876268625	7.81942063671338	5.60791818883572	5.29551387753556	6.35606884399418	6.63889936163702	6.13732577231995	6.46539526773828	7.15559401896309	7.57936609434623	7.41022447264206	8.29653729617336	8.77466872672431	8.79412973888881	9.21113638343767	9.92994318482989	9.13688358735042	8.06580354785616
MA_10071632g0010	10.0485001532271	8.39079412058998	8.47491749040186	8.3464882461211	8.31933592700263	8.376762326676	8.30464552379507	8.54437682351519	8.44997210073265	8.69235775779611	8.94505480890358	9.51543447150739	9.33632765885642	9.11896468577516	8.66998568202029	9.9351641627862	9.00621804438557	8.86411280111052	8.7231926112588	8.68266467027119	8.32870827486163	8.24399634630525	8.68670294756893	8.36297484536808	8.61339641613966	8.70932121554798	8.8660774610079	9.65503429758443	10.5011135032211	10.029681125455	9.12203525413174	8.58407886557947	8.02612483106464	9.57592527148452	10.0458274036185	8.19683766535939	8.16652424327581	9.05603562139265	10.0025820269956	7.70254265666503	8.35015673890508	9.11691172101608	9.56087964329078	10.5503770610739	10.0865419478753	10.4439774873448	8.54130106386035	8.29990417310757	8.82552888171613
MA_100722g0010	5.44628571737295	4.87898231298448	5.31984438846644	5.37644138626882	2.80395313234407	2.86075715855704	2.20456996296912	2.32508738535563	2.5727552280362	2.87688070546896	2.50132425854228	2.50204477192124	3.07577526096398	3.59190934555781	1.85374311067003	3.4293316579459	3.54714364683759	2.48987773624912	2.95523451687639	4.06521886163117	2.24378563500784	2.15057667861386	2.42498991747227	2.62392334110079	2.12646327322837	1.63372842527397	0	2.50417011788435	0	1.78545800016256	0	3.22500591904804	2.83285984450543	4.24332586390625	3.44969362449323	3.44734861935324	2.60173088526722	3.12531264210806	2.9958977324966	3.20852645416141	2.68542693892431	2.4755487542486	3.10363621087508	3.63918429171186	1.88638511681607	2.30564857084411	4.23190940264716	2.9554415538739	2.18467423776675
MA_10072425g0010	2.83514142646504	3.76417287791303	4.00445053953961	4.18874878845692	4.37502113546475	4.31870170644851	3.91870804866904	4.25325987413895	3.52616481408183	4.20091534369005	4.26468372349029	4.11335363425737	3.70130233687327	3.14162360578908	2.64443141517497	2.84401371031489	2.38683052189111	3.57028588302506	5.0185957930858	4.06521886163117	5.00150627471563	5.05688427023027	4.72802196825347	4.60750467774605	4.35359516635073	4.1967244778113	4.05750732493694	5.00554602674056	5.05976127646259	4.54749366498489	5.36171743824677	3.7125437869176	5.02878609051569	3.78114859073709	4.32084676073332	4.11859927527416	4.17713819345466	3.91336761382071	5.12232741379391	4.18658935948359	4.07486524783503	4.0564958900263	3.91195911846791	4.46442169858811	3.5549225813339	4.14357721697697	3.97790139733997	4.06659109167528	4.27320593141767
MA_10073433g0010	7.49357351369539	6.81481091594326	6.79687036272107	6.9874523590959	7.21047101356407	7.04036132206551	6.53031173788582	6.41720977279371	6.03513318563993	6.19473595315454	6.07129951922398	5.7887219726059	5.45274491406444	4.96915878941355	5.22004356053452	6.28969172598069	6.02311774142197	6.03466552504517	5.79987122324609	7.35485424961515	7.07916738330531	6.60890519769897	6.56701525103251	6.30518869318837	6.60545691563474	6.63849992076542	6.73052433228992	6.31503963931857	5.63625314630356	5.47712476017995	5.7414732186593	5.52669816406748	4.42032488567384	6.76646103665466	7.22846028797435	7.31151791961855	7.37357074902178	6.86251905543288	6.30331488567151	6.14173341064284	5.95225847588688	6.13757266708629	5.6752865791115	4.55558625114163	4.76277113131991	5.39540082036887	5.81761064871794	5.31929318284979	6.14457202594565
MA_100734g0010	7.50292976878742	7.33187391289449	7.44034680220533	7.43182566445233	6.53233320062837	6.12838045785994	5.6032915964319	5.45002128130309	5.87561691814111	5.33440307251995	5.90792733437391	6.12288790804463	6.40291361086586	6.67710389654866	6.7867351265785	7.30405498715085	6.62589910798386	6.25682521596741	7.22513972826397	7.03428267697019	6.70008419397709	5.99891767681936	5.88855287146439	5.54894744822989	5.60579162127306	5.05869113183627	3.94672825603719	6.15536247974315	5.42329318584027	7.40887468305284	7.62933554456852	7.5094607542092	7.19419464441165	7.77611238882731	7.25192898502032	6.7238864379911	6.43772994863666	6.06249915041437	6.37034809479753	5.64041521538884	5.55459221319074	5.23977459341954	5.54930215376985	6.77853413530073	7.27677391979994	7.43846164274872	7.17075144506982	7.15416885940932	5.86039659166575
MA_100737g0010	3.9466297541005	5.03624547225069	5.29535028123631	4.97487678880564	6.0176266766663	6.21836356779958	5.91633492150882	6.10583293360557	5.74629201970662	5.66584094302455	4.80090533389209	4.40325134888459	4.86658684612378	5.25804597742958	4.82981961302211	0	4.82565401699318	6.16440719507037	5.58592201207652	6.43297884276557	6.20184967507627	6.05783808528531	6.1421190213815	6.07200844886334	5.69887582166278	5.01161251241431	3.07370399858394	4.83747408873188	4.95777680856401	4.74765463109601	4.17490873329546	5.36197928413696	5.38572439423055	5.59326798863386	6.07825136834374	5.97362865996603	6.1457337519941	5.9773225827619	6.09118166468815	6.62472844562366	5.90469875167729	5.69182168442212	5.13862283218096	5.02815910799837	4.78356063414533	5.2084412930543	4.73225286909734	5.68082744084259	5.84062973182371
MA_100739g0010	6.96021564550033	5.63666605286075	5.69230863983901	5.70094267281194	7.00986522128625	7.83266105389502	8.4823745409009	8.63648718020945	8.03515917401826	8.2245171078563	7.55220815827308	7.25520381886029	7.18076344083574	7.10391662981501	6.38029226733283	5.78597135753562	5.32545178406377	5.40264326799553	6.44178627083854	7.18591027534572	8.0445592931437	8.71234229799413	8.60867342407566	8.83873165740247	7.74701391901133	8.25384369892573	8.74626472950561	8.39893488963784	8.69849402426489	7.33058059224924	6.44118430455551	5.91147627361846	4.68756892715982	7.32722488100082	7.25580358127128	7.2680524498288	7.3386093121188	8.67454553766779	8.25163186582639	7.60355051909312	8.11374025660715	8.30144274169003	8.28105508481411	8.2310576905306	7.28771592015928	7.42861511446793	6.92114366065211	6.42303344613056	7.18820019154837
MA_10074020g0010	3.25038253294952	3.04854134785312	3.77470497905476	3.27114881142758	4.14982966551003	3.32228444013053	3.77645786317963	3.71818079379689	3.740144397793	3.25850972699965	3.84862217382123	3.64198022406737	3.38817594202271	3.14162360578908	2.3073417949878	1.80169828035436	2.64119552474785	4.05717401240154	3.21912586278709	2.7625287749315	2.84116347249893	3.53296897100471	3.80948157856465	0	4.10351855212332	3.33585097956735	0	2.73590314314234	2.00925991282059	0	2.68930021549551	3.28823026808918	1.60650832618977	3.13447532897373	3.14651837625338	3.75459354519071	3.76258852794783	3.29768256164966	3.37200784868283	4.13246466406888	3.91885017458027	3.83020230190896	3.72388084486173	1.63986424753264	1.70843294965502	1.88587677421555	0	2.8352438939028	3.69908710311188
MA_100742g0010	4.28808872676445	4.87898231298448	4.57274292252096	4.21920170994877	4.34493467700862	4.10824317980192	3.44067537497134	3.46016869529704	3.6895867701687	2.87688070546896	3.58413400515426	3.18470135461885	3.31631602059665	3.45711370160714	2.64443141517497	0	3.20521624999483	3.83437775112767	3.4066121008679	4.20082301641848	3.57746275088529	2.77640631541613	3.38401171368758	0	3.36996501693084	3.43512932094378	3.60090693935718	2.32430429946429	2.56674153170501	3.72434453022646	3.51225995377968	2.15999145944994	3.43771621597022	4.14604297344973	3.83049209780498	4.04533365124266	3.94803118437648	4.26198755936081	2.34753991441355	4.41523814228071	2.92670035629658	3.59370085076271	3.15460952405988	1.36114818263094	3.34559269309034	2.80095746179628	1.96466298774176	4.08402148397793	1.71166201890271
MA_100751g0010	6.82500817175985	6.50997243047378	6.73904770606827	6.58282836997807	5.82444305963683	5.33043993053008	5.36012149548046	5.43224329563606	5.56290358135004	5.48333858559013	5.36884173092597	5.68478043245025	5.72436970110641	5.77665538633675	5.936314824839	6.530122969664	6.04464614914171	6.1833706705744	5.1801532480255	5.46544351301227	5.01473305858399	4.8048100782716	5.17450067643928	5.60833648039202	4.54657886305166	4.86036948700858	5.22975125098985	4.85359056115527	5.37664679515308	5.43909432398075	4.36873936771071	5.62690268175951	3.83711724928365	5.87946701792768	5.11944905847546	5.64326800583751	5.32513536951234	4.84700585808039	4.64167316009012	5.49825453766072	5.28415989959701	5.30953650558259	5.13862283218096	3.89413937611756	5.40967035130663	5.06314698610334	5.9137893001442	5.56185049840432	4.98213804609332
MA_100758g0010	7.54882190754586	7.32512103643841	7.17111133530877	7.47020371270869	7.80282928240057	7.85527323893286	7.63244446175806	7.50182704959092	7.25710027466109	7.32567412108249	6.86630842767311	6.52766704374024	6.63274159648186	6.75046034993692	6.4855406119398	5.0826608384114	6.81313149050028	6.73283940741789	4.34851675677686	6.46913691302464	6.2695690199018	6.81078807398269	7.06157816029252	6.61988333960574	6.74727870462546	6.59128971231224	6.42219422479691	6.37761261914215	6.69233978188914	6.1769085135768	5.21282189132351	5.91147627361846	4.90183362512479	6.39644518211785	6.15495910954073	6.99990091174968	7.62832444870428	7.52104799862067	6.28605819995052	7.74211546354124	6.93920292883531	7.31657666986835	6.629518925454	4.7737268889503	5.80460294805034	5.61976971844086	5.70263559861729	6.05579781001772	6.08701709776899
MA_100760g0010	3.05809046458488	5.4873332011018	5.75650426350516	5.81471294818077	5.50953967797765	5.43927248295346	4.80074774032937	4.84396100170098	4.68657512236463	4.90320432264736	5.36884173092597	5.19161284808627	4.86658684612378	4.43974952433378	3.86177224643923	1.80169828035436	4.17580630207435	4.60028799995249	7.39485424830306	5.60201905923641	5.37408583470941	5.1410893102881	5.27074087410869	5.14582199747378	4.60554793152338	5.17719254338973	5.71839592090709	4.42772713713274	4.91487051647716	6.11194036170562	6.30600402772877	5.73750061619638	6.69850519370381	4.06316507346154	5.90152865903202	3.47564538349972	4.08984152566827	4.22012051616402	4.55774694341614	3.49424280136483	3.57929522530788	2.73562429496504	2.61061646114328	3.328387449715	4.3256519456606	5.75203100296839	2.51396354574564	4.73999626766705	1.88987409034373
MA_10076142g0010	5.61116139273214	4.68137697985696	4.06384242994969	4.12583120777518	3.05097612124812	3.18462773104988	3.08351611035568	2.85044328087443	2.87854067285751	3.25850972699965	1.86591169972806	1.6415530542448	2.55093470152073	3.14162360578908	3.24160191519508	0	1.88109085378092	1.63261418902818	4.31172466732384	4.32470549273954	4.15870764032046	3.86705854993121	3.61258736974224	3.28745543731356	3.22575307929084	3.8482736291022	4.40315826259089	3.75213532376816	4.2992176495612	4.74765463109601	2.98510364491709	1.74824341492448	2.09921302069329	4.70573806823624	4.590507493418	4.02641635768016	3.87148222525432	4.03923930871139	5.12232741379391	3.43554526187673	3.97276701163597	3.909678463839	3.29731370813072	4.22608478319943	3.77952725858836	4.07767587416031	2.51396354574564	2.91651760988349	2.42501314313945
MA_100769g0010	4.24401224574105	4.95100539358728	5.16621449922548	4.54168958236926	4.34493467700862	4.4436081306816	4.12825872045916	4.21208295325478	4.37220982641951	3.68771816777773	4.02978552680495	3.39894642938466	3.86070067448753	4.24995926146451	2.78613670154623	1.80169828035436	3.54714364683759	3.57028588302506	4.65778918904951	4.32470549273954	3.68120717178306	3.53296897100471	4.19417393583039	3.69326606584345	4.04780794091371	3.28347186346597	0	3.94563901526754	3.57560462327767	2.31746177745438	2.39610629493242	3.46252981480531	4.09171660967728	4.31666502162616	4.48863288716544	4.39394573220967	4.58054791546894	3.93944336194892	3.72143845803091	4.18658935948359	4.32307792192835	3.42307037622607	2.87888646118779	2.73123586296242	3.03101646250078	3.85954961989784	3.51270845793763	4.33744212967979	3.51050346773197
MA_10077040g0010	2.23859194584984	2.83305563707897	2.26793039251813	2.60949366880595	2.71077550637978	4.4436081306816	5.14635209828619	5.26152581975618	5.35273370135349	4.40181991884207	3.74863242104343	1.86649800600486	1.67759391304773	1.43115457949719	1.11728764869857	0	1.37387219716195	0	1.55532057477695	2.26504604146993	1.79960785807747	2.91282675408651	4.22201568931737	3.85969159829592	4.90052325227885	4.10978344888032	0	0.806574412122977	3.51906776158421	1.48607565558544	0	0	0	2.91290254621107	1.92039041307585	2.26040615798363	2.66491144474953	4.15493537193168	4.04367820416511	5.39504029349847	4.60443935884811	4.168301193612	1.95524216522533	0	1.24123937180588	0	0	1.09896116971081	0
MA_10077253g0010	1.49446105692872	2.26331615570235	1.90659916874401	1.48926874963321	2.11521399633752	3.03203866836988	2.03986877964987	1.95709862309276	2.96710556149299	3.17238142145853	3.33023342386421	3.64198022406737	3.16060373911434	2.32264177851811	2.91466124139909	0	2.75256579113269	2.21117915925581	3.21912586278709	2.34835662016511	1.0821408154708	2.45479428512163	2.42498991747227	1.49881315830982	2.74795794422364	2.09074479354163	0	4.7367902111983	4.26540655750478	0	2.2214847401752	2.81485772444104	2.62945258916115	1.98700192188293	2.46137522925814	1.55890187726176	2.31474456518643	2.17463773900756	2.70961441626365	3.02059699505301	3.35306740711283	3.27004553361883	3.96952686023397	3.18206915513619	2.30623609681633	2.62380585614287	1.96466298774176	2.50590011048198	2.42501314313945
MA_10077277g0010	2.41410444805298	3.6383052451768	3.36496248932578	4.02595135100273	3.70389012687843	3.86145964756048	3.82546526400575	3.8315496725497	3.78897146821741	4.28468092267974	3.18387590339565	2.83631031622792	3.58419030576812	4.1664089257067	3.98225064905477	0	3.12564643403297	4.24993093904076	3.17844453350878	3.21602033023935	3.11501005196609	3.15117397963345	2.84713980526596	0.890576363670231	2.88359795721094	3.52791001927302	4.12686877768246	2.22438991864269	3.39875844096544	3.19053205841733	3.89573890049015	2.47206387285499	3.61113132921369	2.46272595042706	2.92732142356787	3.88649427082198	3.48211523270063	1.86420835195194	1.34829592424947	4.22156983232158	3.64735241344323	3.18683329140203	3.20380020280264	2.62038244440301	1.88638511681607	2.80095746179628	3.89620624811053	3.93824913140573	4.21282541466098
MA_100776g0010	9.54407097593757	9.21903567920275	9.23783933059861	9.19990484178527	8.44315048908208	8.04179681154949	7.92864452290341	7.75865887555157	7.90902292475841	8.01730752535157	7.8176086898272	7.82169447043669	7.90272573446171	7.99727801814609	8.27722433374945	8.3030624346214	8.26886975089413	8.01752887471111	8.62095919848568	8.47832601433596	7.98033810821328	7.53837200643922	7.889218085069	7.73876040653066	7.9817608594155	7.86362542448072	7.75294509665983	7.71554193392154	6.76654474488022	7.80978723174331	7.89832876134473	8.08145674263559	7.59695381443153	8.6339143225671	8.50750911499809	8.62412227336644	8.3391739014714	7.75832405227606	7.63776389065844	8.22928238757956	8.12415741651489	7.85862290591543	7.59235471631493	7.56830292161939	7.74477954045379	7.81112936720775	8.22255421301158	8.20287630496244	7.96216485632684
MA_10077950g0010	1.49446105692872	2.66823865067077	3.50073636542868	3.08339911096346	2.89125343453	2.43735150969807	0	2.32508738535563	2.01435189003356	1.4489297506093	2.36883213558277	2.05676490278618	1.39343760016343	0	1.5449762034983	0	3.04129909778073	0.975034218582116	4.17497380061001	3.88885615511162	4.15870764032046	1.58458595801658	2.42498991747227	3.73672701876728	2.42841307020951	1.80557067296034	0	2.73590314314234	3.73287394960067	2.13014305713934	2.62170074247288	0.651076682510479	2.45424926462851	3.67324872013399	3.65278130706736	4.08243475535991	3.76258852794783	1.44779453151824	0.97008687863657	1.14887436276759	0	1.58655602184455	1.10011444768552	0.979644305840333	0.890792538224345	1.70796250190329	0	1.25949451768699	1.50205886517651
MA_10078741g0010	0	0	0	0	0	0.950643189613168	0.971698417308267	0	0	0	0.980381684710804	1.86649800600486	1.90636228350981	2.15173004629322	2.10036854518713	0	3.35203401853613	3.38456509876594	0	0	1.31105432692026	0.8215763445287	0.848102153920969	0	0.811025298543203	2.52250571984654	3.44600779567157	1.55749581675947	1.32854543983634	1.64529659435496	2.87422694748147	3.66593089738628	3.0512285725395	0	0	0	1.02779113350168	0	0	1.4596364624463	1.47944529832844	2.4019361349729	2.27636726995353	2.92936196980844	3.16539083219738	3.16468305945207	4.41872782253357	4.30810674304323	4.44045644690311
MA_10078828g0010	3.15751950550966	4.17946508421249	4.89985201670771	4.65727178881277	5.52301294940779	5.99215442002281	5.61720942156876	5.72285830814958	5.54886655350993	5.56916783245197	5.07207352883268	3.8970093073288	3.91011149346179	3.98310512786051	3.33563416569206	2.84401371031489	4.21441573005305	4.51288962093969	4.48692633550543	5.05370078855389	4.90535168015631	5.83171859239376	6.00500781442	5.34056979161333	5.39938253549588	4.67127901896897	2.34252134665249	4.24406243464524	5.37664679515308	3.93113700080399	0	4.24283407840584	3.52706737498153	4.28046389062122	4.35020802536003	5.20559586300719	5.72967401164415	5.7686370871807	5.04230678888215	6.24283027809288	5.31568458240722	5.66926002467442	4.50478766541766	2.92936196980844	3.34559269309034	3.0303241370121	2.98551840834171	3.83897219084078	3.65423089990353
MA_10078g0010	9.86114023769001	9.20070744294069	9.01891402076452	9.1855604662849	9.44521096990337	9.55789552848695	9.26074484002708	9.35374205629894	9.19081190703961	9.3380655440392	9.0269581713282	9.0711243922628	8.87982892494887	8.64443126489042	8.68773764333904	9.6908869392576	8.86666763332137	8.91036593743848	9.15865338208522	9.68685201698869	9.29473659366125	9.35312772717336	9.80922267777959	9.44009393236688	9.7860058106027	9.66909187253858	9.560534636422	9.57173536919408	9.79443284098445	9.26647392984135	8.92426414534444	8.70573485921626	8.35040591380602	10.337791723341	10.5322328288002	9.31885085938014	9.4017414020115	10.4346956346266	10.2456447510961	8.94816113882288	9.18728995207526	9.07463129335923	8.47289769328775	8.89569939399902	9.25817920610562	9.5363006940261	8.0569548971089	8.40988046436647	8.76260040975706
MA_10078g0020	6.10471598247045	6.90361409415367	7.22718868340497	7.13807986547144	6.73688783799211	6.47354291342501	6.24683026796383	6.02513836064662	5.85294976521808	4.92942268333957	5.26458486408605	5.0934954598096	4.6517531344901	3.98310512786051	4.03888758119793	1.80169828035436	4.7489564120677	4.54261677104117	5.08540874457616	5.64217474646255	4.33807812512065	4.93635741527379	5.27074087410869	3.16481334329009	4.81986172942046	4.76892834913236	4.74896038581065	3.97548846832094	2.44767037236234	4.58284900801387	3.74826731958247	3.59302094706972	4.60841636135459	6.6650694647903	6.39875305766773	5.82336145326695	6.08514148864834	6.67820655582909	5.16073000046389	6.15532886480931	4.88240322177961	5.17716637027864	3.96952686023397	2.73123586296242	4.63129977805045	3.22733574158662	3.61868267103496	4.52755008019015	3.86561188443282
MA_100802g0020	3.8319839289091	3.04854134785312	2.55122463666087	2.02940435617474	1.77238312790533	0.950643189613168	0	2.61287747382412	2.32268593426246	3.91551144854673	2.73290002574442	1.86649800600486	2.09960387063424	2.47407846005398	2.48636063140472	1.80169828035436	1.65474023155784	3.24568160647713	3.21912586278709	2.34835662016511	4.05984069409299	3.72813360500363	3.11129189989889	0	1.56554225340442	1.18440055828382	0	2.22438991864269	2.77764396090164	1.30018685464405	0	0	2.25283144256586	3.09287582282222	1.73991881752208	1.67180411199844	1.02779113350168	1.60362598121879	1.62482755807715	2.29739712019066	3.2688511266799	3.65660509982334	3.88228230395727	2.3673097472459	1.24123937180588	0	1.29673265325302	1.52063929548906	0
MA_10081260g0010	4.63363508025553	5.74185470450249	6.19410751536697	6.11848128719728	6.67187366221205	6.52381763151852	5.9275468401504	5.91427589896248	5.85294976521808	5.14609960606148	5.74962469870588	5.17251677623626	4.78973376232181	4.20879238610507	2.91466124139909	0	4.9901600795847	4.68267677394784	5.2975022907814	6.29877102823242	5.93613623396145	5.42476496587056	6.03662339212609	5.08018740359029	5.36570380990319	5.01161251241431	4.45794999311206	5.31572072648577	5.05976127646259	4.79362669388101	4.85898411363273	4.37865628177582	2.25283144256586	5.07632654446993	5.97859350241645	6.57293601411609	6.523255214429	5.98980305446064	5.19813529303969	6.20411021007391	5.63174634426672	5.22952702328781	4.44529519607078	3.39623216766337	3.28804363977661	4.58384786269861	3.61868267103496	4.44913432696363	4.84984968943301
MA_100820g0010	7.82355670832976	8.18987955614065	8.30447037489732	8.07280290279114	2.25744447636487	1.32211475876258	2.20456996296912	2.15405025644871	2.32268593426246	1.4489297506093	1.36213929987228	2.3695277446963	2.55093470152073	2.84767057772602	1.5449762034983	0	0.98911460110382	0	9.20316876579536	7.66452852537259	4.08520426200358	3.35490969767963	3.61258736974224	2.71534824158387	3.00717316858389	2.32407101361004	0	4.31571814244777	2.96057570555585	5.29748018925919	4.46609324164584	2.81485772444104	3.40663687675908	9.98990192718525	9.74526077727594	7.40932994558206	3.5161523108961	2.34678148313628	2.70961441626365	2.36391754164353	1.63808260490382	2.05839347706587	1.10011444768552	2.62038244440301	3.16539083219738	2.62380585614287	1.56439199431784	2.3360499633214	2.31026800143136
MA_100837g0010	3.49715945612015	3.6383052451768	2.63385119896777	3.3285599958355	3.55348575989678	2.76649629920836	3.61844468024538	3.23030529679823	3.12899258513515	3.17238142145853	2.62200608649823	3.64198022406737	4.49911494925038	5.1097165502531	4.42587762521418	4.16208159938068	4.39326448961258	5.11710748941466	1.68930622955224	3.7773635555216	3.46555267808421	3.03706561425796	3.80948157856465	3.45351323011232	3.8982385884944	3.17249622390108	0	4.29222820726457	3.51906776158421	4.86712637845516	5.13217519119943	4.89354336609148	4.81051847951186	4.1660346972892	3.60466273807227	3.23166050282247	3.37481274906862	3.83215936494783	2.9958977324966	3.34267483900995	3.47068401201227	3.65660509982334	4.54312363058104	4.7737268889503	6.04717554720613	5.57284119985251	5.69061723613949	5.55563587240371	5.6493580935968
MA_10084120g0010	4.70031927070458	4.2668711049235	4.2285377305479	3.88091822132239	4.0413251957718	4.18188128187939	3.87284687667877	3.595014710672	3.20343461881961	3.86187770573606	3.52478789361004	3.80039395544121	3.64394964443436	3.52610917227682	3.42380340233679	2.84401371031489	3.54714364683759	2.61021959130661	4.15432849229036	3.80606313147951	3.98093794766881	3.44673129612528	3.56971943883701	1.70804909608518	2.51559591357175	1.95619936833768	0	3.78626150255388	3.19664326097018	4.18271773916417	3.35742128053526	3.46252981480531	2.51519482630319	4.08433826841187	3.87166625155307	3.58351104222665	3.76258852794783	3.62251443651022	3.55743124381792	3.34267483900995	3.43255250074944	3.22905308091505	3.10363621087508	3.01875980546567	3.40089237805216	3.45337751146628	4.01706392398507	3.56807371523022	3.90437707241301
MA_100845g0010	3.70732751798694	3.80377617298776	3.97380436044852	3.88091822132239	3.3852666099455	3.94853602371358	4.27630088146926	4.12600302525919	4.40380566124161	4.84928993853856	5.51231821301568	5.65758036586795	5.62472761385038	5.59734596055778	5.60362958515828	6.78335833188291	5.92205274270444	5.78440985161963	6.78752086080497	4.74969281940554	4.69131974169948	4.24323679275068	3.65420202760019	4.35310331337693	4.58615908981599	4.45350888614135	4.31683994579642	3.94563901526754	3.91876695175896	5.33938116997008	6.30600402772877	5.00952929269606	5.63878680536284	5.47037565499248	5.87153327503774	4.27091824061029	4.17713819345466	4.17699463467045	4.91326505694791	3.95662265587534	4.93750487972493	4.168301193612	4.93765530442403	7.10907411432732	7.33067238463322	8.22169738535078	7.20494022023035	7.42172180571527	6.04445299972635
MA_10085137g0010	7.75473396042748	6.77075857808315	6.51884122560121	6.44187576734469	7.44785562639078	8.26298209999493	8.77076306209732	9.1170676292918	8.73195731596452	9.05995734477208	8.31599458945166	8.6036963258176	8.87982892494887	9.14367977473448	9.39379301334032	8.57534806114667	8.56725221725412	8.86264322244463	7.56629590598497	7.81959527210001	8.16353086622131	8.55893643271405	8.38750899736288	9.08010679982761	8.80974910799548	8.95389623334043	9.16099865615711	8.84576537458777	9.01745349459388	8.61377405912989	8.37806361922721	8.35134790687836	8.2978526412385	7.32279311583967	7.01644402691174	7.40203694639231	7.48434406281306	8.37378589046346	8.50379354293985	8.24207849339462	8.81167662721789	8.96856675697437	9.02252005665177	8.86044424114256	8.75524320045028	8.26106810581488	8.65231764419543	8.25460457873455	9.11285163540811
MA_10085280g0010	1.795193537025	5.20770706861797	5.52335658723482	5.38985783355506	4.59540636424725	5.33043993053008	4.64625970499666	4.70268671896672	4.87853873062115	4.40181991884207	4.46648035655362	4.26561144989072	4.00408931839887	3.71503277477506	3.1408512022052	0	3.28053198561727	4.54261677104117	4.93651503407733	4.92932627999461	4.43977385888245	4.8048100782716	4.78504128066568	3.60215387319533	4.13058207493303	3.38635972623653	0	4.00472802025473	2.56674153170501	3.62563985738398	4.10400557872997	4.84231479002107	4.48086412644757	4.26201502645851	3.39403582105349	4.83472026960372	4.8561325143736	3.71615881865178	3.37200784868283	4.89800714820675	4.30220628433674	4.52793924556375	3.94103255547181	3.74669088628133	3.03101646250078	3.22733574158662	4.70858422443782	4.72898195956425	4.65967212451259
MA_10085335g0010	1.795193537025	0.871512768647624	2.15831541218346	2.02940435617474	1.95541783184996	1.32211475876258	2.81547968407815	2.47662720378555	2.01435189003356	2.34842577186181	2.93109303657528	2.93188393481921	2.78521831269854	2.73406151287969	3.03231929022402	4.83602995779272	3.04129909778073	2.82319382736857	2.43204494814343	2.17613292925957	2.64652372381434	2.15057667861386	2.08898211923138	3.69326606584345	2.88359795721094	2.52250571984654	1.91781351304561	2.93421673472935	2.17220493555155	3.14343931230061	3.4369526598784	3.08935132548721	3.52706737498153	1.98700192188293	2.34549310461231	1.29205580548159	1.4257214816511	1.60362598121879	3.15858264419641	1.90211385877394	1.47944529832844	1.43212571457492	1.10011444768552	1.36114818263094	2.18079429724964	3.0303241370121	2.81569016600188	1.99323947274215	2.88698326328705
MA_10085364g0010	5.26008106400618	6.35283555867159	6.59603957600012	5.96565245026163	6.05519652818395	5.8641815858029	6.13521716640406	5.64782999951745	6.1324476325411	5.65017230211738	5.46606182424098	5.99835336526779	5.89292099828989	5.77665538633675	5.84431350136965	6.00099835051409	5.70935889686721	5.73384493975727	5.43190588760354	5.65792896362713	5.82046792097093	5.63289740373095	6.12751254617984	5.67651703172887	6.01347073502155	5.87387078103658	5.72955355627291	4.59054774717039	5.4535725393629	5.64521324207328	5.23505818336185	5.68616811969973	6.27244101815898	6.36661206045655	6.72372361542456	5.39394245215694	5.27667418708091	6.27625110244443	6.25977972925354	5.61439600890944	5.3866659631047	4.98339598892799	5.64920140955289	4.84769478692394	6.73694130375424	5.91139102993362	5.61632370314421	5.34834997685744	4.8889029751238
MA_10086651g0010	3.64066048620443	4.32231716675117	4.20236902390617	4.36246541861107	4.31420421850662	3.86145964756048	3.08351611035568	2.73677053800644	3.20343461881961	2.98247040465025	2.83553375215983	3.52565286197001	3.45656583832221	3.38459106449693	2.3073417949878	1.80169828035436	4.1361284222249	3.00774666903946	3.54056175443558	4.11186040671554	3.42619969365889	2.36090490242939	3.47990008398784	0	3.06509048452206	3.17249622390108	3.33247138645797	2.50417011788435	3.62998009304209	4.61735572061484	4.10400557872997	4.02071266561824	4.11102295043466	5.02263909392684	4.87914140861526	4.02641635768016	3.58187432458939	4.15493537193168	2.9958977324966	2.80344217060817	2.61788617800218	1.95618304297096	1.82733303999658	2.92936196980844	4.00937801195897	4.14357721697697	3.39818690424322	3.43797668126286	3.03576657514821
MA_10086718g0010	3.77101621121661	4.50107578738714	4.32868581483547	3.80248386159439	3.79600862623139	4.06995489734011	3.82546526400575	3.77599046922135	3.78897146821741	3.33968325183388	3.9865995485654	3.98750691882381	4.04886117433063	4.12273430688526	2.48636063140472	2.84401371031489	4.17580630207435	3.57028588302506	3.92964953470507	3.25842626088838	3.46555267808421	3.61427199823716	3.73395367699692	3.099239294906	4.15714404719728	3.38635972623653	0	3.97548846832094	4.42702033321257	3.28024380662035	3.4369526598784	4.07511168016347	4.34087614399008	3.42931029941537	3.21258527584936	3.47564538349972	3.58187432458939	3.93944336194892	3.07959726948247	4.35354013430346	3.61373048829135	3.96030977085401	3.96952686023397	3.63918429171186	4.1117938785786	4.00859617486046	3.4566027516416	4.06659109167528	3.97889068312141
MA_10086937g0010	4.99401054030804	2.66823865067077	2.85553866301372	2.78608298164888	0.926954469116841	0	0	0	0	1.04514849431063	0	0	2.2676618898534	3.14162360578908	3.03231929022402	3.4293316579459	3.42009660991868	2.48987773624912	6.04882255329359	4.40172627360077	2.71450247436416	1.38814703942516	0.848102153920969	0	1.56554225340442	1.18440055828382	0	2.73590314314234	3.19664326097018	3.55581879739372	3.65186749894263	4.46255423539115	2.17827603886971	4.33442886666807	3.50325006149097	3.05452863602161	1.24644113091565	0	0	0	0.763618239478842	0.737762437257984	2.07136872523158	2.83383407960877	3.09981074879493	2.80095746179628	3.76418033058575	3.16866091726425	2.62882370027783
MA_100871g0010	5.19225186956548	4.87898231298448	4.97891628876955	5.24971683356128	5.22623945040625	5.48351128892884	5.53161239437654	5.53576338286184	5.7339390207555	5.56916783245197	5.40198253945341	5.41925393294692	5.45274491406444	5.51550849828247	5.26806650258522	4.01105736557893	5.87475611354917	6.11587798210707	3.80252595265736	5.27423116614969	5.33245254386586	5.65214864455358	5.2438933998553	4.90168394475789	5.48552454774874	5.6667578304324	5.91689893166811	5.94605146362051	5.81011180077891	5.46771081876168	4.36873936771071	4.87327020647341	5.02878609051569	5.47037565499248	5.77761081962056	5.2139554005473	5.68582231918828	5.7467416294582	5.10273520674442	5.44757121679755	5.4448427138667	6.18604784005387	5.97736635827435	5.09039913343514	5.90278702190399	5.25378896379717	4.47596403643296	5.33389482139687	4.92692461671708
MA_10090427g0010	3.70732751798694	2.26331615570235	1.90659916874401	2.40664112070969	1.95541783184996	2.00026132594749	0	1.95709862309276	0	1.04514849431063	0.980381684710804	1.36259222853947	1.00369295484539	0	1.11728764869857	0	1.88109085378092	0.975034218582116	1.68930622955224	3.59186556829349	3.57746275088529	0.8215763445287	1.80399185060875	0	0	0	0	0	3.57560462327767	2.31746177745438	2.39610629493242	3.51617254253264	4.45091336153691	2.86403339293309	3.0771940290458	3.65936034478065	2.60173088526722	2.425163632566	3.23336831342902	2.22736759445348	0	1.03257800201384	0.787085061074994	0	1.88638511681607	1.70796250190329	1.29673265325302	1.99323947274215	1.88987409034373
MA_100906g0010	1.07928424195011	1.84929511424006	1.90659916874401	1.48926874963321	3.19433766194254	3.25513375204422	3.30844376662216	3.05321109585279	2.78394707850648	2.17619857237397	1.36213929987228	0	0	1.03185198507988	1.11728764869857	0	0.98911460110382	0.975034218582116	3.25866612088101	3.71817278454111	4.25119417077634	3.93176316133059	3.56971943883701	2.18033300361589	2.23495581786582	2.09074479354163	1.91781351304561	1.99828263491432	0	2.40204804385809	0	2.15999145944994	2.01499982321235	2.81338226530898	1.92039041307585	3.09178623260538	2.89211530673011	4.03923930871139	2.9958977324966	3.95662265587534	2.61788617800218	1.72270990796219	1.52217208072002	1.86462862465286	2.52645895232542	2.30564857084411	2.12500526887491	2.39508355547014	2.53073712509977
MA_10090939g0010	3.49715945612015	4.17946508421249	4.42230054351759	4.61214762819599	4.21785587681855	4.38251250614988	4.47315522795211	3.93657891949759	4.27302318292335	4.51012125828402	4.15204050620038	3.80039395544121	3.70130233687327	3.65480079642821	3.58523099296489	4.16208159938068	4.21441573005305	3.38456509876594	3.17844453350878	3.21602033023935	3.68120717178306	3.93176316133059	4.10725019573619	4.32499818680466	3.69527834047984	4.01722507387817	4.37495812985362	4.51144204617946	4.91487051647716	4.35635851651593	4.48479664148617	3.82281821873973	3.0512285725395	2.58986061786484	3.21258527584936	3.47564538349972	3.7340159648023	3.33767535115482	3.61422516960546	4.41523814228071	3.97276701163597	2.8492701055463	3.10363621087508	3.25712353234874	3.5549225813339	5.14566796579648	3.80955849469594	4.68406151934933	3.45917294019542
MA_10090g0010	12.7042359056653	12.183872603018	12.1872216809695	12.4905360783736	13.5706143553627	13.9280606649653	13.9227083399232	14.0453798249369	13.7894761050521	13.8279143851241	12.5721413395599	12.3987791198377	12.649492429673	12.8936382223529	12.6865612077554	11.7835016334559	11.9574757925579	13.0248212640373	12.0671997561204	13.2079266934531	13.7823173746996	14.2614641324357	14.3427300759552	14.5405519797766	14.0113251722375	14.0743662080981	14.1957651075673	14.0486465383843	14.0705095215366	12.7788174145107	11.9548579643026	12.0591125721727	10.6352544718876	12.5003826925483	12.7012638918792	13.3091402851877	13.7629449422332	14.32319126432	13.6426585753028	14.2584470629232	14.1651209789179	14.2631541847411	14.5111128255581	13.6414521848419	12.7900358358085	11.8750437854872	11.9677859581498	11.6135831139767	13.7020000649201
MA_100910g0010	1.07928424195011	1.6741257644077	1.39362118638913	0	1.95541783184996	2.66532966736909	2.81547968407815	2.85044328087443	2.5727552280362	3.55854372402232	2.83553375215983	2.3695277446963	2.41674704591453	2.47407846005398	2.64443141517497	3.16691120197479	0	3.24568160647713	1.55532057477695	2.34835662016511	3.5038438420946	4.08177552460729	3.28115716170244	3.73672701876728	3.8003616416527	5.11916021029232	5.95542073681609	2.32430429946429	3.68235533736653	2.31746177745438	4.00365651702717	1.2716623944972	2.73490389690317	1.66050029026225	2.75936065197181	2.89470546172912	3.2177834303174	3.55647868312097	4.34045968862421	3.73197470483753	4.53462972269935	4.21069078052602	3.15460952405988	3.39623216766337	2.30623609681633	3.34486593351957	3.13692028053012	3.29472832011339	3.65423089990353
MA_100910g0020	6.72460914275288	5.13228974548985	4.79885934604854	4.92042149169389	5.06974192745668	4.98538197555619	4.44216336814709	4.61074362306447	4.85589772928468	5.14609960606148	3.46285492734216	4.89804577470196	5.38474211403349	5.79063791779664	6.53541817695309	7.18604007252394	5.56781838050268	6.20208801956947	6.38549580105787	6.0349281140588	5.73519651828114	5.56341828206547	4.90990736855157	3.77890294243163	4.56650519164494	5.59408831786097	6.33723681700345	4.97641101810842	6.10529445695776	5.52329364183177	5.96405605448748	5.55240989090381	7.15301617805735	5.50209494813806	5.08498978681533	6.23403872103578	5.32513536951234	4.19871967111834	5.16073000046389	5.16337566110204	5.23003573438322	5.0075929308486	6.06546442915442	5.77296619988416	4.90235959074801	5.38184972796091	7.52551400224587	6.03361607342169	6.22300232238472
MA_10091679g0010	8.07321386852365	7.65091077640233	7.26864706926896	7.43182566445233	7.27556901836537	7.22533163653595	7.48849551225709	7.26639580433434	7.26998758381221	7.15304995711348	7.10627991859166	6.72394682193262	6.95330140978219	7.18023269315902	6.9574417808137	5.53315582410158	7.56367082780819	7.29579222612941	6.92145077539045	6.96000268214837	7.16167556480017	6.73158338020102	7.43512945034531	6.86351897850206	7.19344179899244	6.84043003891116	6.30030569711007	7.05392937983987	6.15218976175271	7.4761154419994	5.62846143779915	6.75830235102367	6.95694262597805	7.44200879889642	7.71010612408642	6.89210426269709	7.21039657409345	7.5923304506721	7.37352984336042	7.31951526045642	7.22014988730971	7.08627402847069	6.80511728745732	7.53514896328599	7.81200691171873	7.58749893377858	7.07694925638438	7.00485438256867	6.54950284373212
MA_10092308g0010	3.15751950550966	3.98683106255943	4.27948522271185	4.15763512011806	3.55348575989678	3.11040449996844	2.71326688064025	3.71818079379689	3.78897146821741	3.17238142145853	3.94206984261829	3.10538681431653	3.07577526096398	3.05033385306585	2.3073417949878	0	3.35203401853613	2.91852453180389	2.62943098344909	2.70164371220341	2.84116347249893	3.03706561425796	3.65420202760019	3.45351323011232	4.20883579972191	3.43512932094378	0	4.47019419726077	4.19529589207256	3.93113700080399	3.58377544725478	3.90529010475049	3.09108788100526	3.39564699352973	3.69932749466135	3.32815060732341	3.04103855311502	3.52227430331224	3.30438731477585	3.2771928631632	3.43255250074944	3.83020230190896	3.10363621087508	2.3673097472459	4.46098605467757	4.26693427974634	3.56668236479536	3.6169522460373	3.03576657514821
MA_100928g0010	3.25038253294952	4.52488942792411	4.17571395091206	3.99104778382854	3.55348575989678	3.81584786459966	4.12825872045916	4.21208295325478	3.63716982211584	3.62459534326673	3.94206984261829	3.8970093073288	3.75643683750915	3.65480079642821	3.33563416569206	0	3.91936351786169	2.720818603587	2.90597701277437	4.20082301641848	3.80874009867309	3.09527900131254	4.19417393583039	4.07782063560254	3.27547733447153	2.61178230746542	0	1.36392854112711	3.39875844096544	4.20560735796067	2.98510364491709	4.50273467393666	4.86826569038317	4.51657282532624	4.46199448951439	4.30267763903963	3.94803118437648	4.24120675697114	3.82115222939107	4.18658935948359	3.99898222633565	3.77465055073048	3.65524502009839	4.11042928158073	4.60817016385969	4.43411306797165	4.16381054746193	4.26294788576251	3.56004379955917
MA_10092g0010	7.43123239512174	8.17117454148656	8.21757598103518	8.49812318405204	8.61176272536909	9.02265759963904	9.61027214994204	9.58742853077609	9.79842322406084	9.59279872127652	9.56372235256045	9.12546925464775	9.00111514070496	8.860283289326	8.76293246545292	8.4638471586439	8.57466891393214	8.5189397772554	7.77953969530716	8.00648203101334	8.14712391194583	8.78931980506937	9.39392136360401	9.33770082353207	9.99720926947689	9.77674636357174	9.50075870950939	9.41311017030339	9.38244428956794	9.26918462231301	9.37059754343344	9.286483593726	8.20912386097981	7.82863277824283	8.33877490922178	8.21463857619472	8.91722722702497	9.36345933885547	9.71171856027339	10.049313751035	10.0965083535056	9.72222265337883	9.0691555304332	9.50931762508498	9.69070841030547	10.2139675687004	9.4349353559068	9.54503415782067	9.13735569666864
MA_100931g0020	2.41410444805298	2.48088637588353	1.15181216178882	2.16755638878987	2.80395313234407	3.03203866836988	4.24069803162931	3.98633583242263	3.05038580759276	3.62459534326673	2.05613445326344	2.3695277446963	3.45656583832221	4.1664089257067	4.54776083045281	4.16208159938068	2.75256579113269	2.82319382736857	2.50107856513225	2.34835662016511	2.24378563500784	1.38814703942516	3.11129189989889	1.49881315830982	1.56554225340442	1.18440055828382	0	2.32430429946429	2.44767037236234	4.01135718340139	4.17490873329546	3.7125437869176	4.20383663110911	1.66050029026225	2.46137522925814	1.55890187726176	1.57957680892616	2.26350879777029	2.03684560761813	2.29739712019066	1.77775677789055	2.32405256158349	2.99577355959807	3.18206915513619	4.35375833485254	3.28732273596668	4.77845306388547	3.70994696879319	3.60791625996746
MA_100933g0010	7.31917784247598	7.17171912882627	7.07011166400064	7.10594000796578	7.00507451763081	6.87868145100559	7.05979232201817	6.94159456428159	7.01321811574602	7.08477687311906	7.10627991859166	7.11730866492222	7.15038358765576	7.20131573343185	6.9864201605479	6.8514034077359	7.01744190303888	6.83829325365533	7.00429279037656	7.21014660691653	6.72843512575349	6.70878763978681	6.81046184473654	6.36149011610679	7.07345916631402	7.20342979716726	7.39844890258652	7.1483032448551	6.76654474488022	6.95972423437494	6.51569355278252	7.05877289769854	7.0370888063751	6.5932857950348	6.41270425656266	6.78963764470968	6.70261609586644	6.21378993622754	6.18726878693889	6.71928490898387	6.6774571843156	6.47758485586807	6.39856704659729	5.90574736868761	5.93098422455197	6.08862493632049	6.2031811625764	6.48645997653434	5.73751375606088
MA_10094952g0010	8.58803755171741	7.94981628400936	7.75279844573292	7.53198191818905	6.6289212239378	4.78772189330384	3.08351611035568	3.93657891949759	2.78394707850648	1.97776034133481	2.50132425854228	1.6415530542448	3.24060725457206	4.03117675161642	3.03231929022402	1.80169828035436	3.28053198561727	2.21117915925581	6.23678529813713	5.92205310448974	4.05984069409299	2.15057667861386	2.08898211923138	3.16481334329009	2.0080694503509	1.43213841742635	0	1.72291178478126	2.44767037236234	2.88085939056901	0	2.47206387285499	2.62945258916115	7.07918646716485	6.1128483647367	5.93371516384376	3.70485937352418	1.74095388384937	1.34829592424947	1.99148872348658	1.63808260490382	1.43212571457492	1.10011444768552	2.05475473515552	1.88638511681607	1.70796250190329	0.931825351326463	2.3360499633214	1.71166201890271
MA_100950g0010	6.52781833806662	6.36605608996066	6.44842175025785	6.3350073897282	6.3778326977804	6.2948111391681	6.01423552639798	6.44406064793383	5.97342771306144	6.61353457569863	6.4415984624333	6.6974898274873	6.49445209782914	6.24110431098877	6.74494976397965	7.07658185574158	6.02311774142197	6.29219555762001	7.75069437549268	7.02823669569477	6.97822329200314	7.07955253234131	6.59382545753778	6.59661664306553	6.64808694497231	6.75732433040446	6.93226586808608	6.7699717529161	6.57334327087831	6.75448487925378	7.62723681548563	6.41029401476565	7.40958465706591	6.32289351775037	6.95103431199383	6.87640142973433	6.45088653292949	6.38889700834625	7.11476308896364	6.12800856545966	6.70943780720517	5.5175333621905	5.98433754742104	7.25196318949738	5.94026207410767	7.24630907134345	7.3028981692886	6.94907101107954	7.34370651989994
MA_10095402g0010	7.82728560214631	6.76577978301834	6.65013614265293	6.64566262869438	6.6779066303324	6.27816954731518	6.33366565519197	6.69567288514712	6.36646973642558	6.9569244106143	6.88985040579405	7.29985374792622	7.32827860030796	7.36907454862307	7.76953653455405	7.51455518486851	7.62924742533869	7.49105371105824	8.49259553582625	7.52766014966275	7.6400890147701	7.49639747389936	7.01075736596243	7.8062293690377	7.46914513944317	7.82333581846027	8.21048114771548	7.21835202961748	8.21961331080853	7.67114281949941	7.90006816426853	7.64702324622828	8.24331235307671	8.5175499255962	8.06616075910421	8.12778056894174	7.52637658174028	7.82425461024456	8.09449538364584	6.85320753608829	7.83627988453855	7.53812575559748	8.13055007594495	8.89714982594884	8.3688541690971	8.59182033638927	8.80639126759413	8.13471218871548	8.60167989642699
MA_10096503g0010	1.49446105692872	2.37651542824562	2.03863383646959	2.02940435617474	1.55667095853562	1.32211475876258	0.971698417308267	2.61287747382412	1.82707832296527	2.5009435929806	2.73290002574442	2.50204477192124	2.09960387063424	1.72157863259708	1.11728764869857	3.4293316579459	0	2.3577823664473	0	1.97769908488051	2.3345713401185	2.25992046763209	2.21074678571966	0	3.22575307929084	2.52250571984654	0	3.26224786090713	3.8745116928017	3.09471461916611	0	3.31881180339181	3.0512285725395	2.58986061786484	3.00426449066915	1.55890187726176	2.23224842014782	2.17463773900756	2.9958977324966	2.48780491438403	2.21806011813093	3.49380060713846	1.82733303999658	1.36114818263094	3.22805033508454	3.60201568814977	2.12500526887491	2.8352438939028	1.71166201890271
MA_10096934g0010	5.14519049464456	4.96846190289368	4.14855397527664	4.99258027038994	5.19290199278727	4.66491767616757	4.20418910774598	4.25325987413895	3.6895867701687	3.91551144854673	3.10457169449773	3.98750691882381	4.09227573758825	4.24995926146451	4.24539249669134	4.16208159938068	2.64119552474785	3.17075621564821	5.20038730390906	5.31455745460199	4.86209160050121	3.89977684562641	3.38401171368758	3.60215387319533	1.3711196648938	0.848915485943039	0	0	0	4.35635851651593	2.2214847401752	3.59302094706972	4.71301382446945	5.19755607740378	4.87914140861526	4.33374947358905	3.25870736631942	3.33767535115482	3.30438731477585	2.07498760030975	1.63808260490382	2.24132965540191	1.33238311092502	2.83383407960877	3.64905404188306	3.40016016934695	1.29673265325302	2.39508355547014	3.29298952394985
MA_10097541g0010	1.49446105692872	0	1.59070567096676	1.69742215459027	2.11521399633752	2.16268538979249	2.35087833350499	1.7235397937163	2.01435189003356	2.76260527681405	2.05613445326344	0	1.00369295484539	1.72157863259708	1.11728764869857	3.16691120197479	1.65474023155784	2.04612220584658	2.20062737193658	1.86554334128377	2.71450247436416	3.65324562375294	1.4308323838413	4.07782063560254	2.0080694503509	3.8836985009185	4.83420350677634	2.32430429946429	0	0	3.65186749894263	1.2716623944972	1.33265044908462	1.88746247251757	2.56809258563914	2.61408432292761	1.71524846537486	2.07928148581872	2.90686576973872	2.07498760030975	2.01684781887739	1.58655602184455	2.07136872523158	2.05475473515552	1.70843294965502	2.42024316363792	3.27358804656136	2.55808205894411	3.86561188443282
MA_100977g0010	5.23782429501525	5.17801226193537	5.56492822996013	5.49291687178916	5.81352164437265	6.10025301227465	5.65817435469018	6.11700077323914	5.89793323376988	6.18389659708435	5.89634851340375	5.62985718987432	5.2382787708491	4.66929801416909	4.62362843814822	5.35701324436621	4.87460498586469	5.73384493975727	5.6535050589653	6.04094721675423	6.18441105226868	6.2720432769261	6.52862352023112	5.91154868934569	6.06332921432927	6.36671766722777	6.71937723795659	5.75354179854229	6.70497541408449	6.18841277235463	5.26778205331023	4.39298402449253	5.1547555418264	6.18805745988912	6.57658088270381	5.57354127787118	6.01600118295743	6.69354479676052	7.02400673628425	5.50535167883156	5.71289200746067	4.84251437866581	4.84869499675148	6.14921858033261	5.84468240580888	6.61394206339187	5.06598558690365	5.0364268479244	5.41546369920442
MA_10097865g0010	4.85464336345316	3.84231068362083	4.59300465847915	4.54168958236926	4.69410056900991	4.83405163325595	4.94024604891111	4.84396100170098	4.6606733781998	4.61082988025647	4.9428646771186	5.35296138068002	5.21887791929877	5.06437139890395	5.46632129073208	6.11613438411054	4.77497918147183	4.21339701540249	3.4066121008679	3.4891878688264	4.39995546377464	4.41117146127232	4.04622658324249	4.17557130240571	4.15714404719728	3.8482736291022	3.39037669398439	5.04817216655019	4.57227564569478	4.86712637845516	5.65343519698653	3.43492856135372	4.11102295043466	4.36931046704211	3.91168741576472	4.85625202419965	5.0064078351632	3.80403088456786	3.61422516960546	4.50308405327227	5.05427500306872	5.81340203529706	6.27894158695083	5.55497607909803	5.44921154100372	5.02876748508917	6.34024566151177	5.5864444762363	5.26039168834517
MA_10098272g0010	4.88361716042332	3.80377617298776	3.73864661197387	3.76158990643287	3.44358360513097	3.61725571556315	3.30844376662216	3.595014710672	3.58274967018385	3.48927397886502	2.62200608649823	3.25978562528572	3.45656583832221	3.65480079642821	3.73019347378899	1.80169828035436	3.12564643403297	3.24568160647713	2.50107856513225	3.52424439999222	1.79960785807747	3.61427199823716	3.11129189989889	3.93615632817295	2.42841307020951	3.65662869633487	4.48458164815475	2.32430429946429	4.67875866058901	4.06244387796586	1.06989160267594	2.72532908161857	1.72218839544737	3.85703652552386	3.50325006149097	3.16346066670315	2.53548653160902	3.68562266461242	3.82115222939107	3.7798199273177	3.50781787694014	2.8492701055463	2.99577355959807	3.84666108546471	3.40089237805216	4.11100533339556	3.66885038917257	3.49145378608843	3.60791625996746
MA_100988g0020	7.80476627909981	7.55027329735429	7.47072518565055	7.40566108483009	6.31727755881144	6.09075394686676	6.01423552639798	5.84879135143313	5.74629201970662	5.71185025345299	5.81258372696375	5.82584604720485	5.817567880697	5.83178983818657	6.0367189345774	7.16836412958564	6.52230256787136	6.59801969285301	8.66799881939023	7.74414438815757	7.30032882464685	6.98785384388714	6.63054176412727	7.53661879856783	7.19982368549551	7.53815312055245	7.91315862599321	6.6598478012758	6.67317633774689	6.91541933309934	7.49767393217963	6.93966325383627	7.10823578003205	8.44905463812157	8.49445098154006	7.40568805467777	6.89457893975419	6.76061732411234	7.39380784586377	6.27224322412738	6.66119698510984	6.222655550975	5.79114026983688	6.98360832957425	6.64348877395276	6.95310072379244	6.32478034129368	6.31315795569649	6.66637980506074
MA_10099505g0010	4.24401224574105	3.72343914216784	4.03445437396769	3.95527175466358	3.12448439369509	3.66955671428924	3.16255180899362	3.23030529679823	2.32268593426246	2.98247040465025	3.18387590339565	2.62274793397368	3.07577526096398	3.52610917227682	3.923279697363	0	2.85561678515071	3.57028588302506	3.82887152750508	3.59186556829349	3.64745850823172	3.25671501373355	3.22677911834047	0	2.12646327322837	1.63372842527397	0.907210617180099	2.8052080000387	4.00337010433158	4.13581225363937	3.65186749894263	3.73529096125738	3.58365832037946	3.36116437551328	3.0771940290458	2.89470546172912	3.2177834303174	2.69992359410687	3.15858264419641	3.20852645416141	2.68542693892431	1.84496006029314	2.61061646114328	2.92936196980844	2.4208498559395	2.95798285009402	3.4566027516416	2.87647462461078	3.10461601353223
MA_101002g0010	3.89045576274039	2.90864680881357	3.54325384823232	2.60949366880595	1.2901557044893	1.32211475876258	0	0	0	1.4489297506093	0	0.980718674550491	1.00369295484539	1.03185198507988	0	0	0.98911460110382	0	5.6535050589653	3.21602033023935	2.3345713401185	0.8215763445287	1.18329463684101	0	1.56554225340442	1.18440055828382	0	2.99449955076351	0	3.40495846581467	1.90607847631797	0.913269588920085	1.47800038855106	5.17804652271318	3.83049209780498	3.05452863602161	1.57957680892616	0	0	1.14887436276759	1.0680143553376	1.58655602184455	1.33238311092502	0.979644305840333	0	1.49873537064025	0	1.09896116971081	0
MA_10100585g0010	4.82507428610504	5.20770706861797	6.02572638443044	6.13450406690751	4.31420421850662	4.55851770495009	4.27630088146926	4.44309324247226	4.96570120552174	4.7932770121257	4.80090533389209	5.54333740255364	5.68250634843022	5.83178983818657	5.77954706424827	5.2263581628427	5.2898229107625	4.9275208442604	3.69199375766684	3.68763005002745	4.84737773261235	4.43363569646071	3.77221715040914	4.60750467774605	3.06509048452206	3.33585097956735	3.64900504164789	3.94563901526754	3.12227997960052	3.93113700080399	5.12027660207851	3.28823026808918	5.59160450276467	2.91290254621107	2.92732142356787	3.70777186579211	3.67509409006411	4.74751561637128	5.32189721387176	5.44757121679755	4.73464653888675	3.22905308091505	4.15453108880987	3.52289458230693	3.40089237805216	2.42024316363792	4.66004551988832	3.66420815729457	4.41389935936815
MA_10101994g0010	4.10302215765624	5.36091408638668	5.50211231243129	5.17417924172965	4.51666901538521	4.53064013205043	4.64625970499666	3.93657891949759	4.30685264964892	4.47492014055814	4.64339264913471	3.58500509505544	3.86070067448753	4.1664089257067	4.69569299879732	0	4.32437543287166	3.78532690367137	3.6333392127184	4.08872941968338	3.46555267808421	3.89977684562641	3.84579830510264	0	3.69527834047984	4.27869474999277	4.83420350677634	4.29222820726457	4.12158067522985	2.31746177745438	1.06989160267594	3.73529096125738	4.45091336153691	4.33442886666807	4.02544143654123	4.72194619816654	4.67340720708205	3.99021092843426	3.86851401695192	4.73837802652109	3.99898222633565	4.5110963890829	3.99746483433879	3.7975507373877	3.22805033508454	3.45337751146628	5.04724701329373	5.00938421494379	4.44045644690311
MA_101019g0010	2.03603608944186	1.84929511424006	1.59070567096676	2.16755638878987	2.50299792970192	2.30710362451521	2.03986877964987	3.31114842033302	4.43472136776702	3.55854372402232	4.07170707285667	3.39894642938466	2.78521831269854	1.43115457949719	2.10036854518713	0	2.38683052189111	0	0	2.17613292925957	2.24378563500784	3.65324562375294	2.91801062064854	3.28745543731356	3.36996501693084	2.69558505322673	0	3.40145684571167	3.04375993482016	1.30018685464405	0	1.41128923979729	2.62945258916115	2.76080878868679	1.92039041307585	2.66500461891373	2.46584735497791	3.71615881865178	2.9958977324966	4.66414364923986	4.40365643007333	4.81534933109627	4.36193392815576	3.63918429171186	2.62444410794052	0	0.931825351326463	1.99323947274215	1.88987409034373
MA_10102015g0010	4.00068109309334	3.68150775306826	3.26662932093795	3.99104778382854	4.18424611617381	4.47320838411811	4.44216336814709	5.06782521842103	5.04788668462822	4.76443113201154	5.05132789813923	4.94382937884437	4.6517531344901	4.28997781244885	4.19648734947979	5.47680020549585	4.82565401699318	3.92769973334805	2.35928049173699	3.25842626088838	3.68120717178306	5.1410893102881	5.0560119944769	5.25394362554612	4.76920152585459	4.91256939206761	5.11526759364568	5.44890010778939	5.63625314630356	4.25031906092991	3.74826731958247	4.99083562985132	4.13007264822788	3.28957124333963	2.56809258563914	3.84386643478943	4.51513294614487	4.36160424414034	4.37358654236639	5.1988398759732	5.05427500306872	5.32886343327947	5.65794901670873	4.49545690735225	4.00937801195897	2.80095746179628	4.41872782253357	3.93824913140573	4.61376466328743
MA_10102124g0010	4.49020378908561	2.90864680881357	2.7117750055353	2.51185634252365	3.32444518622049	2.43735150969807	2.35087833350499	2.73677053800644	3.20343461881961	3.08063725547124	3.18387590339565	2.3695277446963	2.2676618898534	2.32264177851811	2.3073417949878	3.4293316579459	3.60664697704329	3.31682797138531	0	2.82084301565615	2.64652372381434	2.91282675408651	2.52050467902886	2.52595025930975	3.17421106059341	2.52250571984654	0	3.75213532376816	3.51906776158421	3.32304868014636	3.31591515775741	1.9293756003209	2.25283144256586	3.00578227211652	2.07809700110595	3.38900296156447	3.04103855311502	3.29768256164966	2.70961441626365	3.13634210133516	2.61788617800218	3.34862542122907	3.38502088626092	2.3673097472459	2.30623609681633	2.52583549862494	2.81569016600188	3.03017803674147	3.56004379955917
MA_10102274g0010	3.05809046458488	4.37570102744145	4.42230054351759	4.02595135100273	3.75069265520096	3.81584786459966	3.50243617757305	3.98633583242263	4.01083044316783	3.91551144854673	3.46285492734216	3.6967635795571	3.58419030576812	3.45711370160714	2.10036854518713	0	3.04129909778073	3.00774666903946	4.5671163584732	4.56126272826748	3.95364001321934	4.02364289998155	4.07706328878449	4.32499818680466	3.86635206728934	3.38635972623653	2.45830830024732	4.8046893749424	4.04386737167455	4.43588913678207	3.35742128053526	4.39298402449253	4.11102295043466	4.84840691643865	4.83833341334266	4.5475512421443	4.25942373918154	4.22012051616402	4.66859423666625	3.82611336674098	3.99898222633565	3.96030977085401	3.61964613668736	3.89413937611756	3.40089237805216	3.69312647185039	3.4566027516416	3.41046266130999	3.7425749354392
MA_10103038g0010	6.46217613195607	4.40166669598333	2.63385119896777	3.08339911096346	2.89125343453	1.59416312616605	0.971698417308267	1.03311065352033	0.958119348686906	1.04514849431063	0.980381684710804	1.6415530542448	1.39343760016343	1.43115457949719	2.64443141517497	0	2.23899654340588	1.85660191766129	4.65778918904951	4.30478691543934	3.95364001321934	1.58458595801658	1.63227067791779	0	1.13280003866055	0.848915485943039	0	0	2.3170560550908	3.04423754532603	5.23505818336185	4.85270741415944	1.33265044908462	5.06574798186628	4.0614355928413	3.86533927919726	2.1442386520125	2.34678148313628	0	0	0	0.737762437257984	0	0	0	1.24088041590071	0	0	0
MA_10103335g0010	6.23396662544022	8.13108640361317	9.13898835118866	10.114574232526	12.1320896582086	12.7953791542483	13.054332716333	13.178058920444	12.9637328588098	12.8776071775963	12.4081036870911	11.9761170557478	11.5294596065283	10.8018608339368	9.17683570535383	7.47196191698989	10.3104142218682	11.9681418218802	9.96809019524325	11.5918156634173	13.1626051094989	13.8869752725102	13.5494309312674	13.7226236641973	13.4340401287231	13.1772852989323	12.8345983532526	12.4489284423576	12.4538033214839	10.2290595050877	10.1413041500833	10.6663877085635	9.22812973553994	9.65473337264143	10.9893890831964	12.2025717538595	13.2045667434596	12.9636563713398	12.9557137781561	13.6069791807372	13.4541992803298	13.2656910389647	13.2036243208988	12.0243494743049	10.3980863581507	9.92743881431684	10.7586845695119	10.5519072700409	13.2018340270863
MA_101037g0010	8.31547766483273	7.07440760907387	6.53983479765131	5.95666777505423	5.36738989376244	4.6390466412961	4.69962055326648	4.40708134763492	3.88188544021809	4.43883494473719	4.61537811188518	4.61632694383442	4.73611895141138	4.89337535572576	4.3828384653276	5.2931661928497	5.05528828633341	5.19396961149033	7.36381639410512	6.0349281140588	4.97468252171145	5.05688427023027	3.98248658540501	3.45351323011232	3.8003616416527	4.40569516225879	4.9722135705438	4.68367651077031	5.40791154693984	3.8461488749451	3.54846731291053	5.36197928413696	5.39360677844906	7.22406073121537	6.12984050540761	6.35606884399418	5.1424710507489	4.54223372283693	4.12382829570322	4.78582143073389	4.55240251530029	3.98496897180072	4.10406496921924	4.29831222597635	4.51174068601129	4.51092967843473	5.96457385332364	4.84573645205821	5.60317261743049
MA_101038g0010	2.70863621005985	5.36091408638668	5.97266883788765	5.11076092661243	4.95508532008687	4.66491767616757	4.37809861709676	4.21208295325478	4.63429657601086	4.06531020142555	3.94206984261829	3.64198022406737	3.58419030576812	3.52610917227682	2.91466124139909	0	3.42009660991868	3.51103750501051	3.33457240661555	4.08872941968338	3.64745850823172	2.70279853699724	3.52551927144293	2.18033300361589	1.73164562111318	1.18440055828382	0	3.26224786090713	0	4.22813740369321	3.77900515657204	3.90529010475049	3.55564435192122	3.17487909140093	3.0771940290458	4.4517200757825	4.39296210809163	3.45129115610681	3.66883992017016	4.83175033945501	3.804504624057	4.18965260699695	3.34184680188143	2.83383407960877	3.69388481344836	2.88168568800519	3.33725879999505	4.52755008019015	3.82576583424351
MA_101038g0020	7.15677328504265	8.45096121113209	8.56470765583082	8.40213642208163	8.24408222039491	8.06380719770977	8.0309242844375	7.84848483768324	7.83000594371329	7.4664785066967	7.21278631592288	6.85540365341797	7.16058145888332	7.45057239756641	6.89767785196069	6.75994414061452	7.3641239045605	7.35133839631043	8.28342935959655	8.37968304768803	7.96340006925893	7.68104396400951	7.90856609571078	7.02908196284241	7.00950539387728	6.60719875789715	5.93628847171315	7.53766903899834	6.72991938668765	7.61044365678748	7.77294319273832	7.98330884068173	8.27883768769246	7.71654882771167	8.18471318113898	7.87076759971168	7.72714979844973	7.60252230511103	7.53195694394545	8.01613315250914	7.30108063435339	7.57094162647202	6.80511728745732	7.45469143368637	7.84941294376555	7.47400125457174	7.76490435204029	8.03776515162762	7.86524617455403
MA_10104236g0010	3.15751950550966	3.50022455890111	3.91046968450871	3.80248386159439	3.12448439369509	3.11040449996844	3.16255180899362	3.77599046922135	3.40574796019595	2.87688070546896	3.10457169449773	3.58500509505544	3.16060373911434	2.61024220022492	2.91466124139909	3.16691120197479	3.4850406874354	3.57028588302506	3.44130333821992	3.12717605555596	3.21113738290612	3.72813360500363	3.94951957745872	3.73672701876728	3.50083562859117	2.77457350412874	0	3.6445660592846	4.15891200778183	3.95837982216968	5.24604893437971	4.43512912841265	4.52465133265187	4.06316507346154	4.29087238191041	2.19115737969003	2.31474456518643	2.81907946760631	4.1622826621056	3.4052598342859	3.35306740711283	2.95431052328613	2.17788079364785	4.02779188551743	5.01209710796839	4.80322985997084	3.93763696003038	3.41046266130999	2.42501314313945
MA_10105289g0010	5.74339185090287	5.74185470450249	5.55464718365389	5.44230838536677	5.6389197505838	6.03240679494619	5.74946155623203	5.9769151880267	5.84148114123598	5.75643650042393	5.31765604803454	4.92111958188032	5.15905662850777	5.39251949011756	4.98160865242209	3.65067499299339	6.02311774142197	5.03591119845455	3.44130333821992	4.8491938963244	4.51624538398798	4.71603529564219	4.94368038881051	4.46032641630468	5.18438173238423	4.76892834913236	4.05750732493694	4.75406775782167	4.65286795078958	4.37665786647001	4.07956966290266	4.81067889372958	3.3748606803943	4.31666502162616	4.35020802536003	5.43741902203871	5.61743748013366	5.53310198356116	4.93559128007151	6.26390055673764	6.01118850188992	6.73816049418207	5.99127519663224	3.74669088628133	3.73734862796619	3.69312647185039	3.80955849469594	4.90564155746709	4.82991834017877
MA_10105635g0010	5.94910121330929	7.80930137159229	7.94799026010404	7.7399921142071	6.10082287925923	5.71138839989704	5.18425636404413	5.28152442430476	4.90082910026505	4.11195209553296	3.74863242104343	3.02132250838058	3.45656583832221	3.88182763379621	2.64443141517497	0	5.19669421045883	5.66803795298704	4.61316738397285	5.05370078855389	4.13462293575058	3.76415268143886	4.19417393583039	2.80107954487834	3.41494401883167	2.69558505322673	0	3.78626150255388	4.04386737167455	4.61735572061484	2.31165967869151	4.971896068918	3.43771621597022	6.12835277642227	5.5566251437806	5.56703199613745	5.1424710507489	5.34184571730864	4.46861529541889	5.18121690379747	3.83396021742099	3.71684889698144	2.53447876121578	2.83383407960877	3.86032091228877	3.77876209184582	3.7173117735795	4.54021325338434	4.72589750943941
MA_10106258g0010	4.24401224574105	4.52488942792411	4.65213105646624	4.09330552061406	4.37502113546475	3.94853602371358	4.24069803162931	4.25325987413895	4.16646815879978	4.40181991884207	4.46648035655362	3.8970093073288	3.95787185703893	4.07768683509987	4.19648734947979	4.01105736557893	3.71867600692311	3.73453054581727	4.40199538424733	3.94150195456919	3.71417515165634	4.21755775573498	4.22201568931737	3.16481334329009	4.42084505542217	5.05869113183627	5.62588256140598	4.70159986900847	4.48689555001163	2.62798902109307	3.4369526598784	3.5678634353522	4.20383663110911	4.26201502645851	3.0771940290458	3.84386643478943	4.58054791546894	4.10977161612799	3.72143845803091	4.83175033945501	4.58730217163162	4.12462009090376	4.02486794888602	3.58222728365632	4.35375833485254	3.97276488513885	3.33725879999505	3.51745547805491	4.24333330149771
MA_10106369g0010	1.07928424195011	3.29236341688302	3.84419933053545	3.38373137162403	2.50299792970192	3.03203866836988	2.81547968407815	1.95709862309276	2.01435189003356	2.98247040465025	3.33023342386421	2.05676490278618	2.09960387063424	2.15173004629322	1.85374311067003	0	0.98911460110382	1.35495021079259	2.28232640162116	2.87680243111814	3.16389438823266	3.2049323765938	3.22677911834047	3.34499971295467	1.3711196648938	0.848915485943039	0	1.55749581675947	3.46018773564546	2.31746177745438	0	0.651076682510479	2.39042073823984	2.86403339293309	3.14651837625338	3.26456186110385	2.89211530673011	3.29768256164966	2.47926558575297	3.4052598342859	3.13228097359631	1.58655602184455	1.95524216522533	2.49974733565772	2.30623609681633	2.42024316363792	2.12500526887491	2.7927499544203	2.18467423776675
MA_10106734g0010	5.28199922917036	6.13844159960707	6.04053389664758	6.13450406690751	6.17094922523001	5.818869082858	5.50191192038067	5.33990681482552	5.23491099786641	5.35388380581447	5.41827145062168	5.24742766232114	5.25742182785115	5.27804207889119	5.76289042197508	6.50217134920331	6.19661382133917	6.54035360136738	5.95671482523502	5.61014018447039	5.75895698069549	5.5735512720601	5.69407709368335	5.408981161571	5.33121907627871	4.97934929499386	4.45794999311206	5.01989539991387	4.544375365915	5.84017595059156	5.79482174316944	6.33824130041766	6.13349153208389	5.72004978817642	5.97859350241645	6.28647509428504	5.92463606803629	5.75407712524501	5.21647990613738	5.4911222758666	5.24102445610896	5.28005116623107	5.64040039595498	5.47949103748044	6.20174431269534	6.31218880899302	6.49334310418008	6.35311105052448	7.36461398674251
MA_10106735g0010	5.26008106400618	4.84157267207984	5.02435131027496	4.86382499421459	4.87323856373901	4.6390466412961	4.82495673815397	5.11317676179193	4.76159423963402	4.7932770121257	4.89708309497459	5.21045908630229	5.38474211403349	5.58134596464524	5.69427001841395	5.78597135753562	5.23467109853796	5.0972335361331	5.19030580221646	5.54385278243068	4.35900157935633	4.49899471486036	5.08656049334858	3.40029495201135	4.20883579972191	4.84254017641114	5.40704343090838	5.1165264032594	4.33225053883301	6.21677821559247	5.65343519698653	5.27969394478935	6.22906432228664	4.84840691643865	4.61488675293814	4.04533365124266	3.97266340942484	3.80403088456786	4.23622928336676	3.99760712075226	4.32307792192835	4.31148857410839	4.58046366176124	4.84769478692394	5.16245689008234	5.52433325797815	5.17356867479121	4.99106945377117	4.1816545013631
MA_101067g0010	12.314467237049	11.9931143737644	11.8706094812456	12.1146424091081	12.9603203728014	13.3945698354968	13.249998060121	13.3785254406711	13.1092407151544	13.0613760953644	12.0224483047846	11.7859793952051	11.7117097110638	11.6352151020212	11.617356282368	11.9576029669163	11.8957135981139	12.72514502716	11.5968942941157	12.1559491795669	13.1466098638322	13.4361753461488	13.0623618916535	13.5959555073777	12.7752880485214	12.7498107135667	12.7663457270566	12.0661202273283	12.2386328687143	10.7860344572904	11.069131098747	11.3162125533418	10.9211990274551	11.7343317781455	11.8799149430686	13.1594209244275	13.4039535512953	13.2896279389711	12.6954942799084	13.1998030377843	13.2190701915872	12.8031409272325	12.2109104177337	11.1999086297783	10.9502724978259	10.7254205770083	11.5466498166278	11.3393270069116	12.907519923712
MA_101073g0010	3.57071892105867	4.11808695210247	4.2285377305479	4.46759895535426	3.92392043634827	3.38639039406751	3.96314412761644	3.98633583242263	4.09076157796384	3.33968325183388	3.84862217382123	3.02132250838058	2.98548403173973	3.05033385306585	3.24160191519508	0	3.54714364683759	3.88180016674911	2.43204494814343	3.65641851085021	2.64652372381434	3.15117397963345	3.65420202760019	4.48592674993446	3.69527834047984	2.98765712473895	0	3.52820392802734	3.04375993482016	2.40204804385809	3.31591515775741	2.81485772444104	1.60650832618977	3.70099862634314	2.56809258563914	3.23166050282247	3.58187432458939	3.85974466214064	2.90686576973872	3.63118126997399	3.77442861916025	3.59370085076271	3.65524502009839	2.22030113310896	3.77952725858836	2.42024316363792	4.09231514161227	3.83897219084078	3.78477628545339
MA_10107971g0010	2.23859194584984	4.84157267207984	5.43643342757611	5.37644138626882	5.99846819568687	6.39081917320532	6.42350858390834	6.25482150371569	6.53254799469533	5.78541259058733	6.2905840973833	4.96618649608483	4.56212795486721	3.93336256205475	2.3073417949878	0	2.95154485278723	4.05717401240154	4.5826311732437	4.62685461284761	5.10406744062355	5.6425551605831	5.85347627055448	5.77309835715727	5.57665247618728	4.74992155249423	0	5.37271513230982	5.01983001870063	3.98511360994638	4.48479664148617	4.28955087490568	4.01177908877327	4.4529786338291	4.83833341334266	5.63706675735713	6.07950473780835	6.06839492413808	5.54147605222657	6.70702981985729	6.44077904149825	6.49479072625719	5.57724118523216	4.94075285458885	4.1117938785786	4.04355250047014	3.76418033058575	4.35188805113462	3.69908710311188
MA_10108167g0010	6.78721558375275	6.3461795687537	6.01826521551189	6.21958194829304	6.78239564881601	6.60612443906843	6.4855037439097	7.05043373992663	6.91817813521018	7.18057021129026	6.62111799959082	7.12725368720985	7.2154164295759	7.32172600654247	6.74494976397965	5.73883129645637	6.93915499479994	6.85020760712633	5.73202255209491	6.44210369570037	6.24734735409853	6.5689582637251	6.22678110637275	6.54285238766124	6.38233996626537	6.69913534568356	7.06147052788307	7.10525330442977	7.01508116452499	5.83286323179081	5.46878711511279	6.18645538545479	6.2509157431345	6.22653014469652	5.23395115130657	6.6302391663495	6.20905429402564	6.02660915588165	5.58447189782457	6.51653030163416	6.63645774603553	7.17966182055136	7.06716626453431	6.72726388504363	5.77379482285179	4.48577768990353	5.32123102409244	5.45237501262782	5.28985639884925
MA_10108403g0010	2.41410444805298	1.46835806740718	1.39362118638913	1.48926874963321	2.50299792970192	2.76649629920836	3.37610240901871	3.31114842033302	2.78394707850648	2.98247040465025	2.93109303657528	3.33107678273437	3.38817594202271	3.45711370160714	3.65955517002006	4.42343986416587	3.42009660991868	2.720818603587	2.02009150131771	1.86554334128377	3.74639814662129	4.02364289998155	4.74728058532476	4.17557130240571	4.28303997256823	3.65662869633487	2.21572151279147	3.68133179107312	0	1.48607565558544	1.48194762551488	2.93916351976194	1.72218839544737	3.09287582282222	2.21858300061135	2.32620744908976	3.37481274906862	3.52227430331224	3.23336831342902	2.84966969292645	3.17929103184466	3.00400481848907	2.99577355959807	2.73123586296242	2.88235956288081	3.0303241370121	1.78095721051329	2.65681170972433	1.50205886517651
MA_101084g0010	3.70732751798694	3.23524962596065	2.55122463666087	2.29247762008325	1.2901557044893	0.950643189613168	2.03986877964987	1.43283815800844	0.958119348686906	2.17619857237397	1.64102337044298	2.73366037591153	3.16060373911434	3.52610917227682	3.24160191519508	3.16691120197479	1.88109085378092	2.48987773624912	2.85491257452648	2.34835662016511	2.3345713401185	2.36090490242939	2.21074678571966	3.60215387319533	2.0080694503509	2.32407101361004	2.75607227184628	0	0	3.09471461916611	1.06989160267594	2.22855778520413	2.39042073823984	2.24622777004062	2.46137522925814	1.43360938752355	1.83708574073541	2.63624355060417	3.23336831342902	1.99148872348658	2.30814069888471	1.72270990796219	2.36803386219482	2.62038244440301	4.00937801195897	2.71522833186743	4.77845306388547	2.91651760988349	2.80617143964369
MA_101085g0010	9.62556307154951	9.36690700304207	9.20207375927089	9.05487844477697	8.57020523822946	8.3108040387425	8.46131945991729	8.62284417177601	8.63235077643218	8.93948804039168	9.14170427180787	9.60977625396715	9.64493342988939	9.69385556102781	9.88992989989245	10.3144030616352	9.90019752371135	9.93069920156553	10.9083082686223	9.33061248112236	9.27359307452514	8.87371261269366	8.82662571639498	9.15666974001725	8.92111637098584	9.06076688954403	9.26335429810895	9.33786659844282	10.1748088718143	10.4234915887356	10.0388489594353	10.2665717917737	11.9242841188534	10.2706398103201	10.4530291048074	9.13367695296565	8.25667929877081	8.9184056385289	9.78032779456471	8.41683770859927	8.36152203843064	8.80837077304198	9.03851235718043	10.4357895562962	11.1111122413325	11.1976137436138	10.3238069641836	10.1037812217034	9.69813898636942
MA_10109222g0010	6.61669566530468	5.47517879063365	5.71094378197455	5.65723967376784	6.55217517930222	6.67765664637645	6.90394215598685	7.31083341124991	7.20436792717714	7.38365520809898	7.44901769472793	7.18075855538279	6.9055922221247	6.54313962565597	6.58362844437897	7.79353773670737	6.36863198764418	6.82023515033888	6.35875557912294	6.06477549073005	6.9091370454074	7.06885154803426	6.792058296471	7.29786226592525	6.96523796545344	7.62665963436072	8.2084895141266	7.32611185661851	6.80226312830789	5.90437317697692	6.23058243850464	5.23274806723177	5.22713279853627	5.42971890155856	5.87153327503774	7.01909678719184	7.2833000297764	6.36034870399679	6.54008039950367	7.20217848101131	7.82172442882299	7.90118087226262	8.1631623880293	6.63985568282047	5.54963964487792	5.54879127917342	6.75800914931403	6.37444598751255	7.56156294449339
MA_101097g0010	6.51862181033645	6.49801261184162	6.49753757123255	6.40932203882784	6.12752146447496	6.57239883650586	6.41556841419003	6.72516149874506	6.95055888372402	7.12499445843467	7.02887380192922	6.86137435901129	6.57291006156651	6.18927659408859	6.43387625130148	6.66229089917451	6.58240839332967	6.56947481388834	7.68763714111657	7.0007117437682	7.10719774527294	7.19558718544275	6.81957631133088	7.22766258989695	7.42079375217995	7.88770415098538	8.35612557504858	7.64561539182339	7.61623941389057	6.97972254921735	7.00386176411273	7.18531483757073	7.34401294193508	6.76646103665466	7.03008268503674	7.10245073156729	6.86539932690087	6.78588139471769	7.34465307404824	6.81945205211939	7.35767111586007	7.00154449372212	7.29446941748676	7.28779196538624	6.83468867682363	7.12554376000625	6.71713479741908	7.02522926468179	7.28642494501352
MA_10110718g0010	2.83514142646504	2.37651542824562	2.03863383646959	2.16755638878987	3.32444518622049	2.94902512434099	2.71326688064025	2.32508738535563	2.45350674927343	2.34842577186181	2.05613445326344	2.50204477192124	3.07577526096398	3.59190934555781	4.19648734947979	5.73883129645637	2.07245278089641	1.35495021079259	1.40347307297052	2.26504604146993	2.04089169031363	3.44673129612528	2.08898211923138	3.34499971295467	3.32351018142386	3.65662869633487	4.02152509661518	2.87120885251944	1.32854543983634	3.44420326746849	3.08782470531473	1.41128923979729	0	1.98700192188293	1.527458067519	3.3589037575612	2.83871406552609	2.17463773900756	2.34753991441355	2.42728591690515	2.3925024284101	2.32405256158349	2.17788079364785	3.52289458230693	2.04203201850075	2.04149265304409	3.13692028053012	1.91220351176728	1.50205886517651
MA_101113g0020	6.34219149690552	7.12193696457488	7.36295154863351	7.42206947383318	7.1553266177766	7.06966458524638	6.76712437059739	6.89694661259978	6.74438179207707	6.85812433152241	7.34214617640202	7.80320391968399	7.53837582856902	7.19081272908275	6.21871284415008	4.74344145571583	6.06585787679434	6.1833706705744	6.41607875413299	6.78818473836026	6.33425068619135	6.39709268065161	6.64086273295356	6.63709033179879	6.03505007866912	5.86507471699234	5.67288124112517	7.81959089201873	7.44981071771999	6.73107934986354	6.31124331501062	5.7486638097435	5.17319362531964	6.73010634964005	6.48711312023458	6.96568092237866	6.90417576544707	6.81071058121012	6.09118166468815	7.28900973474082	7.11663002755042	8.37761342266917	9.27001848136365	8.22644962034641	7.13452056330766	5.48684998526066	6.21161463536538	5.96494703533781	6.12836081018344
MA_10111401g0010	0	3.45104641474597	3.84419933053545	3.67610827335554	3.3852666099455	3.86145964756048	3.72570786289179	3.52919044271298	3.83618369026176	2.5009435929806	3.84862217382123	2.3695277446963	2.67306735651232	3.05033385306585	2.48636063140472	0	2.64119552474785	2.3577823664473	1.40347307297052	3.03233344170935	2.77928285626722	3.09527900131254	3.69463547789173	0	2.88359795721094	2.32407101361004	0.907210617180099	2.50417011788435	0	3.32304868014636	0	2.77081825500046	2.57352026516596	2.24622777004062	2.46137522925814	3.19797323253523	3.48211523270063	3.85974466214064	3.86851401695192	4.1139592390434	3.83396021742099	2.8492701055463	3.29731370813072	2.05475473515552	4.1117938785786	3.0991103728554	1.56439199431784	2.55808205894411	3.17024676850101
MA_10111432g0010	1.07928424195011	0.871512768647624	0	0	0.926954469116841	0.950643189613168	1.35046381027755	2.95550720488988	2.17759076320203	1.97776034133481	2.05613445326344	0	1.39343760016343	1.95493490232544	2.10036854518713	4.16208159938068	1.88109085378092	2.3577823664473	0	1.44888200360695	1.31105432692026	1.14718517105195	1.18329463684101	2.30575671747055	1.3711196648938	2.32407101361004	3.07370399858394	2.11626039860813	0	2.82184460396238	1.48194762551488	3.25697207175842	4.66166578400823	0.708789040234806	0	0	0.734273689746913	1.86420835195194	0.97008687863657	1.80584862708062	2.3925024284101	1.43212571457492	2.07136872523158	3.10278757585943	2.80162069003822	3.16468305945207	3.0632622552663	3.2331027302623	2.31026800143136
MA_101119g0010	10.7781286030568	10.5714308646223	10.5717863193426	10.8334261857887	11.8364115679119	11.9580088826824	12.0003054090916	12.2285353518731	12.2427277651315	12.5961846571963	12.4408444857227	12.7284305962469	12.5841117618522	12.4162131365802	12.0792982941849	13.1692504100713	12.0498415584341	12.0838133162839	11.5051412466727	11.9804716471324	12.2307554031589	12.2883053512086	12.2423380433544	12.8344506435916	12.7015269750602	12.9638339866479	13.2780078681128	12.9385650924873	13.0176203940608	12.2969861575575	12.3934212502074	12.3585592272542	11.1817977870842	11.9051472790676	12.0073290131309	12.1372315007264	12.287089313325	12.5768431912461	12.3485988391131	12.3501647524235	12.7420354796691	12.9740337702987	13.3191139041125	12.8817052188536	12.4701719746191	12.4693869460122	12.3629069074243	12.5682682954057	12.5231954282868
MA_10112696g0010	4.49020378908561	3.87983311081737	4.32868581483547	4.24902152022337	3.19433766194254	3.32228444013053	3.30844376662216	3.93657891949759	3.27414025691697	2.87688070546896	3.52478789361004	3.98750691882381	3.86070067448753	3.77282348013794	3.73019347378899	0	3.91936351786169	3.78532690367137	3.44130333821992	3.25842626088838	2.57499713436708	2.45479428512163	3.38401171368758	4.11115048828672	2.51559591357175	3.77467444482536	4.5864314948579	2.22438991864269	0	2.13014305713934	4.59217668470808	3.05328777579418	3.66453633180052	2.86403339293309	2.56809258563914	3.29671388424392	2.46584735497791	2.87501940232009	2.81174843153386	3.09881132494964	2.3925024284101	2.4019361349729	2.45382100776436	2.83383407960877	2.30623609681633	3.34486593351957	2.98551840834171	3.51745547805491	2.80617143964369
MA_10112768g0010	4.24401224574105	4.2383234493396	4.74557446590997	4.76425185366921	5.19290199278727	4.4436081306816	2.81547968407815	3.05321109585279	3.05038580759276	3.17238142145853	2.05613445326344	3.25978562528572	3.16060373911434	3.14162360578908	2.64443141517497	0	3.12564643403297	2.720818603587	3.95377204738266	4.95507555819775	4.42000263137383	3.03706561425796	2.21074678571966	3.03045157694376	3.00717316858389	2.32407101361004	0	2.99449955076351	2.44767037236234	3.93113700080399	3.61822852494958	2.85754040069783	2.39042073823984	4.63589570055498	4.70846967477226	4.75671609883417	4.42894093327989	3.25652490390487	2.90686576973872	2.60129609204774	2.12135106516376	1.84496006029314	2.27636726995353	2.83383407960877	2.88235956288081	3.55417607802009	1.56439199431784	3.49145378608843	2.04573373004832
MA_10112904g0010	4.00068109309334	4.45223087943284	4.30429632363495	4.65727178881277	4.34493467700862	4.03061506062129	4.16672649997415	3.52919044271298	3.6895867701687	4.20091534369005	3.58413400515426	4.96618649608483	4.81581015064356	4.63866533523789	4.92279941154242	5.2931661928497	4.7489564120677	4.78566495234787	4.4193880277464	4.26410077855059	5.01473305858399	3.89977684562641	4.10725019573619	5.16177373997499	4.58615908981599	4.71113764303549	4.91467862335321	4.9616194050001	5.0793192244072	5.3496687607715	5.60304737777945	5.5963304743465	6.26386942188347	4.95545484163555	5.13637437852145	4.31829762677602	4.53176789315513	4.71777882364393	5.27015249196151	4.59921348260368	4.65465850810118	5.03138996633074	4.86390879299602	5.26244537076123	5.42297165847116	5.66521851090227	4.9087694241738	5.311936497578	5.44194962005482
MA_10113039g0010	9.04081796932816	7.56180825839625	7.23686230120156	7.40566108483009	7.65775910246276	7.5913534564758	7.41074979223776	7.89787202172067	7.63127756753256	8.29922657386405	7.53737867521759	7.88753495055763	8.01376751407824	8.15146932124644	8.42477574578892	8.87139340819333	8.44105885000013	8.22161805113516	9.04864487875039	8.85651027519454	8.64353847197306	8.26914244638818	8.05079837528626	8.93346104883856	8.67194829960315	8.92351378424597	9.22839902512738	8.73824808663472	9.76607637220364	8.62439864684649	8.31817775594095	8.30485407425689	8.37548450637339	9.17249583874791	9.19396433074366	8.48436897465015	7.84144512773598	8.61336722808811	8.71514935184324	7.44287739339513	8.02281461146655	7.9918230883604	7.99564062600514	8.69185049242136	8.59563922474274	8.70627088721457	8.01421321764888	7.73240256245191	8.38174283565067
MA_10113221g0010	1.795193537025	1.6741257644077	1.39362118638913	1.69742215459027	0.926954469116841	0.950643189613168	2.20456996296912	1.95709862309276	2.01435189003356	4.06531020142555	2.62200608649823	2.05676490278618	2.55093470152073	3.05033385306585	2.64443141517497	2.84401371031489	2.38683052189111	1.85660191766129	2.74677286426754	2.82084301565615	3.30112461782944	3.44673129612528	3.69463547789173	2.52595025930975	3.00717316858389	2.32407101361004	0	0	2.00925991282059	2.40204804385809	3.54846731291053	4.12752033878155	5.65198859481824	1.52840373561352	1.527458067519	0.928361465706518	1.57957680892616	1.44779453151824	1.34829592424947	0.674800802183718	1.47944529832844	1.84496006029314	3.58313425257168	3.74669088628133	3.22805033508454	3.81972697322637	3.7173117735795	3.51745547805491	2.42501314313945
MA_10113463g0010	3.49715945612015	4.37570102744145	4.44478093229308	4.33493384733299	3.83993048328894	4.21732900999065	4.41048814961162	3.46016869529704	4.20287315654062	3.86187770573606	3.33023342386421	3.52565286197001	3.64394964443436	3.77282348013794	2.91466124139909	0	3.42009660991868	3.31682797138531	3.80252595265736	3.65641851085021	3.25684803143758	2.97632706238675	4.19417393583039	2.18033300361589	2.12646327322837	2.42694223997349	2.75607227184628	2.11626039860813	2.67623697857581	4.85272367259068	2.87422694748147	3.48960446856766	4.03218564349019	4.29867858909971	4.99505184909912	4.02641635768016	3.87148222525432	4.76215665169464	4.82032719382192	3.75609783315636	3.89110991159995	3.80269655165302	3.10363621087508	3.46097611360105	4.04433667491345	4.8234346804284	3.66885038917257	3.8593868509169	3.10461601353223
MA_101135g0010	3.70732751798694	6.94384388297411	7.79923933424102	7.87960415789064	8.22772648469171	8.36696043521073	8.07191052716847	7.75865887555157	8.00207158076636	7.60697543842002	8.20072634230374	7.94207505971403	7.92383344145566	7.91352691089362	7.65237654913139	5.63965863973941	7.88330669361712	8.57923558259216	5.49058067562815	6.83742434854174	7.2227371103206	7.45864039537441	7.56815375514794	6.31234774450893	6.92728156138733	6.28994092959472	4.70436694628287	7.31452843140435	6.39767674517381	8.37167740879065	8.51489427384195	8.8086243351844	8.65979013031946	5.59326798863386	6.52613789197759	7.20658837612397	7.69433998570222	7.1054823482634	7.50983139264445	8.1978816490629	7.50615508522815	7.86194154091334	7.78228204946489	8.26515689685016	9.02197971782567	9.64233805643231	9.3187545979489	9.64606259149249	8.99153192984482
MA_10114059g0010	2.56931446304209	3.95204680408645	3.87771853003806	3.88091822132239	3.75069265520096	3.86145964756048	3.87284687667877	3.71818079379689	3.83618369026176	3.7481637740774	3.9865995485654	3.6967635795571	3.70130233687327	3.71503277477506	3.1408512022052	3.16691120197479	3.04129909778073	2.3577823664473	3.72044000336898	4.17909449878993	4.03401988979801	4.3176265144841	4.42720842748563	3.77890294243163	4.76920152585459	3.9849933465362	0	4.19422326762333	4.08325088673244	4.03712832958404	4.73956058608756	3.77972534252398	4.34087614399008	4.04167420359734	4.77486616358518	3.41847592951707	4.04411434002885	4.9528767304057	5.06273262627542	4.25571752508433	3.77442861916025	3.5611745011243	3.05074250049507	4.22608478319943	4.90235959074801	4.53564903636017	2.72228615454421	3.2331027302623	3.23295299455461
MA_10114338g0010	3.9466297541005	2.75310552898552	3.10494837611716	3.08339911096346	3.65549897549966	4.10824317980192	3.56162301723219	3.1445443245524	3.46723309534849	3.86187770573606	2.83553375215983	2.3695277446963	2.67306735651232	3.05033385306585	2.64443141517497	1.80169828035436	2.64119552474785	2.48987773624912	2.02009150131771	3.08055607512983	2.77928285626722	2.54257407715367	3.52551927144293	2.95810867054729	2.59751342485568	1.95619936833768	0	1.86822767405941	0	2.55677046465342	2.62170074247288	3.05328777579418	3.43771621597022	2.91290254621107	2.21858300061135	3.50338910038486	3.2177834303174	2.98057233073081	2.47926558575297	3.68246879561087	2.74980369619942	3.22905308091505	2.87888646118779	0	3.28804363977661	2.71522833186743	2.72228615454421	3.49145378608843	2.80617143964369
MA_10114753g0010	3.57071892105867	3.84231068362083	4.09263964796303	4.12583120777518	4.34493467700862	4.18188128187939	3.30844376662216	4.40708134763492	4.30685264964892	4.57803803943861	4.61537811188518	4.26561144989072	4.21514563322888	4.20879238610507	3.50680910732962	2.84401371031489	3.04129909778073	3.97217200664339	4.77042601090497	4.15703165295715	3.98093794766881	3.86705854993121	3.43276618895143	4.04369685063988	4.04780794091371	3.28347186346597	0	4.49096611476759	3.8288422938707	3.40495846581467	4.50325972179372	3.96416489413157	3.86015289361507	3.92909677106808	4.37898087114579	4.47975868347047	4.48127401489125	3.65441797429011	4.1622826621056	4.20418623902715	4.42311391223009	4.29188750012387	4.10406496921924	4.02779188551743	3.69388481344836	3.85954961989784	4.82321586150987	4.10124236208371	4.94556536309199
MA_10114924g0010	4.52742550857558	2.13950855739064	3.10494837611716	3.14880510782042	3.65549897549966	3.38639039406751	3.56162301723219	3.23030529679823	3.40574796019595	3.62459534326673	2.62200608649823	2.62274793397368	2.67306735651232	2.84767057772602	3.24160191519508	3.4293316579459	3.42009660991868	3.68185835257563	2.28232640162116	2.42677312036443	1.92604104932924	2.97632706238675	3.17021968356408	4.14372274863167	3.58182785214648	3.69707288231325	3.86780392843553	3.26224786090713	0	1.0729891887734	0.764989407185805	2.15999145944994	1.82768016711803	3.49433090447688	3.21258527584936	3.26456186110385	3.5161523108961	3.33767535115482	3.49827429219119	3.02059699505301	3.08364412106049	3.52788677180763	3.05074250049507	2.3673097472459	2.4208498559395	3.0303241370121	1.78095721051329	2.8352438939028	3.17024676850101
MA_101156g0010	5.21521828080339	4.91544424229856	4.83331703615095	5.04442103655284	4.71775106500537	4.78772189330384	4.75107249038851	4.94777423667254	5.08728486556695	5.31465535349549	5.45030713029301	5.0934954598096	4.9395434522542	4.7856942153861	4.24539249669134	4.01105736557893	4.49077291629374	4.45152440242176	5.42332531234125	5.17914537517476	4.49750563893052	4.85555959662723	5.0560119944769	5.0462132395321	5.75197150649234	5.40066413398938	4.85474803366604	4.83747408873188	5.75039758229511	4.22813740369321	4.64300146351019	4.25857594892562	4.14887247991639	5.28222000309223	5.74489262774983	5.14568003934187	4.88229324366033	5.23051975630768	5.62622230723218	4.78582143073389	5.23003573438322	5.1448113721683	5.37985500067853	5.47949103748044	5.28408775611869	5.14566796579648	4.19826413480765	4.90564155746709	4.44045644690311
MA_101160g0010	5.14519049464456	5.63666605286075	5.43643342757611	5.50529611837696	5.92933500590797	5.94020547786714	6.01423552639798	5.66315130540107	6.19686000475982	5.94801073637352	5.86104347741166	5.92040997504747	5.79154886204122	5.64430720148009	5.65869478271805	5.78597135753562	5.64032512949136	5.65450824264576	5.3972727221038	5.1900257410042	5.85762088740394	5.6425551605831	5.98083276429313	5.98507650546753	6.39351976316483	6.21578084760477	6.01134000317606	5.89250779730037	4.87064597326725	6.13590515266444	5.49665833870256	6.18234540188315	6.45671327804851	5.79877202152945	5.80960296390717	5.50026939785398	5.69322419280241	6.42610311861662	6.41865448719561	5.68484847666938	5.64006956622544	5.24994978677626	5.24698788321261	5.72148045392147	6.23227640159652	5.93940506668821	4.80100851121077	5.89776429593036	4.65967212451259
MA_10116475g0010	4.24401224574105	3.04854134785312	3.26662932093795	3.21130406043251	2.80395313234407	1.81399282042295	1.85078859190396	1.7235397937163	1.82707832296527	2.17619857237397	3.10457169449773	3.02132250838058	2.98548403173973	2.9526789225921	2.48636063140472	2.84401371031489	3.66376226912007	2.720818603587	4.34851675677686	2.87680243111814	2.77928285626722	1.89953382816091	2.9854495729492	1.885970344165	3.8982385884944	3.17249622390108	0	2.73590314314234	0	3.65930682357448	3.22905664084296	2.08762129846592	2.7847488685425	4.33442886666807	3.55486030632157	2.19115737969003	2.72531130767802	3.1704222625481	2.90686576973872	2.22736759445348	2.30814069888471	2.4019361349729	1.33238311092502	2.05475473515552	4.1762179625245	3.64829941399135	1.96466298774176	2.27428169617586	2.62882370027783
MA_10117092g0010	7.08382897905996	6.57972072511738	6.61594658983743	6.47371093049397	6.42880992145089	6.14683185525802	6.29090140074848	6.53011652238886	6.42141539010374	7.01922131413953	6.79328548884179	7.3042436628453	7.12456897566253	6.91264483480878	7.78611187403618	8.64729335309018	7.19155649663399	7.10014884006092	8.12188978661824	6.87496692329732	7.28131863615319	7.34497635819289	6.7640050900637	8.44667452920829	7.53624365668223	8.05748681247088	8.5604445908828	7.56481129504925	8.05665554047605	7.44768086270162	8.25025341517034	6.93234085762982	7.50358166785292	6.77297365412628	6.75691162162468	7.0380405712055	6.52740119944501	6.26602696434674	7.01879331948705	6.2128049555326	6.84157222308373	6.61374898342982	7.17466560684369	7.95562144283063	6.92623060195096	7.5180029353285	8.39719593824992	6.91792942691927	7.45186695076074
MA_10117352g0010	3.33750977235728	3.29236341688302	2.36915358388802	2.16755638878987	3.12448439369509	1.32211475876258	2.20456996296912	2.61287747382412	2.01435189003356	2.76260527681405	1.86591169972806	2.62274793397368	2.78521831269854	2.9526789225921	3.24160191519508	0	2.07245278089641	2.720818603587	4.50332627602192	3.29959525787074	2.14628685755728	2.45479428512163	1.63227067791779	4.92056370979743	2.33519028101464	2.92019122233338	3.44600779567157	0	4.04386737167455	2.02532428481101	2.68930021549551	2.52662035786394	3.61113132921369	2.76080878868679	2.56809258563914	3.58351104222665	2.99314027397379	1.97630384314806	0	2.29739712019066	2.47187111716425	3.45887613627584	2.87888646118779	2.49974733565772	0	1.88587677421555	4.05518368125773	2.8352438939028	2.72034960804033
MA_10117g0030	3.77101621121661	4.80316461024782	4.42230054351759	4.72240961565856	5.08799423258239	4.58586491684429	4.61881797766721	4.16968887808248	4.20287315654062	3.62459534326673	3.9865995485654	3.8970093073288	3.58419030576812	3.14162360578908	3.03231929022402	0	3.35203401853613	3.31682797138531	2.95523451687639	4.04131597586827	3.57746275088529	4.26846427350654	4.40310670238779	0	3.06509048452206	4.10978344888032	4.85474803366604	0.806574412122977	3.73287394960067	4.68398015332883	3.35742128053526	3.80143433510896	3.61113132921369	3.42931029941537	4.35020802536003	3.47564538349972	4.06716038875861	4.19871967111834	4.61423848350376	4.55879968223554	4.02472596344977	4.2518634538719	3.82101357527192	3.63918429171186	4.1762179625245	4.17542540962994	2.12500526887491	4.04894598732879	3.97889068312141
MA_10117g0040	4.96719559504514	4.91544424229856	4.85024134971738	4.93880307490647	5.19290199278727	4.35096157245578	5.0052329996078	4.99700210210513	5.08728486556695	4.90320432264736	5.00891792008373	5.24742766232114	4.98620485213311	4.63866533523789	5.0381097783076	5.83161877931063	5.39417078166864	5.05664346876184	4.4193880277464	3.99227885354977	4.7557879421905	4.60172574618491	4.60671918014006	4.63063342180705	4.6805901630652	4.5880863546801	4.51072869356137	3.26224786090713	1.32854543983634	4.03712832958404	3.71685268352135	4.92342759234354	4.97724257342735	3.42931029941537	3.60466273807227	4.71016694284922	4.90798697700451	3.62251443651022	4.34045968862421	5.06109127649982	4.71900081271621	5.23977459341954	5.52081084227913	3.74669088628133	3.97354427391493	3.7365867790313	4.96975469938874	4.89582891292484	5.21503299122352
MA_10118545g0010	5.07158338839	4.80316461024782	5.43643342757611	4.65727178881277	5.30635664119106	4.21732900999065	4.61881797766721	4.87062463723825	4.90082910026505	5.10068796126766	4.9428646771186	4.52884645547097	4.56212795486721	4.60736590485057	4.69569299879732	0	4.25201305830213	4.17590815739612	5.80648372931699	5.64217474646255	5.60140317816677	5.49041973677634	5.5913587916418	5.31226916111629	5.68073362604244	4.99557126766999	3.1429887567058	5.46994745308748	5.0793192244072	6.12995118692514	4.77035845563725	5.22477284463993	5.94259537284029	5.98983259757624	6.57037114339287	4.80180628774971	4.62772699487424	5.88679704170082	6.06106111018239	4.71405642848233	4.70318304910415	4.42378712442082	3.94103255547181	5.28035247531775	5.39624512878973	6.2085763735524	4.58402028808345	4.95372585583566	4.24333330149771
MA_10118613g0010	5.94910121330929	6.00957121023523	5.98036906316093	5.87318237336951	6.24596844893982	6.13763566635892	6.35872850423808	6.2947079540894	6.34226532936547	6.40535325525774	6.86630842767311	6.58652441684031	6.6180147744254	6.6619740639963	6.91285256422861	7.1323489040959	6.72255108348631	6.48793237196256	6.98693705529837	6.60938940657411	6.65437537671854	6.74956409036368	6.81046184473654	6.94407321136344	6.93112246171083	7.31094891360497	7.71697072834187	6.92655612786139	7.20050061585595	6.8697104125148	7.56061388910551	6.98755176510351	7.42311874467263	6.17336141631934	6.15495910954073	6.15379932717068	6.48112640693901	6.1032721661461	6.54734054421062	6.33332084818399	6.58566874400619	6.42918220727324	6.64719438830557	7.44282224193131	6.85444934574742	7.25747687496427	6.81446226623592	6.78351470941244	6.28281335721701
MA_101187g0010	4.05276552796187	4.2383234493396	4.81619132274767	5.64610372375744	4.64559995561697	4.18188128187939	3.87284687667877	3.77599046922135	4.05135354655348	3.62459534326673	4.15204050620038	3.84951808024567	3.86070067448753	3.93336256205475	3.98225064905477	2.42215320104393	3.28053198561727	3.73453054581727	4.09054618518773	3.21602033023935	3.46555267808421	3.79928502025041	3.80948157856465	0	3.8982385884944	3.61500271782081	3.27209405093237	1.86822767405941	0	4.03712832958404	3.83856397661946	3.66593089738628	3.3748606803943	3.42931029941537	2.66705542823383	3.3589037575612	3.76258852794783	3.1704222625481	3.15858264419641	3.68246879561087	3.31158628687912	2.90278090588938	3.46761232365578	4.02779188551743	4.99437857464573	4.93904637186628	4.92938623745455	4.6019079940142	2.96335622459398
MA_10119331g0010	8.0350281562558	6.91265150787047	6.68353402611267	7.06890551506868	7.37546211002832	7.70153119646831	7.65958753073044	7.82143697908501	7.66419095691193	7.78605267363156	7.33787332401709	7.45793763608231	7.6547704896626	7.85818601114492	7.6836768260753	7.99749102160944	7.60409840775953	7.59383411729412	6.34064930111357	7.03126285385359	6.88415335562033	7.20213059110142	7.37457821390401	7.55484034118957	7.44785544890682	7.34613229048101	7.26299300120816	7.6571256397154	7.76543853764393	7.24779211212641	7.40025529029209	7.02245288092834	7.22100809079701	6.79553900845553	6.36327298168838	7.04741998145699	7.27099042943652	7.35736025205257	6.79920538905154	7.35529026753838	7.54654819085249	7.65560510116056	7.50781416514361	7.21986600175278	7.16253131760884	6.87790501785195	7.13129495226739	7.19070572245732	6.69417700003571
MA_101195g0010	3.41958081358878	3.98683106255943	3.84419933053545	4.09330552061406	3.92392043634827	3.90566056931965	3.96314412761644	4.03442091318137	4.05135354655348	4.24340939586723	4.84979746227176	4.58775418734712	4.21514563322888	3.65480079642821	4.24539249669134	4.01105736557893	4.7489564120677	4.01530375505592	4.13338152551459	2.98239058470708	3.42619969365889	3.44673129612528	3.65420202760019	4.78288886081593	4.28303997256823	3.52791001927302	0	4.0890261305145	2.3170560550908	4.15945681203815	3.0374057567525	3.77972534252398	3.69050637985346	3.72821871397852	3.39403582105349	2.85171300216064	3.37481274906862	3.77533717272758	3.86851401695192	4.32166764015972	3.99898222633565	4.168301193612	3.82101357527192	4.36707837923615	4.14436780849719	4.00859617486046	4.16381054746193	4.06659109167528	4.63690157771085
MA_10119918g0010	3.70732751798694	4.68137697985696	4.51018566341416	5.27885670832405	6.39258239698546	6.4290099940531	6.38336325468429	6.14999457156289	5.50591612827209	5.05379771648137	5.54235112541131	4.33608028774299	3.95787185703893	3.38459106449693	1.85374311067003	0	4.17580630207435	4.4198301000224	3.77568515136647	3.88885615511162	4.35900157935633	6.32696859793319	5.74281591216905	5.12969161618395	5.22251778437818	4.49978246736722	2.34252134665249	4.42772713713274	4.77789874373897	1.0729891887734	0	2.22855778520413	0	3.17487909140093	3.33610180151509	4.89837263713854	5.76522494769651	5.68667394118575	4.40596639436566	6.18656186016072	5.97874735365936	4.80157206115497	4.58046366176124	4.06970639801513	2.958666378985	1.49873537064025	2.81569016600188	3.13529908866403	4.6820877608481
MA_10120262g0010	6.18829542408834	6.3260252864645	6.40902960069309	6.90579793437066	7.65164154783572	7.41231531558175	7.12940163817475	6.99098395949728	6.92905268180998	7.07307713893786	7.11129558724599	7.90498192538138	7.8564273866523	7.81096113510758	7.27768600391944	7.33607318777393	7.53734150092298	7.1346546556742	6.63244856173461	7.73674843295168	8.26378195284524	7.70887932862007	7.04613082329527	7.76247381740658	7.14796012204857	7.54091646922637	7.9588954832488	7.66398796319625	8.0786676254551	8.20047246262231	7.83608946299399	7.51926834677367	6.00050098963826	7.05801127535626	7.58325374169773	7.92520098854025	7.85799902243365	7.35253731537153	6.69846192007583	6.94476929759753	7.25035425392352	7.57296804290296	8.88404642359765	8.51798477213359	8.27849753048595	7.71718807816721	8.1866494607082	7.95168159028005	7.86034770237048
MA_10120265g0010	3.70732751798694	3.34725792130056	2.36915358388802	2.16755638878987	1.77238312790533	1.81399282042295	0	2.47662720378555	0	1.04514849431063	0	0	0	0	1.11728764869857	0	1.37387219716195	0	4.94853126314282	3.12717605555596	4.00772493394456	2.36090490242939	1.80399185060875	3.28745543731356	1.3711196648938	0.848915485943039	0	1.36392854112711	2.44767037236234	0	1.29650735781242	0.651076682510479	0	4.8108788220313	4.63885954861692	3.05452863602161	1.71524846537486	1.86420835195194	2.03684560761813	0.674800802183718	1.47944529832844	0.737762437257984	0.787085061074994	0.979644305840333	0.890792538224345	2.04149265304409	0	0.904274456155048	1.24370353174303
MA_10120849g0010	2.70863621005985	2.48088637588353	3.62465511389885	2.60949366880595	3.12448439369509	3.44772032203064	3.23738313949257	3.46016869529704	3.740144397793	3.62459534326673	3.33023342386421	2.50204477192124	2.78521831269854	3.05033385306585	2.78613670154623	0	2.51996427599985	2.720818603587	2.28232640162116	3.21602033023935	2.90040171745879	3.30666487615341	3.47990008398784	4.07782063560254	3.36996501693084	3.65662869633487	4.02152509661518	3.6445660592846	4.3961201087521	4.37665786647001	2.55058732732166	2.62957692701995	3.3748606803943	2.91290254621107	2.21858300061135	3.38900296156447	2.89211530673011	2.425163632566	3.86851401695192	2.97978806298568	2.87020303609454	3.05199370772611	2.99577355959807	3.58222728365632	2.30623609681633	3.16468305945207	3.4566027516416	2.7927499544203	4.14979091910956
MA_101209g0010	3.25038253294952	3.72343914216784	3.41168001139109	3.21130406043251	2.89125343453	1.32211475876258	0	0	1.33218694658345	1.04514849431063	1.86591169972806	0.980718674550491	0	0	0	3.4293316579459	2.64119552474785	1.85660191766129	4.40199538424733	4.47482605559299	4.11012661348785	1.75230766785514	2.08898211923138	0	1.13280003866055	1.43213841742635	1.73753176582105	2.22438991864269	3.19664326097018	2.31746177745438	1.64080536684665	1.41128923979729	1.60650832618977	4.73275233004655	5.51841403000943	4.17119056959208	3.29847815493617	2.56945816499278	2.20137443013881	1.14887436276759	1.63808260490382	2.24132965540191	1.10011444768552	0.979644305840333	2.18079429724964	2.04149265304409	0	1.99323947274215	1.88987409034373
MA_10122110g0010	6.88348938969975	7.03770382354516	6.91405663935848	6.8917279167865	6.72528295951674	6.83383966198545	6.65019313791039	6.79634870923284	7.03854359987318	7.00081309410144	7.17496028563762	7.15668388504474	7.15549153475428	7.1642157078913	7.46434516155884	8.50667617421889	7.55993878858415	7.06479737064018	7.56434704427259	7.223437343408	6.3236698548108	6.50158808720157	6.94147752538179	6.88768191600133	7.13802464449808	7.01355866406802	6.89807183759734	7.26122024393486	7.85318916101748	7.79293260219499	7.63978363430062	7.76162753905256	7.51265309931676	7.36435511325752	7.30898278831421	6.62084534131605	6.56821849016948	6.87938313397127	6.91036120450938	6.53398052575709	6.7826653640214	6.82234428909288	6.57515455191764	7.35688558572123	7.91439275177419	8.19484036680065	6.79214543975522	7.36245776325514	6.71060176942438
MA_10122543g0020	3.25038253294952	3.95204680408645	3.91046968450871	3.58517012132769	3.60540611270412	3.90566056931965	4.04807962696662	3.98633583242263	3.92617120677163	3.91551144854673	4.46648035655362	4.03069629162846	4.13441341672524	4.24995926146451	4.14585543236822	4.53820581614328	3.91936351786169	3.88180016674911	2.35928049173699	2.50087156008744	1.4982645227437	3.15117397963345	3.38401171368758	3.69326606584345	2.42841307020951	1.80557067296034	0	4.03338228085515	3.12227997960052	4.49277459346248	3.18353613753364	3.82281821873973	4.4956086024841	3.32582078604395	3.21258527584936	2.38891093613322	2.78317472106894	3.80403088456786	2.81174843153386	3.52270597395213	3.50781787694014	3.909678463839	2.53447876121578	4.15002685006512	4.67647201165157	4.2370752710717	2.72228615454421	3.93824913140573	2.80617143964369
MA_10122566g0010	4.93987173486583	4.82249677163138	4.70892226304917	4.51741465452043	4.31420421850662	5.02585021901992	4.5623115242177	4.54601066436497	4.55213251538047	4.47492014055814	4.61537811188518	3.46371327767762	3.70130233687327	3.93336256205475	3.65955517002006	0	3.82254165588249	4.17590815739612	4.02379166988465	4.49253429429678	5.11638887693737	4.47753702810056	5.1312016280926	4.51107896904549	5.11848842731177	5.01161251241431	4.91467862335321	5.06210502287148	3.96169373800971	5.12851220275955	4.95592263637536	4.971896068918	5.24467287196479	4.35197559240708	4.87914140861526	4.25477101059979	4.02069135667848	4.9400609260028	4.40596639436566	4.68931653112402	4.83964700475265	4.00921049612452	4.78617861034929	4.66878839329731	4.29698425210692	3.97276488513885	3.93763696003038	4.40826085432087	4.72589750943941
MA_10122668g0010	5.12107036224784	4.37570102744145	4.63269113911173	4.65727178881277	4.4333666695683	4.53064013205043	4.47315522795211	4.99700210210513	5.02777588099249	5.33440307251995	5.40198253945341	5.28347130102736	4.96306317969211	4.50915893658134	4.09336949548953	3.84220042430872	4.63988585476534	4.62827868631346	4.61316738397285	4.42035289942486	4.39995546377464	4.45575404105698	5.11647445399561	3.93615632817295	5.23500870952988	4.97934929499386	4.63477234914755	5.37271513230982	5.63625314630356	5.35988342472089	5.44036625507452	4.55461863786134	4.55311880009654	4.66424092335084	4.70846967477226	4.06400431969705	4.39296210809163	4.84700585808039	4.79612373589248	4.9405424629589	4.85404066747348	5.15567732256961	5.19982899739735	5.87072995430498	5.01209710796839	4.48577768990353	4.12850859053541	3.87951398264019	4.54203242457577
MA_101231g0010	7.58451263279324	7.25223916808157	7.0628784284112	7.04367685951942	6.49181109940274	6.78755903966201	6.41556841419003	6.66556880929355	6.42141539010374	6.40535325525774	6.35120464475282	6.30040545453696	6.42846031572704	6.56770267044134	6.54519000447527	5.96048201689139	6.70913388244425	6.63292428616679	5.90835635282507	6.01671857645648	5.99066721969773	5.87332186355544	5.84457214649413	6.40901308679219	6.0421720232473	5.51755984131615	4.48458164815475	5.868937517758	5.96524336157159	5.2868117451475	6.4601755634	6.37471755885663	4.84544409768539	6.43802113528128	6.0338041889689	6.44747330551043	6.38386959434154	6.18694432284678	5.73198362133261	6.62146727475052	6.51504247126903	6.32721312499877	6.63838373146862	5.62670393739276	5.82478193987353	5.90193074915872	6.2031811625764	6.49297703661128	6.24572313070272
MA_10123473g0010	6.17664799916629	5.9926214588609	6.13324509265135	5.5418084208862	5.22623945040625	5.10352685970703	5.22118877144186	5.45002128130309	5.16298831620519	5.44752270788454	4.36912403984587	5.11366093251839	5.27631386071287	5.46407851657477	5.33722683033904	3.84220042430872	5.17732361033936	5.33638740308649	6.69791451299061	6.21074354361038	5.53872292415215	5.5735512720601	5.28397930495938	5.76268111376835	4.54657886305166	4.84254017641114	5.19795941324969	4.91631027071743	5.83332177682047	5.20983523622349	6.47425668511144	4.81067889372958	6.77890677078007	5.54840223204847	5.34001891855964	5.9235617392174	4.86927231453113	4.38072417541305	5.54147605222657	5.08023690363868	4.78058802491659	4.70125044165315	4.58046366176124	5.18850455163478	4.78356063414533	5.49945303328712	6.06107300424595	5.5680384449499	5.11979215910556
MA_10123530g0010	8.0888310209	7.39126812941584	7.49779753085195	7.52592179794293	7.3302154453452	7.293153069563	7.51102503535454	7.43647970628793	7.43927342247442	7.51051645091541	7.76447617551406	8.01083384956983	7.94168316499568	7.87468427215634	8.2416123325917	9.38521387324696	8.04688787962319	8.20779464738666	8.61532291975129	7.85589072402662	8.10449882390573	8.02344755633932	7.99959183988074	8.38520822781287	8.10247851551848	8.13268414332804	8.21643960441316	8.1897845642895	8.23929023060291	8.32424076552942	8.62626772045982	8.51059581106219	8.88116535083991	8.06456134464745	8.04616500613923	7.69989974017563	7.67578463365049	7.5882334620173	8.02599347244897	7.15333774106684	7.89828790857533	7.92040742715723	8.54655523938334	8.71670617194784	8.36196833424454	8.436721174526	8.29576025985854	8.03999184760727	8.73074712825068
MA_10123705g0010	4.5637075663643	5.45055807119233	5.33193704643012	5.17417924172965	4.54339688168683	4.4436081306816	4.75107249038851	4.47822444681069	4.43472136776702	4.64289051919249	4.75029339915884	4.87459607061389	5.07522246692763	5.27804207889119	4.46766467108113	5.00505175236491	5.25329060605365	4.8345203744621	5.6825540735997	5.21154299629163	4.25119417077634	4.58175848222716	4.70850203131882	4.04369685063988	4.30694578063283	5.32568654260982	6.06517148972734	3.48719966875895	4.80165193744766	4.49277459346248	4.9955494299402	5.54602483033061	6.44917245581919	5.56351318343026	4.97636997139194	4.20520939789346	4.29886183727852	4.87421250312704	3.95877502419596	4.43025722926518	4.09929176200306	3.62550032323985	2.99577355959807	5.16941074955476	5.46215447117441	5.75203100296839	5.08448346710822	4.93468442812493	4.70415941313746
MA_10124165g0020	3.57071892105867	1.84929511424006	1.59070567096676	0	0	0.950643189613168	3.23738313949257	1.03311065352033	1.33218694658345	1.97776034133481	2.05613445326344	0.980718674550491	0	0	2.10036854518713	0	0	0	5.51501374197012	3.62450783894666	5.96365948911519	5.07126479286022	3.84579830510264	4.00874009468962	0	0	0	0	0	0	0	0	0	2.16542982829458	2.07809700110595	0.662011992573709	0.734273689746913	0	1.62482755807715	0.674800802183718	1.90301469987056	1.95618304297096	3.75699839282385	3.46097611360105	0.890792538224345	0	1.29673265325302	0.904274456155048	0.892611464272902
MA_10124175g0010	0	0	1.15181216178882	1.48926874963321	1.2901557044893	0	1.62736466641487	1.95709862309276	2.32268593426246	3.25850972699965	1.64102337044298	2.05676490278618	2.78521831269854	3.30815384559066	3.65955517002006	4.92302009213092	3.54714364683759	3.62716465154598	0	0	1.4982645227437	1.14718517105195	2.08898211923138	3.28745543731356	2.88359795721094	2.21258152974528	0	2.73590314314234	2.00925991282059	5.12851220275955	5.03411479077583	4.40717023956558	5.68447361906213	0.708789040234806	0.908560121975001	0.928361465706518	1.57957680892616	1.74095388384937	1.8479785570264	1.58682042566944	2.21806011813093	2.8492701055463	2.93855446387145	3.52289458230693	4.26773225694917	4.92041114300064	5.42645319667596	4.50188402259516	4.33114804995389
MA_10124226g0010	1.49446105692872	3.54775674907233	3.84419933053545	4.02595135100273	3.96413509576917	4.03061506062129	3.16255180899362	2.85044328087443	2.17759076320203	1.97776034133481	3.58413400515426	1.6415530542448	1.90636228350981	2.15173004629322	1.5449762034983	0	2.38683052189111	1.85660191766129	2.20062737193658	3.17229903401648	3.21113738290612	2.70279853699724	3.47990008398784	0.890576363670231	2.74795794422364	3.43512932094378	4.05750732493694	3.71717292202038	0	2.99187343021842	0	0	1.82768016711803	3.36116437551328	3.65278130706736	2.85171300216064	3.13218737487613	3.96505228261342	2.70961441626365	4.09521172683117	2.81131105814905	1.72270990796219	1.52217208072002	0	1.49915797736907	0.890527597926064	0.931825351326463	1.25949451768699	0
MA_101256g0010	4.49020378908561	3.84231068362083	3.16093065607348	3.67610827335554	3.75069265520096	2.43735150969807	1.62736466641487	1.43283815800844	0	1.74227504354053	0	1.36259222853947	1.00369295484539	0	0	0	0.98911460110382	0.975034218582116	8.18158942742776	7.43244300002747	5.44416948354892	3.09527900131254	2.32217366638742	3.89843507312824	2.88359795721094	2.21258152974528	0	3.75213532376816	3.8288422938707	2.93747099143359	3.58377544725478	3.01627159844105	3.46812909739744	6.25006460333805	6.63725076433549	5.79021575635921	3.44724207016761	2.34678148313628	0	0.674800802183718	0.763618239478842	0.737762437257984	1.10011444768552	0.979644305840333	0.890792538224345	0	1.96466298774176	0.644562934733157	2.04573373004832
MA_10126084g0010	4.66736362086756	5.91378094515193	6.59101959541439	6.27122077311687	3.60540611270412	3.38639039406751	3.16255180899362	3.46016869529704	3.34147382346198	3.33968325183388	2.83553375215983	2.05676490278618	2.55093470152073	2.9526789225921	3.42380340233679	2.42215320104393	3.42009660991868	3.24568160647713	2.20062737193658	3.08055607512983	2.71450247436416	1.89953382816091	2.91801062064854	1.70804909608518	3.12070986739863	2.42694223997349	0	1.12672804421613	2.00925991282059	3.62563985738398	3.31591515775741	4.24283407840584	4.23934293115497	3.21415548693852	2.75936065197181	3.19797323253523	1.94794975405356	3.77533717272758	4.52864628510651	4.95098278017569	4.09929176200306	3.14330854982994	2.07136872523158	1.36114818263094	2.4208498559395	2.42024316363792	3.8535390358254	3.10112623562803	3.94211898313323
MA_101266g0010	7.83471459872724	6.33949271913724	4.25423759925509	3.21130406043251	2.38583737402406	2.00026132594749	1.35046381027755	1.03311065352033	1.60596536904349	1.74227504354053	1.36213929987228	1.36259222853947	1.00369295484539	1.03185198507988	1.5449762034983	0	0	0.975034218582116	7.55063079315982	7.15294844814054	5.64456269595098	4.5409722056713	5.33574919799831	5.14582199747378	4.07593404039755	4.91256939206761	5.58959982522982	4.47019419726077	3.04375993482016	3.09471461916611	3.0374057567525	2.62957692701995	3.12984635906586	8.36102601845526	5.93091274833277	5.37170219043519	3.61363056816141	2.26350879777029	2.90686576973872	1.58682042566944	2.47187111716425	2.24132965540191	2.61061646114328	2.49974733565772	1.24123937180588	2.1802289375955	1.29673265325302	1.09896116971081	0
MA_101286g0010	2.56931446304209	2.00266047790464	2.36915358388802	2.16755638878987	3.3852666099455	3.11040449996844	3.23738313949257	3.88502866219498	3.52616481408183	3.68771816777773	4.07170707285667	4.61632694383442	4.25386912554601	3.71503277477506	3.58523099296489	3.16691120197479	2.38683052189111	3.00774666903946	4.13338152551459	4.43874107429866	4.42000263137383	4.13764100342732	3.84579830510264	3.60215387319533	3.50083562859117	3.61500271782081	3.78426506541377	4.59054774717039	0	2.88085939056901	3.54846731291053	3.59302094706972	2.32340221776426	2.52778016361154	1.527458067519	4.10063110355876	3.7340159648023	1.97630384314806	2.81174843153386	3.93568163264122	3.54400572478849	3.3863368940472	4.20328094700918	3.63918429171186	2.958666378985	3.0991103728554	4.01706392398507	3.35377815459557	3.51050346773197
MA_101288g0010	8.66089446774827	8.43850130537432	8.47082448703757	8.48568798130001	8.91604082515557	8.42479704368788	7.89477875323716	8.08576623224904	8.03515917401826	8.55191461416019	8.85523385797604	9.37120986577991	9.27663550134758	9.17465625072798	9.17997484114566	9.94557839520127	9.46412106876123	9.88655075986923	8.74055587462267	9.27935651028703	9.26877553981442	8.42270509891996	7.99356470980553	8.03329929320212	8.47555200709282	8.79746308181801	9.15996844358082	9.4466592102724	9.12830761596124	9.26918462231301	9.16100083669552	9.15793194584462	8.65324251459282	8.9340162383268	8.68178467686274	9.40162711716918	8.92902660858859	7.91863952392097	7.5428937534675	7.97200834915545	8.26126314362802	9.19727085921591	10.4061417642175	9.45421925850603	8.51413228346948	8.1254254347585	8.60829219660632	8.55784664888663	10.3553710959448
MA_101292g0010	5.07158338839	5.2368021168989	4.30429632363495	4.65727178881277	4.97484005740648	4.87893630532177	4.75107249038851	4.84396100170098	5.06772049960835	4.64289051919249	4.58680690480442	4.19150229710023	4.32831538840968	4.50915893658134	4.03888758119793	3.16691120197479	4.28865027231035	3.78532690367137	4.02379166988465	4.38285490290043	4.35900157935633	4.38835029605902	4.80355640282053	1.885970344165	4.62467879435917	4.25188835595715	3.64900504164789	4.91631027071743	4.82501939917339	4.80863001107414	3.13649479265898	4.47607294052481	4.22169963888332	4.01985590889964	4.48863288716544	4.02641635768016	4.59644690795368	4.68741432484569	4.30655037564111	5.09913134532543	4.62137469461957	4.74510468692554	3.8519762973949	3.328387449715	4.48658744513872	3.85954961989784	3.97790139733997	4.6019079940142	3.78477628545339
MA_10130047g0010	6.80245164346538	7.11412336160815	7.2174497577008	7.1018717054732	7.05228030721745	7.43501053808695	7.43843992486527	7.57652649438045	7.75865206211037	7.9453352464203	7.87771089259623	7.63913886285977	7.4074839562343	7.11506924084456	6.60247023160989	7.5284779906074	6.7490167814696	7.00210331656111	7.48415158165773	7.46189807716135	7.49676451937531	7.78058356353726	7.67244106205932	7.72004332617998	7.9817608594155	8.0203467927522	8.11376849650432	8.20240922602961	8.23711711270732	7.32016141764635	7.48845408146765	7.16254874546281	7.43270879693843	7.18552660899676	7.61074296198433	7.67742245580679	7.84310909121186	7.95886090480513	8.08205280552256	8.03708783267916	8.32586520386614	7.92040742715723	8.05808058814071	7.9246646145996	6.87394296553881	6.9803183497841	6.50024333616231	6.704295261982	7.07012242627769
MA_10130590g0010	4.24401224574105	3.87983311081737	3.80987483310107	4.02595135100273	4.00325036427089	4.10824317980192	4.00624169727033	3.93657891949759	3.78897146821741	4.15712367034976	4.26468372349029	4.87459607061389	4.98620485213311	5.1097165502531	4.98160865242209	5.15630067237666	4.55228626354473	4.28555762568779	4.13338152551459	3.45324390587076	3.16389438823266	3.72813360500363	3.43276618895143	2.04159193384491	3.00717316858389	3.61500271782081	4.16032992984627	3.91515345252359	4.45726982977269	4.92333789301498	4.84458702565175	4.6883394226768	5.12664818561013	3.78114859073709	3.21258527584936	3.29671388424392	3.44724207016761	3.99021092843426	2.9958977324966	3.70743659214883	3.31158628687912	3.88367435004594	3.91195911846791	3.63918429171186	4.51174068601129	3.93601333181816	3.97790139733997	3.79724624261023	2.62882370027783
MA_101312g0010	3.15751950550966	4.17946508421249	3.84419933053545	3.88091822132239	4.07841389355625	3.72000586007181	3.96314412761644	3.31114842033302	3.740144397793	3.33968325183388	3.79950236663493	3.10538681431653	2.98548403173973	2.84767057772602	2.91466124139909	0	3.60664697704329	3.00774666903946	4.09054618518773	3.37850229928855	2.64652372381434	3.2049323765938	3.38401171368758	3.28745543731356	3.69527834047984	2.98765712473895	0	2.8052080000387	4.00337010433158	2.6956850310251	3.58377544725478	2.81485772444104	3.3748606803943	3.58660038328145	3.0771940290458	3.65936034478065	3.58187432458939	3.45129115610681	2.90686576973872	4.33769233429311	3.83396021742099	3.62550032323985	2.87888646118779	1.86462862465286	3.64905404188306	3.89829257305336	3.8535390358254	3.77591696292241	2.62882370027783
MA_10131412g0010	5.34582148884594	4.93333461900382	5.05386392366937	4.38947901893066	3.65549897549966	2.76649629920836	2.81547968407815	2.32508738535563	3.05038580759276	2.34842577186181	3.02051884059835	3.52565286197001	3.16060373911434	2.73406151287969	3.50680910732962	3.16691120197479	0.98911460110382	2.3577823664473	6.64356797842108	5.7781237207308	4.65796873193052	3.35490969767963	2.91801062064854	3.69326606584345	2.33519028101464	1.80557067296034	0	3.88400382998442	3.33454481845287	1.64529659435496	3.68473041503146	3.51617254253264	4.25677187673379	6.34928334309753	5.91139003972946	4.30267763903963	2.89211530673011	2.17463773900756	2.90686576973872	0.945996584211057	1.63808260490382	1.43212571457492	1.52217208072002	1.63986424753264	1.24123937180588	2.1802289375955	0	1.52063929548906	1.50205886517651
MA_10131595g0010	3.25038253294952	4.72312894449929	5.12510317373821	4.84445391544565	4.83050109792203	4.87893630532177	5.30957854752363	4.92251434820481	5.04788668462822	4.40181991884207	4.77582189042475	4.40325134888459	3.95787185703893	3.22734570136706	3.79749800436499	3.4293316579459	3.4850406874354	3.00774666903946	2.95523451687639	3.96711561898174	3.11501005196609	4.19141060585957	4.60671918014006	4.00874009468962	4.37636350784432	4.22457157462275	4.05750732493694	4.88529200505083	4.89292808067958	3.98511360994638	2.87422694748147	3.40677945773672	3.63808414110617	4.73275233004655	5.06744595259917	3.96811680790046	4.02069135667848	5.03952865479545	5.61243942852068	4.78582143073389	4.67101593193575	4.88232410941239	4.20328094700918	4.43270128699634	4.1117938785786	4.26693427974634	3.4566027516416	3.49145378608843	3.35057868673715
MA_10131732g0010	3.9466297541005	4.2383234493396	4.27948522271185	4.33493384733299	4.0413251957718	3.66955671428924	4.34496165314316	4.03442091318137	4.30685264964892	4.40181991884207	4.67087186113552	4.15296040624266	4.25386912554601	4.36681550459345	4.58619501912972	4.83602995779272	4.55228626354473	4.01530375505592	5.53107534021606	4.62685461284761	4.57104175057357	5.04235869649314	3.98248658540501	3.93615632817295	4.75191051847203	4.45350888614135	4.05750732493694	5.08957275154703	3.73287394960067	4.68398015332883	5.6941201036198	4.99083562985132	5.65854442614494	4.63589570055498	4.87914140861526	4.20520939789346	3.81807292243603	4.81927497775022	4.58627016049426	3.99760712075226	4.28102665421355	3.96030977085401	3.72388084486173	5.3998328968575	5.16245689008234	4.95744345743799	3.56668236479536	5.00938421494379	4.7892078808968
MA_10134g0010	4.15157573751529	5.17801226193537	5.68289995049373	5.36289885222295	4.69410056900991	4.38251250614988	4.27630088146926	4.47822444681069	4.27302318292335	4.32479865221416	4.43475579705976	4.85075798961881	4.49911494925038	3.98310512786051	4.24539249669134	2.84401371031489	3.20521624999483	4.09785497656735	6.51626887540199	5.30458119999062	5.73519651828114	5.6425551605831	5.39795079671421	4.69786818176925	5.45382159968491	4.63028422349374	0	5.4382600346448	4.544375365915	4.51124673569223	4.92888556506404	4.81067889372958	5.82514215601958	5.22633377212834	5.29551387753556	5.17166399476558	5.12066789861471	4.24120675697114	5.63987464946304	4.89800714820675	5.04175844501327	4.71601756679912	4.95196185149056	5.1105620828467	4.72026861588705	5.68741662999391	6.19469808235663	5.13978842177682	4.8889029751238
MA_10135529g0010	6.44285910801453	6.28485159600686	6.13324509265135	5.90155133125232	5.7914274480138	5.96121016948845	5.6032915964319	5.69331389289742	5.40042186913528	5.48333858559013	4.8736344500023	4.6987890323779	4.91563308509128	5.15367753724816	5.17036440682535	3.84220042430872	5.44364150521122	5.79677875953312	6.82381721922796	6.07654358482696	5.84287438436121	5.9296206129452	5.4100752983056	6.75736817483691	5.24739226527533	5.55085649364869	5.90710550174658	4.62852600552826	5.56870314580875	5.11651055231679	6.38266240767857	5.66275350683685	6.16605797183124	5.67206169950219	5.79901759742605	6.64576085500515	5.96187963243956	5.38028616389374	5.74467447455837	5.39504029349847	5.02913214063827	3.5611745011243	3.99746483433879	5.09039913343514	4.72026861588705	5.39540082036887	6.24486384392701	5.72025317366431	6.28281335721701
MA_10135677g0010	8.32077779155739	7.79471120814942	7.96942370844839	8.04552746645964	6.50544535299205	6.36740965067972	5.94971247778963	5.69331389289742	5.54886655350993	5.90904769819547	5.93080971227387	6.18134145765155	6.30516932087482	6.44931749494364	6.89003020992755	8.13123702451452	6.52995420641624	5.82120271769104	6.34064930111357	5.61821581265876	5.33245254386586	5.32030917565716	5.00893871223761	4.97576136770617	4.6805901630652	4.89537890341492	5.1817964593747	5.45946220199179	5.36075631400271	5.61994173144096	6.16842527686274	6.0888292046362	4.98769994371082	6.06075529537713	6.25127449462148	6.89989203849599	6.03941822598776	4.81927497775022	4.8905871031593	5.27557947757841	5.35667247037744	5.26005361995114	5.78316676386107	4.84769478692394	4.72026861588705	5.23883111572595	6.83643907647337	6.1861950111302	5.61485845418325
MA_10135775g0010	5.42674537132861	5.58104597963466	6.00322605343129	6.40272218394415	6.24596844893982	6.34361389037918	6.7857234833672	6.71049254759641	6.89062760622136	7.03136423735909	7.15080522549245	6.81290205996564	6.5498175091813	6.21023171137441	5.71173374755204	6.80639852307914	6.15762903873653	6.45709914987554	6.00924731281483	5.82771384721042	6.33951213435102	6.45850905633836	6.76871867629626	6.84389290967096	6.58609814152403	6.7285232412487	6.93708522756928	7.0677952917656	5.81011180077891	5.30807022049793	6.32684793784014	6.10194415274899	5.64540281293659	5.14827762636637	5.31050215006109	5.8342428218557	6.6952644595826	5.79732317898693	6.56175211313999	7.01603983285616	7.02430001912734	7.23446095412586	7.44098997831481	6.01668678504894	5.91224748989093	5.67636029678705	6.1861648074288	5.89284359092296	6.39547196776274
MA_101364g0010	3.9466297541005	5.19293617876674	5.73845247896746	5.72230718334446	5.74619659743489	5.33043993053008	5.67157466198792	5.56868124241553	5.6705345892256	5.35388380581447	5.33492075939599	4.87459607061389	4.46654114056485	3.88182763379621	4.03888758119793	3.16691120197479	4.42650814115516	4.94986155339077	5.4987711390395	5.68893010958333	6.04964631007148	6.20845676937903	6.10532163734609	5.29790763205422	6.01347073502155	5.36366293650527	3.74058828754143	5.19448703705204	4.57227564569478	4.03712832958404	4.87323861225799	4.57987482239268	6.49749747550255	5.38788178011908	6.07825136834374	5.34150427434154	5.76522494769651	5.56682053945749	6.37034809479753	5.57446482663407	5.64834500682093	5.27008708823963	4.93765530442403	4.72221429963991	5.17823432873654	3.97276488513885	4.96975469938874	5.24397928429505	5.03531212468556
MA_10136525g0010	2.23859194584984	2.13950855739064	1.75894488376395	2.29247762008325	2.38583737402406	3.03203866836988	4.20418910774598	3.71818079379689	4.01083044316783	4.36382564826767	5.43437830459166	5.89734404376904	5.45274491406444	4.72867299406536	2.3073417949878	0	1.65474023155784	2.720818603587	1.91930467461252	2.50087156008744	2.04089169031363	2.03120642276911	3.88121477965302	4.20672779855969	4.37636350784432	4.01722507387817	3.44600779567157	5.53130584107957	6.53139142038496	4.86712637845516	1.48194762551488	1.64643125865022	2.62945258916115	2.39437900937958	2.34549310461231	2.44881309986811	2.72531130767802	3.71615881865178	4.34045968862421	4.35354013430346	4.91021768343287	6.1430399672963	6.72831600006801	6.41530038249583	5.06398096354496	3.50467072212599	1.78095721051329	1.73233567955357	3.82576583424351
MA_101370g0010	2.95106518293043	3.68150775306826	4.00445053953961	4.02595135100273	3.26088992231534	4.06995489734011	4.44216336814709	4.64204900989412	4.09076157796384	4.28468092267974	3.94206984261829	4.55860204851756	4.86658684612378	5.17516492302159	5.11891052061515	4.74344145571583	5.17732361033936	5.07708149816684	4.29296884085461	3.91542129966396	3.74639814662129	3.93176316133059	4.22201568931737	1.70804909608518	3.95995465601788	3.8482736291022	3.74058828754143	4.70159986900847	3.39875844096544	5.63683853523374	5.59447547023727	6.7048697827004	6.10017263558273	3.17487909140093	2.46137522925814	2.76151159314725	2.53548653160902	3.33767535115482	3.82115222939107	4.6385223079914	4.05001500533884	4.10226998455101	3.88228230395727	3.98461334447817	5.23967083600103	5.31211417762119	6.58706576033346	6.64992936706801	5.53099533349391
MA_10137141g0010	1.795193537025	4.14910448386274	4.14855397527664	4.27823414759007	3.32444518622049	2.5561078941279	2.99976081973739	3.71818079379689	2.87854067285751	3.17238142145853	3.25895080433546	2.83631031622792	2.88895257800884	3.05033385306585	2.64443141517497	0	2.64119552474785	3.09161683915	2.62943098344909	2.82084301565615	2.77928285626722	3.15117397963345	3.77221715040914	0	3.00717316858389	2.32407101361004	0	0	2.96057570555585	3.87504331805342	2.39610629493242	3.34874590602386	3.0512285725395	2.70615464128719	2.46137522925814	2.26040615798363	3.08735290336862	2.81907946760631	3.15858264419641	3.37431305426512	3.17929103184466	2.90278090588938	2.45382100776436	0.979644305840333	3.09981074879493	3.0303241370121	2.90319282904743	2.91651760988349	2.62882370027783
MA_101371g0010	7.28161809378071	7.598672359262	7.76622052181012	7.79141839675535	7.21877073827749	7.06482185914977	7.17714321467618	6.54672828722422	6.71326526548552	6.78828583777687	6.9693472376889	6.54260807733167	6.29594602260489	5.9733635683664	6.34715951032451	7.38280621999991	7.28494779899405	7.43282438369939	8.21675463844306	7.31815817989921	6.85138223040529	7.28767899613207	7.40517150480666	5.85383272178506	7.03113989238862	6.52583850016763	5.53975695430681	7.26423405988303	6.94224496327059	6.92232467238153	7.3704519894446	7.33164107367359	6.97543332308946	7.40055359662366	7.51376660995999	6.8816547236369	7.20781574768471	7.1997992161767	7.61721422989573	7.14200311078919	7.22014988730971	6.81551361162768	6.48465417027702	7.22910973162179	7.53733346590906	7.59925069777003	6.1861648074288	7.06732045633939	7.33313804770598
MA_10137667g0010	6.50005095002076	6.70984789222	6.25250507118144	6.58282836997807	6.02711130258538	5.84170333345027	5.97154253517155	5.92702333996885	6.34226532936547	5.94801073637352	6.38473426796497	6.50496122793922	6.62539698038649	6.76469436242977	6.7867351265785	7.5284779906074	6.15762903873653	6.0959996067282	5.58592201207652	5.99207587891111	6.47954124465221	6.17558030462206	6.47771187798181	6.19330627948504	6.66202149537761	6.50334435717699	6.33723681700345	6.14885349005133	7.21823702924955	6.73107934986354	6.92061775808381	6.14903692518024	6.05617080007974	6.34928334309753	6.29712274578382	5.94379759189471	6.06816470338633	6.84888438465604	7.2320318817542	6.41093124817584	6.32684537991079	6.5493332077778	6.90399711147158	6.48641194537958	6.71549093959762	6.7253871760559	6.62544040377768	6.12036647057305	5.75873540368847
MA_10138732g0010	8.32605851771855	8.33306547755562	8.47355444579057	8.263332132752	8.10101099464305	8.20913819008817	8.21142605930424	8.50879052338383	8.28625251184148	8.4850651558018	8.60622921905508	8.76047198022669	8.62017299711687	8.45993773745944	8.9062920780783	10.2016232116009	8.68157332584195	8.77942030332114	8.85099261210153	8.2506160592674	8.67613081456316	8.59169808859313	8.3798277700424	9.20554367329595	8.82014207965495	8.8440753572605	8.92062425289313	8.86673629325286	8.99705068730763	8.97506596924905	9.3674577517115	8.92140056538128	8.90891410030977	8.61319595284881	9.09902765620737	8.74649535365066	8.50391006922036	8.60730670882947	9.50262544052453	8.52113380503109	8.95611391386757	8.71694986347725	9.17574622116122	9.75786855580477	9.24794447307603	10.0150359855234	9.9584042944305	9.27231285735427	9.59723269503917
MA_10139353g0010	5.04618726651594	5.03624547225069	5.06839647484616	4.78472532158908	4.56963681230235	4.4436081306816	4.00624169727033	4.29328794612402	4.43472136776702	3.86187770573606	4.36912403984587	4.46742079551853	4.76317607961947	5.06437139890395	3.73019347378899	4.64448183409434	3.87177228919956	4.8345203744621	4.38438953595344	4.90310803540175	4.51624538398798	3.40156408788594	3.94951957745872	2.18033300361589	2.67479455302834	2.09074479354163	0	3.31018964634069	4.45726982977269	4.63430342471166	3.47510563603433	4.37865628177582	5.73497349570427	4.93234487564573	4.70846967477226	4.20520939789346	4.27927826281595	3.77533717272758	4.74646012778079	4.27249135478438	3.61373048829135	3.22905308091505	3.10363621087508	3.01875980546567	3.93679015315931	4.04355250047014	3.4566027516416	3.38240395521405	3.7425749354392
MA_101395g0010	5.26008106400618	6.97437601340244	7.2207033771402	8.25236295162707	9.26460031530204	9.44223427318619	8.96821629535109	8.34038186097505	8.37640444978113	7.52776198546835	7.90106776776544	7.57881730281846	7.86268702398246	8.13238699957141	7.78611187403618	6.68733096924064	6.32531542402456	5.62706180724964	6.17170030358074	7.45740548803369	7.61210603124833	7.91012069292851	8.18731592061918	6.74154538985547	7.3565551076783	7.03723779185656	6.56603399461607	6.78683680402176	5.81011180077891	6.70328406285185	6.89642197865119	6.75277017466125	4.68756892715982	5.86734258228569	6.5197066475812	7.56926206282708	8.26290839149157	8.0390929364547	6.90471960870254	8.07691570737098	7.65930970515851	7.52980380914282	7.11240492670189	6.79107193273777	7.34820013459384	6.75720817391354	7.48086679161211	7.25537725330365	5.60317261743049
MA_101402g0010	8.50666130343556	8.98633282636503	9.10153495492529	8.99142451287406	7.92198334696603	7.33397733044912	7.19116293075929	6.78238955140789	7.14497833939415	6.73730573794208	7.23593361513231	7.42606600682174	7.69742007587677	7.95755981554873	8.46650792726563	8.76369036292503	7.58218756163995	7.18726362933193	8.33349188606391	8.00801882547733	6.94409372485397	6.74956409036368	6.65620702385587	5.20859569597538	6.50595523810899	6.10808528922566	5.46160387195792	6.87622658053181	5.60961178959012	7.67319101692121	7.88081840289485	7.70403062097517	7.51446056046787	8.36964495885037	7.94900207613722	7.61728776473655	7.07817010035828	6.61113573368883	6.24199091001459	6.6601229632606	6.36248328990956	6.577869717433	7.11875331829604	7.24742137008468	8.18795353464226	8.16747387033703	8.51939358378583	8.03999184760727	6.81556580435622
MA_10140790g0010	4.52742550857558	5.32071968350588	5.56492822996013	5.76410921885746	6.20477375356931	6.04229674323476	5.34347005771503	5.33990681482552	5.23491099786641	4.54448074180631	5.15219093101365	4.33608028774299	3.86070067448753	3.05033385306585	3.65955517002006	3.65067499299339	5.09712620954775	5.31933623855585	4.29296884085461	5.94791107286456	6.47954124465221	5.78887909984481	5.08656049334858	5.69854564017769	4.94683600852245	4.35623474579001	3.07370399858394	4.3615754091175	4.26540655750478	4.63430342471166	3.89573890049015	4.61694619249325	4.81051847951186	5.19755607740378	5.42510615726139	6.44747330551043	6.58820199740895	5.7094936196229	4.37358654236639	5.7815444016698	5.40632032389891	4.54458701236185	4.70400840710174	2.62038244440301	3.73734862796619	3.60201568814977	4.16381054746193	4.88594891644996	4.80970706908911
MA_10141632g0010	5.02033521784509	3.40010220256324	3.58453655500122	4.02595135100273	2.71077550637978	2.00026132594749	2.35087833350499	2.47662720378555	2.01435189003356	1.74227504354053	2.62200608649823	3.18470135461885	2.78521831269854	2.32264177851811	2.91466124139909	3.84220042430872	1.88109085378092	2.21117915925581	4.1121238954397	2.08072967971669	1.31105432692026	2.25992046763209	2.21074678571966	2.8818097311378	2.42841307020951	1.80557067296034	0	2.5858575416969	0	2.40204804385809	3.35742128053526	1.9293756003209	2.92435063512333	4.26201502645851	3.33610180151509	2.66500461891373	1.71524846537486	2.26350879777029	0	2.07498760030975	2.81131105814905	2.67508907220815	3.20380020280264	3.01875980546567	2.52645895232542	3.45337751146628	4.01706392398507	3.7542641233998	2.88698326328705
MA_10141g0010	3.15751950550966	4.66003754029145	4.25423759925509	4.78472532158908	5.87784265306643	6.23570555089517	6.43925897789291	5.92702333996885	6.27566107240503	5.74172709871431	6.20870105611657	5.86203818003732	5.86823828441471	5.89786919870173	5.26806650258522	6.04040732021158	5.58261443937531	5.72092166350107	5.33458663280737	5.37300659023535	6.0939072383195	6.40278531877231	6.66634661062767	5.9760879714721	6.24712814790948	5.62568200667134	4.12686877768246	5.90800994552704	4.51592279873051	6.55120837850627	6.74978752270133	6.66124194338145	6.71746114966745	4.77234577940533	4.97636997139194	5.01780918739504	6.0907562923511	5.90667953488951	6.08121122033344	6.35311847651673	6.16327388085036	6.01769399743266	5.5586754652909	5.84690343564739	7.09353747825872	6.15383799665672	5.33674140886958	6.3205049614172	4.80970706908911
MA_10142119g0010	6.18829542408834	5.81117128080883	5.98036906316093	5.96565245026163	5.42594279544072	5.1772276986088	4.5623115242177	4.47822444681069	4.46498573028204	4.54448074180631	4.8255590199146	4.64434297308869	4.70854317702803	4.81337922364079	4.54776083045281	3.16691120197479	4.1361284222249	3.78532690367137	5.53107534021606	5.74900137200368	4.93348593648759	4.47753702810056	4.45091242813915	3.28745543731356	4.20883579972191	4.16832593984747	4.16032992984627	3.6445660592846	2.67623697857581	4.86712637845516	3.47510563603433	4.74524085275472	3.24009880749575	5.72677666694993	5.43881144650116	5.649442691884	5.512553993795	4.90091441069923	4.58627016049426	5.03188695386483	4.28102665421355	4.2518634538719	4.38323222680125	4.26265291973035	4.38132507925633	5.34041465640044	4.60981124150363	5.06297098424219	4.01474118453235
MA_10142206g0010	6.38330547204716	6.46152636616564	6.58598208258229	6.26395603802135	5.17593941651665	4.28570014894153	4.41048814961162	3.77599046922135	2.87854067285751	3.68771816777773	3.02051884059835	2.73366037591153	2.88895257800884	3.05033385306585	2.3073417949878	0	3.91936351786169	3.68185835257563	6.22202427511651	6.1946357806817	5.68646749985379	4.34159028426401	4.22201568931737	3.81986840253869	3.00717316858389	2.61178230746542	2.07536509290424	3.21262049802964	4.26540655750478	5.01671726997554	5.42110278362648	5.08196773239182	3.09108788100526	6.17827675613874	6.21987869142093	6.00766906951259	5.25682391573221	4.77665019948845	4.69502064755116	4.30546203817007	3.83396021742099	3.98496897180072	2.68273686466243	2.92936196980844	3.64905404188306	2.95798285009402	4.09231514161227	4.10124236208371	4.01474118453235
MA_10142568g0010	3.64066048620443	4.70240444231418	4.25423759925509	4.12583120777518	4.46167414132786	4.98538197555619	4.82495673815397	4.84396100170098	4.83289486161421	4.76443113201154	4.96522082860215	5.40296450004606	5.15905662850777	4.84054165416159	5.19541812941409	4.92302009213092	5.15768897523513	5.19396961149033	5.20038730390906	4.40172627360077	5.027839450616	5.1410893102881	4.49717849579119	4.67580399271529	4.83635974173626	4.1967244778113	2.66383215670066	4.71930264288864	4.08325088673244	4.08731976841201	4.17490873329546	5.23274806723177	6.65328111959497	3.32582078604395	3.33610180151509	5.00822596294283	4.82948745673202	4.15493537193168	3.86851401695192	5.07069590570031	5.15067414159789	5.1448113721683	5.61367028863649	4.33310700417522	4.48658744513872	4.32485069208483	4.60981124150363	4.97251872490629	5.6264503180394
MA_10142767g0010	1.07928424195011	0.871512768647624	1.59070567096676	1.2328414378363	1.2901557044893	0.950643189613168	2.99976081973739	2.32508738535563	2.45350674927343	2.5009435929806	2.73290002574442	2.62274793397368	3.24060725457206	3.71503277477506	3.86177224643923	5.2263581628427	2.23899654340588	2.91852453180389	1.40347307297052	1.04511275539477	1.31105432692026	1.14718517105195	2.32217366638742	0	3.45853959951552	2.77457350412874	0	3.31018964634069	0	3.7865453687307	3.77900515657204	2.6782870096561	5.54282539315817	0	1.527458067519	1.86985376262291	2.31474456518643	2.425163632566	3.23336831342902	3.73197470483753	3.17929103184466	4.47680666014713	4.6168583695563	4.84769478692394	4.67647201165157	4.76194866667671	5.9137893001442	4.93468442812493	3.90437707241301
MA_10142854g0010	4.37237773932129	4.78356919086568	5.11113443817966	5.01006872248218	5.14140300136108	4.90086443653695	4.96223590884782	4.54601066436497	4.23837690304996	4.70494412491905	4.96522082860215	4.30127830470727	4.17534763752085	4.07768683509987	3.86177224643923	3.4293316579459	3.66376226912007	3.24568160647713	5.67534651292063	5.21154299629163	4.72391494777849	4.76995467022459	4.40310670238779	3.93615632817295	4.75191051847203	4.94634651401937	5.21394302988465	5.00554602674056	4.04386737167455	5.55030137459474	6.16263949443935	4.82130165265036	4.43570053735352	4.87289279141016	5.31050215006109	4.23843998923432	4.81597762092118	5.16596378712568	5.38812067259199	4.55879968223554	4.55240251530029	4.59340385358295	4.31836544616515	5.66808768867143	5.58556659598255	6.34047477839539	4.84508572195989	5.2669896837913	4.65967212451259
MA_10143614g0010	7.17444725745459	7.44520267960942	7.4431350600324	7.57956766492534	7.46190837197858	7.02048979908147	6.75459037904137	6.28483928095733	6.56776750840687	5.75643650042393	5.82485221365736	4.98820174212446	5.03140141014268	5.08722243052663	5.58479694300284	5.0826608384114	6.69559070462923	6.57666416807658	6.48775867264525	7.82483658005542	6.6627945331992	6.69493524366244	6.82411203850584	6.38204913602763	6.15158452732174	5.93398506912873	5.6612744408475	5.68320229986165	4.15891200778183	5.78060857119369	5.7797796728014	6.91510931624498	4.55311880009654	7.01195463091093	7.06583433049552	7.74094274640838	7.58124500403668	7.07066488230983	6.84705583028586	7.12598350160514	6.57268705655988	6.01172917859773	4.99404778645279	4.06970639801513	5.46215447117441	4.90153151077147	5.06598558690365	6.02913848541947	6.38186158018791
MA_10143671g0010	1.49446105692872	0	0.824972044384644	0	0	0	0	0	0	0	0	0	2.55093470152073	3.38459106449693	4.92279941154242	7.81641582298128	5.99021022570692	4.51288962093969	2.02009150131771	2.08072967971669	1.0821408154708	1.58458595801658	1.4308323838413	0	2.23495581786582	4.40569516225879	5.40704343090838	4.78801260245047	6.55251986360013	7.47141509621981	8.06575282022241	7.58455954563975	6.54779051729576	2.39437900937958	1.527458067519	1.95808967452066	0.734273689746913	0	1.34829592424947	0.945996584211057	1.63808260490382	3.77465055073048	5.25854028732441	7.96117927779641	8.22067499370407	9.26561688716823	9.34390237544286	8.31008801014586	7.99828824279821
MA_10143842g0010	8.61848433637351	9.11130122867073	8.82732848441195	8.95918158933424	9.26259472470414	9.34971202666608	9.37466688356587	9.3383213021613	9.64116982967009	9.50191644364583	9.3190776690593	9.75794754551186	9.82321104290863	9.90293912499132	9.84712748276718	9.58828090128358	10.0041005702632	10.1507643104526	9.42986631681203	9.29706405407224	9.63566293567858	9.39156330769561	9.0780085816155	9.69410370587845	9.20505537207066	9.37059085381581	9.5982918171855	9.38015208030375	9.42697572609768	9.23562243581786	9.7701939222831	9.83417659131683	9.10818127484973	8.89275366512221	8.90296938566478	9.62986351018338	9.40287003072555	8.92491786399318	8.80722595729399	9.22716308596526	9.44701317405939	9.56312538274367	10.0294665551182	9.430375285881	9.1006101491753	9.11924391525787	9.83898799101373	9.80310566894712	10.1534362838217
MA_10144111g0010	9.36325801799222	7.96292591284636	8.15432858815385	8.07280290279114	8.36865281042514	8.49847344924627	8.42024956346506	8.59516489073097	8.31762315279794	8.53495746315721	8.36720814740814	8.74924666541257	8.72867607149887	8.71759088146916	8.98736716630422	9.95334002995589	8.83921836216743	8.88453125067711	8.14162979885865	8.51553696503224	8.25127612908595	8.4803664365998	8.62695862399814	8.5919824803338	8.52340279170477	8.69202249172106	8.92184029657464	8.75976165899842	9.616950176138	9.67643261087239	9.0572590115435	8.89527798691758	8.88675796289682	9.26028071307993	9.72374184816102	8.31318158547864	8.35675319603664	9.43021122561277	9.96783683717975	8.00366317578877	8.18228281046669	8.30388496687311	8.33384921495497	9.55505702885587	10.1508748165372	10.5278400391353	8.60988788826476	8.67923881972381	9.04215602090298
MA_101443g0010	6.75625199929891	6.44293118331075	6.34486836504529	6.48625081976378	6.3778326977804	6.1740737165205	6.61595625976765	6.24467511295967	6.5607920685827	6.52182994335538	7.03943776874768	6.92547099246721	6.99379056395577	7.07565193986704	7.62959598212183	7.7585256055327	7.29396281618792	6.4648694690899	6.26105615101966	5.97959478614375	5.16464687553124	5.1410893102881	6.18507124067856	4.51107896904549	5.79477141675769	5.75511052653387	5.76251751853201	6.0614493509697	5.70077893780448	7.26690593069261	7.00709364669302	7.24957103379109	6.00050098963826	6.09754716622056	6.1128483647367	6.07343007702262	6.23463874248394	6.25572982720793	6.05087947617345	6.3172847206841	6.22542498686239	6.35574544000715	6.62059930041826	6.66731900298554	8.01877394180963	8.05463649163102	7.74761288143805	7.84365722431878	5.83064374045063
MA_101446g0010	4.79488489037177	5.67966683854446	5.58527291160049	5.4551280854304	5.6389197505838	5.89725525473258	6.29955629497552	6.38061287514203	6.5607920685827	6.41465466211315	6.53414936219037	6.77544804748759	6.7722873981882	6.78578543390722	6.72789069549884	6.73614360459361	7.03905080386083	7.04937744832	5.81306604640956	5.31455745460199	5.6947042457738	5.42476496587056	5.34840617271072	4.76210006676153	6.26550012958839	6.30302425111018	6.39442744196745	6.0120950231814	6.0764073766871	6.04390665621383	6.06055413089856	6.71343920760714	7.54130419508686	4.7460715819133	4.32084676073332	5.72739579891454	5.55380185829577	5.30235160934328	5.27015249196151	6.19096900669908	6.16903597157004	6.0817284558718	6.1731021479999	5.51016106162567	5.28408775611869	5.26859311022436	6.46540724921803	6.77284314392775	6.67198226416036
MA_10144850g0010	4.10302215765624	3.95204680408645	4.76355624611683	5.06129469482675	5.27484233934111	5.52643254046307	5.02625944957802	4.61074362306447	3.88188544021809	4.28468092267974	4.07170707285667	3.74951940215467	4.09227573758825	4.40374541617915	3.65955517002006	0	1.65474023155784	1.85660191766129	2.35928049173699	4.01700734682611	4.25119417077634	3.72813360500363	3.52551927144293	1.2409464870719	3.65845648163655	3.73640127662549	3.90781054481967	2.66292998105833	1.60169913968958	3.14343931230061	0	2.62957692701995	0	3.36116437551328	2.34549310461231	3.94814365764391	4.42894093327989	3.91336761382071	2.9958977324966	4.51721674745347	3.39336729633834	3.98496897180072	3.42691786026978	3.328387449715	3.16539083219738	2.42024316363792	1.78095721051329	2.1413375542167	1.71166201890271
MA_10145237g0010	4.73253675927338	3.95204680408645	3.87771853003806	4.21920170994877	3.55348575989678	3.44772032203064	4.00624169727033	4.16968887808248	3.63716982211584	4.15712367034976	3.89610934666846	4.30127830470727	4.46654114056485	4.66929801416909	5.35956175466657	5.69009759677324	4.61127492649601	3.78532690367137	2.62943098344909	2.7625287749315	2.90040171745879	2.62502965236274	4.0147112747842	2.80107954487834	2.67479455302834	3.05201541605193	3.44600779567157	3.44497598768363	0	3.87504331805342	4.42793976643408	3.96416489413157	3.71601174797872	3.75492905508699	3.27569350481784	3.38900296156447	3.41148999624963	3.45129115610681	3.37200784868283	3.95662265587534	3.86282071787266	3.49380060713846	3.65524502009839	3.39623216766337	4.2378715122122	3.89829257305336	4.50374922502844	4.06659109167528	3.82576583424351
MA_101453g0010	7.13888008473175	6.98726594109166	7.05924816400526	7.06473126098541	6.86931815993096	6.88418991587392	7.01845352821091	6.85754526807253	6.98744004994424	6.80252666162257	6.54160042079322	6.90249130742481	7.27295097825752	7.60884504222435	7.20558186826873	4.74344145571583	7.04440282721826	6.97515465714283	5.84553427803341	6.27343361956212	6.0171783924479	5.9296206129452	6.70128416428227	5.72024270253326	6.30747927634194	6.0393831341026	5.68439533625215	6.23126159122639	7.1272903366062	7.47376718346421	6.31646363814694	7.00394408940907	6.8407259951028	7.20009779551306	7.41673692402954	5.86640270831957	6.24474677647292	7.04697742739144	7.42567118575685	6.77317969160555	6.17477513133149	5.99368523697426	6.21518974794209	6.56151872000947	8.09550127181716	8.06526700148918	6.26930717389873	6.69018592672603	5.57951283752358
MA_101456g0010	5.66217962556236	5.265321187767	5.34392906282672	4.93880307490647	3.19433766194254	3.61725571556315	3.67308524296138	3.595014710672	3.88188544021809	2.98247040465025	3.39809525717488	3.46371327767762	3.24060725457206	2.9526789225921	3.50680910732962	4.42343986416587	3.42009660991868	4.01530375505592	4.59798034460697	3.7773635555216	3.38572325328179	3.65324562375294	3.38401171368758	4.35310331337693	3.65845648163655	2.92019122233338	0	4.06147438944676	3.78166443960041	3.65930682357448	4.00365651702717	3.61774141257303	3.74106895691903	4.84840691643865	4.40718852431591	3.47564538349972	3.58187432458939	3.414422179871	4.08431366204123	3.73197470483753	3.83396021742099	3.5611745011243	3.75699839282385	4.02779188551743	3.82049528329261	4.00859617486046	4.41872782253357	4.38035105136242	4.0497158507276
MA_10145917g0010	5.40693643196853	7.50617665485031	7.68845604167137	7.79141839675535	8.51230233623388	8.87140820891292	8.96957254666148	8.8639339259105	8.96377446244912	8.74491804447632	8.6221286470264	7.9107510078841	7.70788833068307	7.45934992109044	6.77847432928974	6.07876787694782	6.41895097213648	7.49105371105824	7.56629590598497	8.4727719552105	9.03343087739886	9.4688879102305	9.18237083998572	9.20073011682794	9.02449935033129	8.66314499706122	8.09664118329322	8.38654189878805	8.1566214138289	7.61471279849819	7.46983569922626	7.45088146545934	7.68464816164385	7.60051986155777	8.31297443272457	8.99271935156618	9.50467738116147	8.89620728829218	9.05142829274152	9.57692823772236	9.14114197864885	8.75938603467571	8.78873297758345	7.85173517931035	7.25091512546583	7.7117853402629	8.38606422158611	8.14302254985716	8.84177350841709
MA_10145924g0010	3.05809046458488	2.90864680881357	4.42230054351759	4.46759895535426	4.9147435564084	5.02585021901992	4.72557653727839	3.46016869529704	3.27414025691697	2.5009435929806	2.62200608649823	2.05676490278618	2.2676618898534	2.61024220022492	2.3073417949878	1.80169828035436	2.23899654340588	1.35495021079259	2.68935339477239	4.71995265099435	5.24539341528397	4.69760352582137	5.1312016280926	2.18033300361589	3.45853959951552	2.77457350412874	0	4.03338228085515	2.44767037236234	4.11177111319047	2.68930021549551	3.15881298053141	2.17827603886971	4.04167420359734	4.9382628706135	4.52081671471811	5.56997607239465	5.98357632107635	5.06273262627542	4.5723975719405	2.81131105814905	2.24132965540191	1.33238311092502	1.86462862465286	3.34559269309034	3.0303241370121	1.96466298774176	2.65681170972433	3.40591569454091
MA_101460g0010	5.89325979774693	6.24246781378687	6.16061263993566	6.46739986342694	6.17948002215487	6.40621706409798	6.00368019406649	5.95218503826009	6.20583134009617	6.80252666162257	7.32065421911156	6.90249130742481	6.34148375121644	5.27804207889119	4.66011204723924	4.42343986416587	4.82565401699318	4.45152440242176	5.83909886087388	5.48324014199701	6.25850098589945	6.40278531877231	6.51746410845778	5.79370971830761	6.55656392086063	6.91475254820623	7.30833325294123	7.63866490194113	7.4079211813131	5.84745176724258	1.48194762551488	4.65308578106428	3.74106895691903	5.44611949229723	5.49236530472359	5.5604931856916	6.22955803372683	5.66348722483563	6.18726878693889	5.99318814342996	6.63645774603553	7.33101729698108	7.29727069426501	6.30596816209631	5.46215447117441	4.51092967843473	4.55775820081346	4.50188402259516	5.00008181057079
MA_101463g0010	2.03603608944186	4.59405088798537	4.74557446590997	4.49272265902779	4.14982966551003	3.76873121292808	3.56162301723219	3.77599046922135	3.6895867701687	3.25850972699965	3.58413400515426	4.11335363425737	3.75643683750915	3.30815384559066	2.64443141517497	0	2.38683052189111	3.00774666903946	5.19030580221646	3.8617880103429	3.01181756164915	3.25671501373355	3.43276618895143	2.8818097311378	3.45853959951552	2.77457350412874	0	2.5858575416969	0	4.27216299764357	3.39774490064861	3.08935132548721	4.76259196749702	3.21415548693852	3.91168741576472	4.04533365124266	3.79060024271969	2.98057233073081	2.03684560761813	3.99760712075226	3.47068401201227	3.14330854982994	2.45382100776436	2.92936196980844	3.5054127691278	3.55417607802009	4.19826413480765	4.33744212967979	3.60791625996746
MA_10146769g0010	4.00068109309334	3.45104641474597	3.58453655500122	3.80248386159439	3.79600862623139	3.86145964756048	3.08351611035568	3.38761728556238	3.12899258513515	3.08063725547124	3.64110345484921	2.50204477192124	2.55093470152073	2.73406151287969	2.64443141517497	2.84401371031489	2.07245278089641	3.38456509876594	3.6030805556289	3.55845688649095	3.42619969365889	3.25671501373355	2.91801062064854	3.34499971295467	2.81743697975471	2.21258152974528	0	3.0522898676802	0	2.6956850310251	4.44714315737328	2.3558511084464	1.82768016711803	2.81338226530898	3.74440194815787	4.02641635768016	3.79060024271969	3.03049920736869	2.90686576973872	3.02059699505301	2.81131105814905	3.45887613627584	3.05074250049507	1.36114818263094	1.88638511681607	2.04149265304409	1.96466298774176	1.52063929548906	2.04573373004832
MA_101469g0010	5.46556466403966	5.265321187767	5.31984438846644	5.04442103655284	5.87784265306643	5.90811334539357	5.79914253271448	5.91427589896248	5.52037561314814	5.88247484480753	5.83701718600706	6.4973124906068	6.46183359570053	6.44047765192744	6.62106906080976	6.25661107485766	6.70237818833909	6.08595671063467	6.54422643775539	5.7192786012195	5.24539341528397	4.71603529564219	4.19417393583039	4.69786818176925	3.86635206728934	4.42980094988185	4.95328959081642	5.03410318924864	5.37664679515308	5.10440805423109	4.75504192705934	5.55240989090381	6.79088792929873	5.12808431111485	5.31050215006109	5.11921872231751	4.3372451741677	4.17699463467045	4.12382829570322	3.49424280136483	3.97276701163597	4.56104417335763	4.66977946320011	4.61330106365887	4.51174068601129	5.11322470929909	5.08448346710822	5.06297098424219	5.13610939470131
MA_101469g0020	5.61116139273214	4.61638458759879	4.89985201670771	4.95695291309579	4.87323856373901	4.47320838411811	4.34496165314316	4.44309324247226	4.33990311860492	5.00532914901651	3.94206984261829	5.19161284808627	5.05347861419568	4.91908232996193	5.22004356053452	5.2263581628427	5.44364150521122	5.54144034084814	5.37963893107257	4.95507555819775	4.00772493394456	2.97632706238675	3.28115716170244	2.62392334110079	1.56554225340442	2.21258152974528	2.84253383637422	3.71717292202038	4.00337010433158	3.32304868014636	2.93076749746422	4.27414698530311	5.74116339232795	4.33442886666807	4.02544143654123	3.79992755554784	3.84502712025808	2.98057233073081	3.15858264419641	2.60129609204774	3.39336729633834	2.61176242455522	3.42691786026978	3.25712353234874	3.45411480402522	4.07767587416031	3.80955849469594	4.26294788576251	3.10461601353223
MA_10147276g0010	7.47942435985961	5.66903629413992	4.79885934604854	4.67931379101667	4.83050109792203	4.21732900999065	3.16255180899362	3.65792833706693	3.58274967018385	3.41645094782361	1.64102337044298	2.73366037591153	3.95787185703893	4.69929184079139	4.24539249669134	1.80169828035436	3.91936351786169	3.68185835257563	6.54817650267558	7.1277232059419	5.25656786830426	4.19141060585957	4.19417393583039	5.22387082733565	3.73117301923099	3.8482736291022	4.05750732493694	4.57117567790127	4.04386737167455	5.69446479586511	3.74826731958247	4.72274964142845	4.73801645330896	5.67206169950219	5.54400032687339	6.14508742465416	4.17713819345466	3.45129115610681	3.49827429219119	4.35354013430346	2.68542693892431	3.62550032323985	5.72608224213162	5.79803560997384	4.80405403836457	3.16468305945207	2.98551840834171	2.99330920421247	4.35926503338855
MA_10147605g0010	3.57071892105867	4.82249677163138	5.49137158411489	5.61217022204166	6.31727755881144	6.60612443906843	6.87528333191191	6.81703738003557	6.5607920685827	6.81662826525783	6.97486139768004	6.59371554574386	6.47823505368915	6.34896500815124	5.62221935156169	3.84220042430872	4.55228626354473	4.09785497656735	3.69199375766684	4.45689685145357	5.25656786830426	5.70840629485229	6.20607695823755	5.17755076315358	6.01347073502155	5.65659807960664	5.11526759364568	5.77060322733495	5.19139759327237	5.71847362231366	3.27315361697722	4.74524085275472	4.16742895581243	4.4529786338291	4.85888203590051	5.50708654796532	6.44212882493896	6.41689118343708	5.91152832372151	7.16682277489997	6.74072472965202	7.21382979958369	6.71580675827717	5.83484087918023	6.16264712874723	5.67636029678705	5.207715250352	5.76940892534348	5.10328794568853
MA_10148419g0010	7.84945879887066	7.38478824926665	7.40931492204736	7.52288216449453	7.74366643534633	7.59807273947926	7.84244116267464	7.77284755353899	7.44685965566204	7.75709876608454	7.71920115672084	7.95329907732682	7.99109002535373	8.04178785614475	8.63610027831054	9.24047204227851	7.94755712281239	7.53968520702396	7.20776556155391	7.1277232059419	7.2227371103206	7.46952934567093	7.14006931790428	6.98047877514128	7.19024023687206	7.10975589401577	7.05704992986289	7.18375278033507	7.47584799651499	7.85198628531924	7.44859871867392	7.36284181513318	6.97543332308946	6.92982546670442	7.24804395397108	7.59507457698369	7.42113557657653	7.47519362247352	7.44911517217141	7.31346554395397	7.321916749695	7.56688023415033	7.76619665212899	8.01025915042116	8.06402595452522	8.61371133721264	8.46224062108059	8.06097579050138	7.61488863723236
MA_101494g0010	1.49446105692872	4.47686087509653	4.79885934604854	4.58904317097568	5.54958744469407	5.85298626386857	5.8705945417394	6.10583293360557	5.68344052802267	5.41079400861784	4.92015587560871	3.98750691882381	3.38817594202271	2.32264177851811	0	0	3.04129909778073	3.97217200664339	3.33457240661555	3.4891878688264	4.27341323622021	6.12825656541228	6.15657903710618	4.60750467774605	6.19696027565629	5.58340131161733	4.16032992984627	4.31571814244777	3.96169373800971	1.0729891887734	1.48194762551488	3.28823026808918	2.25283144256586	2.76080878868679	3.33610180151509	4.79066551406922	5.75110959642672	5.77586229636448	5.87736360992643	6.67906914223613	6.13411294247978	5.49204618487127	4.58046366176124	3.25712353234874	1.70843294965502	0	0	1.82555663725634	3.78477628545339
MA_10149765g0010	3.64066048620443	3.50022455890111	2.85553866301372	3.84223921046275	3.79600862623139	3.56295978550043	2.91066672439578	1.95709862309276	1.82707832296527	0	2.22175889786138	2.3695277446963	2.55093470152073	2.73406151287969	2.91466124139909	4.01105736557893	3.4850406874354	2.91852453180389	2.56676546972735	2.93059610082992	3.11501005196609	2.03120642276911	1.95452077613962	0	2.12646327322837	1.63372842527397	0	1.36392854112711	2.56674153170501	2.55677046465342	0	2.29372988167504	2.68318939756948	3.05000561494682	3.14651837625338	3.65936034478065	3.13218737487613	1.97630384314806	1.62482755807715	2.48780491438403	2.21806011813093	2.90278090588938	2.7512603163678	2.73123586296242	2.62444410794052	3.7365867790313	5.15618697283108	3.95730346187342	4.65967212451259
MA_10150173g0010	4.19853859701551	3.45104641474597	3.3166505912358	3.71948945179052	3.49959744860002	2.94902512434099	2.35087833350499	2.95550720488988	3.34147382346198	2.98247040465025	1.64102337044298	2.2224249935589	2.2676618898534	2.32264177851811	2.78613670154623	1.80169828035436	2.64119552474785	1.85660191766129	4.64306856275537	4.26410077855059	4.13462293575058	2.91282675408651	3.47990008398784	2.80107954487834	2.94675358188183	3.81194810352179	4.51072869356137	4.3615754091175	2.67623697857581	3.2361010363185	5.25695647361638	3.01627159844105	2.62945258916115	3.88146242010429	4.43485285671338	4.31829762677602	3.61363056816141	3.37656859455148	4.12382829570322	3.55061019931881	3.03326054674507	1.95618304297096	2.07136872523158	3.58222728365632	3.03101646250078	3.85954961989784	3.13692028053012	3.54298987610359	3.17024676850101
MA_10150655g0010	5.67879219837999	5.73167456865552	5.49137158411489	5.26436044107525	4.89414065042831	5.36238262694552	4.96223590884782	4.37014326327745	4.6606733781998	4.57803803943861	4.8255590199146	4.89804577470196	4.5926279942208	4.20879238610507	3.65955517002006	4.16208159938068	5.61175857458109	4.48253456782016	4.94853126314282	5.44742437491907	4.90535168015631	5.22064238178663	5.10159513635106	4.90168394475789	5.17144201261831	4.96294246725455	4.70436694628287	4.42772713713274	4.57227564569478	5.10440805423109	5.41137361952486	5.51366823089086	4.48086412644757	6.18805745988912	6.18778417027493	5.22226670901975	5.19557734726112	5.95203282595168	6.04062544240437	4.73837802652109	4.63811289396814	4.38732141322467	4.27343308641147	4.7737268889503	5.51279425944258	5.46130836882185	4.53100738190573	4.68406151934933	4.4665314911299
MA_10151149g0010	5.28199922917036	6.94384388297411	7.64794317985527	7.83618500044087	6.63513615252273	6.78166814321869	7.23693505371405	6.61920082848983	6.60214749986467	6.36753591126507	6.52665961232928	6.76274410082635	6.75892486855117	6.76469436242977	6.62106906080976	5.2931661928497	6.68877113066499	5.97060636250845	4.88742126717912	4.61073503001029	6.17266704119906	6.55879623911062	6.6764154175391	6.59661664306553	6.19696027565629	6.06264943156764	5.92662629301343	5.59973782248447	5.76253992733924	5.64521324207328	4.34845086550299	3.25697207175842	6.93281519029386	4.51657282532624	4.89911957999925	5.39394245215694	6.33739662793978	7.54449761624569	8.50192657735254	8.91857591220541	7.5509672870119	6.1430399672963	6.15468167965762	5.93993448389857	6.75282230283645	6.70920950015535	5.81761064871794	6.74581362514444	6.21534847190022
MA_10151561g0010	4.37237773932129	3.91639572179439	3.91046968450871	3.88091822132239	3.26088992231534	2.86075715855704	2.35087833350499	1.03311065352033	2.32268593426246	2.63801379926237	2.50132425854228	2.73366037591153	3.07577526096398	3.38459106449693	3.73019347378899	2.42215320104393	2.38683052189111	1.63261418902818	4.50332627602192	3.65641851085021	2.3345713401185	0	1.80399185060875	0	2.42841307020951	3.17249622390108	3.78426506541377	2.22438991864269	0	2.6956850310251	4.59217668470808	3.15881298053141	1.60650832618977	4.6920382804908	4.66243925416842	3.3589037575612	2.99314027397379	2.26350879777029	3.07959726948247	1.90211385877394	2.47187111716425	1.95618304297096	1.68454505462985	3.74669088628133	4.29698425210692	5.36816999429666	3.20691033342252	3.99466740272287	1.24370353174303
MA_10152247g0010	3.41958081358878	5.55818278004501	5.72017179294336	5.6006791900484	4.78645552561999	4.81107320318776	4.89523224676213	3.88502866219498	4.55213251538047	4.40181991884207	4.61537811188518	4.46742079551853	4.21514563322888	3.88182763379621	3.03231929022402	4.16208159938068	4.0100438696493	4.65573491434133	5.74585013539622	5.40136549846865	5.19980814861503	4.62141951271177	4.99289932377087	4.74100648845877	3.86635206728934	3.11354719138891	0	4.62852600552826	3.91876695175896	4.18271773916417	4.22030155467612	4.47607294052481	4.99808191035131	4.33442886666807	4.260258597181	4.98886602214294	5.26678323761641	3.77533717272758	4.43763233519489	5.16337566110204	5.00354245970541	4.59340385358295	4.59877616989418	3.328387449715	2.958666378985	4.00859617486046	4.53100738190573	4.1182587361304	5.0526092420723
MA_10152409g0010	1.49446105692872	1.21509662338382	1.15181216178882	0.884595732307372	0.926954469116841	2.66532966736909	4.24069803162931	5.06782521842103	5.08728486556695	5.10068796126766	7.7093117035326	8.4156620858192	8.17838431469943	7.87139967955378	6.24293380545651	0	0	0	0	2.17613292925957	1.92604104932924	2.84629205267483	5.1312016280926	5.82408458907232	6.19056478347919	5.80195227897125	5.1817964593747	8.40304234124263	8.50976663393777	9.22797953622766	2.02004756256583	0	2.32340221776426	1.52840373561352	1.73991881752208	1.77486079754309	2.78317472106894	4.80520654295654	6.83524120691738	6.30919929356145	7.00187859443101	8.53349930754729	10.2594469246919	10.2699239082766	9.40859838528782	7.77272777150869	4.35911591394384	2.60833797967046	0
MA_10152707g0010	2.56931446304209	3.04854134785312	3.62465511389885	3.27114881142758	3.12448439369509	3.32228444013053	3.56162301723219	3.71818079379689	3.27414025691697	4.28468092267974	3.33023342386421	4.03069629162846	3.80952008259295	3.59190934555781	3.923279697363	2.84401371031489	3.35203401853613	4.24993093904076	3.47516633485262	3.25842626088838	3.34405609615017	3.40156408788594	2.32217366638742	3.89843507312824	2.94675358188183	2.32407101361004	0	1.55749581675947	2.00925991282059	2.31746177745438	4.38874520322867	3.28823026808918	3.01020218756097	2.32236281552311	2.84588050271862	3.96811680790046	3.84502712025808	2.34678148313628	3.30438731477585	3.95662265587534	3.57929522530788	4.47680666014713	4.68699575242069	0	2.80162069003822	3.45337751146628	4.94971195501069	4.30810674304323	5.03531212468556
MA_10153396g0010	8.13769928397838	7.53572367213374	7.54008352849507	7.73737204232808	8.00590433179168	8.07829641409256	8.11666964301709	8.11111566463047	7.91450478076523	8.20320802552363	8.11343312244086	7.9107510078841	7.6182399429759	7.22209507825855	7.32382799152721	7.23780438987195	7.45935362497578	7.51370289673108	7.30667418061653	7.36688172759358	7.90250002581004	8.03997807810433	8.19433972932079	7.93701898165929	8.07149389475671	7.95761899200594	7.855779873731	7.95817268773873	8.28207900255725	7.85017698427614	7.81596067691315	7.3334952108753	6.67607038783277	7.67542810727328	7.9369867483256	7.51958232840645	8.12609221458375	8.42751559357344	8.61851720500799	8.07810561433947	8.25179351462318	8.14814337272961	7.73760828555303	7.52767678648159	7.77878479342501	8.14560141276315	7.33412639574117	7.53024636815293	7.34370651989994
MA_101536g0010	2.41410444805298	3.17572519416314	3.97380436044852	3.48802006883202	2.11521399633752	1.59416312616605	1.35046381027755	2.61287747382412	2.32268593426246	1.4489297506093	1.36213929987228	1.86649800600486	1.39343760016343	1.03185198507988	1.5449762034983	3.16691120197479	2.23899654340588	1.85660191766129	1.68930622955224	1.74221947764851	2.04089169031363	1.75230766785514	1.4308323838413	2.8818097311378	1.3711196648938	0.848915485943039	0	2.32430429946429	0	0	0.764989407185805	0	1.16376998725023	3.13447532897373	3.27569350481784	2.71410330692181	2.72531130767802	1.60362598121879	3.66883992017016	3.13634210133516	2.54683670022277	2.73562429496504	1.95524216522533	1.36114818263094	1.88638511681607	2.04149265304409	0.931825351326463	2.3360499633214	2.04573373004832
MA_10154878g0010	2.03603608944186	2.48088637588353	2.15831541218346	1.69742215459027	2.25744447636487	3.38639039406751	2.81547968407815	2.85044328087443	2.17759076320203	2.17619857237397	2.50132425854228	2.05676490278618	2.98548403173973	3.65480079642821	2.91466124139909	0	0.98911460110382	2.04612220584658	2.74677286426754	3.12717605555596	3.46555267808421	2.36090490242939	2.9854495729492	1.70804909608518	1.3711196648938	0.848915485943039	0	0	1.82234893954327	2.62798902109307	1.78066359771996	3.15881298053141	3.16756464317579	3.28957124333963	3.50325006149097	3.32815060732341	2.78317472106894	2.56945816499278	2.90686576973872	2.894407270294	2.30814069888471	1.84496006029314	2.17788079364785	0	2.18079429724964	2.62380585614287	2.39647025569903	1.39796557304635	1.50205886517651
MA_10155182g0010	9.16535753398659	7.50019393039904	5.86863374278361	2.70061965736344	2.80395313234407	3.44772032203064	3.08351611035568	1.7235397937163	2.68240478876298	3.08063725547124	0.980381684710804	1.6415530542448	2.09960387063424	2.61024220022492	2.3073417949878	0	0	0	5.71806105834057	4.34435146885846	4.86209160050121	5.18141494956256	5.49220542746639	6.14600427009298	4.44257970119559	4.3811778808034	4.34619309396804	3.44497598768363	4.77789874373897	3.04423754532603	2.12467005453973	1.9293756003209	3.16756464317579	8.92234686258126	5.0317037928686	4.62489516551143	3.7340159648023	3.71615881865178	3.86851401695192	3.02059699505301	3.13228097359631	2.8492701055463	3.78936474939173	2.73123586296242	1.70843294965502	2.42024316363792	1.78095721051329	1.25949451768699	2.18467423776675
MA_101553g0010	4.19853859701551	4.29486187079443	4.85024134971738	4.415993863954	3.05097612124812	2.16268538979249	1.85078859190396	1.7235397937163	1.60596536904349	0	2.83553375215983	2.83631031622792	2.67306735651232	2.61024220022492	2.10036854518713	0	2.95154485278723	2.91852453180389	2.50107856513225	3.45324390587076	2.95722120443567	2.77640631541613	2.08898211923138	0	2.42841307020951	1.80557067296034	0	3.71717292202038	0	2.6956850310251	4.02941063162164	3.75768109557173	3.09108788100526	3.49433090447688	3.0771940290458	2.44881309986811	2.72531130767802	1.44779453151824	2.34753991441355	2.29739712019066	1.29427717140984	3.00400481848907	3.20380020280264	2.73123586296242	3.09981074879493	3.0303241370121	2.26769096251837	3.16866091726425	2.80617143964369
MA_10155777g0010	4.45199223608224	5.63666605286075	5.6638963239338	6.09410829299823	6.10977744141949	6.10968991611211	5.69800728066646	5.17863403228336	5.60421265775394	4.87649955207106	4.89708309497459	4.30127830470727	4.43321168474243	4.57536994906627	3.1408512022052	1.80169828035436	4.52185865932211	3.57028588302506	3.6333392127184	5.61014018447039	5.16464687553124	4.47753702810056	4.72802196825347	3.55431349245472	2.94675358188183	2.32407101361004	0	3.0522898676802	4.65286795078958	4.93705437348514	3.83856397661946	4.43512912841265	4.46596678484937	5.70650112738176	5.61814201381504	5.36421183282176	5.72245740128339	6.09751755612401	4.72097029596814	5.23345195449921	4.25952975613258	4.93374687383493	4.17911317929871	3.01875980546567	5.38269365774424	4.97560842182666	3.20691033342252	4.63769281985112	3.90437707241301
MA_10156144g0010	7.58451263279324	6.84344904893376	6.50289305656124	6.64566262869438	2.97339696957643	0.950643189613168	1.35046381027755	1.03311065352033	2.45350674927343	1.4489297506093	1.36213929987228	1.36259222853947	1.39343760016343	1.43115457949719	1.11728764869857	0	1.65474023155784	0	9.63272309736536	7.81959527210001	4.35900157935633	2.54257407715367	1.95452077613962	1.2409464870719	3.50083562859117	2.77457350412874	0	3.71717292202038	4.87064597326725	2.48161995606103	3.18353613753364	3.08935132548721	2.57352026516596	7.62592391686853	7.73530148060398	6.99990091174968	2.46584735497791	1.26608474588465	0.97008687863657	1.58682042566944	1.63808260490382	1.84496006029314	0.787085061074994	1.63986424753264	1.49915797736907	2.04149265304409	1.78095721051329	1.09896116971081	2.72034960804033
MA_10156325g0010	3.89045576274039	4.80316461024782	4.61298481586822	4.70102309225903	4.9147435564084	5.122308620228	4.82495673815397	4.12600302525919	4.87853873062115	5.39207255853401	4.84979746227176	4.72525822242568	4.73611895141138	4.75746607171431	4.79744181213671	2.84401371031489	4.63988585476534	5.95964759782157	6.00350399001041	5.74162793044	5.99066721969773	5.86509669030194	5.21653610196189	4.71959903020724	4.71669229256934	4.35623474579001	3.78426506541377	5.38384840907736	3.78166443960041	5.91825922080512	6.09741504126447	6.06670237054017	6.70168186978004	5.49423032917194	5.72266057239024	5.57354127787118	5.37201957063644	5.05149255683144	4.72097029596814	4.44512091012662	4.44231134882065	5.05480012325483	4.89386228609448	5.654424684918	5.71013030657269	6.46774039518381	6.28537556462209	6.55968513474051	6.95994689342014
MA_10156g0010	9.55197984555023	9.50774589108923	9.29297257066951	9.4746042851636	9.52518177479076	9.39575096027295	9.02018751863493	8.74662321918758	8.80903126102662	8.68276711599078	8.60977759900343	8.32351970156058	8.27306799743512	8.22794103634963	8.34870721131845	8.64089912985549	9.02799325813596	8.88886928701771	8.86451822378051	9.72239064022015	9.52226800551648	9.33686762162255	9.47690817520764	8.73999899051658	9.52012227217398	9.21232683526357	8.7680646433189	9.0109636180922	9.4487363747947	8.85299433463081	9.11081345033695	9.11114298744661	8.00955956551899	9.96167593358002	10.2279536899415	9.34142480691106	9.49729932225265	10.132124537984	9.92179874305367	9.1058173280843	8.82906467028755	8.55518718151518	8.30630380200951	8.63038921782984	9.29840715783052	9.33578331926488	8.53123124070538	8.51206371084816	8.93324718908442
MA_10157133g0010	1.795193537025	3.50022455890111	3.41168001139109	3.3285599958355	3.83993048328894	3.76873121292808	4.00624169727033	2.47662720378555	3.83618369026176	3.48927397886502	2.93109303657528	2.05676490278618	2.41674704591453	2.84767057772602	2.3073417949878	0	1.37387219716195	1.63261418902818	2.20062737193658	2.08072967971669	2.3345713401185	2.25992046763209	3.28115716170244	0	3.06509048452206	2.42694223997349	0	2.22438991864269	2.00925991282059	2.02532428481101	1.78066359771996	3.88511396303843	2.25283144256586	3.00578227211652	3.87166625155307	2.85171300216064	3.44724207016761	3.58987960359713	3.49827429219119	3.52270597395213	2.68542693892431	2.4019361349729	1.68454505462985	1.36114818263094	2.958666378985	1.88587677421555	0.931825351326463	1.73233567955357	1.24370353174303
MA_10157399g0010	6.28909397685798	5.10098129246163	5.25781021063474	5.24971683356128	3.05097612124812	2.00026132594749	0.971698417308267	1.03311065352033	0.958119348686906	1.4489297506093	0	0	1.00369295484539	1.43115457949719	0	0	0	1.63261418902818	7.28079627880866	6.01671857645648	5.19980814861503	4.34159028426401	2.60973775671703	0	1.73164562111318	1.95619936833768	2.21572151279147	2.32430429946429	0	3.28024380662035	1.48194762551488	1.10973040308986	1.82768016711803	7.02565401406282	7.30150473339525	6.07801450361357	4.86927231453113	3.96505228261342	3.37200784868283	1.4596364624463	0.763618239478842	1.25213901072588	1.33238311092502	0	0	1.70796250190329	0	0.904274456155048	1.71166201890271
MA_10157701g0010	6.84721739792828	7.11020063158921	7.24007247849482	7.14600417660684	7.60807651249682	7.54342121775284	7.59778130104309	7.92353645488518	7.64782812488456	7.47539429903815	7.9382341985085	7.75591331840781	7.6182399429759	7.45934992109044	7.39038643173273	6.07876787694782	7.23900778027318	7.23348007313024	7.61040810559564	7.58026083078148	7.82210178575612	7.94369721019487	8.10584781715803	7.57878314766984	7.94993430864283	7.4319996720331	6.40141941338448	7.44509090252233	7.85318916101748	8.03990456062204	8.1294165730641	7.95829278949165	8.81230627520736	6.42567370312774	6.44700303640145	6.69433676810474	6.8052072674807	6.72000040756477	7.16753933765341	7.10044479399649	6.68149375418086	7.2798297244717	7.11240492670189	6.71415643172962	6.9401679594441	7.2868417926555	7.41302229053683	7.35353341885643	7.29007245725033
MA_10157937g0010	1.49446105692872	2.48088637588353	2.63385119896777	2.70061965736344	2.25744447636487	2.43735150969807	3.16255180899362	2.15405025644871	2.32268593426246	1.97776034133481	3.33023342386421	2.05676490278618	1.67759391304773	1.43115457949719	2.10036854518713	1.80169828035436	3.04129909778073	2.21117915925581	2.50107856513225	2.87680243111814	3.16389438823266	1.14718517105195	3.17021968356408	3.34499971295467	2.33519028101464	1.80557067296034	0	1.12672804421613	0	2.55677046465342	2.98510364491709	2.97824951677503	2.32340221776426	1.52840373561352	2.84588050271862	2.38891093613322	1.57957680892616	2.63624355060417	2.20137443013881	2.84966969292645	2.61788617800218	2.67508907220815	3.29731370813072	2.62038244440301	2.52645895232542	1.88587677421555	1.96466298774176	2.7927499544203	2.18467423776675
MA_10157g0010	6.63383235781129	5.62571240244531	5.81796285528078	5.86360064668767	6.21310736630255	6.50248553582664	6.40758429002381	6.30450955788749	5.91990941306929	5.98594858368227	5.30018195881651	6.29158765180308	7.02761338088089	7.56478713749802	7.57817531480689	7.45748003976094	6.9333970731963	7.04937744832	3.97749458075055	5.02967051803278	4.83251188204674	4.5409722056713	4.49717849579119	3.81986840253869	4.20883579972191	4.54461240027921	4.93411354852019	4.51144204617946	3.04375993482016	5.45823498176362	5.29977914109781	5.77073418409592	5.68447361906213	3.85703652552386	4.70846967477226	5.50708654796532	4.90798697700451	4.13253137179557	3.30438731477585	5.1988398759732	4.89637763405708	5.63085438354248	5.89837285274017	4.7737268889503	5.98577646068179	5.60818004191171	7.0998426189719	6.93717290774935	6.32609809409688
MA_10158078g0010	1.795193537025	2.57777749345805	1.90659916874401	2.51185634252365	2.61083042639103	2.5561078941279	3.30844376662216	3.23030529679823	3.12899258513515	2.63801379926237	3.10457169449773	3.33107678273437	3.24060725457206	3.22734570136706	1.85374311067003	1.80169828035436	2.85561678515071	2.48987773624912	1.68930622955224	2.34835662016511	3.25684803143758	2.03120642276911	3.17021968356408	3.69326606584345	2.42841307020951	2.42694223997349	2.56494256446498	1.36392854112711	0	3.98511360994638	0.764989407185805	2.72532908161857	1.60650832618977	2.32236281552311	3.27569350481784	2.19115737969003	3.08735290336862	3.91336761382071	3.72143845803091	3.31031296633692	2.68542693892431	3.30988141176756	2.7512603163678	3.52289458230693	4.07846228237843	3.45337751146628	0	2.8352438939028	1.71166201890271
MA_10158783g0010	3.15751950550966	3.84231068362083	3.80987483310107	3.21130406043251	2.50299792970192	2.5561078941279	2.20456996296912	1.43283815800844	2.17759076320203	1.74227504354053	2.62200608649823	2.73366037591153	2.78521831269854	2.9526789225921	3.65955517002006	2.84401371031489	2.07245278089641	0.975034218582116	4.75681934611664	3.62450783894666	3.34405609615017	3.09527900131254	2.32217366638742	2.62392334110079	2.51559591357175	1.95619936833768	0	4.03338228085515	2.96057570555585	4.08731976841201	3.27315361697722	3.46252981480531	3.40663687675908	4.12576849871535	4.13081930646691	3.58351104222665	2.53548653160902	2.26350879777029	2.81174843153386	2.84966969292645	2.68542693892431	1.58655602184455	2.7512603163678	3.39623216766337	3.16539083219738	2.1802289375955	3.61868267103496	3.03017803674147	3.03576657514821
MA_10159381g0010	9.24696788929372	8.83412830903146	8.62119580328374	8.8150455512887	9.16825876411127	9.24871358927378	9.21916051379438	9.18495692001718	9.26026704083911	9.17387880796117	9.4857280964054	9.72966896222449	9.83201060037734	9.94807048614537	10.453919003789	11.3519526805442	9.9207126790032	9.45776014467192	8.71267345196506	8.84795476943116	8.65834883603421	8.77073219570032	9.02383875604734	8.58903841938221	9.04147607870857	8.96113505336696	8.90595121197671	9.13221037446596	8.96851719895554	9.68051104960101	9.38867480239398	9.9159538909972	9.37214077673164	9.44645793449538	8.96344986738708	8.75796636063603	8.84764885897584	9.02908670154441	8.74070563635324	8.49998150731587	8.71259849353305	8.90000298033305	9.23684406547053	9.32223960989518	9.94972108397594	10.0730722574703	9.81220866986391	9.65952086100862	8.71861846312584
MA_10159692g0010	0	0	1.75894488376395	2.16755638878987	3.32444518622049	3.90566056931965	3.87284687667877	3.595014710672	2.87854067285751	2.76260527681405	2.05613445326344	0.980718674550491	1.67759391304773	2.15173004629322	0	0	1.37387219716195	0.975034218582116	1.55532057477695	1.60481040092075	2.41956716353572	2.77640631541613	3.17021968356408	1.70804909608518	1.56554225340442	1.18440055828382	0	0	0	0	0	0	1.47800038855106	1.52840373561352	2.92732142356787	1.86985376262291	3.25870736631942	4.59227383468549	2.81174843153386	4.40006035061117	2.12135106516376	2.95431052328613	1.95524216522533	0.979644305840333	2.4208498559395	0	0.931825351326463	0.904274456155048	0
MA_10159883g0010	2.70863621005985	5.59234301042408	5.98036906316093	5.70094267281194	5.86731977913071	6.16505015312611	6.16394065958525	4.92251434820481	5.54886655350993	5.16827957653156	5.38550740366734	4.37005854692244	4.6517531344901	4.91908232996193	4.09336949548953	0	3.71867600692311	4.09785497656735	4.40199538424733	4.51002696872046	3.64745850823172	3.99366695756515	4.94368038881051	0	3.76618656443074	3.48227743479074	3.07370399858394	3.94563901526754	2.96057570555585	4.58284900801387	2.55058732732166	5.51366823089086	5.72875690789826	4.60698050855881	4.54047255490533	4.02641635768016	4.62772699487424	5.48981332109973	4.72097029596814	5.64684729221261	4.09929176200306	4.82899595003521	3.8519762973949	3.63918429171186	5.74231396192092	4.84335975030853	4.35911591394384	4.48887702909873	2.80617143964369
MA_101601g0010	4.85464336345316	4.61638458759879	4.61298481586822	3.99104778382854	3.12448439369509	0.950643189613168	0.971698417308267	0	0.958119348686906	1.04514849431063	0	1.36259222853947	1.67759391304773	2.15173004629322	1.11728764869857	2.84401371031489	2.64119552474785	0	4.19532606711003	3.37850229928855	1.0821408154708	0.8215763445287	0.848102153920969	0	0	0	0	0	0	0	0	1.2716623944972	4.45091336153691	4.63589570055498	3.21258527584936	2.50616785212375	1.4257214816511	0	2.20137443013881	0.945996584211057	0	0	0	0	0.890792538224345	0.890527597926064	0.931825351326463	1.09896116971081	1.50205886517651
MA_10160983g0010	4.05276552796187	4.32231716675117	3.80987483310107	4.61214762819599	3.65549897549966	3.38639039406751	3.67308524296138	4.03442091318137	3.58274967018385	3.48927397886502	4.1124366184439	3.10538681431653	3.16060373911434	3.22734570136706	3.24160191519508	2.42215320104393	3.77155342663307	1.85660191766129	3.21912586278709	3.65641851085021	3.57746275088529	3.61427199823716	3.69463547789173	4.32499818680466	3.17421106059341	3.38635972623653	3.64900504164789	3.31018964634069	3.8288422938707	2.13014305713934	3.71685268352135	3.25697207175842	2.83285984450543	3.92909677106808	3.39403582105349	3.41847592951707	3.67509409006411	4.03923930871139	3.82115222939107	3.63118126997399	3.94606258276566	4.86917616517476	4.50478766541766	3.94009151532144	3.69388481344836	2.1802289375955	2.98551840834171	3.46496710071451	2.96335622459398
MA_10161075g0010	3.77101621121661	3.87983311081737	4.17571395091206	3.67610827335554	3.05097612124812	2.66532966736909	2.91066672439578	2.15405025644871	2.78394707850648	3.08063725547124	3.02051884059835	3.64198022406737	3.24060725457206	2.61024220022492	3.42380340233679	2.42215320104393	2.64119552474785	2.48987773624912	3.04882475961115	2.63793935240459	2.3345713401185	2.15057667861386	2.9854495729492	3.28745543731356	2.12646327322837	3.11354719138891	3.86780392843553	1.72291178478126	0	2.31746177745438	3.77900515657204	2.93916351976194	2.57352026516596	3.21415548693852	2.56809258563914	2.32620744908976	2.23224842014782	3.12531264210806	3.15858264419641	2.54573368611048	2.74980369619942	2.24132965540191	1.95524216522533	2.05475473515552	2.80162069003822	2.30564857084411	1.78095721051329	2.55808205894411	2.31026800143136
MA_101610g0010	2.41410444805298	1.84929511424006	2.15831541218346	2.51185634252365	2.61083042639103	3.44772032203064	3.50243617757305	3.52919044271298	3.40574796019595	3.7481637740774	2.62200608649823	3.94297361763254	4.56212795486721	5.04115192549498	5.46632129073208	0	3.42009660991868	3.00774666903946	1.40347307297052	1.26705289971226	1.0821408154708	1.38814703942516	2.21074678571966	4.76210006676153	2.74795794422364	2.61178230746542	2.45830830024732	3.0522898676802	1.60169913968958	2.62798902109307	3.39774490064861	3.86464897841038	2.51519482630319	2.32236281552311	0.908560121975001	2.04056122058045	1.24644113091565	2.98057233073081	2.47926558575297	3.6048278714656	3.13228097359631	3.71684889698144	2.93855446387145	2.73123586296242	4.1762179625245	3.69312647185039	5.15618697283108	5.35552353725046	4.4665314911299
MA_10161g0010	7.47942435985961	7.26287902511907	7.16098501083401	7.03089511848479	6.23782310761998	5.42421921041489	5.20284092072802	5.28152442430476	5.02777588099249	5.21164053147044	5.46606182424098	5.03124743231173	4.70854317702803	4.28997781244885	4.54776083045281	4.92302009213092	4.52185865932211	4.57174156076104	8.15852201306442	7.60890048408435	5.97045899300046	5.82325191967106	6.21301141936777	6.23910595152225	6.11152130425921	5.49492691360962	4.05750732493694	6.20640308943621	5.51228710482287	5.63683853523374	6.09133661621731	4.1614241451298	4.82225478290644	8.05390516333652	8.27910961733774	7.07290326521147	6.30877664621197	5.88010814786998	6.43440365078246	5.36413986996206	5.58939372798067	5.28994680837983	5.08771350167579	4.94075285458885	5.23967083600103	4.80322985997084	5.30555186023467	4.10124236208371	4.30246935632595
MA_10162151g0010	0	2.75310552898552	2.85553866301372	2.51185634252365	2.71077550637978	3.44772032203064	3.61844468024538	3.1445443245524	3.52616481408183	3.08063725547124	1.86591169972806	1.86649800600486	2.2676618898534	2.61024220022492	1.5449762034983	0	1.88109085378092	1.35495021079259	4.83659374896006	4.06521886163117	3.38572325328179	3.53296897100471	3.88121477965302	1.2409464870719	2.23495581786582	3.05201541605193	3.74058828754143	3.68133179107312	3.73287394960067	2.22713158220011	3.0374057567525	2.77081825500046	3.71601174797872	3.17487909140093	3.69932749466135	3.01625344236575	3.13218737487613	2.425163632566	3.72143845803091	3.52270597395213	3.39336729633834	3.18683329140203	2.53447876121578	2.73123586296242	2.4208498559395	2.04149265304409	1.96466298774176	2.65681170972433	3.23295299455461
MA_101621g0020	3.15751950550966	3.29236341688302	3.26662932093795	3.21130406043251	2.11521399633752	2.00026132594749	1.35046381027755	3.05321109585279	2.68240478876298	3.17238142145853	2.50132425854228	2.50204477192124	2.55093470152073	2.61024220022492	3.58523099296489	3.84220042430872	2.95154485278723	3.73453054581727	1.22665596305332	1.44888200360695	0	0.8215763445287	0	0	3.12070986739863	2.42694223997349	0	1.55749581675947	3.46018773564546	4.20560735796067	4.24247037555756	4.59233845294264	0.958463508413579	2.64924024296354	2.92732142356787	1.55890187726176	1.57957680892616	2.81907946760631	2.70961441626365	3.20852645416141	2.47187111716425	1.43212571457492	1.10011444768552	2.49974733565772	3.45411480402522	3.81972697322637	2.81569016600188	4.04894598732879	2.88698326328705
MA_10162666g0010	3.41958081358878	4.87898231298448	4.55219152913855	4.44202811505271	3.65549897549966	3.72000586007181	3.87284687667877	3.77599046922135	3.12899258513515	2.76260527681405	3.52478789361004	2.3695277446963	2.78521831269854	3.14162360578908	2.78613670154623	0	2.23899654340588	2.82319382736857	2.35928049173699	3.17229903401648	2.41956716353572	0.8215763445287	2.42498991747227	0	2.23495581786582	1.63372842527397	0	0.806574412122977	0.955415830409053	2.31746177745438	3.22905664084296	2.22855778520413	3.12984635906586	3.80689521521089	3.55486030632157	2.97690175200937	3.29847815493617	3.52227430331224	2.59929048740206	4.03745070952647	2.61788617800218	2.79361351167632	1.68454505462985	2.3673097472459	3.64905404188306	2.88168568800519	1.96466298774176	3.16866091726425	1.24370353174303
MA_10163020g0010	9.83266944033558	9.68763301980701	9.48649218422126	9.66723467834796	10.4940326219569	10.6482975351103	10.4094400419883	10.4996517692147	10.188909856478	10.376264288379	9.87883544861448	9.95716233790131	9.95794249677756	9.96896552910112	10.5048765786951	11.0456299026831	10.1918374066176	10.5394917181537	8.96469778892581	9.72145421707479	10.519437860818	10.7936630977238	10.5090863077174	10.91881133971	10.5921880163762	10.6770872223764	10.8225779223719	10.3352798258603	10.5470106544541	9.73201636465664	9.8465952725289	9.87038613510263	8.67117743575442	9.34630775783599	9.60270995568108	10.321916033115	10.5313564111936	10.562617845625	10.3613683768566	10.3163382264106	10.4893682905727	10.5645324789468	10.5757945961543	9.83329861687428	9.66366457819326	9.78421864648895	10.1471591746584	9.71805473902503	10.9737356332548
MA_10163039g0010	1.07928424195011	2.83305563707897	3.36496248932578	3.08339911096346	2.25744447636487	3.50650835003324	2.71326688064025	3.38761728556238	2.96710556149299	2.76260527681405	2.93109303657528	2.50204477192124	2.78521831269854	3.14162360578908	1.85374311067003	0	2.38683052189111	1.63261418902818	3.17844453350878	3.94150195456919	2.64652372381434	3.2049323765938	3.38401171368758	2.62392334110079	2.23495581786582	1.63372842527397	0	2.87120885251944	3.19664326097018	3.19053205841733	3.68473041503146	3.73529096125738	4.59479008556037	2.70615464128719	3.00426449066915	3.01625344236575	3.44724207016761	3.25652490390487	3.37200784868283	3.20852645416141	2.81131105814905	3.22905308091505	2.68273686466243	3.46097611360105	4.84418555146888	3.77876209184582	3.56668236479536	4.15169712743376	1.88987409034373
MA_10163543g0010	7.78572787000846	6.94384388297411	6.69293594688821	6.78919677385856	7.43366464162477	6.67129833924526	5.71104403937614	5.51901817576627	4.73701998976125	4.47492014055814	3.18387590339565	3.25978562528572	4.13441341672524	4.75746607171431	5.35956175466657	4.74344145571583	4.89846999228467	4.45152440242176	8.11258452269296	8.22705648708494	8.82982019613562	7.4559052667773	6.4368329051105	7.13380837058691	6.15815484480869	6.07032218651982	6.00216942261135	5.79582267045575	6.95816529874509	4.99064965949049	5.70212109244449	4.56730219407944	4.32444492191137	6.92105622579046	6.93178780787125	7.74671186200902	7.07250691617197	6.01444454095058	5.78209021189537	5.31651012413536	5.43530822204178	4.54458701236185	4.80206416078823	4.98511914444034	3.5054127691278	3.89829257305336	4.47596403643296	4.26294788576251	5.88954787552036
MA_10163919g0010	3.05809046458488	3.23524962596065	3.3166505912358	2.70061965736344	3.44358360513097	3.03203866836988	2.03986877964987	2.47662720378555	1.60596536904349	1.74227504354053	2.83553375215983	2.50204477192124	2.2676618898534	1.95493490232544	1.11728764869857	0	2.51996427599985	3.09161683915	3.57216460555447	2.93059610082992	3.06436301466492	1.89953382816091	2.84713980526596	2.30575671747055	1.8775314797107	1.43213841742635	0	2.99449955076351	3.33454481845287	3.28024380662035	3.22905664084296	3.7125437869176	3.66453633180052	3.52575763601489	3.39403582105349	2.71410330692181	2.46584735497791	2.81907946760631	1.8479785570264	2.29739712019066	2.21806011813093	1.84496006029314	1.52217208072002	1.86462862465286	3.34559269309034	3.0991103728554	2.72228615454421	3.13529908866403	2.31026800143136
MA_10164180g0020	3.41958081358878	4.91544424229856	5.12510317373821	5.18960695528236	4.9147435564084	4.38251250614988	4.16672649997415	2.73677053800644	3.46723309534849	2.87688070546896	3.02051884059835	2.73366037591153	2.78521831269854	2.9526789225921	2.48636063140472	2.42215320104393	2.85561678515071	2.61021959130661	2.50107856513225	4.52730928364115	2.90040171745879	2.97632706238675	2.52050467902886	2.18033300361589	1.8775314797107	3.11354719138891	3.94672825603719	3.40145684571167	0	1.91113134683114	4.22030155467612	3.73529096125738	1.60650832618977	3.28957124333963	3.00426449066915	3.32815060732341	3.44724207016761	2.56945816499278	2.03684560761813	1.90211385877394	0.763618239478842	1.72270990796219	2.07136872523158	0.979644305840333	3.03101646250078	3.22733574158662	3.76418033058575	4.44913432696363	2.96335622459398
MA_10164180g0030	5.34582148884594	5.9227569184366	5.81796285528078	5.96565245026163	5.73466363004464	5.26434828522503	4.50349270699277	4.40708134763492	4.49462573650377	4.15712367034976	4.80090533389209	5.24742766232114	5.27631386071287	5.31722051012996	5.38155577004155	5.41815096832281	5.65439888658096	4.99352910142423	5.48234340117041	5.6657419748132	4.70770966686401	3.65324562375294	3.61258736974224	3.55431349245472	2.59751342485568	1.95619936833768	0	3.52820392802734	4.23077950263051	4.11177111319047	5.28919220339108	5.7486638097435	2.57352026516596	4.66424092335084	4.32084676073332	5.06479138183885	4.37462896277136	3.25652490390487	2.81174843153386	3.09881132494964	2.3925024284101	3.42307037622607	3.99746483433879	3.58222728365632	4.26773225694917	5.04605982916943	5.32123102409244	6.09059381727812	4.59024935829667
MA_101646g0010	10.1133106321134	10.0510347708017	9.87408041701737	9.85780055865846	9.03243329930943	9.05842053569119	8.69571684366109	8.5669441475333	8.3604266754905	8.22979555952092	8.05996111098589	7.71033143220453	7.6182399429759	7.52353230813109	7.56862594715946	8.54827028646916	8.69013450499378	8.44230532328826	8.98669273479293	8.13018324323451	7.82397967065964	8.45045046810644	8.41332342890849	7.38191559374822	7.35940838791475	6.84043003891116	5.81583594690674	7.23073063002763	6.80813113966054	6.67902565591978	6.64994367776735	7.54669981246201	7.91008810678429	8.93183540809846	8.20288941949841	8.04592286353335	8.409364814095	8.68321449746978	8.0207874750608	8.21853157630136	7.96934216561328	8.0083894538404	7.58090508019078	6.81582525522429	6.36908086700732	6.59645699045927	7.47737446886443	7.56313234182149	8.1323332113531
MA_10164994g0010	6.83985225139788	6.65704732025003	6.62579800676756	6.66233462722182	6.27809742643759	6.16505015312611	6.50059493913455	6.06027607570074	6.16040593684062	5.93513968620132	6.18033993692686	6.45054818315975	6.58810222448185	6.73608447561254	6.58362844437897	6.41491155240198	6.46757344934288	6.29219555762001	6.63244856173461	6.62549903009456	6.1001207727537	6.39137748492525	6.42493718581036	6.26885048141414	6.23474883675827	6.15934549069043	6.11706556344678	6.26174402716681	6.79045500227017	7.14822894162376	6.92061775808381	6.91510931624498	6.72684652155221	7.08181164360259	6.76780674459202	6.02676592190974	6.22445936268963	6.72747087950669	6.58310302225279	6.1821412042948	5.8908170654989	5.9506833179597	5.90573559958159	6.53939446577399	7.50644308167156	7.18133787025117	6.32478034129368	6.60851694007905	5.91812144995659
MA_10165257g0010	1.07928424195011	3.04854134785312	3.04664117227595	2.86657144343804	4.14982966551003	4.55851770495009	4.53320297145339	3.93657891949759	3.58274967018385	3.68771816777773	3.58413400515426	3.10538681431653	2.88895257800884	2.61024220022492	1.11728764869857	0	1.88109085378092	1.63261418902818	2.80189827407768	2.08072967971669	3.11501005196609	2.91282675408651	3.28115716170244	3.16481334329009	2.42841307020951	1.80557067296034	0	2.22438991864269	0	2.55677046465342	0	1.8421307702052	0	0.992785581134688	1.73991881752208	2.85171300216064	3.25870736631942	3.25652490390487	3.07959726948247	4.13246466406888	2.81131105814905	2.73562429496504	1.33238311092502	0	1.70843294965502	1.49873537064025	1.56439199431784	1.82555663725634	1.24370353174303
MA_10165642g0010	3.41958081358878	2.66823865067077	3.04664117227595	2.40664112070969	2.61083042639103	2.30710362451521	1.35046381027755	2.15405025644871	1.33218694658345	1.74227504354053	1.86591169972806	2.3695277446963	2.41674704591453	2.47407846005398	2.91466124139909	1.80169828035436	2.07245278089641	0.975034218582116	3.66296828831359	2.26504604146993	1.0821408154708	1.14718517105195	1.4308323838413	0	1.73164562111318	1.18440055828382	0	0	0	4.22813740369321	3.92349109872382	2.15999145944994	2.51519482630319	3.25236707348401	4.22897737710401	2.50616785212375	1.24644113091565	1.86420835195194	2.34753991441355	1.70135775397514	0	1.58655602184455	0.787085061074994	1.86462862465286	3.86032091228877	4.58384786269861	1.96466298774176	2.27428169617586	1.50205886517651
MA_10165689g0010	5.54020065017359	6.13071594641069	5.69230863983901	5.3074188921883	5.50953967797765	5.2301296408002	5.06741311365879	5.02099892948342	4.73701998976125	5.07743366742627	4.07170707285667	4.33608028774299	4.84142242147395	5.27804207889119	5.62221935156169	4.16208159938068	4.05331695078482	4.01530375505592	6.11423697620906	5.58563824481954	5.00150627471563	4.24323679275068	3.80948157856465	4.20672779855969	3.17421106059341	2.52250571984654	0	2.93421673472935	2.87211772916882	4.01135718340139	4.90133097211402	4.22691756231407	3.09108788100526	5.10760385816958	4.61488675293814	5.59928837910893	4.80233975266098	3.55647868312097	3.37200784868283	4.13246466406888	3.57929522530788	3.45887613627584	4.44529519607078	4.43270128699634	4.63129977805045	3.77876209184582	5.64151604999594	5.46569451508397	4.8889029751238
MA_10165739g0010	2.70863621005985	3.50022455890111	3.80987483310107	2.94265115405947	3.44358360513097	3.32228444013053	3.96314412761644	4.5125171745376	3.52616481408183	3.86187770573606	4.33514793797202	3.10538681431653	2.88895257800884	2.61024220022492	1.5449762034983	2.84401371031489	2.95154485278723	3.09161683915	2.43204494814343	2.42677312036443	2.71450247436416	2.25992046763209	3.04978305048924	0	2.42841307020951	1.80557067296034	0	2.4172423913109	0	3.28024380662035	1.78066359771996	2.15999145944994	0	2.07930030583195	2.21858300061135	2.26040615798363	3.17563586676667	2.76078614072089	1.62482755807715	3.7798199273177	3.13228097359631	2.95431052328613	2.27636726995353	2.05475473515552	2.18079429724964	2.71522833186743	2.72228615454421	3.20125021186165	2.31026800143136
MA_101657g0010	1.795193537025	2.75310552898552	3.62465511389885	3.95527175466358	3.75069265520096	3.32228444013053	3.16255180899362	2.73677053800644	3.27414025691697	3.96720619120782	4.1124366184439	3.6967635795571	3.52181043214868	3.30815384559066	4.03888758119793	4.83602995779272	3.12564643403297	1.85660191766129	2.95523451687639	3.41636563475592	3.95364001321934	2.97632706238675	3.47990008398784	0	2.59751342485568	3.9849933465362	4.85474803366604	4.75406775782167	4.99944132257275	4.80863001107414	5.76457900818686	5.39077329486694	5.00838955507088	3.17487909140093	3.65278130706736	3.50338910038486	3.97266340942484	3.58987960359713	4.49894423030051	4.09521172683117	4.51663441308908	4.98339598892799	5.08771350167579	5.73452528874647	7.07260087236966	7.50244166693474	7.46332001504529	7.60884878098824	5.50611008346522
MA_101658g0010	6.83244930602153	6.9829820836817	7.04830223142797	6.86796854772937	6.14504981161459	4.90086443653695	4.31104177091194	3.46016869529704	4.16646815879978	3.41645094782361	3.64110345484921	3.52565286197001	3.31631602059665	3.05033385306585	3.03231929022402	4.53820581614328	3.60664697704329	2.720818603587	6.00350399001041	4.71995265099435	4.31684521413189	1.75230766785514	2.91801062064854	0	2.0080694503509	1.43213841742635	0	2.8052080000387	2.17220493555155	3.59115752883305	3.39774490064861	2.52662035786394	1.82768016711803	5.99541376408689	5.45238762683448	4.85625202419965	4.02069135667848	2.98057233073081	2.47926558575297	2.1534028638253	2.01684781887739	1.72270990796219	1.68454505462985	1.63986424753264	2.30623609681633	2.04149265304409	2.12500526887491	2.7927499544203	0
MA_10165933g0010	3.8319839289091	4.50107578738714	4.00445053953961	3.48802006883202	3.26088992231534	0.950643189613168	0.971698417308267	1.03311065352033	0	0	0	1.36259222853947	1.67759391304773	1.95493490232544	0	0	2.38683052189111	2.21117915925581	6.65093358501111	5.1900257410042	3.25684803143758	1.38814703942516	0.848102153920969	0	2.0080694503509	1.95619936833768	2.07536509290424	3.75213532376816	2.17220493555155	0.767252250190654	2.55058732732166	2.93916351976194	1.60650832618977	3.95233190773642	3.33610180151509	4.53424613573388	2.60173088526722	1.04429880870665	2.20137443013881	0.674800802183718	0	1.03257800201384	2.07136872523158	0	1.49915797736907	0	0.931825351326463	1.52063929548906	0.892611464272902
MA_10166253g0010	5.23782429501525	5.2368021168989	4.91601607294534	5.24971683356128	5.45435062151743	5.51226700258152	5.89364610043015	6.07180092471203	6.3503786826513	6.4602826539705	6.9693472376889	6.99229198885162	6.79210192025857	6.54313962565597	5.69427001841395	5.15630067237666	5.8007684839867	5.66803795298704	3.00281243281702	4.98037238604602	4.89107562868258	5.50107719894285	5.65386375071916	5.5610226230622	6.37671740154789	6.62814149010761	6.93708522756928	7.19010559158833	7.11313994033683	5.97914284288999	5.33108106934697	5.13400141669203	3.88282310280542	4.22439002478854	4.56570769960954	4.94934723998407	5.53744408715048	5.23051975630768	5.28760803000751	6.09075725115444	6.4690778009491	6.81551361162768	7.76619665212899	7.02134320778222	5.42297165847116	5.02876748508917	4.32835549806075	4.3943737491929	4.7892078808968
MA_101663g0010	10.2235267568479	9.09154213278908	9.00859856939102	9.11363969402971	8.91220784934441	8.54093833099157	8.4497040204772	8.99528938883281	8.36643909696631	9.05995734477208	8.74661115905817	9.25470003457264	9.46635295396462	9.67890272741698	10.3943543987463	12.2127771719719	10.0467231459468	9.95365800888026	10.0943330820591	9.57776857344787	9.51937367229922	9.47497953916293	8.78186465651218	9.98023368758415	9.32082815448418	9.93899245200539	10.4979528779841	9.45327640403685	10.0057630215773	9.45028275098571	9.95974830332274	9.3854244459101	9.61848902286938	9.39830511840225	9.18281493668372	9.4572201993799	8.80046856484832	8.73694036380268	8.9834782282763	8.09348575147501	8.7968697430561	8.77090662677486	9.45448195488241	9.88099116700446	9.26373133518605	9.91573844152569	10.2179245270088	9.2246573110633	10.2558371969769
MA_101664g0010	5.83516830679756	6.00112123867796	5.71094378197455	5.6006791900484	5.42594279544072	5.46891538314293	5.51683865869667	5.37755432174927	5.36880574809529	5.00532914901651	5.07207352883268	5.15316414741688	5.15905662850777	5.19633649180171	5.65869478271805	5.41815096832281	5.788059482815	5.6131401024833	5.98613548172473	6.17834607260276	5.89384050348677	5.56341828206547	5.69407709368335	5.34056979161333	5.94672468439447	5.87387078103658	5.83662320268133	5.71880099680418	5.43851238373814	5.78060857119369	5.65343519698653	5.42597513348666	6.10017263558273	6.22653014469652	5.80960296390717	5.73322116842484	5.40845869853212	5.7094936196229	5.19813529303969	5.46951124368062	5.50076184666876	5.77165214420808	5.64040039595498	5.81040872164699	5.78413751793869	5.75203100296839	4.98952225717045	5.50493000392682	5.23031178546603
MA_10166571g0010	4.05276552796187	5.51133877861411	5.77433281193971	5.57741860813182	5.65124130408785	5.76014932808605	5.440609276691	5.63234410216829	5.44658235765679	5.21164053147044	5.24645097635684	5.15316414741688	5.13855109490838	5.15367753724816	4.24539249669134	0	4.8503376057914	4.54261677104117	3.25866612088101	4.20082301641848	4.78697012023231	4.38835029605902	4.68871356389723	3.85969159829592	4.28303997256823	3.8482736291022	3.1429887567058	4.06147438944676	3.33454481845287	4.60020588063763	3.13649479265898	4.44890712240983	4.34087614399008	3.9751957193717	4.19699879703963	4.5475512421443	5.04164768342714	5.10986512692734	4.37358654236639	5.65325079700333	4.42311391223009	5.11171286164982	4.81777625798951	4.02779188551743	4.00937801195897	4.20658155934786	4.55775820081346	4.80436804798875	3.23295299455461
MA_10166825g0010	2.41410444805298	3.84231068362083	3.87771853003806	4.06002430153451	3.19433766194254	2.94902512434099	3.77645786317963	3.23030529679823	3.20343461881961	3.7481637740774	3.94206984261829	2.73366037591153	3.07577526096398	3.38459106449693	2.48636063140472	3.16691120197479	2.85561678515071	2.91852453180389	2.62943098344909	2.17613292925957	1.79960785807747	1.89953382816091	2.77245445148552	1.70804909608518	3.58182785214648	2.84929102523192	0	2.5858575416969	2.67623697857581	2.82184460396238	0	3.7125437869176	2.51519482630319	2.86403339293309	1.73991881752208	3.26456186110385	2.60173088526722	3.33767535115482	2.34753991441355	3.9772615988706	3.50781787694014	4.03304836237269	2.87888646118779	2.3673097472459	2.62444410794052	1.70796250190329	3.27358804656136	3.59272283561239	1.71166201890271
MA_10166910g0010	5.55827101938758	5.13228974548985	5.49137158411489	5.62357037566333	5.14140300136108	5.14084861570954	4.69962055326648	5.15714376726028	5.08728486556695	5.2328411979721	4.96522082860215	4.82651841816748	5.17927434515616	5.51550849828247	5.22004356053452	2.84401371031489	4.89846999228467	5.13671094081024	4.5826311732437	4.7788306477861	3.89742992947043	4.41117146127232	5.11647445399561	3.69326606584345	4.85267076876314	4.52237221676177	4.02152509661518	4.59054774717039	5.67531414541796	5.7957327237946	3.77900515657204	5.11686488096343	5.45516023339778	5.81779882143178	5.31050215006109	4.59957336608702	4.77467002204441	5.68667394118575	5.54147605222657	5.18121690379747	4.53462972269935	4.75943064545892	4.46540096280334	4.26265291973035	6.51280080094002	5.78328369669609	4.50374922502844	5.35552353725046	4.82991834017877
MA_10167208g0010	5.94910121330929	6.42409312540172	6.59101959541439	6.66784941067276	6.29389743317935	5.96121016948845	6.02471415584371	5.80802376447856	6.04516551843831	5.84167413610458	6.36806689032092	6.28271560496035	6.15001270720075	5.9976748426438	6.16901530430511	6.73614360459361	6.24390801238643	6.1739201026821	6.3084058324385	5.83466093969309	5.61013907911315	5.82325191967106	5.55905965070998	6.1135850434851	5.69887582166278	5.33845687255886	4.77074925567459	5.65591425253405	4.26540655750478	5.55919265348666	6.04176421541205	5.73188643679981	5.6715673190365	5.29132719268255	5.59384939155574	6.20917893559148	6.19869206255555	5.19860336162637	4.77150619873636	6.23857902884012	5.89777461420774	5.9255224735576	5.52081084227913	4.40026459679782	5.58556659598255	5.25378896379717	6.14272420851819	6.07764350610231	6.23061576710571
MA_10167865g0010	2.23859194584984	3.17572519416314	3.91046968450871	2.60949366880595	2.25744447636487	3.03203866836988	3.82546526400575	3.23030529679823	3.20343461881961	3.33968325183388	4.02978552680495	3.33107678273437	3.16060373911434	3.05033385306585	3.98225064905477	4.42343986416587	3.12564643403297	4.65573491434133	4.23518413133132	2.93059610082992	3.54112981426472	4.10998047715476	3.52551927144293	3.28745543731356	3.17421106059341	3.38635972623653	3.69553197717352	3.81959092356749	4.89292808067958	4.51124673569223	4.26430184363795	3.12451130187684	3.63808414110617	2.81338226530898	2.84588050271862	4.28688579168251	3.84502712025808	2.26350879777029	3.07959726948247	4.03745070952647	4.14693009965722	3.3863368940472	4.50478766541766	3.63918429171186	1.70843294965502	2.95798285009402	5.30555186023467	4.6019079940142	5.34703755077944
MA_10168149g0010	2.23859194584984	3.84231068362083	3.80987483310107	3.84223921046275	4.07841389355625	4.50221113954072	4.64625970499666	3.77599046922135	4.05135354655348	3.33968325183388	3.33023342386421	3.10538681431653	2.98548403173973	2.9526789225921	2.48636063140472	1.80169828035436	3.12564643403297	3.68185835257563	2.20062737193658	3.68763005002745	3.83891919848571	3.61427199823716	4.37859361663276	2.62392334110079	3.17421106059341	2.52250571984654	0	4.00472802025473	4.12158067522985	3.32304868014636	3.47510563603433	2.97824951677503	2.96793613800592	3.90547794219172	2.84588050271862	3.23166050282247	3.41148999624963	3.80403088456786	2.90686576973872	4.40006035061117	3.57929522530788	3.49380060713846	3.42691786026978	4.06970639801513	3.77952725858836	4.14357721697697	2.51396354574564	3.3245614134191	3.35057868673715
MA_10168157g0010	2.56931446304209	3.76417287791303	3.41168001139109	3.71948945179052	2.71077550637978	2.5561078941279	2.03986877964987	1.7235397937163	2.68240478876298	1.74227504354053	2.05613445326344	1.6415530542448	1.90636228350981	2.32264177851811	1.11728764869857	0	1.65474023155784	0	2.11350072670247	2.26504604146993	2.14628685755728	2.62502965236274	2.52050467902886	0	1.73164562111318	1.18440055828382	0	1.72291178478126	2.44767037236234	3.93113700080399	0	2.47206387285499	2.62945258916115	3.09287582282222	3.0771940290458	2.38891093613322	2.39242239092079	2.17463773900756	0.97008687863657	2.42728591690515	1.0680143553376	1.58655602184455	1.95524216522533	2.49974733565772	2.62444410794052	3.45337751146628	0	2.65681170972433	2.04573373004832
MA_101681g0010	6.91887163371752	6.10728751087701	5.7016563214481	6.27844909748173	6.73688783799211	6.9114210608162	6.3751983347034	6.77535898564938	6.18783251130366	6.6533659747007	5.94211615250782	6.56473338228173	7.15549153475428	7.62453825863716	7.6880933675649	7.32015291639006	7.94469789629029	8.16073593607831	5.62385861377901	6.89171398380491	6.64165377840244	6.30281520607704	6.07519237365156	5.38200508025685	5.70786201467487	5.36366293650527	4.85474803366604	6.08891150223467	6.49547466561942	7.05705353677668	6.35248621467241	7.19961749182704	6.17522917110958	6.4784321257455	5.98794333384951	6.56642616264049	6.97570412814524	6.51080132969487	5.00056482175316	6.33730217426951	6.36248328990956	7.43048295768802	7.45360063891425	7.44678949968133	7.80186596598767	7.24256717455655	7.42757290340462	7.38540593751086	7.54028091556836
MA_10168324g0010	4.00068109309334	3.17572519416314	2.63385119896777	3.01479426790514	2.71077550637978	2.86075715855704	2.81547968407815	2.85044328087443	2.45350674927343	3.41645094782361	2.05613445326344	3.46371327767762	3.86070067448753	4.20879238610507	3.923279697363	3.16691120197479	3.96542190418822	2.720818603587	4.97226696596729	4.71995265099435	5.0408276267379	4.21755775573498	3.28115716170244	4.90168394475789	3.69527834047984	3.33585097956735	2.75607227184628	4.0890261305145	3.39875844096544	4.93705437348514	3.27315361697722	3.48960446856766	3.63808414110617	5.12808431111485	5.71141464286544	5.13691350407336	4.92066388431995	4.9400609260028	5.28760803000751	3.73197470483753	4.28102665421355	3.93521812548573	4.54312363058104	4.98511914444034	4.43492018731607	4.92041114300064	4.9087694241738	3.95730346187342	2.88698326328705
MA_10168585g0010	9.71180305432632	10.2266146758315	10.2000374637059	10.3106129024707	10.3299018071707	10.3484981900464	10.3282483471006	10.4162400472232	10.3960867473788	10.3111503753278	10.3059240230693	10.0044644328108	9.9321328543029	9.85884013195216	9.63247638110821	9.61135784218475	9.67892229720458	9.81920278926257	9.30821284068132	9.86785939107774	9.98776766657249	10.1886598440821	10.3420463428342	10.4194928015797	10.57418712358	10.3900283127303	10.1769306020457	10.3650620433367	9.83881817464614	9.71621071530677	9.80542412970337	9.89633205530528	9.60158418877376	9.50190289396501	9.54767328617222	9.76248760098897	10.1779022382235	10.1846258405795	10.1415698358963	10.6367040132672	10.611802807112	10.8924324047413	10.6990032298121	10.2877271392601	10.0702643298972	9.87583605605914	10.4274325227908	10.0337224101709	10.6609253342883
MA_101691g0010	1.07928424195011	0.871512768647624	0.824972044384644	0	0	0.950643189613168	0.971698417308267	0	1.33218694658345	1.04514849431063	2.05613445326344	1.6415530542448	4.13441341672524	5.08722243052663	6.62106906080976	8.42715866672939	6.24390801238643	4.99352910142423	0	1.04511275539477	0.773940036857485	0	1.18329463684101	0	0	3.05201541605193	4.05750732493694	4.83747408873188	5.78652206515879	9.49786010689816	10.7787414438082	10.3623073316261	10.3541553006616	1.37880144509709	2.75936065197181	1.67180411199844	1.4257214816511	1.86420835195194	1.8479785570264	2.1534028638253	3.50781787694014	5.91277547068056	7.9429514862069	10.7078465633596	12.0383305924598	13.2252340922624	12.7699786358735	12.5562136342977	11.0070825108505
MA_10170192g0010	2.70863621005985	4.2668711049235	4.51018566341416	4.33493384733299	3.70389012687843	3.56295978550043	3.08351611035568	2.73677053800644	3.40574796019595	2.98247040465025	3.6958815266728	3.64198022406737	4.13441341672524	4.57536994906627	3.73019347378899	1.80169828035436	3.77155342663307	3.31682797138531	3.77568515136647	4.22222724503232	2.84116347249893	2.54257407715367	2.84713980526596	0	2.33519028101464	1.80557067296034	0	1.86822767405941	0	2.02532428481101	5.04674375335041	4.36418414579786	4.07214656769924	3.99769998016363	2.92732142356787	3.29671388424392	3.89745654941026	3.45129115610681	2.70961441626365	3.75609783315636	3.97276701163597	3.59370085076271	3.05074250049507	4.58473325159071	4.00937801195897	4.29618460534563	4.47596403643296	4.58977903433459	4.21282541466098
MA_10171241g0010	6.93969175612501	6.75577033964631	6.68824264686707	6.44829926195777	6.6779066303324	6.58598385120009	6.99733122728259	6.7893860161812	6.89062760622136	7.14189314847756	6.61406757473189	6.74992727308195	7.15549153475428	7.51513785568615	7.31243011989516	7.03816890596515	7.33384741540037	7.40885820880689	7.024280705037	7.20747370204396	6.97146167304219	7.11118728345782	7.13277529390349	6.75736817483691	7.38483709099384	7.04114679734557	6.52180358864882	7.53517604970116	6.60064827061052	6.74672515808732	7.23367723193681	7.53385583831092	8.3635011755989	6.52547664415799	6.55787088179365	6.82005496273645	6.85223869694258	6.83857313330427	6.5032211826834	7.23028031680766	7.17218980832787	7.3357988938261	7.89752443974012	7.68373714204381	7.26943287051413	7.03325978006466	7.72717400978878	7.66619334973577	7.2643440478045
MA_10171355g0010	7.8820924022135	7.36517211744203	7.39498578690639	7.50142348890473	7.75226827467866	7.60809334517641	7.50355422051828	7.21015580826845	7.37710308972202	7.47094329069504	7.27221367791192	7.36433972818009	7.35071983265941	7.35032120518035	7.07001806830055	6.82907647641896	7.59318458274215	7.21517078976119	7.0689533867212	7.59260465351738	7.54310166139942	7.18571608687188	7.3960614479063	7.78323007305523	7.45853956755745	7.27156234528143	7.05261574339768	6.918926500637	6.94224496327059	7.25601477878685	7.2058198558603	7.0270432086238	6.70485156519976	7.51180684948656	7.55208295769167	7.52630597655306	7.71629589412908	7.67578409035124	7.32788876937384	7.37672389306193	7.30892948730959	7.24974296548171	6.629518925454	6.82194777920208	7.16253131760884	6.90182747126516	6.58706576033346	7.20069275096724	6.6091248176551
MA_10171712g0010	3.89045576274039	3.04854134785312	3.50073636542868	3.80248386159439	3.44358360513097	2.5561078941279	2.35087833350499	3.31114842033302	3.27414025691697	2.98247040465025	3.10457169449773	3.18470135461885	3.38817594202271	3.59190934555781	2.78613670154623	1.80169828035436	4.09532086534209	4.48253456782016	3.88014847886963	3.17229903401648	2.84116347249893	2.70279853699724	2.32217366638742	2.95810867054729	1.8775314797107	1.43213841742635	0	3.60682612031958	2.3170560550908	3.62563985738398	5.21282189132351	4.25857594892562	3.49790394456329	3.32582078604395	3.0771940290458	2.85171300216064	3.08735290336862	1.97630384314806	2.03684560761813	2.65468702591852	2.87020303609454	3.42307037622607	3.58313425257168	3.46097611360105	3.34559269309034	3.60201568814977	4.32835549806075	4.87600063492985	3.7425749354392
MA_10171844g0010	4.15157573751529	3.6383052451768	3.73864661197387	3.71948945179052	4.25069610651205	4.10824317980192	3.77645786317963	4.57874145395166	3.88188544021809	3.91551144854673	3.10457169449773	4.37005854692244	4.17534763752085	3.93336256205475	4.33846946485962	3.4293316579459	4.0100438696493	4.57174156076104	3.6030805556289	3.7773635555216	4.27341323622021	3.79928502025041	3.80948157856465	2.18033300361589	3.22575307929084	4.1393535390601	4.83420350677634	3.60682612031958	2.00925991282059	3.72434453022646	2.87422694748147	4.22691756231407	3.61113132921369	3.49433090447688	3.39403582105349	3.55730223328075	3.76258852794783	3.45129115610681	4.08431366204123	3.82611336674098	3.31158628687912	3.62550032323985	4.17911317929871	3.58222728365632	4.29698425210692	3.97276488513885	3.76418033058575	4.29321112070496	3.35057868673715
MA_10171864g0010	5.26008106400618	4.32231716675117	4.30429632363495	5.26436044107525	5.92933500590797	6.20961374348367	4.16672649997415	3.52919044271298	2.32268593426246	1.97776034133481	0.980381684710804	0.980718674550491	1.39343760016343	1.95493490232544	1.11728764869857	0	1.65474023155784	2.04612220584658	6.94261155208264	8.10167819406966	7.93065940134364	5.74472761153215	4.90990736855157	2.8818097311378	2.74795794422364	2.09074479354163	0	3.0522898676802	1.32854543983634	1.30018685464405	3.77900515657204	1.74824341492448	2.09921302069329	6.75004967588618	7.23632568612645	7.19397493513319	6.86867080829906	5.69432070611801	4.23622928336676	3.31031296633692	2.21806011813093	1.03257800201384	1.52217208072002	2.22030113310896	1.49915797736907	0	2.26769096251837	1.09896116971081	2.04573373004832
MA_10171901g0010	2.56931446304209	3.45104641474597	3.91046968450871	4.33493384733299	5.82444305963683	6.14683185525802	6.65694406523878	6.72516149874506	7.05848865201925	7.15859616953575	7.33358777808471	7.37689808693219	6.95915562070533	6.30093492244048	4.29268539023253	0	2.23899654340588	2.48987773624912	5.51501374197012	5.97331349298588	5.50164254579176	5.67114617904005	6.82411203850584	6.72554711101746	7.18381571718098	7.73197872696562	8.24974709178587	7.64561539182339	7.81872673602073	6.67902565591978	3.13649479265898	2.47206387285499	3.46812909739744	5.60061170058862	6.0338041889689	5.68594549598392	6.20388248510315	7.84672217553998	7.74267622051206	7.75258678483687	7.3727272379692	7.43939621089392	6.22110323542526	7.00529183354961	6.57367586775184	4.32485069208483	0.931825351326463	2.50590011048198	6.07860419180246
MA_10171923g0010	2.95106518293043	3.80377617298776	3.80987483310107	4.15763512011806	3.12448439369509	3.11040449996844	2.91066672439578	3.8315496725497	3.6895867701687	2.87688070546896	3.02051884059835	3.8970093073288	3.91011149346179	3.93336256205475	3.33563416569206	0	3.60664697704329	3.73453054581727	5.53903951570956	5.13478296823354	4.84737773261235	3.40156408788594	4.22201568931737	4.51107896904549	3.50083562859117	3.33585097956735	3.20901931120014	3.0522898676802	0	3.87504331805342	2.93076749746422	3.22500591904804	4.14887247991639	5.15826910551565	5.23395115130657	6.28647509428504	5.92463606803629	5.07512624751091	4.00185598474402	5.21624986152415	4.42311391223009	4.33082558674514	3.78936474939173	3.18206915513619	3.5054127691278	3.77876209184582	3.7173117735795	3.91893756003921	2.88698326328705
MA_10172470g0010	3.15751950550966	4.2383234493396	4.37625589484307	4.38947901893066	3.26088992231534	3.44772032203064	3.16255180899362	2.95550720488988	3.40574796019595	3.62459534326673	3.89610934666846	3.64198022406737	3.91011149346179	4.20879238610507	4.66011204723924	5.53315582410158	4.39326448961258	4.4198301000224	1.68930622955224	1.74221947764851	2.04089169031363	2.54257407715367	2.77245445148552	0	2.12646327322837	1.63372842527397	0	2.11626039860813	0	3.36459586973664	3.89573890049015	3.73529096125738	5.04889775238495	2.32236281552311	1.92039041307585	2.11804389801705	1.57957680892616	2.76078614072089	3.66883992017016	4.51721674745347	3.08364412106049	2.5453598744218	3.38502088626092	1.86462862465286	2.958666378985	2.1802289375955	2.98551840834171	3.46496710071451	2.88698326328705
MA_10173310g0010	6.57294145630467	7.04594130711269	7.10925886494384	6.80929665376511	6.23782310761998	5.92958726548576	6.32521364416233	6.18225036980563	6.21474721194406	6.53894304996016	6.56372539652897	6.50496122793922	6.34148375121644	6.14643016091331	6.30176418029323	6.47366732289625	6.69559070462923	6.24784540768409	7.8436128907447	6.11699171169252	6.26404562040468	6.14872861336422	6.83763426954472	5.9395628269022	7.3218681606437	6.82237146554065	5.85711501363372	6.19381128876949	6.23294007329809	7.35119586341184	7.09780073966171	7.1351717891357	6.7330696808563	7.02565401406282	6.87749625938283	5.83965286450948	5.85375263971184	6.12606368314727	7.00303905591046	6.27224322412738	6.29558164907153	6.35574544000715	5.883533599768	7.3652941668968	7.49074625129916	7.68721945868922	6.65046779183059	6.64408560453555	5.55545821450379
MA_10174633g0010	6.44285910801453	5.40001767775257	5.60533443817416	5.78456433540016	6.16236766499743	6.02244854884404	6.35872850423808	6.42621572025599	6.24116880253862	6.35792458180944	5.84908037724612	6.07229887412205	6.16021469275016	6.27132985603949	6.47535473003201	6.47366732289625	5.7752374549728	6.0029916353253	6.96936995779776	6.20539425444814	6.9916521834259	7.04720844844259	6.68142358606603	7.21243815928232	6.79442866124595	7.15374698492628	7.54454610591613	6.81588433253126	6.78451449186388	5.85469105253534	6.85397523580296	5.95549454665535	6.4864883916745	6.03930208637497	6.26671975986419	6.3447005977658	6.55202991818034	5.98357632107635	6.5545643279291	6.48098342550616	6.81976308355823	7.09476168350748	7.1807463942399	6.49410107992201	6.25475862251606	6.49315978952123	7.40569157515439	6.51875474288389	7.89189443964365
MA_10175544g0010	4.41273653153942	3.98683106255943	3.58453655500122	3.3285599958355	5.41152609438651	6.35952127287024	7.19580605371287	7.41402247584753	6.89617996840674	6.31882565888835	4.84979746227176	5.31863521603151	6.55755617885274	7.2826954077472	7.51990727043234	5.00505175236491	5.41085042934782	4.99352910142423	3.80252595265736	4.91627684602175	5.57487325025018	5.96852935467725	6.21301141936777	5.02892078341096	3.9898422014639	4.01722507387817	4.09260772817627	5.00554602674056	4.23077950263051	6.60799154875231	5.12027660207851	6.01217024275264	6.70485156519976	2.86403339293309	2.92732142356787	3.47564538349972	3.37481274906862	4.36160424414034	3.23336831342902	4.84300712924018	4.05001500533884	4.00921049612452	4.20328094700918	4.9180462343964	5.44921154100372	4.630483084252	6.11601754208323	5.07171140575665	5.16819957595577
MA_101756g0010	4.70031927070458	5.43808816534082	5.74750662484089	4.99258027038994	4.4333666695683	3.66955671428924	4.34496165314316	3.52919044271298	4.09076157796384	3.68771816777773	3.84862217382123	3.10538681431653	3.52181043214868	3.93336256205475	3.24160191519508	0	3.82254165588249	3.24568160647713	4.25470541270801	4.40172627360077	3.54112981426472	2.77640631541613	3.43276618895143	0	2.42841307020951	1.80557067296034	0	2.11626039860813	2.44767037236234	4.22813740369321	4.30699293525787	3.73529096125738	4.03218564349019	3.5565043942807	3.33610180151509	3.70777186579211	3.89745654941026	3.71615881865178	3.86851401695192	4.67678516126537	3.39336729633834	3.52788677180763	3.46761232365578	3.58222728365632	4.58466238981664	4.67565327993948	4.88785303700368	5.48544576926883	3.69908710311188
MA_10176172g0010	9.6791616732695	8.64645250643227	8.50458320060243	8.64514291182795	8.57506188031011	8.594001473018	8.46131945991729	8.7698001408597	8.65872135142128	8.80626942018386	8.72714038276704	8.94888653090393	8.86275469473027	8.77144655496099	9.23232088761422	10.8885252565542	9.18281869654722	8.90037401451269	9.86973354965988	9.17172088679832	9.24584507304894	9.21032237966779	9.26224928938922	9.56296215270789	9.48332104915126	9.40739621434767	9.35712986946307	9.39535139085531	10.3230380092329	9.88343480937437	9.86095529245476	9.20375789500572	9.73274643958233	10.1585408203449	10.6163827674444	9.07756262625787	8.80474438712299	9.72658872482349	10.5650875442861	8.0173742422861	8.7476701011438	8.60554941192811	8.99258830519809	10.1381285935158	10.0854973030607	10.7657359500712	9.11472189571522	9.0887599742115	8.82301339328468
MA_10176251g0010	1.795193537025	3.34725792130056	3.16093065607348	2.78608298164888	3.83993048328894	3.86145964756048	3.16255180899362	3.31114842033302	3.40574796019595	4.0170983151712	4.46648035655362	4.30127830470727	4.29157491402909	4.32891068335315	4.69569299879732	5.2931661928497	4.55228626354473	3.83437775112767	4.40199538424733	3.59186556829349	3.54112981426472	2.62502965236274	2.9854495729492	3.93615632817295	1.56554225340442	1.18440055828382	0	2.4172423913109	3.12227997960052	4.54749366498489	4.59217668470808	4.83184657301396	3.46812909739744	3.25236707348401	3.39403582105349	3.63452349042884	4.11216920361759	3.62251443651022	3.61422516960546	3.55061019931881	3.74370521579183	3.909678463839	4.25042808876576	4.74820113198381	5.75288414542893	5.77294122467148	6.22833505674498	6.56588028810639	2.88698326328705
MA_10176437g0010	1.795193537025	1.6741257644077	1.59070567096676	1.69742215459027	2.97339696957643	2.86075715855704	3.56162301723219	3.93657891949759	4.49462573650377	4.76443113201154	3.94206984261829	4.75124917659982	4.56212795486721	4.36681550459345	3.03231929022402	1.80169828035436	3.91936351786169	4.78566495234787	1.01117810690424	1.74221947764851	1.4982645227437	3.30666487615341	3.98248658540501	3.28745543731356	3.65845648163655	3.9849933465362	4.37495812985362	4.14258949034731	5.76253992733924	4.58284900801387	0.764989407185805	3.15881298053141	2.32340221776426	2.39437900937958	2.07809700110595	2.76151159314725	3.54939303311658	4.71777882364393	4.37358654236639	4.30546203817007	4.55240251530029	5.16646191826104	6.03892604768042	5.56961003580011	4.6540632448746	2.1802289375955	1.29673265325302	2.45162919234615	4.56634303599495
MA_101764g0010	5.74339185090287	6.61336954106573	6.70227698134755	6.61744045210015	6.35542140775748	5.37809230829897	3.96314412761644	1.7235397937163	1.60596536904349	2.5009435929806	1.36213929987228	2.3695277446963	2.2676618898534	2.32264177851811	0	0	1.88109085378092	0	4.00083028559996	5.41996606540388	4.53474392115144	2.84629205267483	1.80399185060875	0	1.8775314797107	1.43213841742635	0	0	0	3.04423754532603	0	0.913269588920085	0	4.88498127125658	4.99505184909912	5.12809328593392	5.08733154316687	3.07870681582093	2.20137443013881	1.14887436276759	1.29427717140984	1.25213901072588	1.10011444768552	0	0	0	0	0.644562934733157	0
MA_10176568g0010	3.25038253294952	4.37570102744145	4.79885934604854	5.11076092661243	4.71775106500537	4.41338513378687	3.67308524296138	3.38761728556238	3.63716982211584	3.25850972699965	2.36883213558277	3.25978562528572	3.07577526096398	2.84767057772602	2.78613670154623	1.80169828035436	2.64119552474785	3.00774666903946	3.4066121008679	4.38285490290043	4.67474090317497	3.53296897100471	4.4742316708638	2.30575671747055	4.15714404719728	3.61500271782081	2.45830830024732	2.73590314314234	3.19664326097018	0.767252250190654	1.78066359771996	2.57906982213995	3.7656936526618	3.90547794219172	3.78809585392005	4.36416302448177	4.25942373918154	4.26198755936081	3.07959726948247	4.13246466406888	3.804504624057	3.22905308091505	2.81654229946097	2.22030113310896	2.52645895232542	2.04149265304409	0.931825351326463	2.9554415538739	2.18467423776675
MA_101766g0010	7.67005752491077	7.04594130711269	7.09514613120741	6.85352278313362	6.25406804458607	6.10968991611211	6.39148221218501	6.2947079540894	6.44433750809877	6.58085805115883	6.38473426796497	6.20970311456611	6.32344082859612	6.45810348916004	7.14903553705093	7.66077987536208	6.43534126704242	6.16440719507037	8.36965174228584	7.43244300002747	7.44401341113684	7.4393846919649	7.13642691603489	7.79093731774055	7.70501016033819	7.7607097342004	7.87348580496504	6.59429597085655	7.88684750381523	7.49244708570157	7.66455457459115	6.62838810057675	6.97017440826206	7.31165376945353	7.47440472944376	6.79242951299761	6.59611851801872	6.45339108257763	7.13899190547409	5.78737786454164	6.44077904149825	6.17006981391877	6.50418448823162	7.23829460613358	6.93553711993445	7.51179855633757	6.84730318323912	6.77284314392775	5.78999342118799
MA_10176945g0010	3.9466297541005	4.74355911682414	5.23222882584007	5.07797293309742	5.42594279544072	5.42421921041489	5.25719798174051	5.63234410216829	5.57680522779378	5.72686607000906	5.57177101115285	4.33608028774299	3.70130233687327	2.32264177851811	2.3073417949878	1.80169828035436	2.07245278089641	1.85660191766129	4.64306856275537	4.91627684602175	5.21134040668528	5.18141494956256	5.53711766015682	5.25394362554612	6.14498413841267	5.85622466251321	5.46160387195792	4.24406243464524	4.97875977023264	2.13014305713934	1.48194762551488	0	0	4.88498127125658	5.59384939155574	5.77899566473546	5.52089854085385	5.44518410871972	5.97752113420275	6.07653612930231	6.77512993930185	5.96926995730083	5.08771350167579	3.39623216766337	2.4208498559395	2.42024316363792	0	1.73233567955357	3.29298952394985
MA_10177171g0010	8.20803145394271	6.10728751087701	5.42518994063161	4.93880307490647	3.3852666099455	2.16268538979249	2.35087833350499	2.95550720488988	2.45350674927343	3.96720619120782	2.62200608649823	2.62274793397368	3.24060725457206	3.77282348013794	3.58523099296489	4.64448183409434	4.69545470811829	3.88180016674911	7.70366172304983	6.01671857645648	5.21134040668528	4.34159028426401	3.56971943883701	4.17557130240571	3.86635206728934	4.52237221676177	5.09814389215005	4.06147438944676	4.15891200778183	3.40495846581467	3.95071502122339	2.6782870096561	2.62945258916115	7.27999806976293	6.07825136834374	5.96375338382431	3.54939303311658	2.76078614072089	2.47926558575297	2.36391754164353	2.30814069888471	3.14330854982994	3.78936474939173	3.18206915513619	2.958666378985	2.71522833186743	3.56668236479536	2.45162919234615	2.62882370027783
MA_10177437g0010	0	0	0	0	0.926954469116841	2.76649629920836	3.56162301723219	4.25325987413895	4.55213251538047	4.84928993853856	5.33492075939599	6.05155565497345	6.40291361086586	6.72156388275618	4.7643186846909	0	0	0	0	0	1.0821408154708	1.75230766785514	4.07706328878449	4.80338157559289	4.20883579972191	5.02747701940948	5.68439533625215	7.10188793966622	7.23575801845276	7.77778358746554	0	0	0	0	0	0	1.57957680892616	2.34678148313628	2.34753991441355	3.49424280136483	3.94606258276566	4.68633014203917	5.53986748827871	5.33277595567427	4.2378715122122	3.85954961989784	0.931825351326463	0.644562934733157	0
MA_10177673g0010	2.95106518293043	2.75310552898552	3.16093065607348	3.08339911096346	2.61083042639103	2.66532966736909	2.91066672439578	2.47662720378555	2.96710556149299	3.25850972699965	3.52478789361004	3.10538681431653	2.88895257800884	2.73406151287969	3.923279697363	1.80169828035436	2.95154485278723	2.720818603587	4.06863854014855	2.70164371220341	3.16389438823266	2.84629205267483	2.32217366638742	3.50480731610933	2.59751342485568	1.95619936833768	0	1.86822767405941	4.23077950263051	2.6956850310251	3.54846731291053	3.66593089738628	3.46812909739744	2.24622777004062	3.21258527584936	3.26456186110385	2.94354230675253	2.26350879777029	2.47926558575297	2.22736759445348	2.21806011813093	2.61176242455522	2.99577355959807	3.10278757585943	2.18079429724964	3.64829941399135	3.33725879999505	3.13529908866403	4.08385675206168
MA_10177682g0010	3.77101621121661	5.25113221874343	5.53386244388998	5.06129469482675	3.96413509576917	3.32228444013053	3.44067537497134	3.23030529679823	3.34147382346198	3.62459534326673	3.79950236663493	3.52565286197001	3.31631602059665	3.05033385306585	3.42380340233679	3.84220042430872	3.71867600692311	3.31682797138531	5.00715258433144	4.67415676975422	3.46555267808421	3.93176316133059	3.43276618895143	0	2.74795794422364	2.52250571984654	2.21572151279147	3.56805821116117	0	3.72434453022646	3.95071502122339	4.81067889372958	3.90513939276814	4.83600596897126	4.66243925416842	4.02641635768016	3.99687880723065	3.68562266461242	3.55743124381792	3.68246879561087	2.54683670022277	3.00400481848907	2.61061646114328	1.86462862465286	3.97354427391493	3.0303241370121	3.61868267103496	3.79724624261023	3.29298952394985
MA_101776g0010	0	0.871512768647624	1.39362118638913	2.29247762008325	6.40718278245591	8.27770513570854	9.16217731779486	9.58542023079482	9.69152891434661	9.3343950069896	8.3094631478127	6.79429661367143	6.11896643608647	4.57536994906627	0	0	0	0	2.28232640162116	2.7625287749315	4.27341323622021	7.80872505329476	9.05504154000602	9.16262278648695	9.432745324107	8.90432873908326	7.83785392968129	7.74604378132622	7.47952953984738	3.98511360994638	0	0	0	1.52840373561352	2.34549310461231	4.02641635768016	6.35616588879962	7.96992481269845	8.78896858267794	10.1458134250762	9.85209317233982	9.46942029465569	7.61498492534712	4.94075285458885	2.80162069003822	1.24088041590071	2.26769096251837	0	0
MA_101777g0010	5.42674537132861	5.76200182832698	5.60533443817416	5.81471294818077	5.7113171681078	5.2127106268333	5.39285800945676	5.11317676179193	4.76159423963402	5.02976734789019	5.28249334417339	4.77677891570583	4.78973376232181	4.84054165416159	4.79744181213671	5.15630067237666	5.74924614483295	4.57174156076104	5.21039874216401	5.00523242048189	5.10406744062355	4.56150999016923	5.49220542746639	3.34499971295467	5.49593909772043	5.23297721359325	4.87500342130386	5.00554602674056	4.77789874373897	5.73426021397991	5.04674375335041	5.87628595043259	5.85398732279826	5.6580522075222	5.38319045208138	4.6982904346967	5.07604571927772	5.39912856511573	5.95585739111662	5.31651012413536	4.81042047146485	5.29977494955689	4.81777625798951	4.96310688982341	5.98577646068179	5.46130836882185	5.57768991952788	5.18075845571691	4.65967212451259
MA_10177821g0020	4.33085176386618	5.9926214588609	6.25885009586061	6.13450406690751	6.3402847082619	6.18304116986367	6.65019313791039	6.33352092029532	6.53966103245863	6.66899557412493	6.96381191829738	6.6974898274873	6.49445209782914	6.24110431098877	5.936314824839	4.29870183034866	5.4273392296716	5.92626254292401	6.3084058324385	5.50081969556673	5.89384050348677	5.80616794112641	6.35769686590276	6.60829690414805	6.49041976344355	5.98358919536516	4.99089204145342	6.89967399181267	5.87865004986132	5.53235256528579	5.7414732186593	5.68616811969973	3.99107744989879	5.66507397180182	5.98794333384951	5.86109229470733	6.03359951904176	6.19235357261386	5.90022979390385	6.64092460909468	6.64475139421479	7.09193801040626	6.96516765526396	6.64677068998152	6.60900465454033	6.20088266313074	6.55428806784192	6.29462501109036	6.02706924005523
MA_10177978g0010	2.83514142646504	4.34925719423872	4.78131606381156	4.44202811505271	4.0413251957718	2.86075715855704	2.48272470871899	2.15405025644871	2.17759076320203	1.74227504354053	2.93109303657528	1.86649800600486	1.67759391304773	1.72157863259708	1.11728764869857	0	2.38683052189111	0	2.35928049173699	2.63793935240459	2.41956716353572	0.8215763445287	2.77245445148552	0	2.67479455302834	2.09074479354163	0.907210617180099	1.36392854112711	0	2.82184460396238	0	3.31881180339181	1.92483212221642	3.42931029941537	3.78809585392005	2.50616785212375	2.46584735497791	3.45129115610681	2.90686576973872	2.1534028638253	1.47944529832844	1.58655602184455	0.787085061074994	0	3.03101646250078	1.49873537064025	1.78095721051329	1.91220351176728	1.50205886517651
MA_10178643g0010	3.05809046458488	2.37651542824562	2.85553866301372	2.78608298164888	3.12448439369509	4.4436081306816	4.47315522795211	3.8315496725497	4.30685264964892	3.41645094782361	3.46285492734216	2.93188393481921	4.13441341672524	4.84054165416159	4.50827068224399	4.29870183034866	5.65439888658096	5.73384493975727	4.34851675677686	4.38285490290043	4.64099865119955	5.42476496587056	5.64363266059018	5.42228217085227	4.62467879435917	4.56651371038869	4.53640851647412	4.19422326762333	3.73287394960067	5.86906148450328	5.52400080224805	6.10628943017814	6.71117013634042	3.21415548693852	4.16429086132741	4.36416302448177	5.02999662807911	5.51594221794663	5.21647990613738	5.02201906312536	4.91021768343287	4.21069078052602	4.38323222680125	4.72221429963991	5.8932640720777	6.4088538917897	6.16025778268407	6.87117021056692	6.50625080090977
MA_10178675g0010	3.33750977235728	2.66823865067077	3.21477050498495	2.51185634252365	1.77238312790533	0.950643189613168	0	0	0	0	0	0	0	0	1.11728764869857	3.16691120197479	0.98911460110382	0	5.6825540735997	4.17909449878993	3.01181756164915	0	1.80399185060875	0	1.8775314797107	1.43213841742635	0	1.55749581675947	0	2.13014305713934	0	0	2.62945258916115	3.70099862634314	3.27569350481784	4.27091824061029	1.94794975405356	1.26608474588465	0	0	1.47944529832844	1.43212571457492	0	0	0	0	1.29673265325302	1.25949451768699	1.24370353174303
MA_101790g0010	1.07928424195011	2.37651542824562	2.78552386490701	3.67610827335554	5.33719639037679	6.04229674323476	6.3751983347034	6.64257113061192	6.44433750809877	6.33850761075055	6.48088551860784	6.36907178610551	6.64731957711344	6.91902235104039	6.63027930893426	5.00505175236491	4.09532086534209	4.4198301000224	1.68930622955224	3.96711561898174	5.21134040668528	6.01387501287503	6.08278390968327	6.44202424308144	6.02789278520207	5.84731995031509	5.6377766632827	6.18110857710056	4.59964474381241	6.63766573441477	6.91029779392284	6.24279816289994	3.24009880749575	1.66050029026225	2.75936065197181	3.65936034478065	4.8561325143736	4.62469177888197	4.61423848350376	6.55464588162784	6.6774571843156	7.22675880714724	7.32498828605276	6.70755776731464	7.1822111489731	6.91128646182661	8.24737127489419	7.66763416312681	6.40895511843005
MA_10179679g0010	5.74339185090287	5.78187128375945	5.94931832380993	6.04409055364424	6.53233320062837	7.36188210648191	7.42268213237225	7.78339822692805	7.88409348543402	7.96445953079985	8.24931009223651	8.86519985071194	8.90430891099261	8.957968783141	9.18467077480867	8.70972359589216	8.29604511699621	8.48304548176636	7.41012629387239	6.854610375348	7.20266908020229	7.51491178641309	7.11807566131591	7.53355937233669	7.71840709787051	8.06518539771229	8.44677256403311	7.98399475164846	8.3877313097035	8.44782760989874	8.63986402857731	8.46480872628374	9.31105923295745	5.93860550077299	6.12136946204802	6.6672143801865	6.84892969216193	6.46237353607783	6.70496877828639	6.94215762999732	7.4669386942212	7.6746020380494	8.86056517165237	8.62689670158882	8.00115470708543	8.25179111462149	9.05623193699195	8.51686782101437	8.53407976436347
MA_101796g0010	2.83514142646504	2.83305563707897	2.85553866301372	3.38373137162403	3.70389012687843	3.38639039406751	4.16672649997415	3.8315496725497	3.34147382346198	4.20091534369005	4.2281101505785	4.80186356542799	4.46654114056485	3.98310512786051	2.48636063140472	3.4293316579459	2.51996427599985	3.00774666903946	3.85473999243115	2.82084301565615	3.38572325328179	3.72813360500363	3.73395367699692	3.69326606584345	3.73117301923099	5.07404808531489	5.92662629301343	4.16863879505167	4.12158067522985	2.82184460396238	0	1.53494568911565	2.57352026516596	2.58986061786484	3.00426449066915	3.44734861935324	3.89745654941026	3.414422179871	4.46861529541889	3.55061019931881	4.05001500533884	4.168301193612	3.38502088626092	3.94009151532144	2.4208498559395	0.890527597926064	0.931825351326463	2.39508355547014	1.71166201890271
MA_101803g0010	3.25038253294952	4.02078996778865	3.62465511389885	4.21920170994877	3.65549897549966	4.06995489734011	3.61844468024538	3.05321109585279	3.58274967018385	2.5009435929806	3.10457169449773	3.6967635795571	3.45656583832221	3.14162360578908	2.64443141517497	2.84401371031489	1.65474023155784	1.35495021079259	1.68930622955224	4.01700734682611	2.24378563500784	3.03706561425796	3.80948157856465	0	2.74795794422364	2.09074479354163	0	2.8052080000387	3.62998009304209	3.48239149426124	2.68930021549551	1.9293756003209	2.62945258916115	3.58660038328145	2.84588050271862	2.93640924231611	2.94354230675253	3.85974466214064	3.49827429219119	4.13246466406888	3.22478202792928	3.65660509982334	3.61964613668736	3.7975507373877	4.46098605467757	4.26693427974634	3.39818690424322	3.41046266130999	2.72034960804033
MA_10180594g0010	2.83514142646504	2.83305563707897	3.04664117227595	3.43683407736908	2.11521399633752	2.16268538979249	1.35046381027755	1.95709862309276	2.68240478876298	1.4489297506093	2.62200608649823	2.05676490278618	2.2676618898534	2.47407846005398	2.64443141517497	0	4.09532086534209	3.68185835257563	1.80969837652089	2.26504604146993	2.41956716353572	2.15057667861386	0.848102153920969	0	2.0080694503509	1.43213841742635	0	0	0	3.04423754532603	0	2.97824951677503	3.16756464317579	3.36116437551328	2.46137522925814	3.3589037575612	2.1442386520125	2.17463773900756	1.34829592424947	2.65468702591852	2.47187111716425	2.67508907220815	1.52217208072002	2.22030113310896	2.88235956288081	2.1802289375955	2.98551840834171	3.49145378608843	1.88987409034373
MA_10180837g0010	0	0	0	0	2.80395313234407	3.32228444013053	4.12825872045916	5.32070766530994	4.80951834284764	5.19012319705201	6.75533928319988	8.19939404651161	8.2801003264871	8.3766696233076	6.55489607440353	0	0	0	0	1.86554334128377	0	3.09527900131254	4.0147112747842	5.96704305560544	5.59614387513535	6.32242935298014	6.93708522756928	7.40742036737664	7.75028011895018	8.18763426437151	0	0	0	1.20473274005137	0	1.43360938752355	3.33716024819777	4.9528767304057	5.19813529303969	5.34843757127314	5.72858708926167	7.54846113049167	9.29895741721056	9.22047859290697	7.73947608081948	5.53661414571845	3.8535390358254	1.82555663725634	2.18467423776675
MA_10180966g0010	5.92145081278246	5.13228974548985	4.9320006416392	5.58909581787659	6.23782310761998	6.03240679494619	5.14635209828619	4.8968032975189	4.55213251538047	4.87649955207106	3.94206984261829	3.80039395544121	3.52181043214868	3.14162360578908	2.78613670154623	2.42215320104393	4.55228626354473	2.720818603587	6.16142129750536	6.86821327651331	6.97484644431182	6.16221695350135	5.86232574396994	5.52448931295027	5.60579162127306	4.87798063382285	2.56494256446498	5.61870758932763	5.73815210222472	5.11651055231679	4.62625868396504	3.51617254253264	3.40663687675908	6.91812125868109	7.16394381841228	6.87376759096395	6.5802417870778	6.58258546812815	6.09118166468815	4.68931653112402	5.06668370957126	4.68633014203917	3.72388084486173	3.74669088628133	3.28804363977661	3.0991103728554	0	1.91220351176728	2.96335622459398
MA_10182517g0010	2.56931446304209	3.17572519416314	4.20236902390617	3.53742491929715	2.50299792970192	2.5561078941279	3.08351611035568	2.61287747382412	2.96710556149299	2.76260527681405	3.64110345484921	3.52565286197001	3.24060725457206	2.84767057772602	2.10036854518713	1.80169828035436	2.95154485278723	4.01530375505592	3.6030805556289	3.25842626088838	3.06436301466492	2.45479428512163	2.84713980526596	2.8818097311378	3.45853959951552	2.77457350412874	0	2.4172423913109	0	3.2361010363185	2.39610629493242	4.28955087490568	3.49790394456329	3.9751957193717	3.91168741576472	3.16346066670315	3.58187432458939	3.52227430331224	3.15858264419641	2.93775109127223	3.35306740711283	2.67508907220815	2.81654229946097	2.73123586296242	3.73734862796619	3.64829941399135	3.33725879999505	3.35377815459557	3.78477628545339
MA_10182777g0010	3.33750977235728	2.26331615570235	1.90659916874401	1.2328414378363	1.55667095853562	1.59416312616605	3.08351611035568	2.95550720488988	2.17759076320203	1.4489297506093	0	1.6415530542448	1.39343760016343	1.03185198507988	1.85374311067003	0	1.37387219716195	1.35495021079259	2.80189827407768	3.62450783894666	3.5038438420946	3.53296897100471	2.52050467902886	3.85969159829592	1.73164562111318	1.18440055828382	0	1.99828263491432	0	3.44420326746849	2.62170074247288	1.64643125865022	2.57352026516596	3.28957124333963	2.56809258563914	2.44881309986811	1.02779113350168	3.07870681582093	2.59929048740206	2.48780491438403	2.12135106516376	2.73562429496504	2.93855446387145	2.92936196980844	3.03101646250078	3.0303241370121	2.90319282904743	2.20949075523321	2.96335622459398
MA_10182847g0010	3.05809046458488	4.11808695210247	4.27948522271185	4.54168958236926	3.92392043634827	4.06995489734011	3.50243617757305	2.95550720488988	3.27414025691697	3.25850972699965	3.64110345484921	3.25978562528572	3.31631602059665	3.38459106449693	3.33563416569206	1.80169828035436	3.12564643403297	2.82319382736857	4.02379166988465	4.20082301641848	3.61289080036094	1.75230766785514	3.17021968356408	3.099239294906	1.3711196648938	0.848915485943039	0	4.21935930187577	2.67623697857581	3.7865453687307	4.24247037555756	3.01627159844105	3.94875360999267	3.85703652552386	3.60466273807227	2.89470546172912	3.37481274906862	3.65441797429011	3.55743124381792	3.43554526187673	2.92670035629658	2.15306847650348	2.87888646118779	1.63986424753264	3.5054127691278	3.55417607802009	0	2.7927499544203	1.24370353174303
MA_10182874g0010	3.77101621121661	5.13228974548985	5.67342945123172	5.67925677780961	5.36738989376244	5.46891538314293	5.54623623511936	4.73207314697177	5.47655455715151	4.90320432264736	5.22808592625845	4.26561144989072	4.04886117433063	3.77282348013794	3.65955517002006	0	4.55228626354473	4.97186087336694	4.00083028559996	5.50952971301924	5.67818342202656	5.09960209344412	5.83561269217956	4.07782063560254	5.2718445525282	4.80620490792466	3.94672825603719	5.70998339377966	5.09861512462474	5.64521324207328	4.57482785579279	4.88344247835697	4.29100723528434	5.90341425269096	6.94624670691407	5.02732905447237	5.57799562507165	6.51512428262742	6.26859252879058	5.65962598267793	4.60443935884811	4.89535304084066	4.27343308641147	4.43270128699634	5.2546291431273	5.43530591537954	3.93763696003038	4.71788267179157	4.63690157771085
MA_101835g0010	5.46556466403966	5.06897709586021	4.86696895649598	3.84223921046275	2.61083042639103	3.03203866836988	3.30844376662216	3.38761728556238	3.83618369026176	3.8061523398785	3.02051884059835	2.62274793397368	2.09960387063424	1.03185198507988	0	0	2.38683052189111	2.48987773624912	7.56629590598497	5.51818741058765	5.96365948911519	5.50107719894285	5.32298005957069	4.88255326216027	5.11848842731177	5.04316864789325	5.00933130448328	4.47019419726077	3.46018773564546	4.25031906092991	3.47510563603433	2.93916351976194	0	7.21929988284152	6.23566202551183	5.18872983544859	4.53176789315513	3.55647868312097	4.19973251099958	4.09521172683117	4.56995824614873	4.14662701233972	3.50717243083424	0.979644305840333	0.890792538224345	1.70796250190329	0	1.73233567955357	4.38684198831139
MA_10184136g0010	3.57071892105867	3.04854134785312	3.10494837611716	3.58517012132769	1.77238312790533	2.30710362451521	2.03986877964987	2.47662720378555	2.32268593426246	3.08063725547124	2.62200608649823	2.05676490278618	2.2676618898534	2.61024220022492	2.10036854518713	0	2.07245278089641	1.85660191766129	3.37105034392327	2.42677312036443	3.25684803143758	2.91282675408651	2.21074678571966	3.40029495201135	3.65845648163655	3.81194810352179	4.05750732493694	2.66292998105833	3.91876695175896	2.93747099143359	2.02004756256583	1.10973040308986	3.16756464317579	2.46272595042706	3.21258527584936	2.32620744908976	2.60173088526722	2.87501940232009	3.23336831342902	2.97978806298568	3.08364412106049	2.79361351167632	3.05074250049507	2.83383407960877	2.71587975470333	1.49873537064025	0.931825351326463	2.1413375542167	1.88987409034373
MA_10184261g0010	2.70863621005985	2.57777749345805	2.985801515851	3.14880510782042	2.11521399633752	2.66532966736909	3.50243617757305	3.595014710672	3.05038580759276	3.17238142145853	2.83553375215983	2.83631031622792	2.88895257800884	3.05033385306585	0	0	1.37387219716195	2.04612220584658	1.22665596305332	2.7625287749315	2.04089169031363	1.89953382816091	3.91577494508949	0	3.22575307929084	2.52250571984654	0	4.03338228085515	2.44767037236234	3.19053205841733	2.2214847401752	2.6782870096561	1.72218839544737	2.46272595042706	3.55486030632157	2.32620744908976	2.1442386520125	3.37656859455148	3.82115222939107	3.17289693514307	2.30814069888471	1.84496006029314	1.33238311092502	2.22030113310896	3.28804363977661	2.80095746179628	0.931825351326463	0.644562934733157	1.50205886517651
MA_101842g0010	1.49446105692872	2.26331615570235	3.58453655500122	3.48802006883202	4.0413251957718	3.18462773104988	3.67308524296138	4.61074362306447	4.49462573650377	5.51828595962363	6.04007236317577	5.46704580523162	5.21887791929877	4.91908232996193	3.33563416569206	3.65067499299339	4.69545470811829	5.65450824264576	1.22665596305332	4.57794336782285	4.13462293575058	3.72813360500363	4.27612874094123	4.97576136770617	3.65845648163655	3.8836985009185	4.19302790649262	6.32662033066063	5.03993405208392	4.5652800252296	4.10400557872997	3.94480796020995	4.35712143883055	2.91290254621107	3.0771940290458	3.38900296156447	3.97266340942484	4.13253137179557	4.46861529541889	4.77410643539991	5.50987434987103	6.30299728199723	6.38809285161414	5.06994988991663	4.1762179625245	3.0303241370121	3.8535390358254	4.1182587361304	5.94613978042876
MA_10184397g0010	7.67833950261085	7.70912482136716	7.67428693547129	7.63410974820497	7.38655545885013	6.97475199741047	6.32521364416233	6.02513836064662	5.81826653597561	5.68134110933888	5.87290813476906	5.95433145205528	6.03275222649764	6.12451991892536	6.15631863473256	6.32203058067287	7.2343322768441	7.0851041662989	8.60398386920227	8.28904668712873	7.76655175838364	7.24077971968395	7.26542273943536	6.96239083910852	6.91181486524771	6.88461147640747	6.90300660601814	7.04694612072668	7.34876516888878	7.40641428366133	7.8469515649199	7.70689422332883	7.33790139542217	8.86559062714992	9.03846471491273	7.70879350218184	7.46069327898456	7.88730327852907	7.38167528105936	5.68484847666938	5.95892645396648	5.82024430692208	5.28137085985422	6.57608191086012	7.01669945285944	7.2868417926555	6.66895741247396	6.26446784904977	7.56156294449339
MA_10184459g0010	2.56931446304209	2.90864680881357	3.50073636542868	3.14880510782042	3.32444518622049	3.32228444013053	3.44067537497134	3.1445443245524	2.96710556149299	3.33968325183388	3.02051884059835	2.83631031622792	2.98548403173973	3.14162360578908	2.64443141517497	2.84401371031489	0.98911460110382	2.82319382736857	3.95377204738266	3.83419726318281	3.42619969365889	1.89953382816091	2.84713980526596	3.22746728116397	3.12070986739863	2.42694223997349	0	2.99449955076351	2.44767037236234	4.25031906092991	3.77900515657204	3.05328777579418	3.90513939276814	2.96011483106075	3.69932749466135	2.61408432292761	2.94354230675253	3.414422179871	3.61422516960546	2.70607735345475	2.01684781887739	2.4755487542486	2.27636726995353	2.3673097472459	2.62444410794052	3.55417607802009	3.33725879999505	3.03017803674147	2.96335622459398
MA_10184802g0010	6.28909397685798	5.75196345948394	5.73845247896746	5.93852871106955	5.7914274480138	5.89725525473258	6.49306907882578	6.1390802975937	6.31764777283946	6.09411757213053	6.18033993692686	6.60799113334119	6.62539698038649	6.65434921587124	7.39038643173273	6.63680844653064	6.9619595630833	6.77719907142133	5.37963893107257	5.85530360820071	5.61882235625803	5.73573270995228	5.5913587916418	6.54285238766124	5.75197150649234	6.48049384065865	7.10065788501937	5.78746510994965	5.99642054417418	6.73107934986354	6.90337657071928	6.33824130041766	6.7143190726959	5.49423032917194	4.83833341334266	6.17535157829354	5.9120046641258	5.6556746965301	5.00056482175316	6.1777069559941	6.21988427377201	6.93061695275609	7.20779712686158	6.33194428278265	6.37593385135976	6.52431672309891	7.15771882594555	7.02747547771368	7.0314215403408
MA_101848g0010	2.03603608944186	3.54775674907233	3.50073636542868	4.24902152022337	3.96413509576917	4.7639853692677	3.37610240901871	3.31114842033302	2.68240478876298	2.63801379926237	2.22175889786138	2.2224249935589	2.09960387063424	2.15173004629322	1.11728764869857	0	3.54714364683759	3.62716465154598	2.43204494814343	2.93059610082992	1.0821408154708	2.54257407715367	2.08898211923138	0	1.13280003866055	0.848915485943039	0	0	0	2.13014305713934	2.55058732732166	2.81485772444104	1.92483212221642	3.05000561494682	3.0771940290458	2.66500461891373	3.33716024819777	3.58987960359713	1.8479785570264	2.97978806298568	1.63808260490382	1.84496006029314	1.52217208072002	1.63986424753264	3.16539083219738	2.42024316363792	1.29673265325302	3.03017803674147	3.40591569454091
MA_10184926g0010	3.15751950550966	4.50107578738714	5.02435131027496	4.63488669631195	4.46167414132786	4.58586491684429	5.36012149548046	5.32070766530994	5.36880574809529	5.12357274812129	5.49706377503003	5.35296138068002	5.21887791929877	5.06437139890395	5.22004356053452	5.53315582410158	5.2898229107625	5.01487607493795	3.4066121008679	4.52730928364115	3.95364001321934	4.8048100782716	4.94368038881051	4.40771519098733	4.80317238397648	4.01722507387817	0	5.6741635562696	4.65286795078958	5.33938116997008	4.55726710611689	4.82130165265036	5.10760052722511	3.52575763601489	4.56570769960954	4.42312334914403	4.97028385206504	5.00302873477591	4.91326505694791	5.30841648571331	5.54575894140022	5.43076249537514	5.58643513517518	5.72148045392147	5.34125740717789	5.25378896379717	5.00902209728436	5.32661249805314	5.36098518552402
MA_10185064g0010	6.75625199929891	4.70240444231418	2.985801515851	2.60949366880595	4.54339688168683	5.36238262694552	5.47158651212324	4.8968032975189	5.12563390398628	5.05379771648137	2.83553375215983	3.8970093073288	4.76317607961947	5.35536179367475	5.14486720700699	5.47680020549585	4.69545470811829	3.92769973334805	5.13881197281095	4.06521886163117	5.49222145314302	4.85555959662723	4.72802196825347	3.50480731610933	4.81986172942046	4.40569516225879	3.74058828754143	3.68133179107312	4.26540655750478	3.62563985738398	3.58377544725478	3.94480796020995	1.16376998725023	6.77297365412628	5.0317037928686	3.55730223328075	3.76258852794783	3.80403088456786	4.74646012778079	2.1534028638253	2.98099616628342	3.49380060713846	3.68997599184007	4.26265291973035	3.82049528329261	4.14357721697697	3.76418033058575	1.91220351176728	2.04573373004832
MA_10185385g0010	6.2113118089513	5.01959637314154	4.94780967350442	5.4551280854304	6.61011413321308	6.78166814321869	6.95960622511033	7.04459781014997	6.9717491559576	6.92473712830081	6.72293660755799	6.95369018048609	6.86251171188476	6.77175904021162	6.16901530430511	3.65067499299339	5.41085042934782	5.62706180724964	3.97749458075055	5.67351286942445	6.20184967507627	6.24694408618075	6.63571147985022	6.68751294900304	6.74727870462546	6.57520323617985	6.38034098221332	6.75719228798732	7.34069119473195	6.19413066955708	4.62625868396504	5.56509577988521	4.27399164899211	6.18317539963325	5.3972982519342	6.66111729205925	6.88168303936897	6.93851172502319	6.33722090224282	7.33751366028572	7.30108063435339	7.60500946551405	7.41026687570557	6.85217655894303	6.46860600939995	6.1775521538451	6.45123376209517	6.33145576796992	5.94613978042876
MA_10185649g0010	2.83514142646504	2.66823865067077	2.92219191244286	3.08339911096346	1.2901557044893	2.43735150969807	2.03986877964987	2.73677053800644	2.68240478876298	2.5009435929806	2.22175889786138	2.73366037591153	2.88895257800884	3.05033385306585	2.10036854518713	0	3.04129909778073	3.31682797138531	3.29712886919477	2.26504604146993	1.4982645227437	3.03706561425796	1.18329463684101	0	2.12646327322837	1.63372842527397	0	0	0	1.91113134683114	0	2.01095208231202	3.12984635906586	2.16542982829458	2.46137522925814	2.38891093613322	2.23224842014782	1.97630384314806	2.20137443013881	2.60129609204774	2.30814069888471	1.58655602184455	1.52217208072002	1.36114818263094	1.70843294965502	1.24088041590071	3.0632622552663	2.7927499544203	2.80617143964369
MA_10185839g0010	4.19853859701551	4.50107578738714	4.67131169705209	4.92042149169389	4.59540636424725	4.90086443653695	4.24069803162931	4.25325987413895	4.40380566124161	4.06531020142555	3.52478789361004	4.15296040624266	4.29157491402909	4.43974952433378	3.1408512022052	2.84401371031489	3.42009660991868	2.61021959130661	3.13655264223045	4.22222724503232	3.54112981426472	3.76415268143886	4.42720842748563	2.52595025930975	4.04780794091371	3.33585097956735	1.26346737012641	4.0890261305145	0	3.95837982216968	2.47555182003736	3.84388668087481	3.0512285725395	3.67324872013399	3.21258527584936	3.73137480883543	4.04411434002885	4.13253137179557	4.04367820416511	4.40006035061117	2.81131105814905	3.77465055073048	3.42691786026978	2.62038244440301	2.80162069003822	3.0991103728554	2.62208596030879	3.10112623562803	2.53073712509977
MA_101861g0010	6.81752845250409	6.81962359640366	6.5656542308467	6.2856413743964	5.92933500590797	5.62187484691603	5.65817435469018	5.79417431828986	5.88681825014812	5.69667638823765	5.52741289156254	6.07229887412205	6.07650352928709	6.09101745615789	6.53541817695309	5.63965863973941	6.15762903873653	5.46598634861089	7.32750707900861	6.49128388383818	6.21907994701161	5.76255078484955	5.76185924966855	6.70393625773823	6.19696027565629	6.39142776582057	6.64474241123872	6.15536247974315	6.7360885586541	6.45448011931148	6.45545114043446	6.25067040641643	6.20239793670422	7.22643527631482	6.64908441696964	6.47901059340754	5.72967401164415	6.34585980993132	6.35387960827076	5.71576841395756	5.96556373932651	5.5833747808429	5.58643513517518	6.64677068998152	6.76331332317662	6.68735309477844	6.05170854935571	5.99739992374052	5.73751375606088
MA_10186297g0010	5.40693643196853	5.00275251924074	4.8835043870131	4.84445391544565	5.01355453666491	5.28115758370888	5.7367691275856	5.90141475552772	6.06502319447753	6.05895513624774	6.36806689032092	6.57929725620025	6.41999492532433	6.2308867006451	5.90629527379919	6.28969172598069	5.32545178406377	5.21256099241002	5.20038730390906	4.83539378671682	4.80231141014116	5.47968288051548	5.70395756900791	6.00288721056784	6.11827627772774	5.43673902120628	3.60090693935718	6.67804244897103	6.83136734614575	6.26103349484343	4.64300146351019	5.76524818422666	5.29604711987165	5.68593635494869	5.54400032687339	4.98886602214294	5.22652608290514	6.45788930190271	6.10108364686372	5.78737786454164	6.07396012175597	6.222655550975	7.0170682930646	7.22910973162179	6.67716768226552	6.61972363419991	5.19074313701814	6.00653959016532	5.41546369920442
MA_10186842g0010	0	3.6383052451768	3.45690674822821	3.80248386159439	3.26088992231534	3.25513375204422	4.00624169727033	2.15405025644871	2.96710556149299	2.34842577186181	3.46285492734216	2.62274793397368	2.2676618898534	1.95493490232544	2.10036854518713	0	1.88109085378092	2.61021959130661	1.55532057477695	1.97769908488051	2.24378563500784	2.54257407715367	3.38401171368758	3.28745543731356	1.8775314797107	1.43213841742635	0	2.22438991864269	3.91876695175896	1.91113134683114	1.90607847631797	3.37805991828906	1.47800038855106	2.39437900937958	2.46137522925814	2.50616785212375	1.94794975405356	3.37656859455148	3.37200784868283	3.09881132494964	1.47944529832844	2.79361351167632	2.7512603163678	2.3673097472459	2.958666378985	2.95798285009402	1.56439199431784	2.65681170972433	2.53073712509977
MA_10187020g0010	3.89045576274039	3.54775674907233	3.54325384823232	3.21130406043251	3.32444518622049	2.16268538979249	1.85078859190396	3.1445443245524	3.05038580759276	2.87688070546896	2.93109303657528	3.58500509505544	3.80952008259295	4.07768683509987	3.50680910732962	4.92302009213092	3.77155342663307	2.720818603587	3.6030805556289	2.98239058470708	2.64652372381434	2.77640631541613	2.77245445148552	0	2.33519028101464	1.80557067296034	0	1.12672804421613	2.67623697857581	3.65930682357448	2.93076749746422	3.5678634353522	3.55564435192122	3.52575763601489	2.75936065197181	3.05452863602161	2.53548653160902	2.98057233073081	2.81174843153386	2.29739712019066	3.13228097359631	3.27004553361883	2.81654229946097	2.92936196980844	3.09981074879493	3.0303241370121	3.76418033058575	3.26425175490904	2.42501314313945
MA_10187078g0010	2.03603608944186	3.40010220256324	3.54325384823232	3.27114881142758	2.50299792970192	2.76649629920836	2.91066672439578	2.85044328087443	3.05038580759276	1.04514849431063	2.36883213558277	2.3695277446963	2.55093470152073	2.73406151287969	2.64443141517497	2.42215320104393	1.65474023155784	2.48987773624912	2.90597701277437	2.87680243111814	2.24378563500784	2.25992046763209	2.91801062064854	0	2.74795794422364	2.09074479354163	0	2.87120885251944	3.33454481845287	3.93113700080399	2.87422694748147	2.52662035786394	4.43570053735352	3.49433090447688	3.14651837625338	2.66500461891373	2.39242239092079	2.81907946760631	3.66883992017016	2.894407270294	2.74980369619942	2.05839347706587	1.33238311092502	3.10278757585943	3.22805033508454	3.97276488513885	0.931825351326463	2.8352438939028	2.62882370027783
MA_10187685g0010	5.54020065017359	5.66903629413992	5.88513589788889	5.77437305365491	6.05519652818395	5.8303314117273	5.71104403937614	5.09067949489048	5.32004160891768	4.9804690098404	5.03027903300895	4.98820174212446	4.89131885302616	4.81337922364079	5.58479694300284	4.83602995779272	5.49147026674727	4.97186087336694	6.35875557912294	5.80666944127204	5.93613623396145	6.0433321419719	5.55905965070998	4.63063342180705	4.42084505542217	4.01722507387817	3.33247138645797	4.31571814244777	4.65286795078958	5.04232135183167	5.37178650527187	4.971896068918	4.75035668323227	6.08189401979724	6.45376599065398	5.88745091242328	5.77223113488317	5.86663654347056	5.99886421861057	4.7974418171535	4.38393172822636	4.36873536500824	3.88228230395727	5.18850455163478	6.24730342264045	6.00272922936092	5.8929638435854	5.33389482139687	5.51860641505226
MA_10187879g0010	5.12107036224784	4.45223087943284	3.58453655500122	3.71948945179052	4.07841389355625	4.35096157245578	3.77645786317963	3.98633583242263	3.12899258513515	3.7481637740774	2.73290002574442	1.86649800600486	2.67306735651232	3.22734570136706	4.33846946485962	2.84401371031489	2.64119552474785	3.17075621564821	4.77042601090497	4.74969281940554	4.84737773261235	4.56150999016923	3.33351907649428	4.74100648845877	2.59751342485568	2.52250571984654	2.45830830024732	0	4.8480134870437	4.11177111319047	4.53948917516317	3.15881298053141	3.52706737498153	5.22633377212834	4.79633444668467	5.29498656315067	4.25942373918154	3.58987960359713	3.23336831342902	3.68246879561087	3.71230560725133	2.90278090588938	4.20328094700918	3.74669088628133	3.03101646250078	3.40016016934695	4.86662822104608	4.1182587361304	5.69410966517186
MA_101879g0010	3.89045576274039	4.45223087943284	4.39946273168254	4.44202811505271	4.46167414132786	4.41338513378687	4.59084233839477	4.12600302525919	4.01083044316783	3.62459534326673	3.79950236663493	3.39894642938466	3.45656583832221	3.52610917227682	2.78613670154623	0	3.28053198561727	2.82319382736857	3.00281243281702	2.63793935240459	3.11501005196609	3.35490969767963	3.73395367699692	4.67580399271529	3.83373786156436	3.61500271782081	3.39037669398439	3.88400382998442	4.36454041131709	3.59115752883305	1.78066359771996	3.43492856135372	1.92483212221642	3.64494769940314	3.21258527584936	2.89470546172912	4.08984152566827	4.28247169226958	3.55743124381792	4.41523814228071	3.35306740711283	3.88367435004594	3.50717243083424	3.46097611360105	4.1117938785786	3.28732273596668	3.27358804656136	3.29472832011339	2.62882370027783
MA_10188244g0010	0	0	0	0.884595732307372	1.55667095853562	0.950643189613168	1.85078859190396	2.47662720378555	2.78394707850648	3.08063725547124	3.25895080433546	2.93188393481921	3.64394964443436	4.20879238610507	2.3073417949878	0	3.42009660991868	4.24993093904076	2.20062737193658	0.746902391480874	1.65855461490608	2.77640631541613	2.84713980526596	2.95810867054729	3.06509048452206	3.05201541605193	3.1429887567058	2.66292998105833	3.2672770601058	5.18706475944632	4.55726710611689	4.74524085275472	4.86826569038317	1.37880144509709	1.73991881752208	1.1277888247423	1.02779113350168	3.21413093059618	3.30438731477585	2.75561781867205	2.92670035629658	3.05199370772611	3.61964613668736	4.96310688982341	5.11406039156744	4.630483084252	4.05518368125773	4.42201497524454	3.51050346773197
MA_10188586g0010	7.78955570481317	7.2734409809151	7.35112408172445	7.20028798543595	7.39756415180992	7.47935714044683	7.90615590452867	7.90433105986954	8.23897197920406	7.76074994378388	7.71920115672084	7.53092481316861	7.45797028141422	7.38758722798737	7.49994958941886	7.90446395260714	8.33368782775871	8.78408566957649	7.30667418061653	7.19673227962987	7.27309409335853	7.48302596033937	7.50175950462218	7.66518769122581	8.0273249393297	8.15990243898883	8.35432531022184	7.48438959828603	8.07380499402672	7.70757268898942	7.78428939677928	7.58922290753216	7.00659044561118	7.32943566844958	7.07463548941815	6.9407313186997	7.20004544880118	7.16446119511698	7.44134276586425	7.82949562580767	8.10625310393574	7.51723017886579	6.9930801779497	6.56881869533269	7.08101201391382	7.33332053092383	7.44197821733814	7.52230462552222	9.09732251547774
MA_10189019g0010	4.10302215765624	4.98570929117004	4.78131606381156	4.49272265902779	2.71077550637978	1.59416312616605	0.971698417308267	1.7235397937163	1.82707832296527	1.4489297506093	2.50132425854228	1.86649800600486	1.39343760016343	1.03185198507988	2.10036854518713	1.80169828035436	2.51996427599985	1.35495021079259	4.23518413133132	3.37850229928855	1.65855461490608	0.8215763445287	2.32217366638742	0	1.3711196648938	0.848915485943039	0	0.806574412122977	2.3170560550908	3.04423754532603	0	3.08935132548721	2.45424926462851	4.42009386576846	4.0614355928413	2.89470546172912	2.23224842014782	1.74095388384937	0.97008687863657	1.80584862708062	1.47944529832844	1.58655602184455	1.33238311092502	1.36114818263094	1.88638511681607	1.70796250190329	1.29673265325302	1.73233567955357	0.892611464272902
MA_10189121g0010	4.24401224574105	4.34925719423872	4.44478093229308	4.65727178881277	4.25069610651205	4.25192180399066	4.12825872045916	4.81679403713327	4.40380566124161	4.73499507811708	4.80090533389209	5.3698226125204	5.29496137623643	5.23776843559194	5.11891052061515	6.15255708169612	4.7489564120677	4.35426289312396	4.36656516639171	3.68763005002745	3.64745850823172	4.19141060585957	3.65420202760019	4.95759628006231	4.28303997256823	5.24659227552184	5.96489250839049	4.82117509076678	4.77789874373897	5.18706475944632	3.4369526598784	4.51588231026266	4.13007264822788	3.5565043942807	2.92732142356787	3.55730223328075	3.7340159648023	3.65441797429011	3.61422516960546	4.32166764015972	4.67101593193575	4.92106236801326	5.69241810350661	5.54019202346072	4.72026861588705	4.07767587416031	4.32835549806075	4.42201497524454	3.7425749354392
MA_10189275g0010	4.85464336345316	4.02078996778865	5.1929843290675	5.0944602337938	3.3852666099455	2.16268538979249	2.20456996296912	2.32508738535563	3.12899258513515	2.87688070546896	3.33023342386421	3.33107678273437	4.17534763752085	4.7856942153861	6.05050827166939	6.47366732289625	5.34294120199703	4.48253456782016	5.21039874216401	4.40172627360077	2.71450247436416	1.38814703942516	1.18329463684101	0	0	1.18440055828382	1.91781351304561	2.32430429946429	0	5.41969602579507	7.29048320149456	6.0577556899097	5.58473631200071	4.71930861050831	4.75307270616661	3.70777186579211	2.99314027397379	3.77533717272758	4.64167316009012	3.99760712075226	3.03326054674507	2.15306847650348	3.05074250049507	4.26265291973035	6.36908086700732	7.49302369142256	7.36090732829241	6.98880586444468	5.10328794568853
MA_10189662g0010	6.76405543011198	6.55106768838723	6.51354473847695	6.69511142388954	6.45011755025085	6.28651434623183	6.16394065958525	5.87534311435218	6.32590040139998	5.71185025345299	6.23651517608361	6.20031106655775	6.31433400940318	6.44047765192744	6.09110235657825	6.07876787694782	5.9790720265988	6.1833706705744	5.00715258433144	6.13398525293769	4.70770966686401	5.11356436730986	5.29709720404473	4.5601001782611	4.90052325227885	4.16832593984747	1.73753176582105	5.52125912888499	4.97875977023264	6.47341160951473	5.36171743824677	6.78835578106508	6.51926671584306	6.25006460333805	5.45238762683448	5.46569141913845	5.05320522849451	5.83239634230203	4.49894423030051	5.6012081413667	5.01639414470795	5.65402033062554	5.63154531925609	6.35746081739498	6.92155472976059	6.66516040685022	5.90341416973227	6.22194438886761	5.11979215910556
MA_10190246g0010	2.70863621005985	3.04854134785312	3.45690674822821	3.58517012132769	2.71077550637978	3.18462773104988	2.60285311066939	3.23030529679823	2.5727552280362	1.97776034133481	2.50132425854228	2.3695277446963	2.09960387063424	1.72157863259708	2.48636063140472	0	2.38683052189111	2.21117915925581	1.91930467461252	2.7625287749315	1.79960785807747	2.91282675408651	2.32217366638742	0	1.56554225340442	1.18440055828382	0	2.50417011788435	3.12227997960052	2.02532428481101	3.18353613753364	3.05328777579418	2.92435063512333	2.96011483106075	2.46137522925814	1.86985376262291	2.46584735497791	3.03049920736869	1.62482755807715	2.48780491438403	1.63808260490382	1.72270990796219	1.82733303999658	2.05475473515552	3.40089237805216	3.22733574158662	1.29673265325302	3.3245614134191	2.62882370027783
MA_10191230g0010	4.41273653153942	5.88651281583379	7.38341911090845	8.10567983789634	7.97193775631935	7.28484772694503	3.30844376662216	3.31114842033302	2.68240478876298	2.5009435929806	2.36883213558277	2.93188393481921	2.78521831269854	2.73406151287969	1.85374311067003	0	3.66376226912007	1.63261418902818	8.20929105991226	9.28062856795599	8.98221842668989	4.60172574618491	3.80948157856465	3.40029495201135	3.8982385884944	3.48227743479074	2.84253383637422	4.47019419726077	3.62998009304209	4.01135718340139	4.0547097094171	2.72532908161857	2.01499982321235	7.79223053266328	8.08588314783674	9.04983225692452	8.63455660954716	5.48099735347292	4.40596639436566	3.02059699505301	2.30814069888471	1.84496006029314	2.27636726995353	1.63986424753264	1.70843294965502	0.890527597926064	2.62208596030879	1.52063929548906	1.24370353174303
MA_10191277g0010	6.00286046372225	5.69021956527668	5.87690842870362	5.76410921885746	5.6013102798247	5.99215442002281	5.79914253271448	6.12808279140105	6.03513318563993	6.1170917330102	5.77513916889027	5.77613177382373	5.50172075196021	5.15367753724816	5.6405724320745	5.78597135753562	6.13773419114579	5.98148246946142	5.73202255209491	5.92856119923597	5.91514344720463	5.9296206129452	5.9143114474371	5.68757341175468	5.5864311210341	5.19134253519152	4.53640851647412	5.4803569722497	6.45115958455067	5.11651055231679	5.86063401561892	6.03514309044047	5.18232491263776	5.59326798863386	5.47916224297807	5.75629007759468	6.14032936848354	5.48981332109973	5.62622230723218	5.95741711767148	6.14584817128082	6.00573958386394	5.80695619863002	5.82267655216914	5.44921154100372	5.22371633636738	5.90341416973227	5.69220238667912	6.35424932429632
MA_10191747g0010	2.70863621005985	3.40010220256324	3.62465511389885	3.58517012132769	4.11456658997751	4.28570014894153	4.82495673815397	4.94777423667254	5.43135922221617	5.27432892559182	6.19930918503946	6.23751775198746	6.40291361086586	6.57579826792243	7.12317433621017	6.530122969664	6.60431766006483	6.1739201026821	3.77568515136647	4.28458802568184	4.39995546377464	4.62141951271177	4.94368038881051	4.82358654745258	5.3195382950866	4.65092768908145	2.92392225115893	5.77905881956526	5.54077112837953	7.07575546800308	7.0421745136321	7.06993789004251	7.55541914499331	3.05000561494682	3.50325006149097	3.63452349042884	4.13415434120982	4.74751561637128	4.1622826621056	5.00207806282327	5.06668370957126	4.59340385358295	5.53986748827871	7.18228712038376	7.82458366382853	8.03096992494014	7.89885895414915	7.55069258711867	6.88474529088145
MA_10191900g0010	4.63363508025553	4.84157267207984	4.27948522271185	4.74348284567741	4.07841389355625	3.25513375204422	3.16255180899362	3.38761728556238	3.46723309534849	3.33968325183388	3.02051884059835	3.80039395544121	3.95787185703893	4.1664089257067	3.65955517002006	5.0826608384114	4.52185865932211	3.78532690367137	4.29296884085461	3.94150195456919	3.74639814662129	3.09527900131254	2.77245445148552	2.62392334110079	3.22575307929084	4.84254017641114	5.75161306285322	3.3565587342706	4.42702033321257	3.62563985738398	4.1977847295854	3.77972534252398	3.46812909739744	3.17487909140093	3.14651837625338	3.63452349042884	3.04103855311502	2.34678148313628	0.97008687863657	3.13634210133516	3.35306740711283	3.45887613627584	4.58046366176124	3.58222728365632	3.03101646250078	3.0303241370121	3.0632622552663	3.68726101489867	2.96335622459398
MA_101924g0020	9.4613026760742	9.79109812724119	9.90474517461815	9.97141389859894	10.3154635597547	10.3254020415572	10.05622528899	10.1228029933142	10.2141337353298	10.1582925286424	10.0433450209414	9.98545596976054	9.77092088375763	9.50011330410315	9.15466839617713	9.39664495502707	9.53521921920967	9.96191690259685	10.560305303052	10.4350398103282	10.8813780835151	10.7580256471536	10.4186413297153	10.5183631620653	10.4727678117901	10.404514058005	10.3648003916042	10.5554581866682	10.3220131472036	9.71023866645176	9.74476871215823	9.70979540604484	9.87705402564416	9.89346040412485	10.2065938401255	10.8574696008799	10.8776633662619	10.23266115038	10.2383746571653	10.3714863668551	10.6685696578766	10.6341156019973	10.6784693406803	10.3870721710879	9.34192465593283	9.36102450228223	10.1743742054766	9.94857692706888	10.844516181804
MA_10192750g0010	7.52146217914192	7.82613880226087	7.90211868529682	8.02633777336396	8.27425823540748	8.74693999949856	8.95458319248628	8.88531416169968	8.98737494056639	8.9823368645218	8.75304345629631	8.40548290628764	8.10371736391595	7.68939306534123	7.45918631471487	8.04669302069457	7.80033044977334	7.69968737799611	8.27153364046974	8.45935431897922	8.66255259201176	9.1948224764675	9.63303726742205	9.53263763597469	10.050262800846	9.84261843760993	9.58990131788542	9.37388773048682	9.88396355220136	8.79115739240716	8.1070006569929	8.00324694581774	7.5162657598635	9.11662900085133	9.84636314295114	8.19894332629661	8.83348866902986	10.1300124022669	10.6147381718526	8.83658089949457	9.32331128273045	9.1231482544628	8.85487234212248	9.11348917796321	9.22725457508626	9.38583165015219	7.26288755021532	7.65751811887787	7.6747085684567
MA_101927g0010	11.043536342214	10.4000926012701	10.309894686419	10.3936587276103	10.5770721460166	10.4350102463369	10.1720833708607	10.5171408974137	10.1638126036285	10.6497088751003	10.316277041712	10.92147468633	11.0410264900041	11.1729131953372	11.3590710609703	11.4188832506133	10.8487094444105	11.0954673260173	11.3436650055164	11.0757206671592	10.9506958847871	10.8084794413125	10.2358491618113	10.7202115520011	10.5885449682468	10.7499473993525	10.9732818493659	10.6683965063264	10.9992400619374	10.5048058225607	10.4743703061257	10.2689958187989	10.5624307952841	10.806444331603	10.5370167329427	11.1280288889352	10.6821320921132	10.2895941317132	10.416421300962	9.9400157502514	10.5299465621712	10.6726569214304	11.4601723163141	10.8107071342859	10.0224846516011	10.4039181968908	11.3280234013081	10.4984632112016	11.108942128612
MA_10193025g0010	2.56931446304209	2.98034445556055	3.54325384823232	3.14880510782042	1.2901557044893	1.32211475876258	2.03986877964987	2.73677053800644	1.82707832296527	3.08063725547124	4.26468372349029	3.64198022406737	3.58419030576812	3.59190934555781	3.33563416569206	2.84401371031489	3.4850406874354	3.09161683915	4.09054618518773	2.08072967971669	1.31105432692026	2.62502965236274	3.33351907649428	0	3.17421106059341	2.52250571984654	0	2.22438991864269	0	4.66761115912279	4.26430184363795	4.60469496576066	5.49965923207629	3.52575763601489	2.46137522925814	2.04056122058045	1.83708574073541	1.86420835195194	3.30438731477585	2.36391754164353	2.68542693892431	2.73562429496504	3.10363621087508	4.98511914444034	5.20928006665272	5.04605982916943	4.44763094818573	3.8593868509169	3.97889068312141
MA_101930g0010	7.13888008473175	7.50617665485031	7.66237210321218	7.54102463173327	5.06974192745668	4.94374333854548	4.37809861709676	4.33222985365137	3.46723309534849	4.06531020142555	3.94206984261829	3.58500509505544	4.21514563322888	4.69929184079139	4.82981961302211	5.0826608384114	3.66376226912007	3.31682797138531	2.62943098344909	3.41636563475592	3.11501005196609	3.40156408788594	3.38401171368758	3.099239294906	3.32351018142386	3.17249622390108	3.07370399858394	2.32430429946429	0	2.48161995606103	0	1.41128923979729	2.01499982321235	3.92909677106808	3.0771940290458	3.53060129259374	3.76258852794783	5.02746452224125	4.66859423666625	5.60781715677056	4.14693009965722	3.00400481848907	3.38502088626092	2.62038244440301	3.5549225813339	2.1802289375955	3.80955849469594	3.13529908866403	2.04573373004832
MA_10193378g0010	4.96719559504514	4.2091961653553	3.80987483310107	3.14880510782042	2.61083042639103	1.59416312616605	2.35087833350499	1.43283815800844	1.82707832296527	1.4489297506093	2.05613445326344	2.05676490278618	2.41674704591453	2.73406151287969	3.923279697363	0	3.12564643403297	1.63261418902818	2.80189827407768	2.34835662016511	2.71450247436416	1.75230766785514	1.80399185060875	0	1.3711196648938	0.848915485943039	0	2.4172423913109	3.68235533736653	4.11177111319047	3.27315361697722	2.97824951677503	3.09108788100526	3.88146242010429	3.69932749466135	2.19115737969003	1.4257214816511	2.07928148581872	1.8479785570264	2.07498760030975	1.63808260490382	1.58655602184455	0	2.62038244440301	3.60276637705282	3.81972697322637	2.51396354574564	3.29472832011339	0.892611464272902
MA_101933g0010	7.03306615432452	6.17646098605239	6.09828872641034	5.92015855238028	5.7113171681078	5.5404602125632	5.53161239437654	5.93965907244261	5.96288178262286	5.77099734008641	5.7624383751884	6.66372121349538	6.5498175091813	6.42263374983673	6.9203804742863	7.85006673677086	6.47552019136061	6.23880933625719	6.14064084361542	5.71175116273816	5.63603355074399	5.36767106998543	5.82659721523727	6.0204806090246	5.69887582166278	6.2499634003227	6.77427073694365	5.38384840907736	4.65286795078958	5.63683853523374	6.12742869457186	6.21490190663927	6.46795110030054	5.64390523043978	5.13637437852145	5.49341984998126	5.64823191101351	5.06335788306808	5.08287280102318	5.75797161530183	5.96556373932651	5.82705426067045	6.07855269156389	5.62670393739276	5.87402738504286	5.6983888122943	5.57768991952788	6.02464695081693	5.41546369920442
MA_101944g0010	6.81752845250409	6.89907406551302	6.72536829575652	6.81924253023055	6.79909761980875	7.0793015361972	7.15346991957296	7.33015242591971	7.40073205317285	7.41643164034213	7.84797276013547	7.93643013342989	7.6547704896626	7.27774148616217	7.11663593957294	7.58286319323305	7.22021415046398	7.06990093192117	7.2027628356164	6.45117118263022	6.60280159627168	6.84045238592112	7.3178201618333	7.65958563635523	7.70051672439101	7.65244186841297	7.64221346909321	7.92237239640521	7.87571508249346	7.70757268898942	7.29841877031834	7.33534696803398	7.14603735257577	6.79233691858439	6.39875305766773	6.18813000074036	6.73165358310931	7.05886977499665	7.42567118575685	7.3997484602712	7.56414393045004	7.77483606477572	7.73140779850016	8.30722345741856	7.58837516934562	7.52418074473229	6.69324723772978	7.28007859165541	7.17247696152497
MA_10194688g0010	5.61116139273214	5.97547010000249	5.80066895078665	6.07762772666445	6.52565808324064	6.87315187014407	7.35787114213331	7.19442930347599	7.16811074267134	7.06719149422204	7.23593361513231	6.99772316460866	6.66891396293534	6.19979221306668	6.0367189345774	6.28969172598069	6.70913388244425	6.92534084410977	6.12485660551911	6.64143071665071	7.14374391819701	7.56653697885682	7.63162628183963	7.44514998089863	7.96124755530954	7.78188860913656	7.57578338535859	7.56725363680692	7.80998094207348	6.6626237261315	6.9810335419727	6.71628440633651	6.62678757856568	6.45026375934591	6.98877365646728	6.35228937619989	6.97266684991529	7.59437458999942	8.10683156440769	7.19780611674752	7.68164791446775	7.41926338414717	7.7540137995054	7.42282063012247	7.18611510171067	7.02020546048925	6.40050010008359	6.46341554055503	6.99165367458406
MA_10194g0020	8.89919838086486	7.6589887391091	7.20107066640503	7.25260295026407	7.76931959787532	7.72934024906981	7.56585597398946	7.80081300191252	7.4915578994927	7.83882306319538	7.54481247181309	7.72677650110251	8.08242081398562	8.40647672413532	8.69872270872739	9.25729048225141	8.37887123956634	8.23984559891271	6.54422643775539	7.5636363635799	6.96806894091758	6.81932602353021	7.24865041239682	7.44189006257886	7.17412496951698	7.33979880805765	7.5664830165547	7.92046333417724	7.95189616728884	8.16306813576279	8.05330126408913	7.40224272502465	6.99368999581945	7.51180684948656	7.1925254474676	7.42020077651583	7.33624814553357	7.70066622040052	7.29376413509243	7.4111243875925	7.37522138483415	7.95810848830419	7.90855809790539	7.87252978651046	8.23958183294342	8.26844698491361	7.8429656412883	7.83342359141856	7.76396970168618
MA_10195045g0020	3.57071892105867	4.05396206282321	4.35266785416215	3.91857814722936	3.60540611270412	4.21732900999065	3.87284687667877	3.52919044271298	3.58274967018385	3.33968325183388	3.25895080433546	3.39894642938466	3.16060373911434	2.9526789225921	0	0	3.20521624999483	3.51103750501051	2.11350072670247	2.63793935240459	2.64652372381434	1.89953382816091	3.11129189989889	0	2.33519028101464	1.80557067296034	0	2.8052080000387	0	3.19053205841733	1.48194762551488	2.57906982213995	2.45424926462851	2.64924024296354	2.92732142356787	2.97690175200937	3.37481274906862	3.21413093059618	1.62482755807715	3.63118126997399	3.77442861916025	3.22905308091505	2.45382100776436	2.62038244440301	2.4208498559395	2.52583549862494	1.96466298774176	2.70363094484669	2.31026800143136
MA_10195410g0010	6.74051733793048	6.05109391743458	6.25250507118144	6.48625081976378	6.67187366221205	6.97990618161724	6.74828230298072	6.66556880929355	6.86254061922992	6.78111235375283	6.70976894385264	6.18134145765155	6.03275222649764	5.87179972344659	6.21871284415008	6.8514034077359	7.22021415046398	7.64602385478191	7.01003193990494	6.64538629415187	7.26205458325279	7.42826492323864	7.11807566131591	7.33348150876033	7.08729412491667	7.47308978519353	7.88350675998181	6.8879979273422	6.44363953231391	5.88329010352464	6.72252075739789	6.89264764650068	6.14753872479138	6.27780820269615	6.60115590189791	6.83095868592163	7.32438399233187	7.08236432682709	7.04979488452954	6.98084467986778	7.21458958626887	7.04014329476047	7.26901008830077	6.40717824815038	6.48137187644227	5.78328369669609	7.00600500921074	6.76209203922415	8.40042324487033
MA_10195484g0010	3.89045576274039	5.29328667342621	5.50211231243129	5.64610372375744	4.48943465083364	4.78772189330384	3.72570786289179	3.31114842033302	3.34147382346198	2.34842577186181	2.73290002574442	2.05676490278618	2.2676618898534	2.61024220022492	1.85374311067003	0	3.42009660991868	3.31682797138531	2.28232640162116	3.94150195456919	1.79960785807747	0.8215763445287	2.08898211923138	0	2.67479455302834	2.09074479354163	0	2.4172423913109	0.955415830409053	0	2.7537310932901	2.29372988167504	2.87935767661994	2.96011483106075	3.14651837625338	3.65936034478065	3.37481274906862	2.98057233073081	2.47926558575297	2.93775109127223	2.12135106516376	0.737762437257984	1.68454505462985	0	0	2.30564857084411	1.29673265325302	2.8352438939028	0
MA_10195631g0010	3.33750977235728	3.11357228725416	3.36496248932578	3.53742491929715	2.89125343453	3.18462773104988	3.16255180899362	1.7235397937163	2.01435189003356	3.17238142145853	3.10457169449773	2.2224249935589	2.98548403173973	3.59190934555781	3.98225064905477	5.41815096832281	3.4850406874354	3.24568160647713	3.33457240661555	2.08072967971669	3.16389438823266	3.2049323765938	3.11129189989889	2.04159193384491	2.23495581786582	2.98765712473895	3.60090693935718	0	0	3.2361010363185	3.35742128053526	2.6782870096561	2.17827603886971	2.58986061786484	2.84588050271862	2.50616785212375	2.66491144474953	1.97630384314806	2.70961441626365	2.48780491438403	2.12135106516376	1.72270990796219	2.07136872523158	3.94009151532144	3.45411480402522	3.7365867790313	3.89620624811053	3.49145378608843	2.80617143964369
MA_10195746g0010	4.73253675927338	4.72312894449929	5.15264068343795	5.21997538260739	3.44358360513097	2.94902512434099	2.48272470871899	2.15405025644871	1.33218694658345	2.34842577186181	1.86591169972806	2.3695277446963	2.09960387063424	1.95493490232544	2.10036854518713	1.80169828035436	0	1.85660191766129	4.67236066565859	3.21602033023935	3.34405609615017	1.89953382816091	1.63227067791779	0	0.811025298543203	1.63372842527397	2.21572151279147	2.11626039860813	0	2.02532428481101	0	0	1.47800038855106	4.4529786338291	2.75936065197181	3.44734861935324	2.72531130767802	1.04429880870665	2.81174843153386	2.894407270294	0.763618239478842	1.03257800201384	0	0	0.890792538224345	1.24088041590071	0.931825351326463	0.904274456155048	0.892611464272902
MA_10196316g0010	4.05276552796187	3.50022455890111	3.3166505912358	3.01479426790514	3.44358360513097	2.94902512434099	2.91066672439578	3.65792833706693	3.05038580759276	3.96720619120782	3.79950236663493	4.43569434296718	4.25386912554601	4.03117675161642	4.50827068224399	5.63965863973941	3.87177228919956	4.24993093904076	4.13338152551459	3.25842626088838	2.77928285626722	2.03120642276911	3.11129189989889	4.11115048828672	2.81743697975471	3.43512932094378	3.98461523936313	3.0522898676802	3.68235533736653	3.72434453022646	3.867437326932	4.1445724723241	4.40478286769364	2.91290254621107	2.46137522925814	3.55730223328075	3.29847815493617	2.87501940232009	3.07959726948247	3.52270597395213	3.47068401201227	3.14330854982994	4.56191488165864	3.7975507373877	3.03101646250078	3.93601333181816	4.94971195501069	4.0310807758204	4.51730356230536
MA_10196363g0010	7.19768067870579	8.96802708882779	9.85588694696876	9.9836253784204	8.0987643806139	8.5804934926111	8.8450564104717	8.39185145653224	8.21251420921206	7.91288704282839	8.00981228751874	7.75591331840781	7.90576009522693	8.06784916713652	8.10625905840431	7.92566122485739	7.06561453484461	6.81416519361358	3.04882475961115	4.43874107429866	5.76679090403143	6.49093835285827	6.38864977256966	5.12969161618395	4.23399939041535	3.48227743479074	0	2.11626039860813	0	1.78545800016256	0	0	2.51519482630319	3.13447532897373	4.02544143654123	5.86109229470733	7.17383794435236	8.28671620886841	9.0034098222252	10.1990105331638	8.50279940031178	6.46454440292997	6.36691346361726	5.38335893005982	5.04689321202427	4.653245516753	6.11601754208323	5.39783075944961	5.44194962005482
MA_10196428g0010	6.38330547204716	6.92610234380926	7.29974658292373	6.80929665376511	4.56963681230235	3.44772032203064	2.81547968407815	1.43283815800844	0	1.4489297506093	2.36883213558277	2.05676490278618	3.16060373911434	3.88182763379621	3.50680910732962	0	2.64119552474785	1.35495021079259	5.73202255209491	5.30458119999062	3.38572325328179	2.03120642276911	0.848102153920969	0	0	0	0	1.99828263491432	0	3.40495846581467	4.72391083706986	3.75768109557173	1.16376998725023	6.43391705835822	5.31050215006109	5.18872983544859	3.13218737487613	2.26350879777029	2.03684560761813	1.14887436276759	2.01684781887739	1.95618304297096	2.27636726995353	2.22030113310896	4.82425968111888	5.01126495656271	4.9087694241738	5.18075845571691	1.88987409034373
MA_101964g0010	8.16447726164051	8.38106040579106	8.46122874362554	8.25052661863334	7.54015825694255	7.2209850320274	7.18183160886399	7.05043373992663	6.95055888372402	6.9821669239962	7.14102880085171	7.28215926638945	7.23966862553214	7.20131573343185	7.6968860931945	8.60849587007536	7.2107247152003	7.29579222612941	7.52280074073249	7.35485424961515	7.11335343377346	7.38002567161532	7.07305606740541	7.42217432208403	7.06299516948169	6.82237146554065	6.51537276511819	6.61805078455226	6.20652251477398	6.78511294381714	7.94119679510166	7.44917231319724	7.07677546253388	6.94143547259597	6.7459335787395	7.36500843656592	7.2833000297764	6.39828890220615	6.34557430702072	7.58190378514191	7.17218980832787	7.21901531604225	7.59918113155137	6.82804442608582	7.3995407052824	7.45148666569612	7.66406030759858	7.74746917455545	6.94151083350147
MA_101965g0010	3.05809046458488	2.57777749345805	3.45690674822821	2.94265115405947	3.3852666099455	3.25513375204422	4.04807962696662	4.64204900989412	4.09076157796384	3.86187770573606	2.50132425854228	2.83631031622792	3.07577526096398	3.30815384559066	3.24160191519508	3.65067499299339	3.77155342663307	3.78532690367137	4.38438953595344	4.32470549273954	4.90535168015631	4.87208606890764	4.51976465652419	3.45351323011232	3.36996501693084	3.8482736291022	4.31683994579642	2.99449955076351	2.96057570555585	1.0729891887734	4.10400557872997	2.15999145944994	3.20429838800693	2.86403339293309	3.21258527584936	4.42312334914403	4.76063302960483	3.68562266461242	2.47926558575297	4.77410643539991	4.71900081271621	4.21069078052602	4.34031495216398	3.18206915513619	2.18079429724964	2.52583549862494	3.97790139733997	3.51745547805491	5.06970106305022
MA_10196643g0010	0	0	0	0	0	0	0	0	0	0	0	0	1.90636228350981	2.61024220022492	3.50680910732962	5.0826608384114	5.58261443937531	5.17513515311619	0	0	0	1.14718517105195	1.18329463684101	0	1.3711196648938	0.848915485943039	0	2.8052080000387	4.82501939917339	7.42111412638739	8.29721040066032	8.11741375931107	6.76378900683641	0.992785581134688	0	0	0.734273689746913	0	1.8479785570264	0.674800802183718	2.81131105814905	3.85718841853339	5.39039348311588	6.85814703405405	8.03401620575244	9.29752457474523	9.78421638566942	9.56062746672536	8.23619107918272
MA_10197113g0010	4.70031927070458	2.37651542824562	1.75894488376395	1.48926874963321	1.95541783184996	1.81399282042295	3.44067537497134	3.52919044271298	3.27414025691697	4.47492014055814	3.9865995485654	4.67182362282958	4.89131885302616	5.13186475420792	5.35956175466657	5.58739064287791	3.77155342663307	4.99352910142423	3.33457240661555	3.59186556829349	3.25684803143758	3.61427199823716	3.38401171368758	4.32499818680466	3.76618656443074	4.87798063382285	5.64957342928836	6.72254961767342	7.16435985807777	4.74765463109601	5.33108106934697	4.27414698530311	6.69213077609415	3.95233190773642	3.78809585392005	3.44734861935324	2.94354230675253	3.58987960359713	4.46861529541889	4.22156983232158	4.96428447049162	5.86062975493323	6.80511728745732	6.90504153650073	5.43615131930403	5.70927811591624	6.69925631678884	5.40476276203518	7.69135406722827
MA_10197194g0010	6.25627106185123	6.27086161114344	6.25885009586061	6.03558295760924	6.06443801797805	6.04229674323476	6.18277666779888	6.10583293360557	6.39027463691741	5.84167413610458	6.24566860735374	6.14263685338722	6.03275222649764	5.92347569222096	6.34715951032451	5.87586524822272	6.32531542402456	6.13548606812511	4.87488166855577	4.70484878231197	4.60644562117974	5.28373729673103	5.43402250511372	6.12988575477242	5.10494015030859	4.30500957668207	0	5.38384840907736	5.68810276757305	4.97743671569062	4.44714315737328	5.90650136225603	5.16400408478229	5.02263909392684	4.16429086132741	5.69791054876195	5.76522494769651	4.83320721000685	5.19813529303969	6.07176441843062	5.68902427442437	5.75031489503788	5.57724118523216	4.40026459679782	5.94948060839143	5.28324668583567	6.55428806784192	6.07330076193518	6.23061576710571
MA_10197220g0010	7.31387166679191	6.13844159960707	5.9175841942834	5.92937288619473	5.17593941651665	4.87893630532177	4.34496165314316	4.29328794612402	4.58004553155712	4.57803803943861	4.46648035655362	4.26561144989072	4.25386912554601	4.28997781244885	4.7643186846909	4.74344145571583	4.9901600795847	5.13671094081024	4.82360135998877	5.25363670826338	4.20569627322183	4.08177552460729	4.16578094304712	3.81986840253869	3.8003616416527	4.63028422349374	5.30629067562492	4.26834740480557	4.62650257491242	4.33576806032432	4.77035845563725	3.37805991828906	3.63808414110617	5.03353790356329	4.63885954861692	5.25504059287253	4.64311551743402	3.91336761382071	3.30438731477585	4.50308405327227	4.55240251530029	4.33082558674514	3.99746483433879	2.92936196980844	3.64905404188306	3.40016016934695	4.12850859053541	4.67260874105571	5.00008181057079
MA_101972g0010	4.10302215765624	3.80377617298776	4.09263964796303	3.67610827335554	2.50299792970192	2.16268538979249	2.91066672439578	2.47662720378555	2.68240478876298	2.17619857237397	2.50132425854228	3.6967635795571	4.29157491402909	4.75746607171431	4.03888758119793	1.80169828035436	2.23899654340588	2.720818603587	0	1.26705289971226	2.04089169031363	2.15057667861386	1.4308323838413	0	0	1.95619936833768	2.84253383637422	3.48719966875895	3.2672770601058	4.15945681203815	3.0374057567525	2.41521263554161	2.62945258916115	1.88746247251757	1.92039041307585	1.86985376262291	1.57957680892616	3.29768256164966	3.49827429219119	3.84870930030256	2.21806011813093	3.34862542122907	4.98015538363484	4.1885599989474	3.5549225813339	2.1802289375955	2.62208596030879	1.63127285919064	1.50205886517651
MA_10197887g0010	2.56931446304209	3.91639572179439	4.57274292252096	3.63136499378265	2.61083042639103	2.00026132594749	2.35087833350499	1.7235397937163	2.45350674927343	1.4489297506093	1.64102337044298	0	0	0	2.64443141517497	0	2.07245278089641	1.63261418902818	3.85473999243115	3.52424439999222	2.95722120443567	2.77640631541613	2.52050467902886	0	3.36996501693084	2.69558505322673	0	2.8052080000387	3.62998009304209	0	0	1.74824341492448	1.60650832618977	3.00578227211652	3.14651837625338	2.89470546172912	2.39242239092079	2.34678148313628	0.97008687863657	2.42728591690515	1.90301469987056	1.25213901072588	1.33238311092502	0	0	0	1.56439199431784	1.09896116971081	2.31026800143136
MA_10198293g0020	3.57071892105867	3.91639572179439	4.2285377305479	4.33493384733299	4.62072216056333	4.55851770495009	5.0052329996078	4.29328794612402	4.68657512236463	4.20091534369005	4.98723513727132	4.67182362282958	4.43321168474243	4.1664089257067	3.42380340233679	2.42215320104393	3.82254165588249	3.68185835257563	2.80189827407768	4.15703165295715	4.35900157935633	5.16809811276922	5.36095293937801	4.46032641630468	5.52673869646943	4.89537890341492	3.33247138645797	5.33878970621372	5.37664679515308	5.40003304881929	4.24247037555756	4.46255423539115	5.02878609051569	4.83600596897126	5.68865613036771	3.41847592951707	3.92296740659649	6.1032721661461	6.29471235284655	4.1139592390434	3.97276701163597	4.33082558674514	3.96952686023397	4.40026459679782	5.02960025943056	5.01126495656271	2.26769096251837	3.20125021186165	2.80617143964369
MA_10198808g0010	6.31056812967634	6.10728751087701	6.10534811589857	5.91088495661596	5.42594279544072	5.00575826190366	5.02625944957802	5.13532801959825	5.10658701790872	5.41079400861784	5.28249334417339	5.76343065962949	5.9528401994872	6.14643016091331	6.41268094349274	7.35181968012028	5.99021022570692	5.62706180724964	5.98029917649861	4.59443268379878	5.28958043489908	5.50107719894285	5.20266013668858	4.35310331337693	5.24739226527533	5.97543943791719	6.5907125893006	5.62809967240985	4.19529589207256	5.86906148450328	6.29017099008009	6.10194415274899	6.31039498904062	5.49423032917194	5.36894316996548	5.13691350407336	4.73214138958927	4.57578657719446	4.66859423666625	5.28385915610063	5.43530822204178	5.12283042372411	5.23534209533416	5.31551252510776	5.73166570709602	5.88282191816838	5.7727148180109	5.90755561219833	5.28985639884925
MA_10199026g0010	7.05867084858967	6.2917960251131	6.10534811589857	6.04409055364424	6.71358395824986	6.65205349983907	6.70333603419409	7.00907755451855	6.98744004994424	7.03136423735909	6.88400083331589	6.87324213616445	6.88113255125141	6.90623899725622	6.71062746008471	7.91510152070697	7.08651885004384	7.28266434460597	7.66962076143858	7.1501673277679	7.02468745185781	7.16911265442092	7.32103266026172	7.12570442888697	7.53119159070596	7.51022454171261	7.535041485623	7.6776154510393	7.94125637118992	7.52909654247495	7.08256294032371	7.03390142752836	7.20094487478546	7.26852197916286	7.43735451666889	6.74132996801373	6.86212040907212	7.34284279785884	7.45298572803025	6.49530747374427	7.08040404649489	6.91791770085769	7.06387998919572	7.10405855767056	6.76331332317662	6.88752165937511	6.3631370787058	6.51235337821288	6.31181370501982
MA_101990g0010	8.75786410076281	9.05119306119649	9.24504704400316	9.16815680465108	8.69442884234959	8.54963001162565	8.56365025192254	8.30908186792815	8.49090979694123	8.25071833104271	8.74822192401115	8.46942197401606	8.30789178123581	8.11582739410789	8.22347115886086	8.76369036292503	8.67641212583033	8.34251708674707	8.64697453996424	8.41717979563319	8.20302868508774	8.50306576941276	8.87003969615161	7.79349727621442	8.67309543571537	8.46206857816129	8.20449797941085	8.59359796665369	8.10273792896334	8.72852184706723	9.25642331933728	9.04818233835184	9.01422262929303	8.59401575947157	8.88557037416541	8.12556835501786	8.58370874101021	8.62140851888598	8.79202756876466	8.72478760614486	8.47748740474239	8.58561499029741	8.33111822058667	8.61988620163959	9.55992675651245	9.10591947384023	8.38420055604522	8.81740245923423	8.50298757971499
[truncated: 18,028 more rows]
[truncated: 2 more columns]

## Sheet: Read counts
	T1-01	T1-03	T1-04	T1-05	T1-06	T1-07	T1-08	T1-09	T1-10	T1-11	T1-12	T1-13	T1-14	T1-15	T1-16	T1-17	T1-18	T1-19	T1-20	T2-01	T2-02	T2-03	T2-04	T2-05	T2-06	T2-07	T2-08	T2-09	T2-10	T2-11	T2-12	T2-13	T2-14	T2-16	T2-17	T2-18	T3-01	T3-02	T3-03	T3-04	T3-05	T3-06	T3-07	T3-08	T3-09	T3-10	T3-11	T3-12	T3-13
[truncated: 10 more rows]
[truncated: 10 more columns]
