# Supplementary material for: NorWood: a gene expression resource for evo‐devo studies of conifer wood development
Source: New Phytol. 2017 Feb 10;216(2):482–94. doi: 10.1111/nph.14458 (PMC6079643; doi:10.1111/nph.14458)
Supplement: Supplementary file 4 — Table S3 Hierarchical clustering of genes [file NPH-216-482-s004.xlsx]

## Sheet: total count
a	b	c	d	e	f	x	total
1704	1814	805	933	469	803	1260	7788

## Sheet: cluster a
MA_10001015g0010
MA_10004389g0010
MA_100087g0010
MA_100136g0010
MA_100150g0010
MA_10016128g0010
MA_100190g0010
MA_10020434g0010
MA_10020g0010
MA_10031g0010
MA_10032317g0010
MA_10034488g0010
MA_100380g0010
MA_100472g0010
MA_10048594g0010
MA_10050955g0010
MA_100525g0010
MA_100558g0010
MA_10067279g0010
MA_10068901g0010
MA_100722g0010
MA_10076142g0010
MA_10077950g0010
MA_100820g0010
MA_10094952g0010
MA_10096934g0010
MA_101002g0010
MA_101037g0010
MA_10112768g0010
MA_10120265g0010
MA_101209g0010
MA_101256g0010
MA_101266g0010
MA_10131412g0010
MA_10142206g0010
MA_10147276g0010
MA_10151561g0010
MA_10155182g0010
MA_101553g0010
MA_10156144g0010
MA_10157399g0010
MA_101601g0010
MA_10161g0010
MA_10163543g0010
MA_101658g0010
MA_10165933g0010
MA_101764g0010
MA_10177171g0010
MA_10177682g0010
MA_10178675g0010
MA_10185064g0010
MA_10189019g0010
MA_10191230g0010
MA_101930g0010
MA_10195746g0010
MA_10197887g0010
MA_102060g0010
MA_102106g0010
MA_10212234g0010
MA_10212g0010
MA_10213520g0010
MA_10215545g0010
MA_10215885g0010
MA_10217369g0010
MA_10222942g0010
MA_10227167g0010
MA_10230764g0010
MA_10232509g0010
MA_102349g0010
MA_10234g0010
MA_10235009g0010
MA_10236943g0010
MA_10251013g0010
MA_10253368g0010
MA_10254g0020
MA_10259819g0010
MA_10260994g0010
MA_10264519g0010
MA_10265000g0010
MA_102702g0010
MA_10271866g0010
MA_10271g0010
MA_102783g0010
MA_10286512g0010
MA_10290598g0010
MA_102913g0010
MA_10292331g0010
MA_10293595g0010
MA_10293g0010
MA_102961g0010
MA_103013g0010
MA_10308567g0040
MA_10311271g0010
MA_10311455g0020
MA_10312280g0020
MA_10312576g0010
MA_10314549g0010
MA_10320543g0010
MA_103215g0010
MA_10325924g0010
MA_103261g0010
MA_10326937g0010
MA_10329763g0010
MA_103312g0010
MA_10332659g0010
MA_10333127g0010
MA_10333153g0010
MA_10341095g0020
MA_10350481g0010
MA_103523g0020
MA_103558g0010
MA_10356314g0010
MA_103584g0010
MA_103594g0010
MA_103666g0020
MA_10370615g0020
MA_103716g0010
MA_10382711g0010
MA_10397539g0010
MA_103976g0010
MA_104009g0010
MA_104034g0010
MA_1041683g0010
MA_104179g0010
MA_104210g0010
MA_10422g0030
MA_10425791g0020
MA_10425823g0010
MA_10425865g0010
MA_10426048g0010
MA_10426064g0010
MA_10426084g0030
MA_10426186g0010
MA_10426237g0010
MA_10426242g0030
MA_10426265g0010
MA_10426277g0020
MA_10426324g0010
MA_10426380g0010
MA_10426459g0010
MA_10426466g0010
MA_10426511g0010
MA_10426544g0010
MA_10426545g0020
MA_10426555g0010
MA_10426555g0020
MA_10426583g0010
MA_10426591g0010
MA_10426660g0010
MA_10426680g0010
MA_10426681g0010
MA_10426697g0020
MA_10426701g0030
MA_10426703g0020
MA_10426708g0010
MA_10426766g0010
MA_10426767g0020
MA_10426777g0010
MA_10426822g0010
MA_10426822g0020
MA_10426829g0010
MA_10426881g0010
MA_10426894g0020
MA_10426925g0010
MA_10427058g0010
MA_10427089g0020
MA_10427118g0010
MA_10427177g0010
MA_10427269g0010
MA_10427280g0030
MA_10427332g0010
MA_10427338g0020
MA_10427427g0010
MA_10427438g0010
MA_10427534g0010
MA_10427561g0020
MA_10427567g0010
MA_10427577g0010
MA_10427616g0010
MA_10427616g0020
MA_10427625g0010
MA_10427662g0010
MA_10427676g0020
MA_10427711g0010
MA_10427746g0010
MA_10427805g0010
MA_10427811g0010
MA_10427844g0010
MA_10427844g0020
MA_10427936g0010
MA_10427997g0010
MA_10428038g0010
MA_10428067g0010
MA_10428162g0010
MA_10428222g0010
MA_10428224g0010
MA_10428247g0010
MA_10428258g0010
MA_10428260g0010
MA_10428308g0010
MA_10428317g0010
MA_10428362g0010
MA_10428394g0010
MA_10428395g0010
MA_10428415g0010
MA_10428419g0010
MA_10428517g0020
MA_10428545g0010
MA_10428562g0010
MA_10428573g0010
MA_10428679g0010
MA_10428824g0010
MA_10428833g0020
MA_10428913g0010
MA_10428919g0010
MA_10428947g0010
MA_10429002g0010
MA_10429026g0010
MA_10429028g0020
MA_10429091g0010
MA_10429140g0010
MA_10429182g0010
MA_10429185g0010
MA_10429199g0010
MA_10429199g0020
MA_10429233g0010
MA_10429291g0010
MA_10429334g0010
MA_10429394g0010
MA_10429415g0010
MA_10429487g0020
MA_10429552g0010
MA_10429595g0010
MA_10429602g0010
MA_10429783g0010
MA_10429792g0020
MA_10429802g0010
MA_10429863g0010
MA_10429891g0010
MA_10429921g0010
MA_10429923g0010
MA_10429923g0030
MA_10429996g0010
MA_10430006g0010
MA_10430057g0010
MA_10430095g0010
MA_10430115g0010
MA_10430121g0020
MA_10430145g0030
MA_10430158g0020
MA_10430199g0010
MA_10430219g0010
MA_10430251g0010
MA_10430256g0010
MA_10430301g0010
MA_10430327g0010
MA_10430372g0010
MA_10430460g0010
MA_10430472g0010
MA_10430490g0010
MA_10430494g0010
MA_10430507g0020
MA_10430510g0020
MA_10430553g0010
MA_10430569g0010
MA_10430599g0010
MA_10430619g0010
MA_10430658g0010
MA_10430674g0010
MA_10430675g0010
MA_10430715g0010
MA_10430750g0010
MA_10430779g0010
MA_10430851g0010
MA_10430859g0010
MA_10430929g0010
MA_10430934g0010
MA_10431093g0030
MA_10431144g0010
MA_10431154g0020
MA_10431201g0010
MA_10431201g0020
MA_10431284g0010
MA_10431323g0020
MA_10431380g0010
MA_10431460g0010
MA_10431555g0010
MA_10431583g0020
MA_10431591g0010
MA_10431608g0020
MA_10431623g0010
MA_10431629g0010
MA_10431641g0010
MA_10431669g0010
MA_10431703g0010
MA_10431706g0010
MA_10431741g0010
MA_10431815g0020
MA_10431826g0010
MA_10431892g0020
MA_10431913g0010
MA_10431918g0010
MA_10432013g0010
MA_10432038g0010
MA_10432078g0010
MA_10432213g0010
MA_10432234g0010
MA_10432284g0020
MA_10432285g0020
MA_10432325g0010
MA_10432333g0040
MA_10432359g0010
MA_10432359g0020
MA_10432425g0010
MA_10432435g0010
MA_10432462g0010
MA_10432588g0010
MA_10432693g0010
MA_10432715g0010
MA_10432754g0010
MA_10432754g0020
MA_10432805g0020
MA_10432885g0010
MA_10433004g0010
MA_10433029g0010
MA_10433050g0010
MA_10433055g0010
MA_10433056g0010
MA_10433057g0010
MA_10433057g0020
MA_10433132g0020
MA_10433187g0010
MA_10433207g0010
MA_10433225g0010
MA_10433300g0010
MA_10433303g0010
MA_10433333g0010
MA_10433406g0010
MA_10433576g0020
MA_10433614g0010
MA_10433650g0010
MA_10433682g0010
MA_10433771g0010
MA_10433863g0010
MA_10433863g0020
MA_10433899g0010
MA_10433908g0010
MA_10433934g0010
MA_10433948g0010
MA_104339g0010
MA_10434016g0010
MA_10434090g0010
MA_10434127g0010
MA_10434148g0010
MA_10434153g0010
MA_10434155g0010
MA_10434187g0020
MA_10434188g0010
MA_10434189g0020
MA_10434234g0010
MA_10434249g0020
MA_10434249g0030
MA_10434254g0020
MA_10434266g0010
MA_10434342g0010
MA_10434397g0010
MA_10434498g0010
MA_10434513g0010
MA_10434529g0010
MA_10434607g0020
MA_10434624g0010
MA_10434624g0020
MA_10434687g0010
MA_10434750g0010
MA_10434764g0010
MA_10434779g0010
MA_10434820g0010
MA_10434848g0020
MA_10434920g0010
MA_10434923g0010
MA_10434958g0010
MA_10434996g0010
MA_10435007g0010
MA_10435021g0010
MA_10435034g0030
MA_10435046g0010
MA_10435046g0020
MA_10435092g0020
MA_10435168g0020
MA_10435215g0010
MA_10435220g0010
MA_10435230g0010
MA_10435300g0010
MA_10435302g0010
MA_10435321g0020
MA_10435382g0010
MA_10435386g0010
MA_10435411g0010
MA_10435419g0020
MA_10435426g0010
MA_10435430g0020
MA_10435459g0010
MA_10435477g0010
MA_10435480g0010
MA_10435510g0010
MA_10435570g0010
MA_10435639g0020
MA_10435652g0010
MA_10435691g0010
MA_10435695g0010
MA_10435763g0020
MA_10435794g0010
MA_10435867g0010
MA_10435901g0010
MA_10435913g0010
MA_10435917g0010
MA_10436014g0010
MA_10436070g0040
MA_10436087g0020
MA_10436104g0010
MA_10436160g0020
MA_10436194g0040
MA_10436203g0020
MA_10436225g0020
MA_10436228g0010
MA_10436229g0010
MA_10436231g0010
MA_10436231g0020
MA_10436239g0020
MA_10436254g0020
MA_10436275g0010
MA_10436328g0010
MA_10436348g0010
MA_10436357g0010
MA_10436376g0010
MA_10436399g0010
MA_10436440g0010
MA_10436440g0030
MA_10436441g0010
MA_10436472g0020
MA_10436490g0010
MA_10436496g0010
MA_10436509g0010
MA_10436516g0010
MA_10436564g0010
MA_10436564g0020
MA_10436573g0010
MA_10436580g0010
MA_10436580g0020
MA_10436589g0010
MA_10436612g0010
MA_10436630g0010
MA_10436644g0010
MA_10436652g0010
MA_10436658g0010
MA_10436684g0020
MA_10436685g0020
MA_10436690g0010
MA_10436707g0010
MA_10436713g0020
MA_10436767g0010
MA_10436793g0010
MA_10436829g0010
MA_10436829g0020
MA_10436843g0020
MA_10436843g0030
MA_10436854g0010
MA_10436855g0020
MA_10436872g0010
MA_10436881g0010
MA_10436886g0010
MA_10436892g0010
MA_10436915g0010
MA_10436982g0010
MA_10436988g0010
MA_10436989g0010
MA_10437029g0040
MA_10437058g0010
MA_10437059g0020
MA_10437071g0010
MA_10437201g0010
MA_10437227g0020
MA_10437227g0030
MA_10508g0010
MA_105438g0010
MA_105516g0020
MA_105837g0010
MA_105921g0010
MA_106058g0010
MA_106317g0010
MA_106330g0010
MA_106416g0010
MA_106654g0010
MA_107074g0010
MA_1070g0010
MA_107125g0010
MA_107159g0010
MA_107340g0010
MA_107371g0010
MA_107371g0020
MA_107397g0010
MA_107950g0010
MA_107952g0020
MA_107g0010
MA_108080g0010
MA_10811g0010
MA_108143g0010
MA_108430g0010
MA_108756g0010
MA_10908g0010
MA_109150g0010
MA_109626g0010
MA_109827g0010
MA_109913g0010
MA_10g0010
MA_11005g0010
MA_110162g0010
MA_110317g0010
MA_110832g0010
MA_1109378g0010
MA_110954g0010
MA_11130g0010
MA_111367g0010
MA_11159g0010
MA_111802g0010
MA_11193g0010
MA_112061g0010
MA_112539g0010
MA_112542g0010
MA_112946g0010
MA_11327g0010
MA_113423g0010
MA_113446g0010
MA_113573g0010
MA_113592g0010
MA_11372g0010
MA_113730g0010
MA_1137731g0020
MA_113869g0010
MA_114187g0010
MA_114226g0010
MA_114374g0010
MA_114375g0010
MA_114887g0010
MA_114950g0010
MA_11511g0010
MA_11527g0010
MA_115880g0010
MA_116246g0010
MA_11646g0010
MA_116648g0020
MA_116686g0010
MA_116933g0010
MA_117169g0010
MA_11716g0010
MA_118630g0010
MA_118893g0010
MA_119005g0010
MA_119175g0010
MA_119222g0010
MA_119695g0010
MA_119796g0010
MA_119803g0010
MA_120076g0010
MA_121428g0010
MA_121643g0010
MA_12174g0010
MA_122077g0010
MA_122108g0010
MA_12220g0020
MA_122595g0010
MA_12294g0010
MA_123133g0010
MA_123631g0010
MA_12408g0010
MA_124243g0010
MA_124501g0010
MA_124753g0010
MA_12503g0010
MA_12518g0010
MA_125412g0010
MA_126021g0010
MA_12619g0010
MA_126364g0010
MA_126635g0010
MA_126777g0010
MA_126789g0010
MA_12679g0010
MA_127081g0010
MA_127335g0010
MA_1274g0010
MA_127692g0010
MA_127708g0010
MA_127755g0010
MA_127999g0010
MA_12807g0010
MA_128137g0010
MA_128766g0010
MA_128880g0010
MA_12899g0010
MA_129331g0010
MA_129542g0010
MA_130162g0010
MA_130244g0010
MA_130277g0010
MA_130479g0010
MA_130776g0010
MA_130855g0010
MA_130894g0010
MA_1315g0010
MA_13167g0010
MA_131805g0010
MA_132199g0010
MA_132224g0010
MA_132232g0010
MA_132338g0010
MA_13240g0020
MA_1324g0010
MA_132614g0010
MA_132680g0010
MA_132958g0020
MA_133154g0010
MA_133272g0010
MA_13367g0010
MA_133864g0010
MA_134293g0010
MA_134781g0010
MA_13490g0020
MA_134938g0010
MA_13573g0010
MA_135894g0010
MA_135963g0010
MA_136282g0010
MA_136371g0010
MA_136390g0010
MA_13639g0010
MA_13676g0010
MA_136883g0010
MA_137299g0010
MA_138314g0010
MA_138328g0010
MA_13844g0010
MA_138723g0010
MA_139112g0010
MA_140124g0010
MA_14020g0030
MA_140486g0010
MA_140715g0010
MA_140859g0010
MA_141469g0010
MA_141669g0010
MA_142027g0010
MA_14256g0010
MA_14404g0010
MA_14449g0010
MA_144503g0010
MA_14457g0010
MA_14457g0020
MA_145665g0010
MA_145721g0010
MA_14604g0010
MA_14667g0010
MA_14679g0010
MA_14744g0010
MA_1482g0010
MA_14873g0010
MA_14898g0010
MA_1489g0010
MA_14949g0010
MA_15029g0010
MA_15112g0010
MA_15346g0020
MA_15408g0010
MA_15670g0010
MA_156769g0010
MA_15709g0010
MA_15755g0030
MA_157865g0010
MA_158224g0010
MA_158232g0010
MA_158362g0010
MA_15838g0010
MA_158445g0010
MA_158556g0010
MA_158653g0010
MA_158671g0010
MA_15897g0010
MA_159432g0010
MA_1600002g0010
MA_160117g0010
MA_161013g0010
MA_16249g0010
MA_16252g0010
MA_162652g0010
MA_163198g0010
MA_16362g0010
MA_16441g0010
MA_164748g0010
MA_164849g0010
MA_16509g0010
MA_1659g0010
MA_16601g0010
MA_166638g0010
MA_16692g0010
MA_16730g0010
MA_16736g0010
MA_167676g0010
MA_16797g0020
MA_168293g0010
MA_16860g0010
MA_169299g0010
MA_1692g0010
MA_169304g0010
MA_170449g0010
MA_170670g0010
MA_172213g0010
MA_172215g0010
MA_172342g0010
MA_172355g0010
MA_17305g0010
MA_17339g0010
MA_173536g0010
MA_173651g0010
MA_173741g0010
MA_17470g0010
MA_17552g0010
MA_175978g0010
MA_17689g0010
MA_17724g0010
MA_177265g0010
MA_177350g0010
MA_17738g0010
MA_177507g0010
MA_177599g0010
MA_17767g0010
MA_178036g0010
MA_178479g0010
MA_17859g0010
MA_178794g0010
MA_178824g0010
MA_17894g0010
MA_180169g0010
MA_180273g0010
MA_18109g0010
MA_18112g0010
MA_181472g0010
MA_1818g0010
MA_181954g0010
MA_182227g0010
MA_182289g0010
MA_182289g0020
MA_18240g0010
MA_18245g0010
MA_18297g0010
MA_183187g0010
MA_18328g0020
MA_18362g0030
MA_18425g0010
MA_185096g0010
MA_185360g0010
MA_18539g0010
MA_18551g0010
MA_185755g0010
MA_185939g0010
MA_185953g0010
MA_18612g0010
MA_18641g0010
MA_18669g0010
MA_188586g0010
MA_18892g0010
MA_188952g0010
MA_189329g0010
MA_189352g0010
MA_18980g0010
MA_190532g0010
MA_190532g0020
MA_19057g0010
MA_19074g0010
MA_19162g0010
MA_19195g0010
MA_19208g0010
MA_192106g0010
MA_19215g0010
MA_192464g0010
MA_19271g0020
MA_19295g0010
MA_19332g0010
MA_194299g0010
MA_19507g0020
MA_19509g0020
MA_19557g0020
MA_19597g0010
MA_19603g0010
MA_196085g0010
MA_19633g0010
MA_196359g0010
MA_1964g0010
MA_196645g0010
MA_196711g0010
MA_19675g0010
MA_19765g0010
MA_197833g0010
MA_198162g0010
MA_19916g0010
MA_19942g0010
MA_199561g0010
MA_19983g0010
MA_20016g0010
MA_200725g0010
MA_20113g0010
MA_2017g0010
MA_202328g0010
MA_202491g0010
MA_202591g0010
MA_20259g0010
MA_2025g0010
MA_202640g0010
MA_2026g0010
MA_20274g0010
MA_2027g0010
MA_202816g0010
MA_20319g0010
MA_20409g0030
MA_204448g0020
MA_204735g0010
MA_204792g0010
MA_20533g0020
MA_20539g0010
MA_20585g0010
MA_205874g0010
MA_20589g0010
MA_205961g0010
MA_206401g0010
MA_207341g0010
MA_2076g0010
MA_20853g0010
MA_208967g0010
MA_2097164g0010
MA_209740g0010
MA_21020g0010
MA_210262g0010
MA_210389g0010
MA_211101g0010
MA_211108g0010
MA_212055g0010
MA_212254g0010
MA_21240g0010
MA_212523g0010
MA_213048g0010
MA_213656g0010
MA_21538g0020
MA_2154g0010
MA_215978g0010
MA_216572g0010
MA_216618g0010
MA_217488g0010
MA_218396g0010
MA_219029g0010
MA_2212g0010
MA_22375g0010
MA_22679g0010
MA_22695g0010
MA_227118g0010
MA_22751g0010
MA_228471g0010
MA_22853g0010
MA_22886g0010
MA_2297g0010
MA_2301731g0010
MA_230429g0010
MA_2307640g0010
MA_23160g0010
MA_231706g0010
MA_232404g0010
MA_23257g0010
MA_23426g0020
MA_23704g0010
MA_23704g0020
MA_23745g0010
MA_23986g0010
MA_24252g0010
MA_244108g0010
MA_244382g0010
MA_245557g0010
MA_247624g0010
MA_248665g0010
MA_250036g0010
MA_25036g0020
MA_250996g0010
MA_25136g0030
MA_25224g0010
MA_252255g0010
MA_253931g0010
MA_254400g0010
MA_25455g0010
MA_254754g0010
MA_2550g0010
MA_257043g0010
MA_2603g0010
MA_26192g0010
MA_267781g0010
MA_270222g0010
MA_2704g0020
MA_271349g0010
MA_27230g0010
MA_27253g0010
MA_276498g0010
MA_27772g0010
MA_279855g0010
MA_2808g0010
MA_281093g0010
MA_28218g0010
MA_28286g0010
MA_28323g0010
MA_285833g0010
MA_286050g0010
MA_286258g0010
MA_2873g0010
MA_28768g0010
MA_29081g0010
MA_291496g0010
MA_291980g0010
MA_292053g0010
MA_292549g0010
MA_29255g0010
MA_293357g0010
MA_2946816g0010
MA_29469g0010
MA_297533g0010
MA_29790g0010
MA_301181g0010
MA_301182g0010
MA_301724g0010
MA_303487g0010
MA_3037g0010
MA_30381g0010
MA_3040g0010
MA_30666g0010
MA_30758g0010
MA_308546g0010
MA_30958g0010
MA_3099234g0010
MA_312410g0010
MA_31571g0010
MA_31783g0010
MA_31797g0010
MA_3179g0020
MA_318903g0010
MA_31993g0010
MA_32270g0010
MA_32270g0020
MA_323386g0010
MA_325398g0010
MA_3255g0010
MA_325615g0010
MA_32598g0010
MA_32711g0010
MA_327445g0010
MA_328340g0010
MA_329868g0010
MA_3303g0010
MA_3307g0020
MA_33094g0010
MA_33140g0010
MA_331856g0010
MA_33186g0010
MA_332518g0010
MA_33275g0010
MA_3327g0010
MA_333359g0010
MA_33386g0010
MA_334306g0010
MA_337265g0010
MA_338404g0010
MA_339960g0010
MA_341329g0010
MA_34156g0010
MA_34216g0010
MA_3421g0010
MA_34236g0010
MA_342462g0010
MA_34359g0010
MA_3450116g0010
MA_34657g0010
MA_34692g0010
MA_3471g0020
MA_348027g0010
MA_34826g0010
MA_3484g0010
MA_3486g0010
MA_3493194g0010
MA_34970g0010
MA_3501g0020
MA_3509g0010
MA_3515726g0010
MA_35387g0010
MA_353889g0010
MA_353910g0010
MA_354248g0010
MA_354952g0010
MA_358266g0010
MA_36115g0010
MA_361558g0010
MA_3618g0010
MA_364061g0010
MA_36703g0010
MA_3670g0010
MA_36731g0010
MA_36763g0010
MA_3688g0010
MA_3703g0010
MA_37224g0010
MA_372310g0010
MA_372598g0010
MA_3726g0010
MA_373239g0010
MA_37473g0010
MA_3748g0010
MA_376741g0010
MA_377488g0010
MA_377571g0010
MA_37764g0010
MA_37884g0010
MA_381654g0010
MA_381787g0010
MA_381942g0010
MA_382408g0010
MA_383231g0010
MA_3842759g0010
MA_3845g0010
MA_38571g0010
MA_389275g0010
MA_39041g0010
MA_390528g0020
MA_39164g0010
MA_39167g0010
MA_392344g0010
MA_392382g0010
MA_392733g0010
MA_39757g0010
MA_39821g0010
MA_398294g0010
MA_39829g0020
MA_398566g0010
MA_3996g0010
MA_4008g0010
MA_40103g0010
MA_403012g0010
MA_4032g0010
MA_403891g0010
MA_40440g0010
MA_40444g0010
MA_40458g0010
MA_4047g0010
MA_406287g0010
MA_407162g0010
MA_408535g0010
MA_40874g0010
MA_409389g0010
MA_40975g0010
MA_410649g0010
MA_4122248g0010
MA_41476g0010
MA_41556g0010
MA_416650g0010
MA_416714g0010
MA_4168188g0010
MA_41685g0010
MA_42044g0010
MA_42093g0010
MA_42113g0010
MA_42230g0010
MA_422840g0010
MA_42386g0020
MA_42406g0010
MA_424330g0010
MA_424372g0010
MA_4249g0010
MA_42543g0010
MA_4268g0010
MA_427792g0010
MA_427851g0010
MA_42925g0010
MA_42965g0010
MA_43078g0010
MA_4334g0010
MA_43503g0010
MA_4353361g0010
MA_436409g0010
MA_436409g0020
MA_43985g0010
MA_440246g0010
MA_44287g0010
MA_44340g0010
MA_44504g0020
MA_446492g0010
MA_447541g0010
MA_448618g0010
MA_4492001g0010
MA_449g0010
MA_450197g0010
MA_4501g0010
MA_4501g0020
MA_4505582g0010
MA_451290g0010
MA_45158g0010
MA_45223g0010
MA_45312g0010
MA_454449g0010
MA_454830g0010
MA_455059g0020
MA_45700g0010
MA_457405g0010
MA_45786g0010
MA_46031g0010
MA_460362g0010
MA_460378g0010
MA_46112g0010
MA_46113g0010
MA_46136g0010
MA_4614g0010
MA_46166g0010
MA_463504g0010
MA_46385g0010
MA_46423g0010
MA_4662908g0010
MA_467439g0010
MA_4674g0010
MA_467548g0010
MA_46772g0010
MA_467865g0010
MA_469246g0010
MA_469702g0010
MA_47100g0010
MA_471335g0010
MA_47307g0010
MA_47367g0010
MA_4736g0010
MA_4742g0010
MA_474647g0010
MA_474985g0010
MA_476087g0010
MA_476625g0010
MA_476822g0010
MA_477653g0010
MA_478373g0010
MA_478577g0010
MA_47919g0010
MA_479353g0010
MA_479900g0010
MA_480961g0010
MA_481649g0010
MA_482741g0010
MA_485127g0010
MA_48557g0010
MA_485622g0010
MA_48578g0020
MA_487655g0010
MA_48769g0010
MA_488033g0010
MA_48816g0010
MA_4884g0010
MA_488729g0010
MA_488920g0010
MA_489006g0010
MA_4893405g0010
MA_49347g0010
MA_4952g0010
MA_495777g0010
MA_4974833g0010
MA_49755g0010
MA_497941g0010
MA_4979g0010
MA_4992g0010
MA_500062g0010
MA_500183g0010
MA_500227g0010
MA_50045g0010
MA_50074g0010
MA_50111g0020
MA_502767g0010
MA_5028840g0010
MA_503588g0010
MA_5039622g0010
MA_504598g0010
MA_50567g0010
MA_505g0010
MA_5080871g0010
MA_50915g0010
MA_5147793g0010
MA_5158339g0010
MA_516171g0010
MA_51690g0010
MA_51827g0010
MA_518788g0010
MA_51912g0030
MA_5197g0010
MA_52029g0010
MA_52055g0010
MA_52085g0010
MA_5212990g0010
MA_52192g0010
MA_523338g0010
MA_52345g0010
MA_5257g0010
MA_52620g0010
MA_52763g0010
MA_5279125g0010
MA_52914g0010
MA_53037g0010
MA_53055g0010
MA_53301g0010
MA_53335g0010
MA_53365g0010
MA_53385g0010
MA_533908g0010
MA_53529g0010
MA_5353g0010
MA_5354107g0010
MA_5372344g0010
MA_542770g0010
MA_5428g0020
MA_54403g0020
MA_54476g0010
MA_5457104g0010
MA_545877g0010
MA_54876g0010
MA_54974g0010
MA_549g0010
MA_550468g0010
MA_55097g0010
MA_55143g0010
MA_552873g0010
MA_55426g0010
MA_5589g0010
MA_56211g0010
MA_5622761g0010
MA_56227g0010
MA_5633g0010
MA_56386g0010
MA_564044g0010
MA_56411g0010
MA_56412g0010
MA_566096g0010
MA_566616g0010
MA_56664g0010
MA_5668358g0010
MA_56689g0010
MA_57140g0010
MA_57146g0010
MA_57173g0030
MA_57211g0010
MA_57244g0010
MA_5724g0010
MA_57290g0010
MA_57391g0010
MA_57579g0010
MA_57718g0010
MA_57785g0010
MA_57919g0010
MA_58127g0010
MA_581786g0010
MA_5829g0010
MA_584078g0010
MA_58502g0010
MA_585559g0010
MA_585675g0010
MA_587689g0010
MA_587787g0010
MA_58851g0010
MA_58875g0010
MA_589691g0010
MA_58990g0010
MA_58991g0010
MA_59139g0010
MA_59230g0010
MA_5943499g0010
MA_595526g0010
MA_5971026g0020
MA_597173g0010
MA_59717g0020
MA_59794g0010
MA_5981g0010
MA_59943g0010
MA_5999197g0010
MA_601245g0010
MA_60155g0010
MA_60435g0010
MA_60546g0010
MA_6078142g0010
MA_6078786g0010
MA_608456g0010
MA_6084g0010
MA_60987g0010
MA_61553g0010
MA_61701g0010
MA_6183884g0010
MA_6184914g0010
MA_619033g0010
MA_619076g0010
MA_61955g0010
MA_62021g0010
MA_6221g0010
MA_62262g0010
MA_62264g0010
MA_623920g0010
MA_62671g0010
MA_62819g0010
MA_62865g0010
MA_6297286g0010
MA_630451g0010
MA_63056g0010
MA_634100g0010
MA_63465g0020
MA_63500g0010
MA_6356698g0010
MA_63611g0010
MA_637235g0010
MA_6407547g0010
MA_6407574g0010
MA_64117g0010
MA_64156g0020
MA_6422g0020
MA_64432g0010
MA_64463g0010
MA_64485g0010
MA_648399g0010
MA_6511916g0010
MA_654072g0010
MA_65418g0010
MA_65484g0010
MA_65498g0010
MA_65580g0010
MA_657165g0010
MA_6573347g0010
MA_660111g0010
MA_6618g0020
MA_6619g0010
MA_6625758g0010
MA_6634g0010
MA_663956g0010
MA_66653g0010
MA_6669g0010
MA_66902g0010
MA_67006g0010
MA_67041g0010
MA_67291g0010
MA_673492g0010
MA_67538g0010
MA_67554g0010
MA_678005g0010
MA_678162g0010
MA_6787326g0010
MA_6800g0010
MA_68091g0010
MA_681896g0010
MA_68192g0010
MA_682426g0010
MA_68307g0010
MA_6833274g0010
MA_68362g0010
MA_683856g0010
MA_68608g0020
MA_6887994g0010
MA_69227g0010
MA_692738g0010
MA_694444g0010
MA_6953061g0010
MA_6960g0020
MA_6968g0010
MA_69695g0010
MA_69814g0010
MA_698449g0010
MA_699370g0010
MA_7009745g0010
MA_700981g0010
MA_7025g0010
MA_703842g0010
MA_7040g0010
MA_707397g0010
MA_708017g0010
MA_71027g0010
MA_712141g0010
MA_71280g0010
MA_7129g0010
MA_7175699g0010
MA_717888g0010
MA_720108g0010
MA_72352g0010
MA_72395g0010
MA_72515g0010
MA_7257713g0010
MA_7273g0020
MA_72744g0010
MA_7279130g0010
MA_72791g0020
MA_7289g0010
MA_7312g0010
MA_7318306g0010
MA_7352647g0010
MA_73539g0010
MA_7362860g0010
MA_7381817g0010
MA_738195g0010
MA_74135g0010
MA_74237g0010
MA_74555g0010
MA_745g0010
MA_746222g0010
MA_74624g0010
MA_7470777g0010
MA_747503g0010
MA_748060g0010
MA_7502g0010
MA_7506g0010
MA_7553g0010
MA_75571g0010
MA_75633g0010
MA_75633g0020
MA_757065g0010
MA_7575400g0010
MA_7579543g0010
MA_75919g0010
MA_7597338g0010
MA_7639g0010
MA_76403g0010
MA_766299g0010
MA_769446g0010
MA_770477g0010
MA_770905g0010
MA_7709601g0010
MA_77139g0010
MA_771456g0010
MA_77147g0010
MA_77321g0010
MA_77507g0010
MA_7763761g0010
MA_77698g0010
MA_77700g0010
MA_7784839g0010
MA_77917g0010
MA_779847g0010
MA_78167g0010
MA_7817322g0020
MA_783123g0010
MA_7831917g0010
MA_7836401g0010
MA_7839g0010
MA_784139g0010
MA_7858g0010
MA_786911g0010
MA_7874114g0010
MA_7882351g0010
MA_7938511g0010
MA_7952g0010
MA_7961764g0010
MA_797556g0010
MA_79976g0010
MA_8007323g0010
MA_80165g0010
MA_80324g0020
MA_8032g0010
MA_8033g0010
MA_8038g0010
MA_804724g0010
MA_8072473g0010
MA_80748g0010
MA_8082682g0010
MA_8090186g0010
MA_809g0010
MA_81028g0010
MA_81058g0010
MA_81446g0010
MA_81735g0010
MA_8182614g0010
MA_8182812g0010
MA_8190190g0010
MA_8217282g0010
MA_8219061g0010
MA_8222690g0010
MA_8230140g0010
MA_8236301g0010
MA_824288g0010
MA_8243926g0010
MA_82491g0010
MA_82562g0010
MA_8259478g0010
MA_8277171g0010
MA_8291837g0010
MA_83118g0010
MA_831562g0010
MA_83167g0010
MA_8320994g0010
MA_83232g0010
MA_832501g0010
MA_8334247g0010
MA_8343g0010
MA_8348918g0010
MA_83496g0010
MA_8356859g0010
MA_835914g0010
MA_83663g0020
MA_83739g0020
MA_83822g0010
MA_83835g0010
MA_8389288g0010
MA_840g0010
MA_841019g0010
MA_84159g0010
MA_84241g0010
MA_8438880g0010
MA_84563g0010
MA_8465203g0010
MA_84757g0010
MA_8494237g0010
MA_8534742g0010
MA_85485g0010
MA_85603g0010
MA_85760g0010
MA_8596g0010
MA_86170g0010
MA_86173g0010
MA_86183g0010
MA_86271g0010
MA_8628986g0010
MA_8629390g0010
MA_86421g0010
MA_865199g0010
MA_86562g0010
MA_86565g0010
MA_87148g0010
MA_8727806g0010
MA_874070g0010
MA_87409g0010
MA_875175g0010
MA_8761892g0010
MA_8762384g0010
MA_87772g0010
MA_87798g0010
MA_87837g0010
MA_879g0010
MA_88054g0010
MA_8813326g0010
MA_881406g0010
MA_8816169g0010
MA_881825g0010
MA_8824317g0010
MA_8827g0010
MA_8841793g0010
MA_88519g0010
MA_88535g0010
MA_88557g0010
MA_8860910g0010
MA_8866650g0010
MA_8872g0010
MA_88982g0010
MA_890554g0010
MA_8920553g0010
MA_892865g0010
MA_89328g0010
MA_8939580g0010
MA_894023g0010
MA_894609g0010
MA_8956714g0010
MA_8964512g0010
MA_89669g0010
MA_8972082g0010
MA_8977g0020
MA_8996628g0010
MA_9011g0010
MA_901946g0010
MA_902224g0010
MA_90279g0010
MA_903039g0010
MA_90341g0010
MA_9045465g0010
MA_9061214g0010
MA_906551g0010
MA_9065834g0010
MA_9071020g0010
MA_907632g0010
MA_908960g0010
MA_911350g0010
MA_9114192g0010
MA_91246g0010
MA_912885g0010
MA_913563g0020
MA_91369g0010
MA_9138363g0010
MA_913949g0010
MA_91467g0010
MA_914817g0010
MA_9159908g0010
MA_91617g0010
MA_91692g0010
MA_918490g0010
MA_9190158g0010
MA_9195168g0010
MA_91956g0010
MA_91983g0010
MA_920994g0010
MA_9235448g0010
MA_923779g0010
MA_9244g0010
MA_9244g0020
MA_9249181g0010
MA_925263g0010
MA_9257733g0010
MA_9257937g0010
MA_925g0010
MA_9263807g0010
MA_92793g0010
MA_9282062g0010
MA_9287008g0010
MA_92892g0010
MA_929730g0010
MA_9303502g0010
MA_93105g0010
MA_93170g0020
MA_9319114g0010
MA_93221g0010
MA_93267g0020
MA_933431g0010
MA_9334497g0010
MA_93406g0010
MA_9349488g0010
MA_9367174g0010
MA_9367g0020
MA_9370809g0010
MA_93977g0010
MA_9399920g0010
MA_9401071g0010
MA_94094g0010
MA_94228g0010
MA_94255g0010
MA_94328g0020
MA_943652g0010
MA_943683g0010
MA_94549g0010
MA_9461183g0010
MA_947233g0010
MA_9473697g0010
MA_9478009g0010
MA_948595g0010
MA_949447g0010
MA_9495805g0010
MA_949599g0010
MA_9499598g0010
MA_9500072g0010
MA_953381g0010
MA_95364g0010
MA_954115g0010
MA_95456g0010
MA_955078g0010
MA_9551351g0010
MA_95523g0010
MA_9554g0010
MA_9563380g0010
MA_9572318g0010
MA_95800g0010
MA_958153g0010
MA_958155g0010
MA_9583416g0010
MA_959201g0010
MA_959964g0010
MA_960018g0010
MA_960236g0010
MA_96086g0010
MA_96120g0010
MA_961989g0010
MA_96515g0010
MA_96538g0010
MA_96570g0010
MA_96741g0010
MA_96852g0010
MA_9719g0010
MA_9739845g0010
MA_9756g0010
MA_9756g0020
MA_97574g0010
MA_97687g0010
MA_97736g0010
MA_9791318g0010
MA_9795279g0010
MA_9819944g0010
MA_98251g0010
MA_98310g0010
MA_9836g0010
MA_98378g0010
MA_9847429g0010
MA_98859g0010
MA_99200g0020
MA_992082g0010
MA_9929143g0010
MA_9929g0010
MA_99511g0010
MA_9952302g0010
MA_9954910g0010
MA_9959852g0010
MA_99694g0010
MA_9971131g0010
MA_99909g0010
MA_9992039g0010
MA_9992g0010

## Sheet: cluster b
MA_10002614g0010
MA_10003545g0010
MA_100058g0010
MA_100179g0010
MA_10018048g0010
MA_10018650g0010
MA_10025310g0010
MA_10028778g0010
MA_10031049g0010
MA_10051517g0010
MA_100562g0010
MA_10060779g0010
MA_100608g0010
MA_10063149g0010
MA_10074020g0010
MA_100742g0010
MA_10078g0020
MA_10090427g0010
MA_101038g0010
MA_10105635g0010
MA_10111401g0010
MA_10117352g0010
MA_10117g0030
MA_10126084g0010
MA_101395g0010
MA_101463g0010
MA_10151149g0010
MA_10152707g0010
MA_10155777g0010
MA_10157133g0010
MA_10159883g0010
MA_10162666g0010
MA_10165257g0010
MA_10165689g0010
MA_10165739g0010
MA_10168157g0010
MA_101756g0010
MA_10177978g0010
MA_10180594g0010
MA_10182847g0010
MA_10184261g0010
MA_101848g0010
MA_10195045g0020
MA_10195484g0010
MA_10196363g0010
MA_101972g0010
MA_10200977g0010
MA_10203127g0010
MA_10206082g0010
MA_10207823g0010
MA_102108g0010
MA_10211338g0010
MA_10215114g0010
MA_102159g0010
MA_10219080g0010
MA_10221703g0010
MA_10223421g0010
MA_10227622g0010
MA_10233136g0010
MA_10234164g0010
MA_10234710g0010
MA_10235873g0010
MA_10239279g0010
MA_10241352g0010
MA_10245665g0010
MA_10253655g0010
MA_10255133g0010
MA_102572g0010
MA_10270590g0010
MA_10271377g0010
MA_10277324g0010
MA_10279989g0010
MA_10280152g0010
MA_102810g0010
MA_10288325g0010
MA_10289324g0010
MA_10289712g0010
MA_10292823g0010
MA_10294644g0010
MA_102960g0010
MA_10297972g0010
MA_10302367g0010
MA_10309079g0010
MA_10309333g0010
MA_10312477g0010
MA_10317575g0010
MA_10319425g0010
MA_10326890g0010
MA_10326890g0020
MA_10328256g0010
MA_10329277g0010
MA_10330584g0010
MA_10334014g0010
MA_10334208g0010
MA_10338186g0010
MA_10339104g0010
MA_10339583g0010
MA_10341128g0010
MA_10344244g0010
MA_10348137g0020
MA_10349341g0010
MA_10352g0010
MA_10357535g0010
MA_10358510g0010
MA_10358510g0020
MA_10360526g0010
MA_10360661g0010
MA_10361993g0010
MA_10363408g0010
MA_10364115g0010
MA_103645g0010
MA_10366239g0010
MA_10366801g0010
MA_10367487g0010
MA_103701g0010
MA_10372964g0010
MA_10374213g0010
MA_103776g0010
MA_10379315g0010
MA_10380801g0010
MA_103810g0020
MA_10381416g0010
MA_10385961g0010
MA_103907g0010
MA_10392535g0010
MA_10393419g0010
MA_10395430g0010
MA_10395559g0010
MA_10397484g0010
MA_10399336g0010
MA_10411438g0010
MA_10423944g0010
MA_10425771g0010
MA_10425788g0010
MA_10425902g0010
MA_10425916g0010
MA_10425919g0010
MA_10425959g0010
MA_10426008g0010
MA_10426038g0010
MA_10426042g0010
MA_10426051g0010
MA_10426062g0010
MA_10426081g0020
MA_10426083g0010
MA_10426090g0010
MA_10426135g0010
MA_10426143g0010
MA_10426164g0010
MA_10426182g0010
MA_10426194g0010
MA_10426200g0010
MA_10426238g0010
MA_10426259g0010
MA_10426282g0010
MA_10426287g0010
MA_10426312g0010
MA_10426317g0010
MA_10426333g0010
MA_10426353g0010
MA_10426368g0010
MA_10426443g0010
MA_10426444g0010
MA_10426449g0010
MA_10426478g0010
MA_10426548g0010
MA_10426582g0010
MA_10426584g0010
MA_10426674g0010
MA_10426688g0010
MA_10426694g0020
MA_10426713g0010
MA_10426728g0010
MA_10426753g0020
MA_10426756g0010
MA_10426758g0010
MA_10426761g0020
MA_10426770g0010
MA_10426795g0010
MA_10426799g0010
MA_10426882g0010
MA_10426889g0010
MA_10426892g0010
MA_10426963g0010
MA_10426974g0030
MA_10426991g0010
MA_10426992g0010
MA_10427030g0010
MA_10427036g0010
MA_10427047g0010
MA_10427069g0010
MA_10427071g0010
MA_10427076g0010
MA_10427096g0010
MA_10427104g0010
MA_10427125g0020
MA_10427137g0010
MA_10427154g0010
MA_10427187g0010
MA_10427196g0010
MA_10427206g0010
MA_10427275g0010
MA_10427283g0030
MA_10427299g0010
MA_10427365g0010
MA_10427377g0010
MA_10427414g0020
MA_10427453g0010
MA_10427475g0010
MA_10427482g0010
MA_10427509g0010
MA_10427550g0010
MA_10427565g0010
MA_10427584g0010
MA_10427596g0010
MA_10427599g0010
MA_10427618g0010
MA_10427661g0020
MA_10427702g0010
MA_10427831g0010
MA_10427843g0010
MA_10427845g0010
MA_10427861g0010
MA_10427869g0010
MA_10427883g0010
MA_10427900g0020
MA_10427909g0010
MA_10427910g0010
MA_10427958g0010
MA_10427971g0010
MA_10428006g0010
MA_10428020g0010
MA_10428024g0010
MA_10428073g0010
MA_10428087g0010
MA_10428190g0010
MA_10428197g0020
MA_10428201g0020
MA_10428235g0020
MA_10428379g0010
MA_10428418g0010
MA_10428506g0010
MA_10428523g0010
MA_10428532g0010
MA_10428553g0010
MA_10428564g0010
MA_10428565g0010
MA_10428617g0030
MA_10428629g0010
MA_10428694g0010
MA_10428721g0040
MA_10428751g0010
MA_10428753g0010
MA_10428760g0010
MA_10428766g0010
MA_10428771g0010
MA_10428836g0010
MA_10428879g0010
MA_10428910g0010
MA_10428976g0010
MA_10428984g0010
MA_10428989g0010
MA_10428990g0020
MA_10429015g0010
MA_10429037g0010
MA_10429037g0020
MA_10429048g0010
MA_10429054g0020
MA_10429058g0010
MA_10429072g0010
MA_10429074g0010
MA_10429119g0010
MA_10429195g0010
MA_10429211g0010
MA_10429260g0010
MA_10429282g0010
MA_10429297g0010
MA_10429298g0010
MA_10429397g0010
MA_10429400g0010
MA_10429422g0020
MA_10429469g0010
MA_10429470g0010
MA_10429481g0030
MA_10429502g0010
MA_10429506g0010
MA_10429563g0010
MA_10429565g0010
MA_10429589g0010
MA_10429596g0020
MA_10429597g0020
MA_10429617g0010
MA_10429630g0010
MA_10429753g0010
MA_10429774g0010
MA_10429814g0020
MA_10429887g0020
MA_10429920g0010
MA_10429944g0010
MA_10429945g0010
MA_10429957g0010
MA_10429958g0030
MA_10430001g0020
MA_10430030g0010
MA_10430064g0010
MA_10430078g0010
MA_10430137g0010
MA_10430180g0010
MA_10430208g0010
MA_10430264g0010
MA_10430325g0010
MA_10430481g0010
MA_10430482g0010
MA_10430486g0010
MA_10430527g0010
MA_10430545g0010
MA_10430547g0020
MA_10430549g0010
MA_10430586g0030
MA_10430611g0010
MA_10430616g0010
MA_10430623g0010
MA_10430694g0010
MA_10430797g0010
MA_10430832g0010
MA_10430858g0010
MA_10430863g0010
MA_10430881g0010
MA_10430882g0010
MA_10430924g0010
MA_10430943g0010
MA_10430944g0010
MA_10430954g0010
MA_10431015g0010
MA_10431056g0010
MA_10431110g0010
MA_10431113g0010
MA_10431134g0010
MA_10431136g0010
MA_10431176g0010
MA_10431225g0010
MA_10431244g0010
MA_10431250g0010
MA_10431279g0010
MA_10431280g0010
MA_10431296g0010
MA_10431332g0010
MA_10431346g0010
MA_10431350g0010
MA_10431370g0010
MA_10431388g0020
MA_10431406g0010
MA_10431449g0010
MA_10431450g0030
MA_10431465g0010
MA_10431489g0010
MA_10431520g0010
MA_10431523g0010
MA_10431559g0010
MA_10431614g0010
MA_10431643g0040
MA_10431646g0010
MA_10431656g0010
MA_10431660g0010
MA_10431688g0010
MA_10431692g0010
MA_10431697g0010
MA_10431788g0010
MA_10431791g0010
MA_10431796g0010
MA_10431797g0010
MA_10431803g0010
MA_10431807g0020
MA_10431828g0010
MA_10431856g0010
MA_10431876g0010
MA_10431881g0010
MA_10431883g0010
MA_10431921g0010
MA_10431933g0010
MA_10431985g0010
MA_10431990g0020
MA_10432012g0010
MA_10432026g0010
MA_10432035g0010
MA_10432047g0010
MA_10432054g0010
MA_10432059g0010
MA_10432084g0010
MA_10432100g0020
MA_10432106g0010
MA_10432131g0020
MA_10432160g0010
MA_10432170g0020
MA_10432175g0010
MA_10432246g0010
MA_10432255g0010
MA_10432265g0010
MA_10432271g0010
MA_10432403g0010
MA_10432419g0010
MA_10432448g0010
MA_10432453g0010
MA_10432470g0010
MA_10432505g0010
MA_10432524g0010
MA_10432528g0010
MA_10432546g0010
MA_10432623g0010
MA_10432635g0010
MA_10432638g0010
MA_10432643g0020
MA_10432675g0010
MA_10432680g0020
MA_10432692g0020
MA_10432694g0010
MA_10432703g0020
MA_10432729g0010
MA_10432732g0010
MA_10432736g0010
MA_10432806g0010
MA_10432863g0010
MA_10432888g0010
MA_10432901g0010
MA_10432916g0010
MA_10432920g0010
MA_10432958g0010
MA_10432999g0020
MA_10433024g0020
MA_10433025g0020
MA_10433031g0010
MA_10433076g0010
MA_10433087g0010
MA_10433108g0010
MA_10433116g0010
MA_10433206g0010
MA_10433229g0010
MA_10433239g0010
MA_10433279g0010
MA_10433299g0030
MA_10433305g0010
MA_10433371g0010
MA_10433374g0010
MA_10433381g0010
MA_10433392g0010
MA_10433401g0010
MA_10433413g0010
MA_10433414g0020
MA_10433415g0010
MA_10433417g0010
MA_10433444g0010
MA_10433453g0010
MA_10433521g0010
MA_10433541g0010
MA_10433551g0010
MA_10433573g0020
MA_10433593g0010
MA_10433599g0010
MA_10433608g0010
MA_10433644g0010
MA_10433654g0010
MA_10433657g0010
MA_10433660g0010
MA_10433678g0010
MA_10433735g0010
MA_10433740g0010
MA_10433760g0010
MA_10433767g0010
MA_10433769g0010
MA_10433798g0010
MA_10433818g0010
MA_10433824g0010
MA_10433830g0010
MA_10433836g0010
MA_10433865g0010
MA_10433889g0010
MA_10433909g0010
MA_10433916g0010
MA_10433938g0010
MA_10433953g0010
MA_10433955g0010
MA_10433966g0010
MA_10433985g0010
MA_10434019g0010
MA_10434023g0010
MA_10434038g0030
MA_10434044g0010
MA_10434063g0010
MA_10434079g0010
MA_10434126g0020
MA_10434133g0010
MA_10434138g0010
MA_10434154g0010
MA_10434165g0010
MA_10434212g0010
MA_10434216g0010
MA_10434267g0010
MA_10434310g0010
MA_10434323g0010
MA_10434325g0010
MA_10434341g0010
MA_10434365g0010
MA_10434417g0010
MA_10434431g0010
MA_10434439g0010
MA_10434445g0010
MA_10434494g0010
MA_10434511g0010
MA_10434524g0010
MA_10434551g0010
MA_10434583g0010
MA_10434587g0020
MA_10434590g0010
MA_10434597g0010
MA_10434601g0010
MA_10434632g0010
MA_10434637g0010
MA_10434662g0020
MA_10434698g0010
MA_10434701g0010
MA_10434827g0010
MA_10434832g0010
MA_10434836g0010
MA_10434843g0010
MA_10434858g0010
MA_10434893g0020
MA_10434894g0010
MA_10434914g0010
MA_10434922g0010
MA_10434928g0010
MA_10434957g0010
MA_10434983g0010
MA_10434996g0030
MA_10435005g0010
MA_10435015g0020
MA_10435050g0010
MA_10435064g0010
MA_10435092g0010
MA_10435120g0010
MA_10435121g0010
MA_10435148g0010
MA_10435171g0010
MA_10435193g0010
MA_10435201g0010
MA_10435205g0010
MA_10435207g0010
MA_10435210g0010
MA_10435227g0010
MA_10435271g0010
MA_10435303g0040
MA_10435334g0020
MA_10435352g0010
MA_10435366g0010
MA_10435379g0010
MA_10435412g0010
MA_10435414g0010
MA_10435419g0010
MA_10435438g0020
MA_10435439g0010
MA_10435440g0010
MA_10435441g0010
MA_10435456g0030
MA_10435463g0010
MA_10435467g0010
MA_10435469g0010
MA_10435483g0010
MA_10435515g0010
MA_10435526g0010
MA_10435546g0010
MA_10435564g0010
MA_10435568g0010
MA_10435568g0020
MA_10435598g0010
MA_10435618g0010
MA_10435623g0010
MA_10435633g0010
MA_10435637g0030
MA_10435659g0020
MA_10435672g0020
MA_10435689g0010
MA_10435708g0010
MA_10435733g0010
MA_10435739g0010
MA_10435747g0010
MA_10435772g0010
MA_10435772g0020
MA_10435773g0010
MA_10435789g0020
MA_10435798g0010
MA_10435801g0010
MA_10435811g0020
MA_10435825g0020
MA_10435836g0010
MA_10435839g0010
MA_10435844g0010
MA_10435866g0010
MA_10435886g0010
MA_10435915g0010
MA_10435930g0010
MA_10435947g0020
MA_10435949g0010
MA_10435971g0020
MA_10435980g0010
MA_10436070g0010
MA_10436070g0020
MA_10436070g0030
MA_10436073g0010
MA_10436094g0010
MA_10436098g0040
MA_10436101g0010
MA_10436101g0020
MA_10436103g0010
MA_10436132g0030
MA_10436156g0010
MA_10436158g0010
MA_10436163g0010
MA_10436166g0010
MA_10436174g0010
MA_10436175g0010
MA_10436238g0020
MA_10436243g0010
MA_10436246g0010
MA_10436248g0010
MA_10436250g0010
MA_10436263g0010
MA_10436272g0010
MA_10436279g0020
MA_10436289g0010
MA_10436314g0010
MA_10436318g0010
MA_10436340g0010
MA_10436355g0020
MA_10436358g0010
MA_10436372g0010
MA_10436374g0010
MA_10436383g0010
MA_10436390g0010
MA_10436421g0010
MA_10436446g0010
MA_10436454g0010
MA_10436459g0010
MA_10436487g0010
MA_10436489g0010
MA_10436493g0020
MA_10436506g0020
MA_10436523g0010
MA_10436526g0010
MA_10436531g0010
MA_10436540g0010
MA_10436543g0020
MA_10436568g0020
MA_10436599g0010
MA_10436616g0010
MA_10436623g0010
MA_10436625g0010
MA_10436643g0010
MA_10436661g0020
MA_10436676g0010
MA_10436696g0010
MA_10436698g0020
MA_10436706g0010
MA_10436726g0010
MA_10436753g0020
MA_10436766g0010
MA_10436768g0010
MA_10436774g0010
MA_10436799g0020
MA_10436809g0010
MA_10436846g0010
MA_10436861g0010
MA_10436878g0010
MA_10436878g0020
MA_10436889g0010
MA_10436893g0010
MA_10436902g0010
MA_10436903g0010
MA_10436911g0010
MA_10436930g0020
MA_10436946g0030
MA_10436950g0010
MA_10436954g0010
MA_10436959g0010
MA_10436974g0010
MA_10436977g0040
MA_10436983g0020
MA_10436987g0010
MA_10437021g0010
MA_10437035g0010
MA_10437035g0050
MA_10437038g0020
MA_10437052g0020
MA_10437053g0010
MA_10437069g0020
MA_10437070g0020
MA_10437083g0020
MA_10437097g0010
MA_10437103g0010
MA_10437104g0020
MA_10437105g0010
MA_10437116g0010
MA_10437160g0010
MA_10437181g0030
MA_10437182g0040
MA_10437188g0010
MA_10437193g0010
MA_10437203g0010
MA_10437222g0010
MA_10437247g0010
MA_10437256g0010
MA_10437270g0020
MA_10437279g0020
MA_105017g0010
MA_10515g0010
MA_10516g0010
MA_105216g0010
MA_105317g0010
MA_105450g0010
MA_105840g0010
MA_10629g0010
MA_106341g0010
MA_106384g0010
MA_10693g0010
MA_107541g0010
MA_107543g0010
MA_107785g0010
MA_107941g0010
MA_108098g0010
MA_108291g0010
MA_108416g0030
MA_108549g0010
MA_108975g0010
MA_108992g0010
MA_10919g0010
MA_109553g0010
MA_109588g0010
MA_109631g0010
MA_110181g0010
MA_110222g0010
MA_110989g0010
MA_111545g0010
MA_11286g0010
MA_112930g0010
MA_112953g0010
MA_113508g0010
MA_11362g0010
MA_1138992g0010
MA_1139g0010
MA_114153g0010
MA_114210g0010
MA_114261g0010
MA_114548g0010
MA_11457g0020
MA_114708g0010
MA_114779g0010
MA_115075g0010
MA_115118g0010
MA_115479g0010
MA_115570g0010
MA_115992g0010
MA_11618g0020
MA_116385g0010
MA_116657g0010
MA_11669g0010
MA_116775g0010
MA_117162g0010
MA_117650g0010
MA_118687g0010
MA_1187g0010
MA_119535g0010
MA_119805g0010
MA_120000g0010
MA_120020g0010
MA_120108g0010
MA_121254g0010
MA_121751g0010
MA_12231g0010
MA_12253g0010
MA_12257g0010
MA_12280g0010
MA_123486g0010
MA_12354g0010
MA_123994g0020
MA_124092g0010
MA_124209g0010
MA_12435g0010
MA_12471g0020
MA_125774g0010
MA_12592g0010
MA_125938g0010
MA_12604g0010
MA_126258g0010
MA_127819g0010
MA_128170g0010
MA_128667g0010
MA_12897g0020
MA_129368g0010
MA_129476g0010
MA_129574g0010
MA_12965g0010
MA_12984g0010
MA_129891g0010
MA_130005g0010
MA_130616g0010
MA_130653g0020
MA_1308g0020
MA_1313241g0010
MA_13142g0010
MA_131632g0010
MA_131708g0010
MA_131802g0020
MA_132163g0010
MA_132267g0010
MA_132273g0020
MA_132330g0010
MA_132688g0020
MA_13358g0010
MA_133717g0010
MA_133858g0010
MA_133879g0010
MA_133946g0010
MA_134635g0010
MA_134964g0010
MA_135415g0010
MA_13545g0020
MA_135627g0010
MA_135684g0020
MA_136177g0010
MA_136209g0010
MA_136364g0010
MA_136507g0010
MA_136805g0010
MA_136889g0020
MA_137025g0010
MA_137163g0020
MA_137202g0010
MA_137813g0010
MA_138619g0010
MA_138644g0010
MA_138828g0010
MA_138853g0010
MA_139106g0010
MA_13910g0010
MA_1395222g0010
MA_13968g0020
MA_139752g0010
MA_139924g0010
MA_139939g0010
MA_140162g0010
MA_140616g0010
MA_140902g0010
MA_140915g0010
MA_141050g0010
MA_141465g0010
MA_141860g0010
MA_1420253g0010
MA_1422909g0010
MA_14291g0010
MA_1432g0010
MA_14383g0010
MA_145377g0020
MA_14556g0010
MA_14653g0010
MA_14697g0010
MA_14714g0010
MA_148363g0010
MA_14860g0020
MA_14956g0010
MA_1498g0010
MA_15007g0010
MA_151196g0020
MA_15270g0010
MA_15360g0010
MA_15756g0010
MA_158493g0010
MA_158965g0010
MA_159434g0010
MA_160270g0010
MA_160810g0010
MA_161562g0010
MA_161904g0010
MA_16260g0010
MA_16397g0010
MA_164599g0010
MA_164918g0010
MA_166176g0010
MA_166614g0010
MA_16700g0010
MA_16752g0020
MA_168323g0010
MA_168626g0010
MA_168789g0010
MA_169267g0010
MA_169766g0010
MA_169803g0010
MA_170302g0010
MA_170370g0020
MA_17139g0010
MA_17173g0010
MA_17207g0010
MA_17288g0010
MA_172990g0010
MA_17331g0010
MA_173332g0010
MA_1737g0020
MA_17429g0020
MA_174407g0010
MA_174842g0010
MA_175759g0010
MA_17674g0010
MA_176945g0010
MA_177763g0010
MA_177791g0010
MA_17791g0010
MA_1785579g0010
MA_17884g0010
MA_17886g0010
MA_17887g0010
MA_17927g0010
MA_179388g0010
MA_179438g0010
MA_18005g0010
MA_18046g0020
MA_18086g0010
MA_18097g0010
MA_181928g0010
MA_1830g0010
MA_183104g0010
MA_183150g0020
MA_18319g0010
MA_183203g0010
MA_183262g0010
MA_183315g0010
MA_184697g0010
MA_18474g0010
MA_185035g0010
MA_185116g0020
MA_18522g0010
MA_185497g0010
MA_18575g0010
MA_186138g0010
MA_186309g0010
MA_18699g0010
MA_1869g0010
MA_18743g0010
MA_18760g0020
MA_18795g0030
MA_188477g0010
MA_188532g0010
MA_189927g0010
MA_190002g0010
MA_19015g0020
MA_190300g0010
MA_19157g0010
MA_19189g0010
MA_193687g0010
MA_1957016g0010
MA_19584g0010
MA_19634g0010
MA_197126g0010
MA_19724g0020
MA_19741g0010
MA_19761g0010
MA_19762g0010
MA_19979g0010
MA_200509g0010
MA_20138g0010
MA_20176g0010
MA_201809g0010
MA_20215g0010
MA_20264g0010
MA_202822g0010
MA_20346g0010
MA_20366g0020
MA_204529g0010
MA_204969g0010
MA_20561g0020
MA_205722g0010
MA_20586g0020
MA_20613g0010
MA_206340g0010
MA_20804g0010
MA_208864g0010
MA_209070g0010
MA_209527g0010
MA_209704g0010
MA_2098043g0010
MA_210951g0010
MA_211090g0010
MA_211580g0010
MA_211896g0010
MA_211916g0010
MA_212100g0010
MA_212573g0010
MA_214185g0010
MA_2141g0010
MA_21537g0010
MA_216982g0010
MA_217161g0010
MA_217540g0010
MA_219504g0010
MA_21954g0010
MA_219989g0010
MA_221164g0010
MA_221495g0010
MA_22288g0010
MA_224243g0010
MA_22553g0010
MA_22572g0020
MA_229920g0010
MA_2299832g0010
MA_231338g0010
MA_2313535g0010
MA_23368g0010
MA_23376g0010
MA_234479g0010
MA_23498g0010
MA_23524g0010
MA_2359381g0010
MA_236830g0010
MA_238924g0010
MA_240390g0010
MA_24099g0010
MA_24216g0010
MA_242560g0010
MA_2446g0010
MA_244964g0010
MA_24533g0010
MA_247686g0010
MA_247876g0010
MA_248619g0010
MA_2514g0010
MA_252134g0010
MA_25488g0010
MA_25631g0010
MA_2566460g0010
MA_258650g0010
MA_261440g0010
MA_261448g0010
MA_261998g0010
MA_262044g0010
MA_262326g0010
MA_265018g0010
MA_268463g0010
MA_26896g0010
MA_26900g0010
MA_269949g0010
MA_27152g0010
MA_271570g0010
MA_27283g0010
MA_2736641g0010
MA_27456g0030
MA_27482g0020
MA_27666g0010
MA_27893g0010
MA_28425g0010
MA_284461g0010
MA_28469g0010
MA_28815g0040
MA_288746g0010
MA_29002g0010
MA_292248g0010
MA_29238g0010
MA_295332g0010
MA_29597g0020
MA_2965157g0010
MA_2976308g0010
MA_299481g0010
MA_2995g0020
MA_300128g0010
MA_30034g0010
MA_300616g0010
MA_300697g0010
MA_301037g0010
MA_3016g0010
MA_301748g0010
MA_302207g0010
MA_3028g0020
MA_30462g0010
MA_306749g0010
MA_30914g0010
MA_31009g0010
MA_31023g0010
MA_31033g0010
MA_310587g0010
MA_311787g0010
MA_311901g0010
MA_312195g0010
MA_312616g0010
MA_314698g0010
MA_31538g0010
MA_316252g0010
MA_318393g0010
MA_319037g0010
MA_319719g0010
MA_322349g0010
MA_32290g0010
MA_324353g0010
MA_325437g0010
MA_327083g0010
MA_32769g0010
MA_32772g0010
MA_328091g0010
MA_32829g0010
MA_328490g0010
MA_328671g0010
MA_3308395g0010
MA_331176g0010
MA_33200g0010
MA_33203g0010
MA_33422g0010
MA_33437g0030
MA_334563g0010
MA_335371g0010
MA_33589g0010
MA_338170g0010
MA_3389249g0010
MA_339590g0010
MA_33996g0010
MA_3412195g0010
MA_34171g0010
MA_34210g0010
MA_342412g0010
MA_343069g0010
MA_343111g0010
MA_34399g0010
MA_345656g0010
MA_347547g0010
MA_348449g0010
MA_34924g0010
MA_349326g0010
MA_34934g0010
MA_349538g0020
MA_34981g0010
MA_3525218g0010
MA_35477g0010
MA_3550g0010
MA_359622g0010
MA_35984g0010
MA_35986g0010
MA_359g0010
MA_360126g0010
MA_36033g0010
MA_360415g0010
MA_361488g0010
MA_36244g0010
MA_36305g0010
MA_363710g0010
MA_366441g0010
MA_366642g0010
MA_367927g0010
MA_36839g0010
MA_369030g0010
MA_36920g0010
MA_369963g0010
MA_371854g0010
MA_372983g0010
MA_3739695g0010
MA_373999g0010
MA_37500g0010
MA_37742g0010
MA_378021g0010
MA_3787g0010
MA_379011g0010
MA_3797370g0010
MA_380074g0010
MA_380494g0010
MA_381817g0020
MA_38217g0020
MA_38298g0010
MA_38368g0010
MA_38514g0010
MA_38593g0010
MA_386236g0010
MA_386670g0010
MA_387252g0010
MA_38774g0020
MA_3880g0010
MA_3898g0010
MA_39057g0010
MA_3905g0010
MA_392118g0010
MA_3940g0010
MA_39508g0010
MA_396966g0010
MA_39755g0010
MA_39935g0010
MA_40060g0010
MA_40197g0010
MA_4026g0010
MA_4031784g0010
MA_40496g0010
MA_405425g0010
MA_40566g0010
MA_406056g0010
MA_40746g0010
MA_4099703g0010
MA_410141g0010
MA_410266g0010
MA_410602g0010
MA_411073g0010
MA_412239g0010
MA_41269g0010
MA_415185g0010
MA_41523g0010
MA_41608g0020
MA_41769g0010
MA_42234g0010
MA_42268g0010
MA_42545g0010
MA_42596g0010
MA_42717g0010
MA_42843g0010
MA_4292002g0010
MA_4298g0010
MA_4305g0010
MA_432506g0010
MA_43616g0010
MA_436312g0010
MA_436524g0010
MA_439495g0010
MA_44218g0010
MA_44386g0010
MA_44472g0010
MA_4448g0010
MA_445567g0010
MA_445959g0010
MA_44851g0010
MA_44873g0010
MA_448849g0010
MA_451961g0010
MA_45317g0010
MA_454078g0010
MA_456127g0010
MA_45623g0010
MA_45859g0010
MA_458713g0010
MA_459474g0010
MA_459791g0010
MA_460847g0010
MA_460877g0010
MA_461651g0010
MA_46171g0010
MA_462213g0010
MA_46231g0010
MA_464972g0010
MA_46583g0010
MA_46902g0010
MA_470187g0010
MA_470233g0010
MA_4712g0010
MA_47150g0010
MA_47191g0010
MA_4747g0010
MA_476867g0010
MA_47952g0010
MA_480192g0010
MA_482451g0010
MA_483025g0010
MA_4833g0020
MA_484317g0010
MA_48436g0010
MA_48488g0010
MA_48532g0010
MA_485463g0010
MA_48586g0010
MA_48992g0010
MA_490939g0010
MA_4909409g0010
MA_4913937g0010
MA_491789g0010
MA_491848g0010
MA_492340g0010
MA_4928347g0010
MA_49360g0010
MA_4938g0010
MA_4950g0010
MA_4960755g0010
MA_49828g0010
MA_498995g0010
MA_499604g0020
MA_50141g0010
MA_502905g0010
MA_50434g0010
MA_50439g0010
MA_50507g0010
MA_5056641g0010
MA_50635g0010
MA_5084530g0010
MA_50973g0010
MA_51020g0010
MA_51088g0010
MA_5117g0010
MA_512231g0010
MA_51694g0010
MA_5171877g0010
MA_517797g0010
MA_51782g0010
MA_52223g0010
MA_52310g0010
MA_52362g0010
MA_52380g0010
MA_523g0010
MA_5243726g0010
MA_52574g0010
MA_52613g0010
MA_52692g0010
MA_527284g0010
MA_5279581g0010
MA_5285928g0010
MA_5287629g0010
MA_529285g0010
MA_53001g0010
MA_5302421g0010
MA_5322154g0010
MA_53288g0010
MA_5339g0010
MA_5357g0010
MA_53594g0010
MA_538432g0010
MA_540763g0010
MA_54640g0010
MA_5464474g0010
MA_5464g0020
MA_54771g0010
MA_5477g0010
MA_548712g0010
MA_550035g0010
MA_5514143g0010
MA_5514205g0010
MA_55336g0010
MA_55488g0010
MA_5548g0020
MA_55585g0010
MA_556046g0010
MA_5564564g0010
MA_5577334g0010
MA_557759g0010
MA_5590688g0010
MA_559609g0010
MA_563163g0010
MA_5637g0010
MA_5676077g0010
MA_567696g0010
MA_56805g0010
MA_5680753g0010
MA_56899g0010
MA_5701614g0010
MA_57449g0010
MA_57459g0010
MA_575381g0010
MA_5769532g0010
MA_57703g0010
MA_57712g0010
MA_579359g0010
MA_5817961g0010
MA_5832g0010
MA_5854361g0010
MA_5864g0010
MA_5869456g0010
MA_586957g0010
MA_587488g0010
MA_5889168g0010
MA_58914g0010
MA_58957g0010
MA_58982g0010
MA_591153g0010
MA_59214g0010
MA_5925983g0010
MA_5939661g0010
MA_594g0010
MA_59505g0010
MA_596288g0010
MA_5975797g0010
MA_5978g0010
MA_598063g0010
MA_5g0040
MA_600107g0010
MA_60133g0010
MA_60222g0010
MA_6031002g0010
MA_6031g0010
MA_60513g0010
MA_605913g0010
MA_60598g0010
MA_60748g0010
MA_608803g0010
MA_60892g0010
MA_6091g0020
MA_61002g0010
MA_611292g0010
MA_6117665g0010
MA_61321g0010
MA_614278g0020
MA_614362g0010
MA_6149868g0010
MA_61548g0010
MA_616184g0010
MA_6167286g0010
MA_621644g0010
MA_62368g0010
MA_62715g0010
MA_629009g0010
MA_6310g0010
MA_63194g0010
MA_631g0010
MA_6322496g0010
MA_6335g0010
MA_63438g0010
MA_63442g0010
MA_63506g0010
MA_6372455g0010
MA_6382703g0010
MA_6390g0010
MA_64016g0010
MA_640862g0010
MA_6412g0010
MA_64225g0010
MA_6429140g0010
MA_6431491g0010
MA_64566g0010
MA_64704g0010
MA_6479198g0010
MA_6494057g0010
MA_651220g0010
MA_6517678g0010
MA_65331g0010
MA_653367g0010
MA_6584770g0010
MA_65926g0010
MA_6598504g0010
MA_660796g0010
MA_66118g0020
MA_6622744g0010
MA_66347g0010
MA_6644934g0010
MA_66524g0010
MA_6681g0010
MA_66837g0010
MA_668700g0010
MA_670512g0010
MA_67221g0010
MA_6732g0010
MA_675g0010
MA_6785g0020
MA_6792038g0010
MA_6793g0020
MA_679839g0010
MA_6820003g0010
MA_68268g0010
MA_6846689g0010
MA_6863329g0010
MA_68707g0010
MA_68933g0010
MA_6913331g0010
MA_69293g0010
MA_697287g0010
MA_6991004g0010
MA_6995113g0010
MA_70160g0010
MA_703384g0010
MA_704857g0010
MA_7062541g0010
MA_70799g0010
MA_709163g0010
MA_7101854g0010
MA_7112g0010
MA_71201g0010
MA_714770g0010
MA_7153729g0010
MA_7161426g0010
MA_7181g0010
MA_7200g0010
MA_72253g0010
MA_724548g0010
MA_72603g0010
MA_726237g0010
MA_727560g0010
MA_72759g0030
MA_727930g0010
MA_72912g0010
MA_72913g0010
MA_7295g0020
MA_73048g0010
MA_7308902g0010
MA_73095g0010
MA_73173g0010
MA_7323667g0010
MA_734876g0010
MA_73800g0010
MA_7383g0010
MA_73870g0010
MA_739133g0010
MA_742213g0010
MA_74612g0010
MA_7476298g0010
MA_7491816g0010
MA_749314g0010
MA_7495g0010
MA_75022g0010
MA_751793g0010
MA_75227g0010
MA_7534137g0010
MA_7540g0020
MA_7545945g0010
MA_755410g0010
MA_7563505g0010
MA_7570476g0010
MA_75816g0010
MA_7586g0010
MA_7587410g0010
MA_7609762g0010
MA_7627761g0010
MA_763646g0010
MA_7681743g0010
MA_768341g0010
MA_76956g0010
MA_7704g0010
MA_77094g0010
MA_7710g0010
MA_771156g0010
MA_7719740g0010
MA_77277g0010
MA_7737g0010
MA_774759g0010
MA_7786061g0010
MA_78212g0010
MA_7826635g0010
MA_783g0010
MA_78440g0010
MA_7851434g0010
MA_785982g0010
MA_78599g0010
MA_786966g0010
MA_78825g0010
MA_7886054g0010
MA_7893999g0010
MA_7908g0010
MA_79203g0010
MA_79336g0010
MA_7937586g0010
MA_79519g0010
MA_7954870g0010
MA_797229g0010
MA_7981g0010
MA_7999321g0010
MA_8002141g0010
MA_8002712g0010
MA_8049g0010
MA_8051256g0010
MA_807054g0010
MA_8098714g0010
MA_8101g0020
MA_81219g0010
MA_8134388g0010
MA_8148337g0010
MA_8158336g0010
MA_817099g0010
MA_81787g0010
MA_8203198g0010
MA_82160g0010
MA_82166g0010
MA_8217256g0010
MA_8220059g0010
MA_82305g0010
MA_82551g0010
MA_8257559g0010
MA_826577g0010
MA_8268815g0010
MA_827642g0010
MA_83018g0010
MA_8312073g0010
MA_8347908g0010
MA_8351g0010
MA_8359992g0010
MA_836069g0010
MA_84062g0030
MA_8429061g0010
MA_843476g0010
MA_8436115g0010
MA_84539g0010
MA_84549g0010
MA_8464929g0010
MA_84935g0010
MA_8494227g0010
MA_8495858g0010
MA_8558083g0010
MA_8566391g0010
MA_85786g0010
MA_8581277g0010
MA_858256g0010
MA_85910g0010
MA_8594g0010
MA_86162g0020
MA_862585g0010
MA_86325g0010
MA_8638132g0010
MA_8638817g0010
MA_8658172g0010
MA_8686116g0010
MA_86917g0010
MA_86927g0010
MA_86965g0010
MA_8697758g0010
MA_870412g0010
MA_8710g0010
MA_87115g0020
MA_8717465g0010
MA_87289g0010
MA_8736279g0010
MA_8738781g0010
MA_87393g0010
MA_87560g0010
MA_87640g0010
MA_8775g0010
MA_8784258g0010
MA_8784411g0010
MA_87895g0010
MA_8790603g0010
MA_8790671g0010
MA_8795886g0010
MA_88000g0010
MA_88006g0010
MA_8806671g0010
MA_8813517g0010
MA_88184g0010
MA_8819148g0010
MA_885219g0010
MA_88595g0020
MA_8870975g0010
MA_8879391g0010
MA_888237g0010
MA_888439g0010
MA_888623g0010
MA_8893430g0010
MA_8894459g0010
MA_8896377g0010
MA_8898899g0010
MA_8899414g0010
MA_891338g0010
MA_89201g0010
MA_892200g0010
MA_8930731g0010
MA_89558g0010
MA_89588g0010
MA_895966g0010
MA_8965097g0010
MA_896563g0010
MA_896665g0010
MA_89675g0010
MA_897214g0010
MA_897653g0010
MA_8982287g0010
MA_898515g0010
MA_898710g0010
MA_9001403g0010
MA_90107g0010
MA_903607g0010
MA_9037077g0010
MA_9046740g0010
MA_905295g0010
MA_9058615g0010
MA_906169g0010
MA_906724g0010
MA_9070629g0010
MA_9085556g0010
MA_90870g0010
MA_9089g0010
MA_909864g0010
MA_9100264g0010
MA_9108314g0010
MA_9116286g0010
MA_9118625g0010
MA_912035g0010
MA_91225g0010
MA_9125934g0010
MA_9127905g0010
MA_915056g0010
MA_915225g0010
MA_915927g0010
MA_91618g0010
MA_917281g0010
MA_918048g0010
MA_9186599g0010
MA_9198151g0010
MA_9213257g0010
MA_9214395g0010
MA_922179g0010
MA_9222071g0010
MA_9227g0010
MA_923148g0010
MA_923164g0010
MA_923209g0010
MA_9251g0010
MA_9256705g0010
MA_925699g0010
MA_926584g0010
MA_928125g0010
MA_929218g0010
MA_92947g0030
MA_9296268g0010
MA_930545g0010
MA_931192g0010
MA_9319878g0010
MA_9320373g0010
MA_9332329g0010
MA_93471g0010
MA_9354651g0010
MA_935712g0010
MA_936462g0010
MA_93674g0010
MA_9374017g0010
MA_937923g0010
MA_938037g0010
MA_938248g0010
MA_939320g0010
MA_9401507g0010
MA_940261g0010
MA_9403759g0010
MA_94101g0010
MA_941687g0010
MA_9418261g0010
MA_9420337g0010
MA_94211g0010
MA_9425139g0010
MA_942788g0010
MA_9449275g0010
MA_945012g0010
MA_9450549g0010
MA_94605g0010
MA_947346g0010
MA_94744g0010
MA_94776g0010
MA_94837g0010
MA_94850g0010
MA_94911g0010
MA_949198g0010
MA_950191g0010
MA_950686g0010
MA_95088g0010
MA_951096g0010
MA_951137g0010
MA_95157g0010
MA_95412g0010
MA_9550320g0010
MA_955371g0010
MA_955393g0010
MA_9557209g0010
MA_9569g0010
MA_957334g0010
MA_957810g0010
MA_9578719g0010
MA_9594844g0010
MA_9595064g0010
MA_959858g0010
MA_959896g0010
MA_960086g0010
MA_960362g0010
MA_96038g0010
MA_9608177g0010
MA_96084g0010
MA_961185g0010
MA_962483g0010
MA_9645976g0010
MA_96470g0010
MA_96517g0010
MA_96527g0010
MA_96649g0010
MA_96784g0010
MA_9683140g0010
MA_97016g0010
MA_9718986g0010
MA_9733g0020
MA_97537g0010
MA_9760264g0010
MA_9771g0010
MA_9800042g0010
MA_9805477g0010
MA_9806705g0010
MA_98146g0010
MA_98157g0010
MA_9815g0010
MA_9823091g0010
MA_9824174g0010
MA_98273g0010
MA_98294g0010
MA_9831904g0010
MA_98332g0010
MA_9833971g0010
MA_9836914g0010
MA_9844312g0010
MA_9852g0010
MA_9855721g0010
MA_98827g0010
MA_98889g0010
MA_98926g0010
MA_9908706g0010
MA_99090g0010
MA_9917746g0010
MA_99205g0020
MA_9930765g0020
MA_9939156g0010
MA_9944g0020
MA_9959066g0010
MA_9962241g0010
MA_9965g0010
MA_9971388g0010
MA_99750g0010
MA_99766g0010
MA_9982452g0010
MA_99855g0010
MA_9987602g0010
MA_9991108g0010
MA_9993206g0010
MA_9999505g0010

## Sheet: cluster c
MA_10013593g0010
MA_10014137g0010
MA_10042865g0010
MA_100737g0010
MA_10078828g0010
MA_10081260g0010
MA_10085280g0010
MA_100906g0010
MA_10101994g0010
MA_10107971g0010
MA_10119918g0010
MA_10124226g0010
MA_10144850g0010
MA_10145924g0010
MA_10159692g0010
MA_10164180g0020
MA_10171864g0010
MA_10180966g0010
MA_10182874g0010
MA_101835g0010
MA_10201791g0010
MA_10208914g0010
MA_10209713g0010
MA_10218065g0010
MA_10228148g0010
MA_10230413g0010
MA_10233389g0010
MA_10234107g0010
MA_102457g0010
MA_10247978g0010
MA_10273429g0010
MA_10277941g0010
MA_10279758g0010
MA_10295379g0010
MA_10296295g0010
MA_10299264g0010
MA_10307725g0010
MA_10309424g0010
MA_10316458g0010
MA_10331224g0010
MA_103334g0010
MA_10336859g0010
MA_10337928g0010
MA_10349363g0010
MA_103582g0010
MA_10358g0010
MA_10379365g0010
MA_10380541g0030
MA_10389075g0010
MA_104060g0010
MA_104140g0030
MA_10425789g0020
MA_10425875g0010
MA_10426021g0010
MA_10426110g0020
MA_10426146g0010
MA_10426171g0020
MA_10426567g0010
MA_10426614g0020
MA_10426780g0010
MA_10426784g0010
MA_10426814g0020
MA_10426899g0020
MA_10426954g0010
MA_10427001g0020
MA_10427190g0010
MA_10427212g0010
MA_10427259g0010
MA_10427435g0010
MA_10427454g0010
MA_10427537g0010
MA_10427538g0010
MA_10427606g0010
MA_10427627g0010
MA_10427683g0010
MA_10427700g0010
MA_10427774g0050
MA_10427785g0010
MA_10427810g0040
MA_10427855g0010
MA_10427949g0010
MA_10428006g0020
MA_10428131g0010
MA_10428138g0010
MA_10428182g0010
MA_10428187g0010
MA_10428196g0010
MA_10428293g0010
MA_10428303g0010
MA_10428321g0010
MA_10428426g0010
MA_10428437g0010
MA_10428452g0010
MA_10428514g0010
MA_10428560g0010
MA_10428574g0010
MA_10428611g0010
MA_10428790g0010
MA_10428891g0020
MA_10428924g0020
MA_10428968g0010
MA_10429018g0010
MA_10429050g0010
MA_10429053g0040
MA_10429123g0020
MA_10429144g0020
MA_10429223g0010
MA_10429228g0010
MA_10429339g0010
MA_10429351g0010
MA_10429379g0010
MA_10429414g0010
MA_10429682g0010
MA_10429795g0010
MA_10429864g0010
MA_10429884g0010
MA_10429884g0020
MA_10429895g0010
MA_10430056g0020
MA_10430158g0010
MA_10430253g0020
MA_10430280g0010
MA_10430316g0030
MA_10430344g0010
MA_10430359g0040
MA_10430369g0010
MA_10430438g0010
MA_10430469g0020
MA_10430485g0010
MA_10430492g0030
MA_10430534g0010
MA_10430555g0010
MA_10430558g0020
MA_10430630g0010
MA_10430766g0010
MA_10430771g0010
MA_10430772g0010
MA_10430828g0010
MA_10430872g0030
MA_10430893g0010
MA_10430902g0010
MA_10430919g0020
MA_10430964g0010
MA_10430977g0010
MA_10431095g0010
MA_10431120g0010
MA_10431285g0010
MA_10431309g0010
MA_10431371g0010
MA_10431385g0010
MA_10431414g0010
MA_10431517g0010
MA_10431540g0030
MA_10431603g0010
MA_10431664g0010
MA_10431682g0010
MA_10431705g0020
MA_10431749g0030
MA_10431764g0010
MA_10431773g0010
MA_10431825g0010
MA_10431888g0010
MA_10431917g0020
MA_10431942g0010
MA_10431944g0010
MA_10432008g0010
MA_10432094g0010
MA_10432103g0010
MA_10432137g0010
MA_10432144g0020
MA_10432308g0010
MA_10432320g0010
MA_10432452g0010
MA_10432457g0010
MA_10432547g0010
MA_10432562g0010
MA_10432669g0010
MA_10432719g0010
MA_10432740g0010
MA_10432843g0010
MA_10433017g0010
MA_10433227g0010
MA_10433276g0010
MA_10433357g0010
MA_10433433g0010
MA_10433557g0010
MA_10433779g0010
MA_10433780g0010
MA_10433802g0010
MA_10433890g0010
MA_10433927g0010
MA_10434014g0010
MA_10434015g0010
MA_10434103g0020
MA_10434108g0010
MA_10434132g0010
MA_10434157g0010
MA_10434245g0010
MA_10434245g0020
MA_10434286g0010
MA_10434318g0010
MA_10434412g0010
MA_10434424g0010
MA_10434491g0010
MA_10434586g0010
MA_10434671g0010
MA_10434693g0010
MA_10434734g0010
MA_10434754g0010
MA_10434765g0010
MA_10434773g0030
MA_10434940g0010
MA_10434945g0020
MA_10434981g0010
MA_10435087g0010
MA_10435453g0010
MA_10435495g0010
MA_10435637g0020
MA_10435640g0010
MA_10435728g0040
MA_10435761g0010
MA_10435787g0020
MA_10435795g0010
MA_10435804g0010
MA_10435819g0010
MA_10435832g0010
MA_10435859g0010
MA_10435898g0010
MA_10435910g0010
MA_10435911g0020
MA_10435917g0020
MA_10435919g0010
MA_10435923g0010
MA_10435934g0010
MA_10435950g0010
MA_10435994g0010
MA_10436001g0010
MA_10436009g0010
MA_10436066g0020
MA_10436095g0010
MA_10436106g0010
MA_10436185g0010
MA_10436236g0020
MA_10436242g0020
MA_10436259g0010
MA_10436325g0010
MA_10436337g0010
MA_10436370g0010
MA_10436391g0010
MA_10436435g0010
MA_10436463g0010
MA_10436500g0010
MA_10436521g0010
MA_10436522g0010
MA_10436523g0020
MA_10436567g0010
MA_10436592g0020
MA_10436673g0010
MA_10436752g0010
MA_10436788g0010
MA_10436795g0010
MA_10436877g0010
MA_10437003g0010
MA_10437034g0010
MA_10437072g0010
MA_10437087g0010
MA_10437099g0010
MA_10437142g0010
MA_10437153g0010
MA_10437169g0010
MA_10437189g0010
MA_10437232g0030
MA_10437237g0010
MA_10437252g0010
MA_104529g0010
MA_10574g0010
MA_106296g0010
MA_106933g0010
MA_107294g0010
MA_107838g0010
MA_10816g0010
MA_108488g0010
MA_10853g0020
MA_10862g0010
MA_110991g0010
MA_111255g0010
MA_111553g0010
MA_111727g0010
MA_112209g0020
MA_112672g0010
MA_1127885g0010
MA_113206g0010
MA_113402g0010
MA_11351g0010
MA_115167g0010
MA_115394g0010
MA_115494g0010
MA_115849g0010
MA_11634g0010
MA_116722g0010
MA_1167537g0010
MA_116782g0010
MA_117242g0010
MA_117298g0010
MA_11864g0020
MA_118899g0010
MA_119046g0010
MA_120712g0010
MA_121607g0010
MA_121819g0010
MA_121907g0010
MA_122010g0010
MA_122505g0010
MA_123269g0010
MA_123444g0010
MA_123541g0010
MA_124088g0010
MA_124933g0010
MA_125182g0010
MA_125308g0010
MA_125554g0010
MA_125564g0010
MA_12587g0010
MA_1258855g0010
MA_126300g0010
MA_12671g0010
MA_127247g0010
MA_127500g0010
MA_128083g0020
MA_128643g0010
MA_128722g0010
MA_13032g0010
MA_130415g0010
MA_13044g0010
MA_130571g0010
MA_131024g0010
MA_13199g0010
MA_13240g0010
MA_13250g0010
MA_133153g0010
MA_133206g0010
MA_133216g0010
MA_134535g0010
MA_135063g0010
MA_135474g0010
MA_136490g0010
MA_136974g0020
MA_138440g0010
MA_139155g0010
MA_139378g0010
MA_139427g0010
MA_13982g0010
MA_13999g0010
MA_141074g0010
MA_141852g0010
MA_14234g0010
MA_1461g0020
MA_14736g0050
MA_1481g0010
MA_15046g0010
MA_15067g0020
MA_15092g0010
MA_151623g0020
MA_15175g0010
MA_15713g0010
MA_158099g0010
MA_158329g0020
MA_158381g0010
MA_15892g0010
MA_15892g0020
MA_158965g0020
MA_1600g0010
MA_16036g0010
MA_16045g0020
MA_16094g0010
MA_161683g0020
MA_16283g0010
MA_164038g0010
MA_16420g0020
MA_165005g0010
MA_165491g0010
MA_165845g0010
MA_165913g0020
MA_166984g0010
MA_167448g0010
MA_1678g0010
MA_168237g0010
MA_168754g0010
MA_169095g0010
MA_169834g0010
MA_17014g0010
MA_172452g0010
MA_172962g0010
MA_175110g0010
MA_175234g0010
MA_177169g0010
MA_17746g0010
MA_177754g0010
MA_17801g0020
MA_17826g0010
MA_179817g0010
MA_180282g0010
MA_180359g0010
MA_18139g0010
MA_181618g0010
MA_181765g0010
MA_182478g0010
MA_18273g0010
MA_18317g0010
MA_184192g0010
MA_18424g0010
MA_184655g0010
MA_18585g0010
MA_18619g0010
MA_1898036g0010
MA_190618g0010
MA_19115g0010
MA_19127g0010
MA_192059g0010
MA_19210g0010
MA_192322g0010
MA_194304g0010
MA_194544g0010
MA_195017g0010
MA_1960g0010
MA_19659g0010
MA_19696g0010
MA_202753g0010
MA_20283g0010
MA_20306g0010
MA_203210g0010
MA_203210g0020
MA_20353g0010
MA_20536g0020
MA_205752g0010
MA_206805g0010
MA_20701g0010
MA_207479g0010
MA_207969g0010
MA_2079g0010
MA_208203g0010
MA_209399g0010
MA_212897g0010
MA_213145g0010
MA_213520g0010
MA_21437g0010
MA_215122g0010
MA_216501g0010
MA_2183835g0010
MA_224931g0010
MA_22755g0010
MA_228607g0010
MA_230138g0010
MA_230579g0020
MA_238437g0010
MA_23891g0010
MA_239048g0010
MA_24024g0020
MA_242157g0010
MA_24468g0010
MA_24597g0010
MA_249572g0010
MA_251018g0020
MA_252930g0010
MA_259238g0010
MA_25927g0010
MA_2611853g0010
MA_26311g0010
MA_263616g0010
MA_267974g0010
MA_268474g0010
MA_27021g0010
MA_270699g0010
MA_271555g0010
MA_27625g0020
MA_27855g0010
MA_2797g0010
MA_28034g0010
MA_2850505g0010
MA_28601g0020
MA_292538g0010
MA_29306g0010
MA_294339g0010
MA_295661g0010
MA_30141g0010
MA_30494g0010
MA_305339g0010
MA_30644g0010
MA_307628g0010
MA_308575g0010
MA_31075g0010
MA_313296g0010
MA_3139g0010
MA_319186g0010
MA_319g0010
MA_319g0020
MA_321675g0010
MA_3228g0010
MA_323549g0010
MA_32676g0010
MA_327945g0010
MA_32860g0010
MA_33048g0010
MA_3393g0010
MA_348099g0010
MA_3531806g0010
MA_35376g0010
MA_356643g0010
MA_35821g0010
MA_35901g0010
MA_35916g0010
MA_362355g0010
MA_364285g0010
MA_36564g0010
MA_366520g0010
MA_3682g0010
MA_36851g0010
MA_369530g0010
MA_371151g0010
MA_37646g0010
MA_3765g0010
MA_3774728g0010
MA_381200g0010
MA_381604g0010
MA_38249g0010
MA_384628g0010
MA_387513g0010
MA_39151g0010
MA_391816g0010
MA_39312g0010
MA_395g0010
MA_39847g0010
MA_399243g0010
MA_4090g0010
MA_409626g0010
MA_416362g0010
MA_4188g0010
MA_419572g0010
MA_4218g0010
MA_422175g0010
MA_42261g0010
MA_42281g0010
MA_42294g0010
MA_42384g0010
MA_426565g0010
MA_4294210g0010
MA_42946g0010
MA_430525g0010
MA_431374g0010
MA_43296g0010
MA_4395g0010
MA_443549g0010
MA_448422g0010
MA_4495g0010
MA_4522g0020
MA_45410g0010
MA_456304g0010
MA_458264g0010
MA_4582g0010
MA_465853g0010
MA_46635g0010
MA_466879g0010
MA_467267g0010
MA_467726g0010
MA_4686976g0010
MA_46922g0010
MA_4692g0010
MA_47113g0010
MA_47536g0010
MA_47626g0010
MA_478906g0010
MA_4797g0010
MA_481693g0010
MA_4827222g0010
MA_48519g0010
MA_4935021g0010
MA_495936g0010
MA_496328g0010
MA_498229g0010
MA_498632g0010
MA_50020g0010
MA_5033617g0010
MA_5039344g0010
MA_5067g0010
MA_5075g0010
MA_508302g0010
MA_50g0010
MA_51020g0020
MA_5114g0010
MA_51336g0010
MA_51620g0010
MA_5192g0010
MA_52206g0010
MA_5278g0010
MA_5279951g0010
MA_53390g0010
MA_53795g0010
MA_5395g0010
MA_540526g0010
MA_5416460g0010
MA_54659g0010
MA_5471g0010
MA_55260g0010
MA_560534g0010
MA_564112g0010
MA_565534g0010
MA_565956g0020
MA_5690g0010
MA_572686g0010
MA_577291g0010
MA_581808g0010
MA_5855236g0010
MA_585937g0010
MA_59246g0010
MA_5995041g0010
MA_599940g0010
MA_60139g0010
MA_601781g0010
MA_602728g0010
MA_60383g0010
MA_605776g0010
MA_607757g0020
MA_610735g0010
MA_6112961g0010
MA_61409g0010
MA_6175511g0010
MA_61879g0010
MA_62034g0010
MA_6215853g0010
MA_62189g0010
MA_62360g0010
MA_6241493g0010
MA_627804g0010
MA_6279308g0010
MA_629984g0010
MA_6324950g0010
MA_6326342g0010
MA_638553g0010
MA_6405951g0010
MA_6445g0020
MA_647058g0010
MA_64969g0010
MA_65409g0010
MA_65677g0010
MA_657071g0010
MA_658115g0010
MA_665331g0010
MA_66608g0010
MA_66847g0010
MA_66942g0010
MA_6714047g0010
MA_671828g0010
MA_673539g0010
MA_6741659g0010
MA_6746643g0010
MA_682g0010
MA_688819g0010
MA_68892g0010
MA_68993g0010
MA_6920651g0010
MA_69588g0010
MA_6977862g0010
MA_6978g0020
MA_69869g0010
MA_7055993g0010
MA_70636g0010
MA_70733g0010
MA_709351g0010
MA_7128934g0010
MA_716827g0010
MA_7182809g0010
MA_7191611g0010
MA_7198253g0010
MA_72460g0010
MA_7251103g0010
MA_735748g0010
MA_735811g0010
MA_74065g0010
MA_7436374g0010
MA_745410g0010
MA_7464g0010
MA_74741g0010
MA_7482513g0010
MA_75017g0010
MA_75297g0010
MA_75340g0010
MA_760658g0010
MA_76208g0010
MA_7657529g0010
MA_7664678g0010
MA_77108g0010
MA_772570g0010
MA_773426g0010
MA_7745471g0010
MA_77650g0010
MA_77810g0010
MA_7783491g0010
MA_7789949g0010
MA_78157g0020
MA_785227g0010
MA_79021g0010
MA_7932540g0010
MA_795824g0010
MA_7958g0010
MA_802024g0010
MA_803140g0010
MA_804608g0010
MA_80683g0010
MA_8087771g0010
MA_81514g0010
MA_81670g0010
MA_818265g0010
MA_8194133g0010
MA_8194534g0010
MA_8277352g0010
MA_8283565g0010
MA_83136g0010
MA_83441g0010
MA_8419g0010
MA_842892g0010
MA_8465279g0010
MA_84940g0010
MA_8552247g0010
MA_8588927g0010
MA_85930g0010
MA_8606496g0010
MA_8650442g0010
MA_86542g0010
MA_86745g0010
MA_869963g0010
MA_87456g0010
MA_8769g0010
MA_8773860g0010
MA_8846750g0010
MA_8860968g0010
MA_8872054g0010
MA_8874g0010
MA_8891g0010
MA_890057g0010
MA_8918g0010
MA_8928925g0010
MA_896264g0010
MA_896570g0010
MA_89828g0010
MA_89868g0010
MA_904076g0010
MA_90487g0010
MA_905169g0010
MA_90587g0010
MA_9135945g0010
MA_91393g0010
MA_91466g0010
MA_91751g0010
MA_9178176g0010
MA_9185616g0010
MA_9197398g0010
MA_92126g0010
MA_921725g0010
MA_9218716g0010
MA_92286g0010
MA_9243g0010
MA_924791g0010
MA_92507g0010
MA_9252668g0010
MA_92735g0030
MA_9297421g0010
MA_929999g0010
MA_9325998g0010
MA_93279g0010
MA_933993g0010
MA_934553g0010
MA_934g0010
MA_9355686g0010
MA_9365249g0010
MA_93698g0010
MA_93883g0010
MA_940664g0010
MA_943731g0010
MA_94570g0010
MA_94789g0010
MA_95186g0010
MA_953521g0010
MA_955269g0010
MA_9554730g0010
MA_9563494g0010
MA_9577349g0010
MA_958082g0010
MA_9583350g0010
MA_958501g0010
MA_959793g0010
MA_96029g0010
MA_9657824g0010
MA_9707283g0010
MA_9717068g0010
MA_97566g0010
MA_9758g0010
MA_97705g0010
MA_97731g0010
MA_98673g0010
MA_9868443g0010
MA_98696g0010
MA_9881487g0010
MA_98894g0010
MA_9898952g0010
MA_99207g0020

## Sheet: cluster d
MA_10033839g0010
MA_10043209g0010
MA_10067385g0010
MA_10077040g0010
MA_100910g0010
MA_101019g0010
MA_10103335g0010
MA_101494g0010
MA_10166253g0010
MA_10176437g0010
MA_10176945g0010
MA_101776g0010
MA_101842g0010
MA_10197113g0010
MA_10205012g0010
MA_10208000g0010
MA_10208536g0010
MA_102132g0010
MA_10221168g0010
MA_10226013g0010
MA_10226858g0010
MA_102312g0010
MA_102379g0010
MA_10245227g0010
MA_10247134g0010
MA_10265574g0010
MA_10266074g0010
MA_10281738g0010
MA_10285148g0010
MA_10293392g0010
MA_10296009g0010
MA_10296151g0010
MA_10297492g0010
MA_102983g0020
MA_10305266g0010
MA_103500g0020
MA_10350408g0010
MA_10350802g0010
MA_10353203g0010
MA_10358593g0010
MA_10366135g0010
MA_10373618g0010
MA_10383054g0010
MA_103854g0010
MA_10388060g0010
MA_10390615g0010
MA_103912g0010
MA_10399g0020
MA_10407g0010
MA_104110g0010
MA_104140g0010
MA_104214g0010
MA_10425793g0010
MA_10425819g0010
MA_10425833g0010
MA_10425867g0020
MA_10425890g0010
MA_10425927g0020
MA_10425935g0010
MA_10425986g0010
MA_10426002g0010
MA_10426002g0020
MA_10426049g0010
MA_10426171g0030
MA_10426189g0010
MA_10426189g0020
MA_10426191g0010
MA_10426221g0010
MA_10426263g0010
MA_10426273g0010
MA_10426293g0010
MA_10426335g0010
MA_10426343g0030
MA_10426388g0010
MA_10426403g0010
MA_10426405g0010
MA_10426447g0010
MA_10426467g0010
MA_10426467g0020
MA_10426473g0010
MA_10426725g0020
MA_10426762g0010
MA_10426786g0020
MA_10426903g0020
MA_10426985g0010
MA_10427017g0010
MA_10427035g0010
MA_10427036g0020
MA_10427061g0010
MA_10427064g0010
MA_10427126g0010
MA_10427170g0010
MA_10427170g0020
MA_10427213g0010
MA_10427223g0010
MA_10427235g0010
MA_10427249g0020
MA_10427334g0010
MA_10427362g0010
MA_10427515g0010
MA_10427588g0010
MA_10427740g0010
MA_10427752g0010
MA_10427759g0010
MA_10427800g0010
MA_10427880g0010
MA_10427887g0010
MA_10427930g0010
MA_10427953g0010
MA_10427967g0020
MA_10427988g0010
MA_10428166g0010
MA_10428221g0010
MA_10428246g0010
MA_10428332g0010
MA_10428396g0010
MA_10428416g0010
MA_10428427g0010
MA_10428475g0010
MA_10428495g0020
MA_10428537g0030
MA_10428567g0010
MA_10428574g0020
MA_10428955g0010
MA_10428955g0020
MA_10429049g0010
MA_10429177g0010
MA_10429177g0020
MA_10429177g0030
MA_10429284g0010
MA_10429332g0010
MA_10429339g0020
MA_10429365g0010
MA_10429371g0010
MA_10429385g0010
MA_10429529g0010
MA_10429644g0010
MA_10429654g0010
MA_10429698g0010
MA_10429894g0010
MA_10429911g0010
MA_10429914g0010
MA_10429937g0010
MA_10429946g0010
MA_10430023g0010
MA_10430050g0010
MA_10430063g0010
MA_10430133g0020
MA_10430135g0010
MA_10430135g0020
MA_10430239g0010
MA_10430321g0010
MA_10430336g0010
MA_10430339g0010
MA_10430416g0010
MA_10430430g0010
MA_10430455g0010
MA_10430504g0030
MA_10430509g0010
MA_10430608g0010
MA_10430614g0010
MA_10430692g0010
MA_10430720g0010
MA_10430727g0010
MA_10430767g0010
MA_10430775g0010
MA_10430805g0060
MA_10430868g0010
MA_10430896g0020
MA_10431070g0010
MA_10431084g0010
MA_10431115g0010
MA_10431151g0010
MA_10431198g0020
MA_10431213g0010
MA_10431232g0010
MA_10431243g0010
MA_10431251g0010
MA_10431297g0020
MA_10431549g0040
MA_10431693g0010
MA_10431938g0010
MA_10432045g0010
MA_10432052g0010
MA_10432082g0010
MA_10432139g0010
MA_10432314g0010
MA_10432339g0010
MA_10432348g0010
MA_10432594g0010
MA_10432636g0020
MA_10432745g0010
MA_10432784g0010
MA_10432784g0020
MA_10432840g0010
MA_10432947g0010
MA_10433249g0010
MA_10433251g0010
MA_10433259g0010
MA_10433260g0020
MA_10433350g0010
MA_10433397g0010
MA_10433448g0010
MA_10433481g0010
MA_10433546g0010
MA_10433604g0010
MA_10433706g0010
MA_10433720g0010
MA_10433737g0010
MA_10433754g0010
MA_10433783g0010
MA_10433785g0010
MA_10433991g0020
MA_10434025g0010
MA_10434082g0010
MA_10434109g0010
MA_10434203g0010
MA_10434227g0010
MA_10434290g0010
MA_10434301g0010
MA_10434311g0020
MA_10434370g0010
MA_10434370g0040
MA_10434370g0050
MA_10434425g0010
MA_10434540g0020
MA_10434573g0010
MA_10434609g0010
MA_10434655g0010
MA_10434666g0010
MA_10434721g0010
MA_10434721g0020
MA_10434782g0010
MA_10434782g0020
MA_10434992g0010
MA_10435039g0010
MA_10435051g0010
MA_10435141g0010
MA_10435166g0010
MA_10435178g0010
MA_10435233g0020
MA_10435304g0010
MA_10435555g0010
MA_10435604g0010
MA_10435688g0010
MA_10435696g0010
MA_10435734g0010
MA_10435848g0010
MA_10435873g0020
MA_10435925g0010
MA_10436001g0020
MA_10436002g0010
MA_10436031g0020
MA_10436080g0010
MA_10436114g0010
MA_10436172g0010
MA_10436177g0010
MA_10436213g0020
MA_10436260g0010
MA_10436392g0010
MA_10436395g0010
MA_10436513g0010
MA_10436546g0010
MA_10436555g0010
MA_10436581g0010
MA_10436585g0010
MA_10436595g0010
MA_10436595g0020
MA_10436740g0010
MA_10436796g0010
MA_10436896g0010
MA_10436906g0010
MA_10437004g0010
MA_10437050g0010
MA_10437086g0010
MA_10437110g0020
MA_10437113g0010
MA_10437146g0020
MA_10437232g0010
MA_104819g0010
MA_105019g0010
MA_105116g0010
MA_105489g0010
MA_105802g0010
MA_106343g0010
MA_10651g0010
MA_106573g0010
MA_106917g0010
MA_107600g0010
MA_107766g0010
MA_109033g0010
MA_109119g0010
MA_109421g0010
MA_109443g0010
MA_109548g0010
MA_110382g0010
MA_110864g0010
MA_1128g0010
MA_1134g0010
MA_113557g0010
MA_11357g0010
MA_11388g0010
MA_114511g0010
MA_115256g0010
MA_115986g0010
MA_116104g0010
MA_117364g0010
MA_117442g0010
MA_117567g0010
MA_11806g0010
MA_118288g0010
MA_118363g0010
MA_118589g0010
MA_118674g0010
MA_118702g0010
MA_118833g0010
MA_1191g0010
MA_11960g0010
MA_119766g0010
MA_119799g0010
MA_120779g0010
MA_12084g0010
MA_120902g0010
MA_121123g0010
MA_1213520g0010
MA_122006g0010
MA_12209g0020
MA_123220g0010
MA_123309g0010
MA_123836g0020
MA_123836g0040
MA_123846g0010
MA_123993g0010
MA_123993g0020
MA_12471g0010
MA_124768g0010
MA_12483g0010
MA_124843g0010
MA_125092g0010
MA_125167g0010
MA_125608g0010
MA_125631g0010
MA_125636g0010
MA_125690g0020
MA_126045g0010
MA_126188g0010
MA_126387g0010
MA_126936g0010
MA_127019g0010
MA_127139g0010
MA_12714g0010
MA_12775g0010
MA_12775g0020
MA_1279046g0010
MA_127981g0010
MA_128615g0010
MA_129306g0010
MA_130482g0010
MA_130934g0010
MA_131290g0010
MA_13266g0010
MA_133401g0010
MA_133417g0010
MA_134184g0010
MA_134429g0010
MA_134613g0010
MA_134698g0010
MA_13550g0010
MA_136308g0010
MA_137442g0010
MA_137453g0010
MA_137874g0010
MA_13801g0010
MA_138618g0010
MA_138761g0010
MA_138894g0010
MA_138907g0010
MA_139238g0010
MA_13954g0010
MA_139797g0010
MA_139905g0010
MA_140046g0010
MA_140161g0010
MA_140235g0010
MA_140410g0010
MA_140669g0010
MA_14068g0010
MA_140697g0010
MA_140838g0010
MA_14181g0010
MA_141g0010
MA_14460g0010
MA_1461g0010
MA_14786g0010
MA_15064g0010
MA_15073g0010
MA_150838g0010
MA_15104g0010
MA_154108g0010
MA_155488g0010
MA_15605g0010
MA_158402g0010
MA_158586g0010
MA_1589g0010
MA_161608g0010
MA_16160g0010
MA_162063g0010
MA_162232g0010
MA_16292g0010
MA_164208g0010
MA_16445g0010
MA_16536g0010
MA_165943g0010
MA_166667g0010
MA_16896g0010
MA_169265g0010
MA_170097g0010
MA_170202g0010
MA_172637g0010
MA_173565g0010
MA_173937g0010
MA_174037g0010
MA_174294g0010
MA_174482g0010
MA_1747311g0010
MA_175258g0010
MA_175723g0010
MA_1773g0020
MA_17768g0010
MA_1780171g0010
MA_178134g0010
MA_17938g0010
MA_17939g0010
MA_17969g0010
MA_180303g0010
MA_18076g0010
MA_18125g0010
MA_181544g0010
MA_182501g0010
MA_18302g0010
MA_183130g0010
MA_183130g0020
MA_183426g0010
MA_184047g0010
MA_18417g0010
MA_184760g0010
MA_184870g0010
MA_185736g0010
MA_18616g0010
MA_186538g0010
MA_186639g0010
MA_18697g0010
MA_18758g0010
MA_187623g0010
MA_18770g0010
MA_18779g0010
MA_1881g0010
MA_18829g0010
MA_19049g0010
MA_19157g0020
MA_19198g0010
MA_19223g0010
MA_194127g0010
MA_195595g0010
MA_19559g0010
MA_19573g0010
MA_195978g0010
MA_19604g0020
MA_196504g0010
MA_197119g0010
MA_197296g0010
MA_197466g0010
MA_197549g0010
MA_199206g0010
MA_200841g0010
MA_20109g0010
MA_203056g0010
MA_20361g0010
MA_203954g0010
MA_20419g0010
MA_204624g0010
MA_205016g0010
MA_20506g0010
MA_2054728g0010
MA_20586g0010
MA_206296g0010
MA_206492g0010
MA_20825g0010
MA_211228g0010
MA_21175g0010
MA_212458g0010
MA_212670g0010
MA_213558g0010
MA_21627g0010
MA_216312g0010
MA_217261g0010
MA_218274g0010
MA_22012g0010
MA_22084g0010
MA_22384g0010
MA_225054g0010
MA_22678g0010
MA_22713g0010
MA_22825g0010
MA_228579g0010
MA_229590g0010
MA_23050g0010
MA_230579g0010
MA_238844g0010
MA_24218g0010
MA_24566g0010
MA_245850g0010
MA_246547g0010
MA_24784g0010
MA_25251g0020
MA_25307g0030
MA_25328g0010
MA_25670g0010
MA_256965g0010
MA_257104g0010
MA_25897g0010
MA_2611822g0010
MA_263076g0010
MA_263120g0010
MA_264891g0010
MA_268144g0010
MA_268790g0010
MA_268790g0020
MA_2689408g0010
MA_27299g0010
MA_273360g0010
MA_27336g0010
MA_273566g0010
MA_276043g0010
MA_282139g0010
MA_282261g0010
MA_284873g0010
MA_284876g0010
MA_28601g0010
MA_286708g0010
MA_28815g0030
MA_289808g0010
MA_2912g0010
MA_2924g0010
MA_293560g0010
MA_29517g0010
MA_296438g0010
MA_299373g0010
MA_30401g0010
MA_304122g0010
MA_30531g0010
MA_3055g0010
MA_30565g0010
MA_31029g0010
MA_310807g0010
MA_31111g0010
MA_31151g0010
MA_313447g0010
MA_31505g0010
MA_32516g0010
MA_33248g0010
MA_337546g0010
MA_33920g0010
MA_33964g0010
MA_34163g0010
MA_3553g0010
MA_356197g0010
MA_35620g0010
MA_35705g0010
MA_3582g0010
MA_358621g0010
MA_360253g0010
MA_362678g0010
MA_3651g0010
MA_3715141g0010
MA_372495g0010
MA_376653g0010
MA_37772g0010
MA_38414g0010
MA_38486g0010
MA_387817g0010
MA_38922g0010
MA_3894144g0010
MA_38956g0010
MA_38970g0010
MA_39034g0010
MA_391931g0010
MA_392284g0010
MA_393063g0010
MA_40034g0010
MA_40151g0020
MA_402393g0010
MA_408329g0010
MA_408884g0010
MA_410580g0010
MA_4154579g0010
MA_4156888g0010
MA_416496g0010
MA_42064g0010
MA_421644g0010
MA_424619g0010
MA_424619g0020
MA_4248g0010
MA_427213g0010
MA_432009g0010
MA_43291g0010
MA_433851g0010
MA_43513g0010
MA_43595g0010
MA_43637g0010
MA_43667g0010
MA_4402g0010
MA_441480g0010
MA_445633g0010
MA_44670g0010
MA_451633g0010
MA_455g0010
MA_45605g0010
MA_45833g0010
MA_4584026g0010
MA_4626961g0010
MA_46325g0010
MA_46456g0010
MA_46738g0010
MA_46805g0010
MA_46842g0010
MA_46848g0010
MA_470326g0010
MA_475289g0010
MA_475421g0010
MA_476106g0010
MA_47699g0010
MA_4780g0010
MA_47879g0010
MA_479276g0010
MA_483508g0010
MA_4852g0010
MA_48585g0010
MA_48594g0010
MA_489177g0010
MA_490412g0010
MA_4908g0010
MA_4941179g0010
MA_495876g0010
MA_496974g0010
MA_502949g0010
MA_50450g0010
MA_505466g0010
MA_505608g0010
MA_5086g0010
MA_5100241g0010
MA_514764g0010
MA_5195g0010
MA_522779g0010
MA_524071g0010
MA_52416g0010
MA_529833g0010
MA_532686g0010
MA_53796g0010
MA_54070g0010
MA_541g0010
MA_5451492g0010
MA_54872g0010
MA_55439g0010
MA_55700g0010
MA_56128g0010
MA_5630g0010
MA_56692g0010
MA_56912g0020
MA_571234g0010
MA_5743523g0010
MA_576621g0010
MA_5796458g0010
MA_58340g0010
MA_5904g0010
MA_5937603g0010
MA_593g0010
MA_59438g0010
MA_5963g0010
MA_59950g0010
MA_600368g0010
MA_6005856g0010
MA_6029434g0010
MA_602g0010
MA_605414g0010
MA_60607g0010
MA_6076895g0010
MA_61094g0010
MA_6141g0010
MA_616616g0010
MA_6178484g0010
MA_618246g0010
MA_6186g0010
MA_61875g0010
MA_61997g0010
MA_62008g0010
MA_6234g0010
MA_6256298g0010
MA_631234g0010
MA_63359g0010
MA_635039g0010
MA_635g0010
MA_637485g0010
MA_637854g0010
MA_639394g0010
MA_639632g0010
MA_64618g0010
MA_6537908g0010
MA_665940g0010
MA_6664536g0010
MA_6668g0010
MA_667274g0010
MA_667858g0010
MA_66932g0010
MA_669479g0010
MA_6701g0010
MA_673651g0010
MA_673728g0010
MA_676718g0010
MA_677399g0010
MA_67774g0010
MA_68001g0010
MA_6801442g0010
MA_68105g0010
MA_68372g0010
MA_68973g0010
MA_6930g0010
MA_6931g0010
MA_698612g0010
MA_700644g0010
MA_7016387g0010
MA_702466g0010
MA_7055481g0010
MA_705952g0010
MA_70893g0010
MA_71004g0010
MA_7104g0010
MA_71208g0010
MA_71687g0010
MA_71720g0010
MA_72031g0010
MA_72126g0010
MA_7230743g0010
MA_72565g0010
MA_726207g0010
MA_72662g0010
MA_728187g0010
MA_72906g0010
MA_7310594g0010
MA_7336477g0010
MA_7347764g0010
MA_736502g0010
MA_7378814g0010
MA_741838g0010
MA_74197g0010
MA_74258g0020
MA_7461249g0010
MA_7472039g0010
MA_7500788g0010
MA_75149g0010
MA_75297g0020
MA_755885g0010
MA_75635g0010
MA_75790g0010
MA_758044g0010
MA_759345g0010
MA_76103g0010
MA_762051g0010
MA_76209g0010
MA_762282g0010
MA_76465g0010
MA_76686g0010
MA_7687529g0010
MA_76916g0010
MA_7742378g0010
MA_77993g0010
MA_783450g0010
MA_7839945g0010
MA_78501g0010
MA_7855g0010
MA_786318g0010
MA_7868g0010
MA_79290g0010
MA_79376g0010
MA_79411g0010
MA_79708g0010
MA_7982413g0010
MA_7990944g0010
MA_8021510g0010
MA_80306g0010
MA_8060850g0010
MA_8061832g0010
MA_80729g0030
MA_8073g0010
MA_81001g0010
MA_81112g0010
MA_81306g0010
MA_8157416g0010
MA_81731g0010
MA_8188526g0010
MA_8201g0010
MA_8219g0010
MA_82787g0010
MA_8281887g0010
MA_8291g0010
MA_834121g0010
MA_8380g0010
MA_8380g0020
MA_83892g0010
MA_84103g0010
MA_84450g0010
MA_8452538g0010
MA_84634g0010
MA_84793g0010
MA_8486668g0010
MA_853384g0010
MA_85663g0010
MA_856g0010
MA_8582582g0010
MA_8591669g0010
MA_8597011g0010
MA_8603g0010
MA_8605956g0010
MA_86205g0010
MA_86542g0020
MA_86597g0010
MA_867332g0010
MA_873136g0010
MA_873234g0010
MA_87491g0010
MA_875075g0010
MA_87543g0010
MA_87599g0010
MA_8765665g0010
MA_8772058g0010
MA_8772866g0010
MA_8788g0010
MA_8873395g0010
MA_88870g0010
MA_8925g0010
MA_8925g0020
MA_8976798g0010
MA_8979g0010
MA_9004263g0010
MA_90129g0010
MA_903046g0010
MA_9033g0010
MA_90447g0010
MA_905396g0010
MA_90573g0010
MA_9061045g0010
MA_90792g0010
MA_90879g0010
MA_9092187g0010
MA_909667g0010
MA_9119100g0010
MA_91212g0010
MA_9136g0010
MA_91518g0010
MA_9153293g0010
MA_9154315g0010
MA_9168g0010
MA_917315g0010
MA_91749g0010
MA_9184971g0010
MA_91885g0010
MA_9193288g0010
MA_92047g0010
MA_9205710g0010
MA_9211546g0010
MA_922832g0010
MA_9231294g0010
MA_923946g0010
MA_9241891g0010
MA_92623g0010
MA_9264755g0010
MA_92690g0010
MA_92964g0010
MA_9297837g0010
MA_929995g0010
MA_930117g0010
MA_93036g0020
MA_9316262g0010
MA_933877g0010
MA_934639g0010
MA_9373191g0010
MA_9381137g0010
MA_939086g0010
MA_9392760g0010
MA_9395g0010
MA_939638g0010
MA_9399348g0010
MA_9407858g0010
MA_9415255g0010
MA_9446650g0010
MA_9465198g0010
MA_94703g0010
MA_9483804g0010
MA_9486g0010
MA_949265g0010
MA_950574g0010
MA_951073g0010
MA_9512902g0010
MA_9514701g0010
MA_952002g0010
MA_952942g0010
MA_9534607g0010
MA_955366g0010
MA_9561g0010
MA_9578301g0010
MA_958339g0010
MA_9587867g0010
MA_95898g0010
MA_959216g0010
MA_9608589g0010
MA_96783g0010
MA_96942g0010
MA_97097g0010
MA_9758274g0010
MA_9801168g0010
MA_9811033g0010
MA_9851g0010
MA_9862154g0010
MA_9874157g0010
MA_98782g0010
MA_98818g0010
MA_9905630g0010
MA_99538g0010
MA_99665g0010
MA_9969312g0010
MA_99816g0010
MA_9984190g0010
MA_9989648g0010

## Sheet: cluster e
MA_100402g0010
MA_10052798g0010
MA_10059887g0010
MA_100739g0010
MA_100802g0020
MA_10136525g0010
MA_101460g0010
MA_10152409g0010
MA_10171901g0010
MA_10177437g0010
MA_101796g0010
MA_10180837g0010
MA_102003g0020
MA_10200708g0010
MA_10229624g0010
MA_10260687g0010
MA_102771g0010
MA_102800g0010
MA_10284254g0010
MA_10289567g0010
MA_10294386g0010
MA_10310126g0010
MA_10321955g0010
MA_10325005g0020
MA_10326151g0010
MA_10328577g0010
MA_103336g0010
MA_10335605g0020
MA_103364g0010
MA_10343072g0030
MA_10344444g0010
MA_103463g0010
MA_10346664g0020
MA_103578g0010
MA_10361735g0010
MA_10366436g0070
MA_10376431g0020
MA_103890g0010
MA_10392603g0010
MA_10397863g0010
MA_104045g0010
MA_10412431g0010
MA_10425982g0010
MA_10426212g0010
MA_10426212g0040
MA_10426536g0010
MA_10426564g0020
MA_10426663g0010
MA_10426818g0010
MA_10426924g0010
MA_10427081g0010
MA_10427227g0030
MA_10427294g0010
MA_10427916g0010
MA_10428150g0010
MA_10428413g0040
MA_10428650g0020
MA_10428792g0010
MA_10429044g0020
MA_10429114g0020
MA_10429309g0010
MA_10429309g0020
MA_10429360g0030
MA_10429369g0010
MA_10429568g0010
MA_10429613g0010
MA_10429635g0010
MA_10429868g0010
MA_10429938g0040
MA_10429960g0010
MA_10430159g0010
MA_10430437g0010
MA_10430476g0010
MA_10430480g0010
MA_10430487g0010
MA_10430526g0010
MA_10430664g0010
MA_10430693g0010
MA_10430755g0010
MA_10430846g0010
MA_10430873g0010
MA_10430887g0020
MA_10431148g0010
MA_10431237g0040
MA_10431297g0010
MA_10431570g0010
MA_10431597g0010
MA_10431609g0010
MA_10431609g0020
MA_10431662g0020
MA_10432000g0010
MA_10432018g0020
MA_10432108g0010
MA_10432434g0010
MA_10432761g0010
MA_10432775g0010
MA_10432802g0010
MA_10432939g0010
MA_10433019g0010
MA_10433052g0020
MA_10433090g0010
MA_10433142g0010
MA_10433157g0010
MA_10433277g0010
MA_10433308g0010
MA_10433349g0010
MA_10433421g0010
MA_10433639g0010
MA_10433676g0010
MA_10433835g0010
MA_10433942g0010
MA_10434084g0010
MA_10434351g0010
MA_10434465g0010
MA_10434585g0020
MA_10434745g0010
MA_10434900g0010
MA_10435177g0010
MA_10435381g0010
MA_10435569g0010
MA_10435769g0010
MA_10435863g0020
MA_10435870g0010
MA_10436235g0010
MA_10436331g0010
MA_10436547g0010
MA_10436687g0010
MA_10437060g0010
MA_10437060g0020
MA_10437140g0010
MA_10551g0010
MA_10667g0010
MA_107084g0010
MA_107576g0010
MA_107789g0010
MA_108555g0010
MA_108793g0010
MA_109238g0010
MA_1115518g0010
MA_11224g0010
MA_11260g0020
MA_113024g0010
MA_113320g0010
MA_114524g0010
MA_116457g0010
MA_116716g0010
MA_117784g0010
MA_11830g0010
MA_118371g0010
MA_118524g0010
MA_118714g0010
MA_119494g0010
MA_120047g0010
MA_120628g0010
MA_120798g0010
MA_121353g0010
MA_121693g0010
MA_12179g0010
MA_12346g0040
MA_12352g0010
MA_12361g0010
MA_12482g0010
MA_12533g0010
MA_125461g0010
MA_125605g0010
MA_1262g0010
MA_126501g0010
MA_12969g0010
MA_129791g0010
MA_130745g0020
MA_131573g0010
MA_131607g0010
MA_132768g0010
MA_135096g0010
MA_135427g0010
MA_13683g0020
MA_137828g0010
MA_138049g0010
MA_138523g0010
MA_138527g0010
MA_13906g0010
MA_14068g0020
MA_140700g0010
MA_14076g0010
MA_141020g0010
MA_141590g0010
MA_15222g0020
MA_153080g0010
MA_15334g0010
MA_15468g0010
MA_159064g0010
MA_1610g0010
MA_162550g0010
MA_1625746g0010
MA_162731g0010
MA_16389g0020
MA_16626g0010
MA_167502g0020
MA_16904g0010
MA_17053g0010
MA_17127g0010
MA_17238g0010
MA_175789g0010
MA_17693g0010
MA_177537g0010
MA_17845g0010
MA_178953g0010
MA_179774g0010
MA_180744g0010
MA_181281g0010
MA_18153g0010
MA_181744g0010
MA_18253g0010
MA_183273g0010
MA_184872g0010
MA_18594g0010
MA_190687g0010
MA_193867g0010
MA_196011g0010
MA_19604g0010
MA_196209g0010
MA_197089g0010
MA_201315g0010
MA_20157g0010
MA_203031g0010
MA_207283g0010
MA_209948g0010
MA_216440g0010
MA_2207g0020
MA_222729g0010
MA_22510g0010
MA_2276692g0010
MA_2323484g0010
MA_23324g0010
MA_243964g0010
MA_245237g0010
MA_248854g0010
MA_25554g0010
MA_2555g0010
MA_258629g0010
MA_25943g0010
MA_261860g0010
MA_26383g0010
MA_2640g0010
MA_269415g0010
MA_2779g0010
MA_2791g0010
MA_27987g0010
MA_281422g0010
MA_28431g0010
MA_285695g0010
MA_28841g0010
MA_292265g0010
MA_2948g0010
MA_295116g0010
MA_29729g0010
MA_2983g0010
MA_30192g0010
MA_3056454g0010
MA_30683g0010
MA_309477g0010
MA_315124g0010
MA_317011g0010
MA_318998g0010
MA_32594g0010
MA_3370g0020
MA_3380g0010
MA_34382g0010
MA_34759g0010
MA_36188g0010
MA_36514g0010
MA_366599g0010
MA_367459g0010
MA_36944g0020
MA_370526g0010
MA_37384g0010
MA_376215g0010
MA_379082g0010
MA_38064g0010
MA_38411g0010
MA_38735g0020
MA_393170g0010
MA_393542g0010
MA_395590g0010
MA_396911g0010
MA_400747g0010
MA_4027549g0010
MA_402880g0010
MA_4032367g0010
MA_40797g0010
MA_4172g0010
MA_43064g0010
MA_43661g0010
MA_4370g0010
MA_44394g0020
MA_44565g0010
MA_44729g0010
MA_44783g0010
MA_457761g0010
MA_4597810g0010
MA_45981g0010
MA_46102g0010
MA_46216g0010
MA_465263g0010
MA_46530g0010
MA_467153g0010
MA_47189g0010
MA_4719g0010
MA_473040g0010
MA_476377g0010
MA_484764g0010
MA_48649g0010
MA_488658g0010
MA_48961g0010
MA_4897576g0010
MA_4911g0010
MA_49382g0010
MA_496233g0010
MA_497147g0010
MA_5126g0010
MA_517867g0010
MA_531475g0010
MA_53309g0010
MA_5349g0010
MA_5400409g0010
MA_5484215g0010
MA_549241g0010
MA_5501467g0010
MA_55351g0010
MA_55937g0010
MA_566560g0010
MA_57774g0010
MA_57964g0010
MA_595282g0010
MA_5969488g0010
MA_5988g0010
MA_6025923g0010
MA_6089g0010
MA_60985g0010
MA_6246126g0010
MA_6268685g0010
MA_629271g0010
MA_629925g0010
MA_63721g0010
MA_6380g0020
MA_64240g0010
MA_6473661g0010
MA_6484736g0010
MA_6491878g0010
MA_65035g0010
MA_6558g0010
MA_65739g0010
MA_665188g0010
MA_667767g0010
MA_67245g0010
MA_6777g0010
MA_68132g0010
MA_68645g0010
MA_69304g0010
MA_69378g0010
MA_69411g0010
MA_69602g0010
MA_69643g0010
MA_697231g0010
MA_70076g0010
MA_7024054g0010
MA_70745g0010
MA_708149g0010
MA_70960g0010
MA_71193g0010
MA_72094g0010
MA_722404g0010
MA_72251g0010
MA_72308g0010
MA_72432g0010
MA_72615g0010
MA_73124g0010
MA_733218g0010
MA_7423700g0010
MA_74910g0010
MA_75204g0010
MA_7616952g0010
MA_76741g0010
MA_7694890g0010
MA_77112g0010
MA_77222g0010
MA_7751g0010
MA_77652g0010
MA_7787614g0010
MA_781679g0010
MA_78360g0010
MA_78766g0010
MA_788969g0010
MA_796543g0010
MA_798051g0010
MA_80049g0010
MA_80489g0010
MA_807821g0010
MA_809372g0010
MA_81351g0010
MA_8160264g0010
MA_81780g0010
MA_8197973g0010
MA_82338g0010
MA_828159g0010
MA_83196g0010
MA_8326g0010
MA_8342156g0010
MA_8421g0010
MA_8423026g0010
MA_8425000g0010
MA_84393g0010
MA_8515319g0010
MA_851g0010
MA_8541427g0010
MA_85675g0010
MA_858596g0010
MA_8594504g0010
MA_8610718g0010
MA_86598g0010
MA_8718566g0010
MA_8773709g0010
MA_878697g0020
MA_884894g0010
MA_9009309g0010
MA_9039435g0010
MA_904410g0010
MA_905990g0010
MA_90818g0010
MA_914411g0010
MA_9211200g0010
MA_92489g0010
MA_926271g0010
MA_9272140g0010
MA_92722g0020
MA_9278711g0010
MA_931194g0010
MA_93185g0020
MA_9363g0010
MA_9371025g0010
MA_9373163g0010
MA_93945g0010
MA_940351g0010
MA_9412105g0010
MA_948394g0010
MA_94941g0010
MA_951659g0010
MA_952732g0010
MA_95558g0010
MA_9572011g0010
MA_96368g0010
MA_96669g0010
MA_96944g0010
MA_9694g0010
MA_97951g0010
MA_9821440g0010
MA_9822402g0010
MA_98464g0010
MA_98513g0010
MA_98632g0020
MA_98717g0010
MA_9922406g0010
MA_9924708g0010
MA_9930g0010
MA_9946147g0010
MA_99482g0010
MA_9964484g0010
MA_99945g0010
MA_9997874g0010

## Sheet: cluster f
MA_10011775g0010
MA_100213g0010
MA_100374g0010
MA_10044231g0010
MA_10061g0010
MA_10069449g0010
MA_10078741g0010
MA_100837g0010
MA_100845g0010
MA_10086937g0010
MA_10111432g0010
MA_101135g0010
MA_10124175g0010
MA_101370g0010
MA_10142767g0010
MA_10143671g0010
MA_101610g0010
MA_101657g0010
MA_101691g0010
MA_10175544g0010
MA_10178643g0010
MA_101790g0010
MA_10179679g0010
MA_10188244g0010
MA_10191747g0010
MA_10196643g0010
MA_102072g0010
MA_10210517g0010
MA_10210994g0010
MA_102140g0020
MA_102175g0010
MA_10237752g0010
MA_10240313g0010
MA_102643g0010
MA_10274793g0010
MA_10280179g0010
MA_10283g0010
MA_10295511g0010
MA_10300896g0010
MA_10306826g0010
MA_10309672g0010
MA_10310271g0010
MA_103132g0010
MA_10313526g0010
MA_103240g0010
MA_10328700g0010
MA_10331044g0010
MA_10333777g0010
MA_10343336g0010
MA_10353127g0010
MA_10357393g0010
MA_10366436g0040
MA_10375125g0010
MA_103778g0010
MA_103810g0010
MA_10394193g0010
MA_10425932g0020
MA_10426025g0010
MA_10426065g0010
MA_10426147g0010
MA_10426350g0030
MA_10426357g0010
MA_10426376g0030
MA_10426390g0020
MA_10426402g0010
MA_10426402g0020
MA_10426450g0010
MA_10426515g0010
MA_10426833g0010
MA_10426834g0010
MA_10426914g0010
MA_10427209g0020
MA_10427331g0010
MA_10427344g0010
MA_10427432g0020
MA_10427464g0030
MA_10427494g0010
MA_10427514g0010
MA_10427635g0010
MA_10427879g0010
MA_10427895g0010
MA_10427976g0010
MA_10427992g0020
MA_10428069g0010
MA_10428070g0010
MA_10428272g0010
MA_10428360g0010
MA_10428386g0010
MA_10428482g0010
MA_10428640g0010
MA_10428685g0010
MA_10428905g0010
MA_10428907g0010
MA_10429029g0010
MA_10429137g0030
MA_10429279g0010
MA_10429280g0010
MA_10429303g0020
MA_10429436g0020
MA_10429460g0020
MA_10429514g0010
MA_10429639g0010
MA_10429643g0010
MA_10429700g0010
MA_10429700g0020
MA_10429831g0010
MA_10429924g0030
MA_10430007g0010
MA_10430096g0010
MA_10430110g0020
MA_10430178g0010
MA_10430223g0010
MA_10430302g0020
MA_10430305g0010
MA_10430322g0010
MA_10430383g0010
MA_10430401g0010
MA_10430401g0020
MA_10430454g0010
MA_10430820g0010
MA_10430878g0010
MA_10430979g0010
MA_10431051g0010
MA_10431099g0010
MA_10431114g0020
MA_10431526g0010
MA_10431645g0020
MA_10431698g0010
MA_10431855g0010
MA_10431884g0010
MA_10432049g0010
MA_10432065g0010
MA_10432090g0010
MA_10432130g0010
MA_10432151g0010
MA_10432222g0010
MA_10432282g0020
MA_10432405g0010
MA_10432422g0010
MA_10432433g0020
MA_10432461g0010
MA_10432488g0010
MA_10432865g0010
MA_10432865g0020
MA_10432957g0010
MA_10433052g0010
MA_10433113g0010
MA_10433186g0010
MA_10433197g0010
MA_10433284g0010
MA_10433309g0010
MA_10433311g0010
MA_10433403g0010
MA_10433517g0010
MA_10433570g0010
MA_10433629g0010
MA_10433687g0010
MA_10433782g0010
MA_10433782g0020
MA_10433840g0010
MA_10433905g0010
MA_10433998g0010
MA_10434197g0020
MA_10434396g0010
MA_10434415g0010
MA_10434495g0020
MA_10434565g0010
MA_10434610g0010
MA_10434642g0010
MA_10434756g0010
MA_10434906g0010
MA_10434946g0010
MA_10435071g0010
MA_10435256g0010
MA_10435353g0010
MA_10435380g0010
MA_10435420g0040
MA_10435471g0020
MA_10435492g0010
MA_10435550g0020
MA_10435551g0010
MA_10435595g0020
MA_10435600g0010
MA_10435612g0010
MA_10435863g0010
MA_10435890g0020
MA_10435928g0010
MA_10435992g0010
MA_10436028g0020
MA_10436072g0030
MA_10436099g0010
MA_10436287g0010
MA_10436313g0010
MA_10436338g0020
MA_10436515g0030
MA_10436563g0030
MA_10436584g0020
MA_10436663g0010
MA_10436702g0010
MA_10436860g0030
MA_10436898g0010
MA_10436948g0020
MA_10437039g0020
MA_10437163g0010
MA_10437164g0020
MA_10437235g0010
MA_104671g0010
MA_104866g0010
MA_10490g0010
MA_105236g0010
MA_105476g0010
MA_105801g0010
MA_105996g0010
MA_106166g0010
MA_107591g0010
MA_10838g0010
MA_10848g0010
MA_108663g0010
MA_108928g0010
MA_109433g0010
MA_110105g0020
MA_110313g0010
MA_110910g0010
MA_111431g0010
MA_111456g0010
MA_111961g0010
MA_111971g0020
MA_113081g0010
MA_11354g0010
MA_113786g0010
MA_113786g0020
MA_114154g0010
MA_114371g0010
MA_114710g0010
MA_116042g0010
MA_11792g0020
MA_118961g0010
MA_1192303g0010
MA_119911g0010
MA_119918g0010
MA_120230g0010
MA_120504g0010
MA_120841g0010
MA_12220g0010
MA_122699g0020
MA_123046g0010
MA_123068g0010
MA_123449g0010
MA_124640g0010
MA_124797g0010
MA_124887g0010
MA_125131g0010
MA_125282g0010
MA_125470g0010
MA_127038g0010
MA_127220g0010
MA_127386g0010
MA_12848g0010
MA_129980g0010
MA_130567g0010
MA_130810g0010
MA_131288g0010
MA_132100g0010
MA_132253g0010
MA_132857g0010
MA_133359g0030
MA_13355g0010
MA_13360g0010
MA_133659g0010
MA_13481g0010
MA_134919g0010
MA_135224g0010
MA_13647g0010
MA_136705g0010
MA_137109g0010
MA_138753g0010
MA_139193g0010
MA_139833g0010
MA_140980g0010
MA_141486g0010
MA_141642g0010
MA_14292g0010
MA_14445g0010
MA_14534g0010
MA_14566g0010
MA_1472889g0010
MA_14830g0010
MA_14971g0010
MA_15205g0010
MA_154457g0010
MA_156275g0010
MA_158173g0010
MA_158372g0010
MA_158518g0010
MA_158988g0010
MA_160196g0010
MA_16025g0010
MA_16065g0010
MA_161971g0010
MA_1623327g0010
MA_163659g0010
MA_165604g0010
MA_16573g0010
MA_16612g0010
MA_16637g0010
MA_166604g0010
MA_16731g0010
MA_17017g0010
MA_170592g0010
MA_171375g0010
MA_172149g0010
MA_17431g0010
MA_174616g0010
MA_17476g0010
MA_175330g0010
MA_17548g0010
MA_177306g0010
MA_177384g0010
MA_177545g0010
MA_177562g0010
MA_17795g0020
MA_17807g0010
MA_178187g0010
MA_178914g0010
MA_179094g0010
MA_179829g0010
MA_179829g0020
MA_179853g0020
MA_180044g0010
MA_180175g0010
MA_18042g0010
MA_18107g0030
MA_18112g0030
MA_181498g0010
MA_181657g0020
MA_182690g0010
MA_183474g0010
MA_183668g0010
MA_184700g0010
MA_184831g0020
MA_185473g0020
MA_185520g0010
MA_18664g0010
MA_18674g0010
MA_186776g0010
MA_18693g0010
MA_187459g0010
MA_18855g0010
MA_188576g0010
MA_18939g0010
MA_19007g0040
MA_19018g0010
MA_191372g0010
MA_19163g0010
MA_19229g0010
MA_19263g0010
MA_192860g0010
MA_192947g0010
MA_192973g0010
MA_193904g0010
MA_194998g0010
MA_194g0030
MA_19523g0010
MA_196108g0010
MA_197343g0010
MA_198061g0010
MA_19927g0010
MA_201030g0010
MA_20117g0010
MA_201730g0010
MA_20195g0010
MA_202096g0010
MA_202179g0010
MA_20322g0010
MA_20322g0020
MA_20384g0010
MA_20406g0010
MA_204276g0010
MA_206473g0010
MA_208475g0010
MA_209006g0010
MA_209645g0010
MA_213479g0010
MA_21478g0010
MA_217446g0010
MA_2174g0010
MA_217755g0010
MA_217756g0010
MA_222427g0010
MA_223201g0010
MA_225419g0010
MA_227599g0010
MA_230960g0010
MA_231790g0010
MA_235928g0010
MA_237930g0010
MA_24078g0010
MA_2409g0010
MA_24155g0010
MA_24161g0010
MA_243g0020
MA_24454g0010
MA_24508g0010
MA_24872g0010
MA_24913g0010
MA_25045g0010
MA_25267g0010
MA_25300g0010
MA_25308g0010
MA_2543785g0010
MA_254625g0010
MA_25569g0020
MA_258056g0010
MA_2596116g0010
MA_259881g0010
MA_26076g0010
MA_2615g0010
MA_262554g0010
MA_26320g0020
MA_2650g0020
MA_2656490g0010
MA_265852g0010
MA_26842g0010
MA_269349g0010
MA_270265g0010
MA_274000g0010
MA_27638g0010
MA_27939g0010
MA_279651g0010
MA_279739g0010
MA_28024g0010
MA_285723g0010
MA_289134g0010
MA_29396g0010
MA_29448g0010
MA_296014g0020
MA_2974g0010
MA_297827g0010
MA_301324g0020
MA_30402g0010
MA_306616g0010
MA_30738g0010
MA_31778g0010
MA_318388g0010
MA_320571g0010
MA_3218g0010
MA_32400g0010
MA_32563g0010
MA_3282567g0010
MA_329978g0010
MA_3308940g0010
MA_331330g0010
MA_332069g0010
MA_33207g0010
MA_334549g0010
MA_33582g0010
MA_336019g0010
MA_3366g0010
MA_337980g0010
MA_338721g0010
MA_34035g0010
MA_34155g0010
MA_342670g0010
MA_346919g0010
MA_348255g0010
MA_350040g0010
MA_354367g0010
MA_3550g0020
MA_35527g0010
MA_35568g0010
MA_358581g0010
MA_35890g0010
MA_35894g0010
MA_35999g0010
MA_36049g0010
MA_36102g0020
MA_36213g0010
MA_362439g0010
MA_363512g0010
MA_367553g0010
MA_370618g0010
MA_371030g0010
MA_37390g0010
MA_37416g0010
MA_3747445g0010
MA_37849g0010
MA_3794g0010
MA_3813418g0010
MA_38649g0010
MA_386600g0010
MA_386648g0010
MA_3866803g0010
MA_38931g0010
MA_38g0010
MA_392445g0010
MA_39319g0010
MA_394353g0010
MA_397393g0010
MA_39829g0010
MA_4025805g0010
MA_40312g0010
MA_40406g0010
MA_404562g0010
MA_40967g0010
MA_41022g0010
MA_41101g0010
MA_412967g0010
MA_41308g0010
MA_413329g0010
MA_413668g0010
MA_414577g0010
MA_41474g0010
MA_41474g0020
MA_41514g0010
MA_41900g0010
MA_419570g0010
MA_41964g0010
MA_41988g0010
MA_4203g0010
MA_42169g0010
MA_423483g0010
MA_42373g0010
MA_426605g0010
MA_43229g0010
MA_433264g0010
MA_4355g0010
MA_436575g0010
MA_438267g0010
MA_444g0010
MA_445017g0010
MA_44944g0010
MA_449533g0010
MA_453436g0010
MA_454162g0010
MA_45581g0020
MA_45931g0010
MA_4600858g0010
MA_4644535g0010
MA_467252g0010
MA_46972g0010
MA_46983g0010
MA_470779g0010
MA_470854g0010
MA_471078g0010
MA_473068g0010
MA_4731166g0010
MA_474922g0010
MA_4784801g0010
MA_480885g0020
MA_48341g0010
MA_485149g0010
MA_4865711g0010
MA_48747g0010
MA_4881g0010
MA_493782g0010
MA_49677g0010
MA_49773g0010
MA_49860g0010
MA_502954g0010
MA_503832g0010
MA_5069534g0010
MA_51335g0010
MA_5178050g0010
MA_5220g0010
MA_522355g0010
MA_524595g0010
MA_530154g0010
MA_53098g0010
MA_53252g0020
MA_5355712g0010
MA_536922g0010
MA_53961g0010
MA_54099g0010
MA_54183g0010
MA_5439169g0010
MA_54668g0010
MA_54742g0010
MA_54929g0010
MA_552029g0010
MA_55307g0020
MA_55891g0010
MA_5603g0010
MA_56566g0010
MA_56659g0010
MA_569386g0010
MA_5701g0010
MA_57501g0010
MA_577011g0010
MA_57712g0020
MA_580238g0010
MA_58143g0010
MA_58726g0010
MA_588g0010
MA_5913418g0010
MA_59211g0010
MA_59733g0010
MA_60111g0010
MA_608139g0010
MA_608446g0010
MA_61356g0010
MA_61492g0010
MA_61728g0010
MA_6177568g0010
MA_62461g0010
MA_62463g0010
MA_6288g0010
MA_62967g0010
MA_63297g0010
MA_6373997g0010
MA_64033g0010
MA_648065g0010
MA_64875g0010
MA_65172g0010
MA_6520275g0010
MA_65259g0010
MA_65479g0010
MA_6570g0010
MA_65838g0010
MA_65845g0010
MA_659g0010
MA_6638688g0010
MA_6646362g0010
MA_666770g0010
MA_66900g0010
MA_6692890g0010
MA_670206g0010
MA_6727255g0010
MA_6728528g0010
MA_673025g0010
MA_6731130g0010
MA_6731734g0010
MA_681053g0010
MA_6810654g0010
MA_68152g0010
MA_68171g0010
MA_68992g0010
MA_6910g0010
MA_69162g0010
MA_69352g0010
MA_7001519g0010
MA_7041008g0010
MA_7077554g0010
MA_7149014g0010
MA_716242g0010
MA_72728g0010
MA_73369g0010
MA_73449g0010
MA_7489059g0010
MA_754487g0010
MA_754688g0010
MA_7573493g0010
MA_7575249g0010
MA_75826g0010
MA_7597689g0010
MA_760150g0010
MA_76459g0010
MA_7668829g0010
MA_7675802g0010
MA_769g0010
MA_7702134g0010
MA_7715887g0010
MA_77606g0010
MA_7766880g0010
MA_7821171g0010
MA_782408g0010
MA_7841660g0010
MA_785288g0010
MA_78579g0010
MA_7902181g0010
MA_7906475g0010
MA_79152g0010
MA_79495g0010
MA_79500g0010
MA_79595g0010
MA_79886g0010
MA_801600g0010
MA_803464g0010
MA_8052587g0010
MA_8055948g0010
MA_8087333g0010
MA_81237g0010
MA_8156728g0010
MA_815900g0010
MA_817409g0010
MA_8201114g0010
MA_821302g0010
MA_82238g0020
MA_8235186g0010
MA_826437g0010
MA_829924g0010
MA_83071g0010
MA_831591g0010
MA_8319422g0010
MA_83882g0010
MA_8395g0010
MA_83966g0010
MA_84113g0010
MA_84234g0020
MA_84286g0010
MA_8435709g0010
MA_84624g0010
MA_84890g0010
MA_8489345g0010
MA_8516716g0010
MA_8519251g0010
MA_85656g0010
MA_8598972g0010
MA_8605697g0010
MA_86157g0010
MA_862120g0010
MA_86256g0010
MA_8661271g0010
MA_867474g0010
MA_87079g0010
MA_8708760g0010
MA_87248g0010
MA_874084g0010
MA_87474g0010
MA_87479g0010
MA_8750226g0010
MA_8756989g0010
MA_876100g0010
MA_8765487g0010
MA_87899g0010
MA_8815334g0010
MA_882912g0010
MA_8829511g0010
MA_8855813g0010
MA_886307g0010
MA_8869g0010
MA_890861g0010
MA_8923441g0010
MA_8925523g0010
MA_89317g0010
MA_8971128g0010
MA_8980g0010
MA_9013514g0010
MA_90260g0010
MA_9060853g0010
MA_9068991g0010
MA_907583g0010
MA_9085257g0010
MA_908g0010
MA_9112g0020
MA_9119726g0010
MA_91294g0010
MA_91294g0020
MA_913013g0020
MA_913693g0010
MA_915294g0010
MA_921926g0010
MA_921943g0010
MA_9223648g0010
MA_92435g0010
MA_9245337g0020
MA_9266178g0010
MA_92663g0010
MA_927631g0010
MA_9284841g0010
MA_92878g0010
MA_929480g0010
MA_929585g0010
MA_9299g0010
MA_93250g0010
MA_93315g0010
MA_93382g0010
MA_9356847g0010
MA_9395g0020
MA_94136g0010
MA_9486006g0010
MA_9532607g0010
MA_954466g0010
MA_956097g0010
MA_95623g0010
MA_95656g0010
MA_9571519g0010
MA_9576120g0010
MA_959589g0010
MA_960494g0010
MA_962292g0010
MA_96367g0010
MA_96717g0010
MA_96855g0020
MA_970316g0010
MA_97345g0010
MA_9754703g0010
MA_97647g0010
MA_9790207g0010
MA_97999g0010
MA_9826431g0010
MA_9829813g0010
MA_985g0020
MA_9874812g0010
MA_9877g0010
MA_9879065g0010
MA_98869g0010
MA_98924g0010
MA_9922334g0010
MA_9923g0010
MA_9937121g0010
MA_9967445g0010
MA_99688g0010
MA_99940g0010

## Sheet: cluster z
MA_100129g0010
MA_10021946g0010
MA_10037913g0010
MA_10042710g0010
MA_10053g0010
MA_10055167g0010
MA_10055697g0010
MA_100606g0010
MA_100760g0010
MA_100931g0020
MA_10096503g0010
MA_10097541g0010
MA_10103038g0010
MA_10113221g0010
MA_10124165g0020
MA_10141632g0010
MA_101469g0020
MA_10149765g0010
MA_10157g0010
MA_101621g0020
MA_10164180g0030
MA_10165642g0010
MA_10170192g0010
MA_10171923g0010
MA_10172470g0010
MA_10176251g0010
MA_10187879g0010
MA_10189275g0010
MA_10193025g0010
MA_10193378g0010
MA_10196428g0010
MA_10197194g0010
MA_10206328g0010
MA_10213762g0010
MA_10231220g0010
MA_10236933g0010
MA_1023g0010
MA_10243509g0010
MA_10244600g0010
MA_10245438g0010
MA_10255g0010
MA_10257038g0010
MA_10257270g0010
MA_10258695g0010
MA_10260361g0010
MA_10260690g0010
MA_102653g0020
MA_10265639g0010
MA_10285g0010
MA_10287740g0010
MA_10291382g0010
MA_10292445g0010
MA_10294942g0010
MA_10306125g0010
MA_103063g0010
MA_10308598g0010
MA_103104g0020
MA_10317671g0010
MA_10323933g0010
MA_10327265g0010
MA_10332278g0010
MA_10333858g0010
MA_10338362g0010
MA_10339961g0010
MA_103421g0030
MA_10342253g0010
MA_10347681g0010
MA_10350490g0010
MA_10350644g0010
MA_103506g0010
MA_103616g0010
MA_10363858g0010
MA_103708g0010
MA_103711g0020
MA_10375590g0010
MA_10380790g0010
MA_10382669g0010
MA_10388439g0010
MA_10388485g0010
MA_103906g0010
MA_10392111g0010
MA_10393694g0010
MA_10396373g0010
MA_103998g0010
MA_104160g0010
MA_104246g0010
MA_10425780g0010
MA_10425837g0010
MA_10425885g0010
MA_10425915g0010
MA_10425953g0010
MA_10425992g0030
MA_10426045g0010
MA_10426048g0020
MA_10426132g0010
MA_10426155g0010
MA_10426168g0010
MA_10426188g0010
MA_10426206g0010
MA_10426218g0010
MA_10426250g0010
MA_10426261g0020
MA_10426304g0010
MA_10426409g0010
MA_10426414g0010
MA_10426434g0010
MA_10426491g0010
MA_10426506g0010
MA_10426508g0010
MA_10426538g0010
MA_10426546g0020
MA_10426662g0010
MA_10426673g0010
MA_10426897g0020
MA_10426909g0020
MA_10426917g0010
MA_10427091g0020
MA_10427092g0030
MA_10427157g0010
MA_10427218g0010
MA_10427254g0010
MA_10427338g0010
MA_10427363g0010
MA_10427440g0010
MA_10427488g0010
MA_10427532g0010
MA_10427544g0020
MA_10427553g0010
MA_10427585g0010
MA_10427602g0010
MA_10427732g0010
MA_10427737g0010
MA_10427781g0010
MA_10427806g0010
MA_10427891g0010
MA_10427957g0010
MA_10428014g0010
MA_10428063g0020
MA_10428063g0030
MA_10428089g0010
MA_10428114g0010
MA_10428133g0010
MA_10428253g0010
MA_10428339g0010
MA_10428391g0010
MA_10428521g0020
MA_10428577g0010
MA_10428608g0010
MA_10428619g0010
MA_10428693g0010
MA_10428706g0010
MA_10428719g0030
MA_10428940g0010
MA_10428945g0010
MA_10429043g0010
MA_10429069g0010
MA_10429103g0010
MA_10429130g0010
MA_10429141g0010
MA_10429262g0010
MA_10429264g0010
MA_10429288g0020
MA_10429357g0010
MA_10429401g0010
MA_10429513g0030
MA_10429520g0010
MA_10429574g0010
MA_10429607g0010
MA_10429607g0020
MA_10429625g0010
MA_10429775g0030
MA_10429821g0010
MA_10429891g0020
MA_10429904g0010
MA_10429907g0010
MA_10429932g0010
MA_10429953g0010
MA_10430035g0010
MA_10430058g0010
MA_10430061g0010
MA_10430397g0010
MA_10430427g0010
MA_10430496g0010
MA_10430537g0010
MA_10430541g0010
MA_10430572g0010
MA_10430613g0010
MA_10430695g0010
MA_10430703g0010
MA_10430749g0010
MA_10430758g0010
MA_10430790g0010
MA_10430810g0010
MA_10430815g0020
MA_10430816g0020
MA_10430843g0020
MA_10430853g0010
MA_10430898g0010
MA_10430971g0010
MA_10430977g0020
MA_10430994g0010
MA_10431002g0010
MA_10431021g0020
MA_10431028g0010
MA_10431032g0010
MA_10431034g0010
MA_10431079g0020
MA_10431163g0010
MA_10431267g0010
MA_10431300g0020
MA_10431324g0020
MA_10431392g0010
MA_10431514g0010
MA_10431549g0030
MA_10431557g0010
MA_10431577g0010
MA_10431597g0020
MA_10431605g0010
MA_10431638g0010
MA_10431677g0010
MA_10431723g0010
MA_10431813g0010
MA_10431841g0010
MA_10431941g0010
MA_10431971g0010
MA_10432053g0010
MA_10432055g0010
MA_10432086g0010
MA_10432086g0020
MA_10432302g0010
MA_10432428g0010
MA_10432437g0010
MA_10432442g0020
MA_10432464g0020
MA_10432574g0010
MA_10432579g0010
MA_10432600g0020
MA_10432610g0010
MA_10432649g0020
MA_10432668g0010
MA_10432670g0020
MA_10432676g0010
MA_10432752g0010
MA_10432787g0010
MA_10432822g0010
MA_10432841g0010
MA_10432844g0010
MA_10432845g0010
MA_10432894g0010
MA_10432942g0010
MA_10432956g0020
MA_10432971g0020
MA_10433066g0010
MA_10433082g0010
MA_10433082g0020
MA_10433101g0010
MA_10433252g0010
MA_10433254g0010
MA_10433301g0010
MA_10433325g0010
MA_10433337g0010
MA_10433341g0010
MA_10433345g0020
MA_10433355g0010
MA_10433406g0020
MA_10433454g0010
MA_10433476g0010
MA_10433510g0010
MA_10433514g0010
MA_10433536g0010
MA_10433565g0010
MA_10433687g0040
MA_10433731g0010
MA_10433766g0010
MA_10433815g0020
MA_10433815g0030
MA_10433847g0010
MA_10433855g0010
MA_10433868g0010
MA_10433982g0020
MA_10434006g0010
MA_10434099g0020
MA_10434158g0010
MA_10434262g0010
MA_10434336g0010
MA_10434377g0010
MA_10434389g0010
MA_10434421g0010
MA_10434432g0010
MA_10434432g0020
MA_10434439g0040
MA_10434452g0010
MA_10434488g0010
MA_10434509g0020
MA_10434577g0010
MA_10434580g0010
MA_10434647g0010
MA_10434673g0010
MA_10434684g0010
MA_10434753g0010
MA_10434759g0010
MA_10434771g0010
MA_10434774g0010
MA_10434784g0020
MA_10434797g0010
MA_10434839g0010
MA_10434839g0020
MA_10434854g0010
MA_10434950g0010
MA_10434950g0020
MA_10434960g0010
MA_10434965g0010
MA_10434976g0010
MA_10435015g0010
MA_10435085g0020
MA_10435107g0010
MA_10435143g0020
MA_10435180g0010
MA_10435232g0010
MA_10435234g0010
MA_10435244g0010
MA_10435337g0010
MA_10435374g0010
MA_10435390g0010
MA_10435429g0010
MA_10435431g0020
MA_10435432g0010
MA_10435501g0010
MA_10435501g0020
MA_10435501g0030
MA_10435512g0010
MA_10435562g0010
MA_10435567g0020
MA_10435654g0010
MA_10435723g0010
MA_10435748g0010
MA_10435806g0010
MA_10435822g0010
MA_10435849g0030
MA_10435880g0030
MA_10435905g0020
MA_10435916g0010
MA_10436045g0010
MA_10436056g0010
MA_10436071g0020
MA_10436113g0010
MA_10436165g0010
MA_10436182g0010
MA_10436202g0010
MA_10436213g0010
MA_10436239g0010
MA_10436278g0010
MA_10436300g0010
MA_10436324g0010
MA_10436333g0010
MA_10436352g0030
MA_10436458g0010
MA_10436507g0010
MA_10436514g0020
MA_10436516g0030
MA_10436532g0010
MA_10436550g0010
MA_10436594g0010
MA_10436681g0010
MA_10436686g0010
MA_10436697g0010
MA_10436698g0010
MA_10436724g0010
MA_10436759g0010
MA_10436760g0010
MA_10436769g0010
MA_10436823g0010
MA_10436851g0010
MA_10436910g0010
MA_10436958g0010
MA_10436986g0020
MA_10436994g0030
MA_10437002g0020
MA_10437020g0010
MA_10437028g0020
MA_10437078g0010
MA_10437104g0030
MA_10437176g0030
MA_10437202g0020
MA_10437204g0010
MA_10437224g0010
MA_10437264g0010
MA_10437278g0010
MA_104401g0010
MA_105240g0010
MA_1054190g0010
MA_105726g0010
MA_105829g0010
MA_105916g0010
MA_105966g0010
MA_10604g0010
MA_106167g0010
MA_10648g0010
MA_106792g0010
MA_106915g0010
MA_1069406g0010
MA_107025g0010
MA_10743g0010
MA_107538g0010
MA_107765g0010
MA_108874g0010
MA_109115g0010
MA_10990g0010
MA_110289g0010
MA_11051g0010
MA_110587g0010
MA_11161g0010
MA_112057g0010
MA_11213g0010
MA_11255g0020
MA_112694g0010
MA_112952g0010
MA_1132847g0010
MA_113519g0010
MA_11380g0010
MA_113838g0010
MA_11394g0010
MA_114043g0010
MA_114482g0010
MA_115173g0010
MA_1153g0020
MA_115979g0010
MA_116809g0010
MA_116906g0010
MA_117133g0010
MA_118135g0010
MA_11847g0020
MA_119029g0010
MA_119164g0010
MA_119183g0010
MA_11949g0020
MA_119865g0010
MA_120084g0010
MA_120345g0010
MA_120531g0010
MA_121102g0010
MA_12120g0010
MA_121663g0010
MA_121835g0010
MA_12356g0020
MA_12363g0010
MA_123750g0010
MA_124336g0010
MA_124772g0010
MA_124841g0010
MA_124940g0010
MA_125077g0010
MA_125113g0010
MA_125829g0010
MA_126392g0010
MA_126645g0010
MA_12760g0020
MA_12782g0020
MA_12790g0040
MA_128030g0010
MA_128872g0020
MA_129435g0010
MA_129465g0010
MA_12998g0010
MA_130421g0010
MA_130615g0020
MA_13216g0010
MA_132265g0020
MA_132953g0010
MA_13356g0010
MA_133920g0010
MA_133930g0010
MA_134006g0010
MA_13416g0010
MA_1341909g0010
MA_135402g0010
MA_13587g0010
MA_136139g0010
MA_136388g0010
MA_136684g0010
MA_136863g0010
MA_137028g0010
MA_13714g0010
MA_137654g0010
MA_137656g0010
MA_137736g0010
MA_138254g0010
MA_138917g0010
MA_13904g0030
MA_139086g0010
MA_139686g0010
MA_139843g0010
MA_139896g0010
MA_13996g0010
MA_140175g0010
MA_140292g0010
MA_14038g0010
MA_140410g0020
MA_14049g0010
MA_140984g0010
MA_14099g0010
MA_141731g0010
MA_142012g0010
MA_143883g0010
MA_1443065g0010
MA_14593g0010
MA_146239g0010
MA_149233g0010
MA_150g0010
MA_15142g0010
MA_153292g0010
MA_15374g0010
MA_153816g0010
MA_153977g0010
MA_153g0020
MA_1541g0010
MA_154988g0010
MA_15548g0010
MA_15657g0010
MA_158316g0010
MA_158390g0010
MA_158434g0010
MA_15852g0010
MA_158566g0010
MA_15932g0010
MA_159389g0020
MA_160700g0010
MA_16080g0010
MA_161458g0010
MA_16171g0010
MA_16198g0010
MA_16256g0010
MA_162641g0010
MA_162919g0010
MA_163198g0030
MA_1640g0010
MA_16463g0010
MA_164881g0010
MA_165691g0010
MA_16582g0010
MA_166505g0010
MA_168077g0010
MA_169890g0010
MA_170288g0010
MA_170460g0010
MA_170693g0010
MA_17128g0010
MA_171847g0010
MA_1729g0010
MA_17319g0020
MA_174291g0010
MA_17520g0010
MA_175688g0010
MA_175870g0010
MA_176124g0010
MA_177059g0010
MA_177206g0030
MA_177872g0010
MA_17823g0010
MA_1784178g0010
MA_17847g0010
MA_1787g0020
MA_17913g0010
MA_179230g0010
MA_1801g0010
MA_18030g0010
MA_18040g0020
MA_18054g0010
MA_18060g0010
MA_180963g0010
MA_181770g0010
MA_18179g0010
MA_181915g0010
MA_181986g0010
MA_18349g0010
MA_18397g0010
MA_18411g0010
MA_184473g0010
MA_18454g0020
MA_18507g0010
MA_185088g0010
MA_1857064g0010
MA_185735g0010
MA_185815g0010
MA_18599g0010
MA_186212g0020
MA_18685g0010
MA_18731g0010
MA_18818g0010
MA_188825g0010
MA_189017g0010
MA_189134g0010
MA_18947g0010
MA_18961g0020
MA_189802g0010
MA_190972g0010
MA_19105g0030
MA_1920179g0010
MA_192657g0010
MA_193359g0010
MA_19342g0010
MA_193455g0010
MA_194857g0010
MA_194876g0010
MA_194989g0020
MA_195682g0010
MA_197097g0010
MA_19757g0010
MA_19963g0010
MA_199954g0010
MA_201307g0010
MA_20180g0010
MA_20198g0020
MA_20206g0010
MA_203633g0010
MA_20372g0010
MA_203992g0010
MA_204527g0010
MA_205207g0010
MA_20536g0030
MA_206599g0010
MA_2069015g0010
MA_207253g0010
MA_207261g0010
MA_207340g0010
MA_2078075g0010
MA_208093g0010
MA_208216g0010
MA_20925g0010
MA_210991g0010
MA_2120g0020
MA_212504g0010
MA_21574g0010
MA_216144g0010
MA_216711g0010
MA_216719g0010
MA_216772g0010
MA_218996g0010
MA_21950g0020
MA_220041g0010
MA_222410g0010
MA_22260g0020
MA_222629g0010
MA_223074g0010
MA_223481g0010
MA_2263g0010
MA_226645g0010
MA_22749g0010
MA_2290g0010
MA_2299386g0010
MA_2308g0010
MA_2311g0010
MA_23245g0010
MA_2333839g0010
MA_233898g0010
MA_2351567g0010
MA_235928g0020
MA_23673g0010
MA_23781g0010
MA_23963g0010
MA_2402g0010
MA_240476g0010
MA_2407064g0010
MA_24226g0010
MA_242725g0010
MA_24653g0010
MA_247828g0010
MA_248710g0010
MA_248791g0010
MA_24903g0010
MA_249305g0010
MA_25142g0010
MA_252180g0010
MA_25325g0010
MA_257380g0010
MA_2584g0010
MA_25862g0010
MA_258703g0010
MA_261019g0010
MA_262150g0010
MA_26260g0010
MA_26306g0010
MA_2636045g0010
MA_265454g0010
MA_26547g0010
MA_267129g0010
MA_272202g0010
MA_273759g0020
MA_276224g0010
MA_2788g0010
MA_2804564g0010
MA_285706g0010
MA_28575g0010
MA_28649g0010
MA_2868651g0010
MA_286876g0010
MA_28894g0010
MA_28973g0010
MA_29271g0010
MA_29344g0010
MA_293517g0010
MA_295355g0010
MA_29556g0010
MA_295958g0010
MA_29607g0010
MA_297909g0010
MA_29812g0010
MA_298679g0010
MA_3000363g0010
MA_300502g0010
MA_3005g0010
MA_301927g0010
MA_302068g0010
MA_30280g0010
MA_30375g0010
MA_3041g0010
MA_304348g0010
MA_307029g0010
MA_307070g0010
MA_3081g0010
MA_309957g0010
MA_31068g0010
MA_31116g0010
MA_311211g0010
MA_3123392g0010
MA_312617g0010
MA_31315g0010
MA_31322g0010
MA_3170408g0010
MA_318438g0010
MA_318625g0010
MA_31930g0010
MA_320558g0010
MA_32133g0010
MA_323417g0010
MA_323450g0010
MA_32388g0010
MA_323961g0010
MA_326015g0010
MA_328353g0010
MA_3294g0010
MA_32961g0010
MA_33057g0010
MA_3328146g0010
MA_33576g0010
MA_336364g0010
MA_3384g0010
MA_340147g0010
MA_3405g0010
MA_342199g0010
MA_344969g0010
MA_3460g0010
MA_35014g0010
MA_35513g0010
MA_355839g0010
MA_356467g0010
MA_356573g0010
MA_364562g0010
MA_3652531g0010
MA_36542g0010
MA_365628g0010
MA_365769g0010
MA_3663839g0010
MA_36686g0010
MA_3677g0010
MA_36980g0010
MA_371064g0010
MA_371071g0010
MA_37221g0020
MA_372659g0010
MA_3737618g0010
MA_37439g0010
MA_374866g0010
MA_377417g0010
MA_377460g0010
MA_3776609g0010
MA_3796100g0010
MA_38025g0010
MA_381265g0010
MA_38277g0010
MA_383208g0010
MA_3860g0010
MA_387226g0010
MA_388912g0010
MA_391909g0010
MA_393147g0010
MA_3946380g0010
MA_394947g0010
MA_39840g0010
MA_402876g0010
MA_405016g0010
MA_40639g0010
MA_40654g0010
MA_4076g0010
MA_40811g0010
MA_40881g0010
MA_409075g0010
MA_41080g0010
MA_4125493g0010
MA_41268g0010
MA_412995g0010
MA_4130g0010
MA_41488g0010
MA_417026g0010
MA_418720g0010
MA_42231g0010
MA_42343g0010
MA_423536g0010
MA_424452g0010
MA_42662g0010
MA_427242g0010
MA_427366g0010
MA_428227g0010
MA_429654g0010
MA_4300g0010
MA_43044g0010
MA_4317405g0010
MA_43733g0010
MA_4379g0010
MA_440182g0010
MA_44026g0010
MA_441865g0010
MA_442130g0010
MA_442304g0010
MA_442676g0010
MA_44290g0010
MA_443520g0010
MA_444244g0010
MA_44478g0010
MA_4490876g0010
MA_449845g0010
MA_4531582g0010
MA_4535g0010
MA_453630g0010
MA_45640g0010
MA_456907g0010
MA_45713g0010
MA_4589829g0010
MA_460348g0010
MA_462270g0010
MA_46367g0010
MA_464043g0010
MA_465093g0010
MA_465093g0020
MA_4660774g0010
MA_466601g0010
MA_467939g0010
MA_468267g0010
MA_46843g0010
MA_470252g0010
MA_470613g0020
MA_4726g0010
MA_4732g0010
MA_475294g0010
MA_475682g0010
MA_475954g0010
MA_476672g0010
MA_47673g0010
MA_47856g0010
MA_478g0010
MA_47978g0010
MA_480763g0010
MA_480885g0010
MA_482951g0010
MA_483194g0010
MA_483877g0010
MA_484445g0010
MA_484656g0010
MA_4853346g0010
MA_486161g0010
MA_486232g0010
MA_486460g0010
MA_486866g0010
MA_487045g0010
MA_487500g0010
MA_488892g0010
MA_4891773g0010
MA_49077g0010
MA_49173g0010
MA_49292g0010
MA_49467g0010
MA_494813g0010
MA_4982182g0010
MA_498943g0010
MA_49951g0010
MA_499798g0010
MA_50023g0010
MA_5011649g0010
MA_501220g0010
MA_503636g0010
MA_5057931g0010
MA_510666g0010
MA_5118g0020
MA_513089g0010
MA_51457g0010
MA_516147g0010
MA_52062g0010
MA_5227g0030
MA_523740g0010
MA_52511g0010
MA_52853g0020
MA_52987g0020
MA_531047g0010
MA_5320g0010
MA_53506g0010
MA_5356g0010
MA_53693g0010
MA_5390g0010
MA_5409604g0010
MA_54204g0010
MA_5449g0010
MA_5456400g0010
MA_545872g0010
MA_5464g0030
MA_54753g0010
MA_548262g0010
MA_54891g0010
MA_550900g0010
MA_55444g0010
MA_55799g0010
MA_5608g0010
MA_561217g0010
MA_563678g0010
MA_5664g0010
MA_5704333g0010
MA_5751448g0010
MA_57716g0010
MA_5775g0010
MA_579499g0010
MA_5797728g0010
MA_58293g0010
MA_58353g0010
MA_58518g0010
MA_58536g0010
MA_5856g0020
MA_5862535g0010
MA_58704g0010
MA_5883g0010
MA_592495g0010
MA_59283g0010
MA_5973168g0010
MA_60075g0010
MA_60592g0010
MA_6062370g0010
MA_606492g0010
MA_607323g0010
MA_610235g0010
MA_61067g0010
MA_6122032g0010
MA_6130393g0010
MA_614767g0010
MA_615400g0010
MA_6175g0020
MA_6194g0010
MA_6198238g0010
MA_6198g0010
MA_62010g0010
MA_6240227g0010
MA_6251451g0010
MA_6277139g0010
MA_6297260g0010
MA_62989g0010
MA_629986g0010
MA_6311818g0010
MA_631760g0010
MA_634565g0010
MA_6348298g0010
MA_636666g0010
MA_64059g0010
MA_6432367g0010
MA_6445g0010
MA_64498g0010
MA_646164g0010
MA_64687g0010
MA_64990g0010
MA_6505g0010
MA_65319g0010
MA_65323g0010
MA_65496g0010
MA_65563g0010
MA_656729g0010
MA_65818g0010
MA_66158g0010
MA_661948g0010
MA_6620288g0010
MA_66510g0010
MA_6657778g0010
MA_66695g0010
MA_66772g0020
MA_6685g0010
MA_6689013g0010
MA_66948g0010
MA_6711351g0010
MA_671655g0010
MA_67331g0010
MA_6738g0020
MA_6742g0010
MA_67675g0010
MA_6814260g0010
MA_6840966g0010
MA_686181g0010
MA_68697g0010
MA_6872694g0010
MA_68757g0010
MA_6875874g0010
MA_6912067g0010
MA_69343g0010
MA_6962547g0010
MA_69667g0010
MA_697806g0010
MA_7018841g0010
MA_7030g0020
MA_703456g0010
MA_703739g0010
MA_7044200g0010
MA_705145g0010
MA_7052680g0010
MA_70692g0010
MA_7085077g0010
MA_70859g0010
MA_711045g0010
MA_71162g0010
MA_711738g0010
MA_711804g0010
MA_7118939g0010
MA_7170570g0010
MA_7178872g0010
MA_7180573g0010
MA_7195626g0010
MA_7198626g0010
MA_72003g0010
MA_7212560g0010
MA_72139g0010
MA_7232141g0010
MA_7247276g0010
MA_724730g0010
MA_7252588g0010
MA_725760g0010
MA_72603g0020
MA_72682g0010
MA_72999g0010
MA_730356g0010
MA_7327g0010
MA_73384g0010
MA_73524g0010
MA_737390g0010
MA_7396304g0010
MA_74014g0010
MA_7404664g0010
MA_741492g0010
MA_7435g0010
MA_74565g0010
MA_74566g0010
MA_7472632g0010
MA_747559g0010
MA_74823g0010
MA_749465g0010
MA_750442g0010
MA_75347g0010
MA_7539284g0010
MA_7544918g0010
MA_7584530g0010
MA_759134g0010
MA_7609080g0010
MA_7609522g0010
MA_76229g0010
MA_764324g0010
MA_7647441g0010
MA_765295g0010
MA_76578g0010
MA_76703g0010
MA_76720g0010
MA_773806g0010
MA_7742979g0010
MA_77437g0010
MA_775305g0010
MA_7765271g0010
MA_7785813g0010
MA_78005g0010
MA_7806008g0010
MA_780898g0010
MA_781870g0010
MA_78306g0010
MA_78644g0010
MA_78902g0010
MA_79062g0010
MA_7913828g0010
MA_79311g0010
MA_79374g0010
MA_796673g0010
MA_796829g0010
MA_79684g0010
MA_79699g0010
MA_7972780g0010
MA_80193g0010
MA_805240g0010
MA_8066163g0010
MA_808345g0010
MA_81105g0010
MA_8135199g0010
MA_8140088g0010
MA_81508g0010
MA_8182573g0010
MA_81876g0010
MA_81952g0010
MA_81979g0010
MA_8198061g0010
MA_821787g0010
MA_822417g0010
MA_824550g0010
MA_826663g0010
MA_8275150g0010
MA_829505g0010
MA_832009g0010
MA_83273g0010
MA_836269g0010
MA_8407941g0010
MA_84130g0010
MA_8420667g0010
MA_84298g0010
MA_8433628g0010
MA_84366g0010
MA_8449922g0010
MA_845211g0010
MA_845338g0010
MA_8475148g0010
MA_84836g0010
MA_8506536g0010
MA_8511g0020
MA_851934g0010
MA_8556123g0010
MA_855616g0010
MA_8569886g0010
MA_85917g0010
MA_85955g0010
MA_85988g0010
MA_8604503g0010
MA_8607116g0010
MA_8607972g0010
MA_8647159g0010
MA_86491g0010
MA_866497g0010
MA_8681077g0010
MA_87036g0020
MA_872267g0010
MA_872634g0010
MA_8785362g0010
MA_8796924g0010
MA_8820343g0010
MA_8849g0010
MA_8861171g0010
MA_8864248g0010
MA_8866128g0010
MA_8885923g0010
MA_888837g0010
MA_8891g0030
MA_8918399g0010
MA_892990g0010
MA_893141g0010
MA_89836g0010
MA_8992661g0010
MA_89926g0010
MA_899597g0010
MA_900190g0010
MA_90049g0010
MA_901161g0010
MA_90121g0010
MA_901965g0010
MA_902657g0010
MA_90307g0010
MA_9042395g0010
MA_904305g0010
MA_9052584g0010
MA_905958g0010
MA_906240g0010
MA_9069587g0010
MA_9079561g0010
MA_90896g0010
MA_909123g0010
MA_91339g0010
MA_913482g0010
MA_9139232g0010
MA_9145971g0010
MA_91482g0010
MA_915221g0010
MA_9152660g0010
MA_9171445g0010
MA_91742g0010
MA_917988g0010
MA_918717g0010
MA_921021g0010
MA_9218536g0010
MA_9228703g0010
MA_922988g0010
MA_923117g0010
MA_923430g0010
MA_92393g0010
MA_92689g0020
MA_9273457g0010
MA_9275657g0010
MA_9278416g0010
MA_92792g0010
MA_9282769g0010
MA_928656g0010
MA_9293g0010
MA_9304g0020
MA_9307g0010
MA_93134g0010
MA_93277g0010
MA_9345846g0010
MA_9353486g0010
MA_935479g0010
MA_9381437g0010
MA_93825g0010
MA_9396827g0010
MA_944867g0010
MA_9455524g0010
MA_94650g0010
MA_9472752g0010
MA_9476g0020
MA_94838g0010
MA_94870g0010
MA_9489673g0010
MA_951514g0010
MA_95333g0010
MA_9559195g0010
MA_95651g0010
MA_9577210g0010
MA_95788g0010
MA_958274g0010
MA_9597g0010
MA_95995g0010
MA_961233g0010
MA_961971g0010
MA_962052g0010
MA_96585g0010
MA_96620g0030
MA_96995g0010
MA_97010g0010
MA_97035g0010
MA_9732109g0010
MA_9734805g0010
MA_9735354g0010
MA_9762162g0010
MA_97758g0010
MA_9791754g0010
MA_98008g0010
MA_9805710g0010
MA_9805g0010
MA_98187g0010
MA_98211g0010
MA_98236g0010
MA_98343g0010
MA_98884g0010
MA_9895888g0010
MA_9916158g0010
MA_9917294g0010
MA_9942387g0010
MA_9975088g0010
MA_99876g0010
