# Supplementary material for: NorWood: a gene expression resource for evo‐devo studies of conifer wood development
Source: New Phytol. 2017 Feb 10;216(2):482–94. doi: 10.1111/nph.14458 (PMC6079643; doi:10.1111/nph.14458)
Supplement: Supplementary file 5 — Table S4 Gene ontology enrichment of hierarchical clusters [file NPH-216-482-s005.xlsx]

## Sheet: a
Cluster a
Biological process
GO ID	Pval(FDR)	Description
GO:0051726	5.25952697085e-05	regulation of cell cycle	22/879 | 31/3682
GO:0032502	5.56380168468e-05	developmental process	161/879 | 464/3682
GO:0008283	0.000127480081747	cell proliferation	20/879 | 28/3682
GO:0044767	0.000150242016243	single-organism developmental process	121/879 | 337/3682
GO:0048646	0.000202663073729	anatomical structure formation involved in morphogenesis	33/879 | 61/3682
GO:0040029	0.000673615043532	regulation of gene expression, epigenetic	25/879 | 44/3682
GO:0006325	0.000713087048807	chromatin organization	40/879 | 84/3682
GO:0050793	0.000722986709661	regulation of developmental process	53/879 | 123/3682
GO:0016568	0.000777526429968	chromatin modification	30/879 | 57/3682
GO:0006259	0.000818883637683	DNA metabolic process	42/879 | 89/3682
GO:0044763	0.00086603057118	single-organism cellular process	245/879 | 809/3682
GO:2000026	0.000934458463778	regulation of multicellular organismal development	45/879 | 100/3682
GO:0016569	0.00118866321859	covalent chromatin modification	29/879 | 56/3682
GO:0051276	0.00132527731974	chromosome organization	44/879 | 99/3682
GO:0065007	0.00148871407677	biological regulation	199/879 | 645/3682
GO:0005976	0.00197801086387	polysaccharide metabolic process	51/879 | 122/3682
GO:0051239	0.00204707412321	regulation of multicellular organismal process	45/879 | 104/3682
GO:0007389	0.00254076221978	pattern specification process	28/879 | 55/3682
GO:0051052	0.00265785715955	regulation of DNA metabolic process	14/879 | 20/3682
GO:0050789	0.00310737278615	regulation of biological process	179/879 | 578/3682
GO:0071840	0.0033632114894	cellular component organization or biogenesis	143/879 | 444/3682
GO:0006304	0.00392533728927	DNA modification	15/879 | 23/3682
GO:0006260	0.00414451253542	DNA replication	23/879 | 43/3682
GO:0044699	0.00451245080132	single-organism process	305/879 | 1071/3682
GO:0048509	0.0052167501995	regulation of meristem development	23/879 | 44/3682
GO:0007346	0.00525394069827	regulation of mitotic cell cycle	7/879 | 7/3682
GO:0006996	0.00590383454762	organelle organization	80/879 | 226/3682
GO:0016570	0.00590617973551	histone modification	25/879 | 49/3682
GO:0016043	0.00712869294879	cellular component organization	133/879 | 416/3682
GO:0006270	0.00740448032557	DNA replication initiation	9/879 | 11/3682
GO:0032259	0.00751763287562	methylation	33/879 | 74/3682
GO:0006305	0.00753316587842	DNA alkylation	14/879 | 22/3682
GO:0006306	0.00753316587842	DNA methylation	14/879 | 22/3682
GO:0044728	0.00753316587842	DNA methylation or demethylation	14/879 | 22/3682
GO:0006073	0.00874810655867	cellular glucan metabolic process	32/879 | 71/3682
GO:0007049	0.00888223419403	cell cycle	13/879 | 20/3682
GO:0007010	0.00965050188753	cytoskeleton organization	32/879 | 72/3682
GO:0043414	0.0103522834675	macromolecule methylation	27/879 | 58/3682
GO:0034968	0.0104217954407	histone lysine methylation	18/879 | 33/3682
GO:0010075	0.0104441920907	regulation of meristem growth	21/879 | 41/3682
GO:0005975	0.010520086497	carbohydrate metabolic process	90/879 | 266/3682
GO:0044042	0.012251060539	glucan metabolic process	31/879 | 70/3682
GO:1901987	0.0128622805662	regulation of cell cycle phase transition	6/879 | 6/3682
GO:0048856	0.0142384480765	anatomical structure development	70/879 | 198/3682
GO:0044262	0.0155590065186	cellular carbohydrate metabolic process	43/879 | 109/3682
GO:0000272	0.0193425075999	polysaccharide catabolic process	12/879 | 19/3682
GO:0006275	0.0216358418262	regulation of DNA replication	21/879 | 42/3682
GO:0000226	0.0239806002265	microtubule cytoskeleton organization	25/879 | 55/3682
GO:0071669	0.0248217564785	plant-type cell wall organization or biogenesis	29/879 | 67/3682
GO:0048638	0.0250197291281	regulation of developmental growth	26/879 | 57/3682
GO:0040008	0.0250197291281	regulation of growth	26/879 | 57/3682
GO:0044264	0.0307823450128	cellular polysaccharide metabolic process	38/879 | 95/3682
GO:0051567	0.030931603951	histone H3-K9 methylation	14/879 | 25/3682
GO:0009653	0.0317237029382	anatomical structure morphogenesis	60/879 | 169/3682
GO:0048449	0.0323101431022	floral organ formation	12/879 | 20/3682
GO:0008213	0.0323426125835	protein alkylation	18/879 | 36/3682
GO:0016571	0.0323426125835	histone methylation	18/879 | 36/3682
GO:0050794	0.0359332282427	regulation of cellular process	145/879 | 480/3682
GO:0000911	0.0367521284824	cytokinesis by cell plate formation	16/879 | 30/3682
GO:1901990	0.0381451033987	regulation of mitotic cell cycle phase transition	5/879 | 5/3682
GO:0010389	0.0381451033987	regulation of G2/M transition of mitotic cell cycle	5/879 | 5/3682
GO:0008361	0.0388541676785	regulation of cell size	11/879 | 18/3682
GO:0009855	0.0402344922576	determination of bilateral symmetry	8/879 | 11/3682
GO:0016458	0.0418281168138	gene silencing	19/879 | 39/3682
GO:0006479	0.0418281168138	protein methylation	19/879 | 39/3682
GO:0009664	0.046136119106	plant-type cell wall organization	20/879 | 43/3682
GO:0000279	0.0467190203889	M phase	6/879 | 7/3682
GO:0022403	0.0490253466912	cell cycle phase	15/879 | 28/3682
Molecular function
GO ID	Pval(FDR)	Description
GO:0003824	1.58681830185e-05	catalytic activity	417/928 | 1465/3971
GO:0016787	0.0162826734868	hydrolase activity	156/928 | 501/3971
GO:0016798	0.0264214938569	hydrolase activity, acting on glycosyl bonds	45/928 | 111/3971
GO:0016762	0.0489390173853	xyloglucan:xyloglucosyl transferase activity	6/928 | 6/3971
Cellular component
GO ID	Pval(FDR)	Description
GO:0005618	0.00029542692561	cell wall	56/572 | 126/2257
GO:0009505	0.000541105628866	plant-type cell wall	33/572 | 61/2257
GO:0030312	0.00076861553626	external encapsulating structure	54/572 | 124/2257
GO:0016023	0.00158338461469	cytoplasmic membrane-bounded vesicle	67/572 | 169/2257
GO:0031410	0.00158338461469	cytoplasmic vesicle	67/572 | 169/2257
GO:0031982	0.00171959217944	vesicle	67/572 | 170/2257
GO:0031988	0.00171959217944	membrane-bounded vesicle	67/572 | 170/2257
GO:0005576	0.00933471275667	extracellular region	37/572 | 85/2257

## Sheet: b
Cluster b
Biological process
GO ID	Pval(FDR)	Description
GO:0016070	0.000565528588483	RNA metabolic process	46/786 | 109/3682
GO:0006396	0.00174957629121	RNA processing	30/786 | 63/3682
GO:0000394	0.0243514797338	RNA splicing, via endonucleolytic cleavage and ligation	12/786 | 19/3682
GO:0006139	0.0278479237496	nucleobase-containing compound metabolic process	89/786 | 292/3682
GO:0008380	0.03530304114	RNA splicing	13/786 | 23/3682
Molecular function
GO ID	Pval(FDR)	Description
GO:0003723	0.000110544481694	RNA binding	23/872 | 38/3971
GO:0000287	0.000444584379384	magnesium ion binding	15/872 | 21/3971
Cellular Component
GO ID	Pval(FDR)	Description

## Sheet: c
Cluster c
Biological process
GO ID	Pval(FDR)	Description
Molecular function
GO ID	Pval(FDR)	Description
Cellular Component
GO ID	Pval(FDR)	Description

## Sheet: d
Cluster d
Biological process
GO ID	Pval(FDR)	Description
Molecular function
GO ID	Pval(FDR)	Description
GO:0044430	0.00576200525034	cytoskeletal part	17/290 | 47/2257
GO:0005874	0.0471982030734	microtubule	13/290 | 38/2257
Cellular Component
GO ID	Pval(FDR)	Description

## Sheet: e
Cluster e
Biological process
GO ID	Pval(FDR)	Description
Molecular function
GO ID	Pval(FDR)	Description
GO:0008234	7.80447020601e-07	cysteine-type peptidase activity	9/240 | 12/3971
GO:0016787	7.72539554976e-05	hydrolase activity	58/240 | 501/3971
GO:0008233	0.000688028708047	peptidase activity	15/240 | 65/3971
GO:0070011	0.00124475181029	peptidase activity, acting on L-amino acid peptides	12/240 | 46/3971
GO:0042802	0.0200222089284	identical protein binding	8/240 | 29/3971
GO:0015078	0.0275451829444	hydrogen ion transmembrane transporter activity	5/240 | 12/3971
GO:0022857	0.0312018792577	transmembrane transporter activity	22/240 | 168/3971
Cellular Component
GO ID	Pval(FDR)	Description
GO:0000276	0.0364065184736	mitochondrial proton-transporting ATP synthase complex, coupling factor F(o)	3/143 | 3/2257
GO:0033177	0.0462807501921	proton-transporting two-sector ATPase complex, proton-transporting domain	3/143 | 4/2257
GO:0045263	0.0462807501921	proton-transporting ATP synthase complex, coupling factor F(o)	3/143 | 4/2257

## Sheet: f
Cluster f
Biological process
GO ID	Pval(FDR)	Description
GO:0009611	0.0208173147474	response to wounding	17/400 | 60/3682
GO:0044765	0.0220967559954	single-organism transport	65/400 | 384/3682
GO:0031669	0.0233399377892	cellular response to nutrient levels	12/400 | 35/3682
GO:0051234	0.0237063681753	establishment of localization	76/400 | 455/3682
GO:0006950	0.0239505824158	response to stress	76/400 | 466/3682
GO:0071705	0.0265342560827	nitrogen compound transport	27/400 | 116/3682
GO:0033554	0.0267376839162	cellular response to stress	32/400 | 138/3682
GO:0006810	0.0275927881532	transport	73/400 | 443/3682
GO:0031667	0.0289971497691	response to nutrient levels	12/400 | 36/3682
GO:0071702	0.0398797724853	organic substance transport	37/400 | 192/3682
GO:0009267	0.04216076849	cellular response to starvation	11/400 | 34/3682
GO:0031668	0.0422280119087	cellular response to extracellular stimulus	12/400 | 39/3682
GO:0071496	0.0422280119087	cellular response to external stimulus	12/400 | 39/3682
GO:0006820	0.0447401913794	anion transport	22/400 | 97/3682
GO:0009991	0.047088264998	response to extracellular stimulus	12/400 | 40/3682
GO:0042594	0.048348560635	response to starvation	11/400 | 35/3682
Molecular function
GO ID	Pval(FDR)	Description
Cellular Component
GO ID	Pval(FDR)	Description
