# Supplementary material for: NorWood: a gene expression resource for evo‐devo studies of conifer wood development
Source: New Phytol. 2017 Feb 10;216(2):482–94. doi: 10.1111/nph.14458 (PMC6079643; doi:10.1111/nph.14458)
Supplement: Supplementary file 6 — Table S5 Gene ontology enrichment per sample [file NPH-216-482-s006.xlsx]

## Sheet: 1 Genes
T1-03	T1-04	T1-05	T1-06	T1-07	T1-08	T1-09	T1-10	T1-11	T1-12	T1-13	T1-14	T1-15	T1-16	T1-17	T1-18	T1-19	T1-20
MA_10001015g0010	MA_10002614g0010	MA_100058g0010	MA_100087g0010	MA_10008335g0010	MA_100179g0010	MA_100138g0010	MA_10002614g0010	MA_10002614g0010	MA_10002g0020	MA_10002g0020	MA_10003545g0010	MA_100402g0010	MA_10011980g0010	MA_10002614g0010	MA_10001558g0010	MA_10007324g0010	MA_10004132g0010
MA_10008335g0010	MA_100058g0010	MA_10006291g0010	MA_100129g0010	MA_10014137g0010	MA_10018048g0010	MA_100179g0010	MA_10020874g0010	MA_10002g0020	MA_100123g0010	MA_10003545g0010	MA_100123g0010	MA_10045090g0010	MA_10020001g0010	MA_10020001g0010	MA_10006126g0010	MA_100138g0010	MA_10011980g0010
MA_100087g0010	MA_10008335g0010	MA_100087g0010	MA_10013593g0010	MA_10018585g0010	MA_10018585g0010	MA_10018650g0010	MA_10021234g0010	MA_10033839g0010	MA_10021234g0010	MA_100123g0010	MA_10018585g0010	MA_10045405g0010	MA_100231g0010	MA_100213g0010	MA_10011775g0010	MA_10018585g0010	MA_10014377g0010
MA_100136g0010	MA_10014834g0010	MA_100129g0010	MA_10014834g0010	MA_10018650g0010	MA_100349g0010	MA_10021234g0010	MA_100349g0010	MA_100348g0010	MA_10038830g0010	MA_10013593g0010	MA_100348g0010	MA_10056152g0020	MA_10029973g0010	MA_10028544g0010	MA_10014834g0010	MA_100213g0010	MA_10020874g0010
MA_10014834g0010	MA_100150g0010	MA_100150g0010	MA_100150g0010	MA_10021234g0010	MA_10040454g0010	MA_100349g0010	MA_10040454g0010	MA_100349g0010	MA_10040454g0010	MA_10021234g0010	MA_100402g0010	MA_10060152g0010	MA_100374g0010	MA_10029973g0010	MA_10018366g0010	MA_100263g0010	MA_100213g0010
MA_10016128g0010	MA_100190g0010	MA_10018585g0010	MA_10018585g0010	MA_10040454g0010	MA_10043134g0010	MA_10042865g0010	MA_10042865g0010	MA_10040454g0010	MA_10043209g0010	MA_100348g0010	MA_10040454g0010	MA_10061g0010	MA_100402g0010	MA_10038830g0010	MA_10018938g0010	MA_10028544g0010	MA_100300g0010
MA_10018938g0010	MA_10031049g0010	MA_10020141g0010	MA_10020141g0010	MA_10043134g0010	MA_10048g0010	MA_10043134g0010	MA_10043134g0010	MA_10043134g0010	MA_10060152g0010	MA_10040454g0010	MA_100529g0010	MA_10068g0010	MA_100435g0010	MA_100474g0010	MA_10019946g0010	MA_10048g0010	MA_10035305g0010
MA_100190g0010	MA_10031g0010	MA_10020874g0010	MA_10020874g0010	MA_100558g0010	MA_10051517g0010	MA_10053571g0010	MA_10043209g0010	MA_10043209g0010	MA_100669g0010	MA_10043134g0010	MA_10056152g0020	MA_100933g0010	MA_10045090g0010	MA_10052734g0010	MA_100213g0010	MA_10052734g0010	MA_10038830g0010
MA_10020434g0010	MA_10032317g0010	MA_10025310g0010	MA_10030g0010	MA_10056152g0010	MA_100558g0010	MA_10056732g0010	MA_10060152g0010	MA_10048g0010	MA_10072425g0010	MA_10051537g0010	MA_10059887g0010	MA_10108167g0010	MA_10045405g0010	MA_10060152g0010	MA_100230g0010	MA_10054925g0010	MA_10043134g0010
MA_10020g0010	MA_10035305g0010	MA_10028778g0010	MA_10031049g0010	MA_100568g0010	MA_10067385g0010	MA_100662g0010	MA_100662g0010	MA_10060152g0010	MA_10077277g0010	MA_10052798g0010	MA_10060152g0010	MA_101113g0020	MA_10052734g0010	MA_10061g0010	MA_10024357g0010	MA_10056732g0010	MA_10052734g0010
MA_10021946g0010	MA_10038830g0010	MA_10031g0010	MA_10031g0010	MA_100662g0010	MA_10072425g0010	MA_100739g0010	MA_10072425g0010	MA_10077040g0010	MA_100802g0020	MA_100529g0010	MA_10068g0010	MA_10120262g0010	MA_10053g0010	MA_10069449g0010	MA_10034634g0010	MA_10078741g0010	MA_10055697g0010
MA_10023352g0010	MA_100396g0010	MA_10035305g0010	MA_10035305g0010	MA_10067385g0010	MA_100737g0010	MA_100758g0010	MA_100737g0010	MA_10090g0010	MA_10085137g0010	MA_10059887g0010	MA_10077253g0010	MA_10130590g0010	MA_10056152g0020	MA_10085137g0010	MA_10034g0010	MA_100871g0010	MA_10056152g0020
MA_100286g0010	MA_10041174g0010	MA_100379g0010	MA_10043134g0010	MA_10072425g0010	MA_100758g0010	MA_10077040g0010	MA_100739g0010	MA_10092g0010	MA_10090939g0010	MA_10060152g0010	MA_100933g0010	MA_10143842g0010	MA_10060152g0010	MA_100931g0020	MA_10035305g0010	MA_10095402g0010	MA_100737g0010
MA_100296g0010	MA_10042785g0010	MA_100396g0010	MA_100435g0010	MA_10073433g0010	MA_10078828g0010	MA_100906g0010	MA_10077040g0010	MA_101019g0010	MA_10090g0010	MA_100669g0010	MA_10108167g0010	MA_101446g0010	MA_10061g0010	MA_10095402g0010	MA_100379g0010	MA_10105289g0010	MA_10074020g0010
MA_10031719g0010	MA_100472g0010	MA_10040454g0010	MA_10048594g0010	MA_100737g0010	MA_10078g0010	MA_10090939g0010	MA_10085137g0010	MA_10103335g0010	MA_100910g0010	MA_10072425g0010	MA_101097g0010	MA_101469g0010	MA_100662g0010	MA_10106735g0010	MA_10041174g0010	MA_101195g0010	MA_10077277g0010
MA_10032317g0010	MA_10048594g0010	MA_10042785g0010	MA_10051517g0010	MA_10074020g0010	MA_10081260g0010	MA_10090g0010	MA_10090g0010	MA_10105289g0010	MA_10092g0010	MA_10092g0010	MA_101113g0020	MA_10152409g0010	MA_10068g0010	MA_10117352g0010	MA_10043134g0010	MA_10123705g0010	MA_10078741g0010
MA_10034488g0010	MA_10048g0010	MA_10048594g0010	MA_100562g0010	MA_100758g0010	MA_10085280g0010	MA_10092g0010	MA_10092g0010	MA_101067g0010	MA_100933g0010	MA_100933g0010	MA_101119g0010	MA_10158078g0010	MA_10069449g0010	MA_10118613g0010	MA_10043564g0010	MA_101370g0010	MA_100837g0010
MA_10034g0010	MA_10053571g0010	MA_10051517g0010	MA_100568g0010	MA_10081260g0010	MA_100906g0010	MA_100933g0010	MA_100977g0010	MA_10107971g0010	MA_100977g0010	MA_10106258g0010	MA_10120262g0010	MA_10164994g0010	MA_10077277g0010	MA_10130590g0010	MA_10046054g0010	MA_10143842g0010	MA_100871g0010
MA_10035305g0010	MA_10056684g0010	MA_10053571g0010	MA_10060779g0010	MA_10086651g0010	MA_10090g0010	MA_10103335g0010	MA_10103335g0010	MA_101097g0010	MA_10103335g0010	MA_10107971g0010	MA_10122668g0010	MA_10166253g0010	MA_100837g0010	MA_101370g0010	MA_10046g0010	MA_101446g0010	MA_10106734g0010
MA_100380g0010	MA_100608g0010	MA_100562g0010	MA_10063149g0010	MA_100906g0010	MA_100977g0010	MA_101067g0010	MA_10104236g0010	MA_10111401g0010	MA_101067g0010	MA_101097g0010	MA_101286g0010	MA_101790g0010	MA_10085137g0010	MA_10142568g0010	MA_100474g0010	MA_101469g0010	MA_101085g0010
MA_10042710g0010	MA_10063149g0010	MA_10056684g0010	MA_100722g0010	MA_10090g0010	MA_10103335g0010	MA_10107971g0010	MA_10105289g0010	MA_10114059g0010	MA_10108167g0010	MA_10111401g0010	MA_10130047g0010	MA_10179679g0010	MA_100933g0010	MA_10143842g0010	MA_10048552g0010	MA_101469g0020	MA_101135g0010
MA_10044231g0010	MA_10068028g0010	MA_100568g0010	MA_100734g0010	MA_10096934g0010	MA_10105289g0010	MA_10111401g0010	MA_101067g0010	MA_101160g0010	MA_101097g0010	MA_10114059g0010	MA_10136525g0010	MA_10180837g0010	MA_10106735g0010	MA_101443g0010	MA_100508g0010	MA_10150655g0010	MA_101288g0010
MA_100472g0010	MA_10068g0010	MA_10060779g0010	MA_100751g0010	MA_101038g0020	MA_101067g0010	MA_10113463g0010	MA_10108167g0010	MA_10120849g0010	MA_10113221g0010	MA_10114753g0010	MA_10142568g0010	MA_10185385g0010	MA_10108167g0010	MA_101469g0010	MA_10054925g0010	MA_101664g0010	MA_101370g0010
MA_10048594g0010	MA_100734g0010	MA_100608g0010	MA_100760g0010	MA_101067g0010	MA_10107971g0010	MA_10114059g0010	MA_10119331g0010	MA_101292g0010	MA_10114753g0010	MA_101156g0010	MA_10143842g0010	MA_10186297g0010	MA_10119331g0010	MA_10157g0010	MA_100606g0010	MA_101681g0010	MA_10142568g0010
MA_10050955g0010	MA_100742g0010	MA_100637g0010	MA_100776g0010	MA_10112768g0010	MA_10111401g0010	MA_101160g0010	MA_101364g0010	MA_10130047g0010	MA_101156g0010	MA_10118613g0010	MA_101446g0010	MA_101927g0010	MA_10120262g0010	MA_101610g0010	MA_10061g0010	MA_10171241g0010	MA_10143842g0010
MA_100525g0010	MA_100776g0010	MA_10067279g0010	MA_10078g0020	MA_10117g0030	MA_101135g0010	MA_10119918g0010	MA_10145917g0010	MA_10135775g0010	MA_10119331g0010	MA_101195g0010	MA_101469g0010	MA_101944g0010	MA_10123705g0010	MA_10164994g0010	MA_10064935g0010	MA_10171355g0010	MA_101446g0010
MA_100568g0010	MA_100820g0010	MA_100722g0010	MA_100820g0010	MA_10118545g0010	MA_10114059g0010	MA_10131595g0010	MA_10147605g0010	MA_101364g0010	MA_10120849g0010	MA_10122543g0020	MA_10152409g0010	MA_102003g0020	MA_10130590g0010	MA_10171241g0010	MA_10067338g0010	MA_101777g0010	MA_101469g0020
MA_100585g0010	MA_10085364g0010	MA_100734g0010	MA_10085280g0010	MA_10119918g0010	MA_10114338g0010	MA_101364g0010	MA_101494g0010	MA_10141g0010	MA_10122668g0010	MA_10122668g0010	MA_10153396g0010	MA_10216419g0010	MA_101370g0010	MA_10174633g0010	MA_10071632g0010	MA_10178643g0010	MA_10152707g0010
MA_10064667g0010	MA_10086651g0010	MA_100751g0010	MA_10086651g0010	MA_10120262g0010	MA_10119918g0010	MA_10141g0010	MA_10153396g0010	MA_10145917g0010	MA_10130047g0010	MA_10130047g0010	MA_10157701g0010	MA_102166g0020	MA_10139353g0010	MA_10175544g0010	MA_100734g0010	MA_10180594g0010	MA_10156325g0010
MA_100662g0010	MA_10086718g0010	MA_100760g0010	MA_10090939g0010	MA_10124226g0010	MA_10122566g0010	MA_10142854g0010	MA_10157701g0010	MA_10153396g0010	MA_10135775g0010	MA_10131732g0010	MA_10158078g0010	MA_10218559g0010	MA_10143842g0010	MA_10177673g0010	MA_10078g0010	MA_10191277g0010	MA_101621g0020
MA_10068901g0010	MA_100928g0010	MA_100769g0010	MA_10092308g0010	MA_101312g0010	MA_10124226g0010	MA_10145917g0010	MA_10158078g0010	MA_10157701g0010	MA_10145917g0010	MA_10135775g0010	MA_10166253g0010	MA_10220g0010	MA_101446g0010	MA_10179679g0010	MA_100845g0010	MA_10196643g0010	MA_10167865g0010
MA_10068g0010	MA_100933g0010	MA_100776g0010	MA_100933g0010	MA_101364g0010	MA_101395g0010	MA_10147605g0010	MA_10163039g0010	MA_10162151g0010	MA_10147605g0010	MA_10141g0010	MA_10168585g0010	MA_10222569g0010	MA_101453g0010	MA_10184802g0010	MA_10085335g0010	MA_10197194g0010	MA_101681g0010
MA_10071632g0010	MA_100988g0020	MA_10077950g0010	MA_10096934g0010	MA_101395g0010	MA_10140790g0010	MA_101494g0010	MA_10165739g0010	MA_10168585g0010	MA_10152707g0010	MA_10142854g0010	MA_10171901g0010	MA_10226013g0010	MA_101469g0010	MA_10191747g0010	MA_100910g0020	MA_10203758g0010	MA_10171241g0010
MA_100722g0010	MA_10101994g0010	MA_10078g0020	MA_10100585g0010	MA_10140790g0010	MA_10141g0010	MA_10153396g0010	MA_10166571g0010	MA_10174633g0010	MA_10153396g0010	MA_10145917g0010	MA_10176437g0010	MA_10234841g0010	MA_10154878g0010	MA_101927g0010	MA_100950g0010	MA_102054g0010	MA_10171712g0010
MA_10073433g0010	MA_10102274g0010	MA_100820g0010	MA_101038g0020	MA_10142854g0010	MA_10144850g0010	MA_10157133g0010	MA_10168585g0010	MA_10176945g0010	MA_10168585g0010	MA_101460g0010	MA_10177821g0020	MA_10243652g0010	MA_10157g0010	MA_10197194g0010	MA_10095402g0010	MA_10205704g0010	MA_10171844g0010
MA_100734g0010	MA_101038g0020	MA_10085280g0010	MA_10104236g0010	MA_10143614g0010	MA_10145917g0010	MA_10158078g0010	MA_10171844g0010	MA_101776g0010	MA_10171901g0010	MA_10147605g0010	MA_10179679g0010	MA_10251095g0010	MA_10158078g0010	MA_10201g0010	MA_10096503g0010	MA_10205853g0010	MA_10176437g0010
MA_100751g0010	MA_10105635g0010	MA_10085364g0010	MA_10105635g0010	MA_10145924g0010	MA_10145924g0010	MA_10159692g0010	MA_10174633g0010	MA_10182874g0010	MA_10174633g0010	MA_10153396g0010	MA_101796g0010	MA_10254376g0010	MA_10164994g0010	MA_10203128g0010	MA_10097541g0010	MA_10211525g0010	MA_10178643g0010
MA_100758g0010	MA_10106258g0010	MA_10086651g0010	MA_101073g0010	MA_10153396g0010	MA_10146769g0010	MA_10159883g0010	MA_10175544g0010	MA_10184926g0010	MA_10176437g0010	MA_10157701g0010	MA_10180837g0010	MA_10254697g0010	MA_10166910g0010	MA_102072g0010	MA_10097865g0010	MA_10211905g0010	MA_10185649g0010
MA_10076142g0010	MA_10113463g0010	MA_10086718g0010	MA_10113463g0010	MA_10155777g0010	MA_10153396g0010	MA_10162151g0010	MA_10176945g0010	MA_10185385g0010	MA_10176945g0010	MA_10157937g0010	MA_10184926g0010	MA_10260361g0010	MA_10168324g0010	MA_10210517g0010	MA_10102015g0010	MA_10218559g0010	MA_10188244g0010
MA_100776g0010	MA_10114059g0010	MA_10092308g0010	MA_10114059g0010	MA_10156g0010	MA_10155777g0010	MA_10165257g0010	MA_101776g0010	MA_10191277g0010	MA_101776g0010	MA_10165739g0010	MA_10185385g0010	MA_10260690g0010	MA_10170192g0010	MA_10215954g0010	MA_10106734g0010	MA_10221600g0010	MA_10188586g0010
MA_10078g0010	MA_10117352g0010	MA_100933g0010	MA_101187g0010	MA_10163919g0010	MA_10156g0010	MA_10168149g0010	MA_101790g0010	MA_101924g0020	MA_10185385g0010	MA_10166253g0010	MA_10186297g0010	MA_102643g0010	MA_10171241g0010	MA_10216419g0010	MA_10106735g0010	MA_10221835g0010	MA_10191277g0010
MA_100802g0020	MA_101209g0010	MA_10100585g0010	MA_10124226g0010	MA_10164180g0030	MA_10159692g0010	MA_10168585g0010	MA_10184261g0010	MA_10192750g0010	MA_10191277g0010	MA_10166825g0010	MA_101924g0020	MA_102800g0010	MA_10174633g0010	MA_10221835g0010	MA_10108403g0010	MA_102223g0010	MA_101924g0020
MA_10084120g0010	MA_10123473g0010	MA_10101994g0010	MA_10135677g0010	MA_10166571g0010	MA_10159883g0010	MA_10174633g0010	MA_10184926g0010	MA_10194688g0010	MA_101924g0020	MA_10168585g0010	MA_101944g0010	MA_10284429g0010	MA_10175544g0010	MA_10222884g0010	MA_101085g0010	MA_10223663g0010	MA_101927g0010
MA_10086937g0010	MA_10123705g0010	MA_10102274g0010	MA_101364g0010	MA_10168585g0010	MA_10163020g0010	MA_10182874g0010	MA_10185385g0010	MA_10197194g0010	MA_10192750g0010	MA_10171901g0010	MA_10197194g0010	MA_10288271g0010	MA_10177437g0010	MA_10228078g0010	MA_10109222g0010	MA_10228729g0010	MA_10195410g0010
MA_10090427g0010	MA_101292g0010	MA_101038g0010	MA_10137141g0010	MA_10171355g0010	MA_10163039g0010	MA_10184261g0010	MA_10191277g0010	MA_10200277g0010	MA_10194688g0010	MA_10176945g0010	MA_102003g0020	MA_10300g0020	MA_101790g0010	MA_102307g0010	MA_10110718g0010	MA_10230048g0010	MA_10197194g0010
MA_10091679g0010	MA_101312g0010	MA_101038g0020	MA_101371g0010	MA_101777g0010	MA_10165257g0010	MA_10184459g0010	MA_101924g0020	MA_10206860g0010	MA_10204826g0010	MA_10177821g0020	MA_10200708g0010	MA_10302739g0010	MA_10179679g0010	MA_10234841g0010	MA_10111432g0010	MA_10241326g0010	MA_10202775g0010
MA_100933g0010	MA_10135529g0010	MA_10104236g0010	MA_101402g0010	MA_10180966g0010	MA_10166571g0010	MA_10184926g0010	MA_10192750g0010	MA_10208000g0010	MA_10206860g0010	MA_101842g0010	MA_102054g0010	MA_103031g0010	MA_10180837g0010	MA_10239544g0010	MA_101119g0010	MA_102606g0010	MA_10203758g0010
MA_10094952g0010	MA_10137141g0010	MA_10105635g0010	MA_10142119g0010	MA_10187685g0010	MA_10168149g0010	MA_10185385g0010	MA_10194688g0010	MA_10208536g0010	MA_10208000g0010	MA_10184926g0010	MA_10206860g0010	MA_10307382g0030	MA_10185385g0010	MA_10241825g0010	MA_10112904g0010	MA_10261274g0010	MA_102054g0010
MA_10095402g0010	MA_101371g0010	MA_10106258g0010	MA_10142854g0010	MA_101879g0010	MA_10168585g0010	MA_10186842g0010	MA_101965g0010	MA_10211598g0010	MA_10211598g0010	MA_10186297g0010	MA_102108g0010	MA_10307382g0050	MA_10188244g0010	MA_10249530g0010	MA_10113039g0010	MA_10262551g0010	MA_10205704g0010
MA_10096934g0010	MA_10139353g0010	MA_10106369g0010	MA_10143614g0010	MA_10191230g0010	MA_10171355g0010	MA_101879g0010	MA_10200977g0010	MA_10214089g0010	MA_102132g0010	MA_101924g0020	MA_10211598g0010	MA_10309429g0010	MA_101927g0010	MA_102643g0010	MA_10117092g0010	MA_102643g0010	MA_10210517g0010
MA_10098272g0010	MA_101402g0010	MA_10111401g0010	MA_10151149g0010	MA_101924g0020	MA_10171864g0010	MA_101924g0020	MA_10204389g0010	MA_10218559g0010	MA_10218559g0010	MA_10192750g0010	MA_102140g0010	MA_10317575g0030	MA_101972g0010	MA_10270322g0010	MA_10117g0040	MA_102653g0020	MA_10210994g0010
MA_100988g0020	MA_10142206g0010	MA_10112696g0010	MA_10152247g0010	MA_10202775g0010	MA_101803g0010	MA_10192750g0010	MA_10205012g0010	MA_10220g0010	MA_10220g0010	MA_10193025g0010	MA_10216419g0010	MA_10318227g0010	MA_102003g0020	MA_102713g0020	MA_10118613g0010	MA_10268926g0010	MA_10218559g0010
MA_10099505g0010	MA_10143614g0010	MA_10113463g0010	MA_10155777g0010	MA_102045g0010	MA_10180966g0010	MA_10194688g0010	MA_10208536g0010	MA_10225405g0010	MA_10226013g0010	MA_101944g0010	MA_102166g0020	MA_10321955g0010	MA_10201271g0010	MA_10277737g0010	MA_10119331g0010	MA_102713g0020	MA_10221168g0010
MA_101002g0010	MA_101463g0010	MA_10114059g0010	MA_10156g0010	MA_10205853g0010	MA_10182874g0010	MA_10197194g0010	MA_10212503g0010	MA_10226858g0010	MA_10226858g0010	MA_10194688g0010	MA_10218559g0010	MA_10328577g0010	MA_10203758g0010	MA_10283g0010	MA_10122110g0010	MA_10274785g0010	MA_10221600g0010
MA_10102124g0010	MA_10150655g0010	MA_10118545g0010	MA_10160983g0010	MA_10207823g0010	MA_101848g0010	MA_10198293g0020	MA_102132g0010	MA_102279g0010	MA_102279g0010	MA_10197194g0010	MA_10220g0010	MA_10335605g0020	MA_10210994g0010	MA_10292743g0010	MA_10122543g0020	MA_10277737g0010	MA_10221835g0010
MA_10103038g0010	MA_10152247g0010	MA_10120849g0010	MA_10164180g0020	MA_10208914g0010	MA_10185385g0010	MA_10201271g0010	MA_102149g0010	MA_102307g0010	MA_10229624g0010	MA_10198293g0020	MA_10222569g0010	MA_10342g0010	MA_10215954g0010	MA_10293670g0010	MA_10123530g0010	MA_10295511g0010	MA_102223g0010
MA_101037g0010	MA_10156g0010	MA_10123473g0010	MA_10164180g0030	MA_10211338g0010	MA_10185839g0010	MA_10201791g0010	MA_102159g0010	MA_102312g0010	MA_10229952g0010	MA_10200277g0010	MA_10226858g0010	MA_10351g0010	MA_10216419g0010	MA_10294942g0010	MA_10124175g0010	MA_103022g0010	MA_10222884g0010
MA_101084g0010	MA_10158783g0010	MA_10123705g0010	MA_101646g0010	MA_10212503g0010	MA_10187685g0010	MA_10204389g0010	MA_10216419g0010	MA_10231938g0010	MA_102312g0010	MA_102003g0020	MA_10229624g0010	MA_10352794g0010	MA_102166g0020	MA_103022g0010	MA_101288g0010	MA_10303844g0010	MA_10228078g0010
MA_10112696g0010	MA_10161g0010	MA_10126084g0010	MA_10164994g0010	MA_102149g0010	MA_101879g0010	MA_10205012g0010	MA_10218559g0010	MA_10234164g0010	MA_10231744g0010	MA_10200708g0010	MA_10234841g0010	MA_103548g0010	MA_10221835g0010	MA_103031g0010	MA_10130590g0010	MA_10309429g0010	MA_102312g0010
MA_10113039g0010	MA_10162666g0010	MA_10131595g0010	MA_101658g0010	MA_102159g0010	MA_10191277g0010	MA_10208536g0010	MA_10226013g0010	MA_10234841g0010	MA_10234164g0010	MA_10200977g0010	MA_10239556g0010	MA_103578g0010	MA_10222884g0010	MA_10306333g0010	MA_10131732g0010	MA_10310271g0010	MA_10238407g0010
MA_10114338g0010	MA_10164180g0030	MA_10134g0010	MA_10166571g0010	MA_10218065g0010	MA_101924g0020	MA_10209713g0010	MA_10229952g0010	MA_10237293g0010	MA_10234841g0010	MA_10201271g0010	MA_10243490g0010	MA_103581g0010	MA_10226013g0010	MA_10309429g0010	MA_10135677g0010	MA_10317483g0020	MA_10244600g0010
MA_10114924g0010	MA_101646g0010	MA_101364g0010	MA_10166825g0010	MA_10226013g0010	MA_10192750g0010	MA_10211338g0010	MA_10230413g0010	MA_10241326g0010	MA_10237293g0010	MA_102054g0010	MA_10243652g0010	MA_10359480g0010	MA_10234841g0010	MA_103132g0010	MA_10137667g0010	MA_10317575g0010	MA_10249530g0010
MA_10116475g0010	MA_10164994g0010	MA_10137141g0010	MA_10166910g0010	MA_10228148g0010	MA_10195045g0020	MA_10211472g0010	MA_102312g0010	MA_10241825g0010	MA_10243652g0010	MA_10206860g0010	MA_10251095g0010	MA_10361735g0010	MA_10239544g0010	MA_10318227g0010	MA_10138732g0010	MA_10318227g0010	MA_10250658g0010
MA_10117352g0010	MA_10165689g0010	MA_101371g0010	MA_10167208g0010	MA_10230413g0010	MA_10200277g0010	MA_10214089g0010	MA_10234164g0010	MA_10251095g0010	MA_10245227g0010	MA_10208000g0010	MA_10252443g0010	MA_10366436g0070	MA_10241326g0010	MA_10321955g0010	MA_101402g0010	MA_10333858g0010	MA_10251932g0010
MA_10119331g0010	MA_101658g0010	MA_10139353g0010	MA_10168157g0010	MA_102312g0010	MA_10200977g0010	MA_102140g0010	MA_10234841g0010	MA_10254376g0010	MA_10249530g0010	MA_102108g0010	MA_10254376g0010	MA_103714g0010	MA_10241352g0010	MA_10333127g0010	MA_10142767g0010	MA_10336774g0010	MA_10253568g0010
MA_10120265g0010	MA_10165933g0010	MA_101402g0010	MA_10168585g0010	MA_10233389g0010	MA_10201271g0010	MA_10218559g0010	MA_102379g0010	MA_10259649g0010	MA_10250658g0010	MA_10211598g0010	MA_10260361g0010	MA_10379013g0010	MA_10243509g0010	MA_10334422g0010	MA_10143671g0010	MA_10337581g0010	MA_10254376g0010
MA_10122566g0010	MA_101664g0010	MA_10142119g0010	MA_10171923g0010	MA_10234164g0010	MA_102045g0010	MA_10220g0010	MA_10238407g0010	MA_102793g0010	MA_10251095g0010	MA_102140g0010	MA_10260687g0010	MA_10379445g0010	MA_10245438g0010	MA_10339104g0010	MA_10144111g0010	MA_10341242g0010	MA_10255g0010
MA_101231g0010	MA_10168157g0010	MA_10142206g0010	MA_101764g0010	MA_102349g0010	MA_10205012g0010	MA_10226013g0010	MA_10241825g0010	MA_10285148g0010	MA_10254376g0010	MA_10218559g0010	MA_10260690g0010	MA_103794g0010	MA_10249530g0010	MA_10342253g0010	MA_101443g0010	MA_10344244g0010	MA_10259610g0010
MA_10123473g0010	MA_10168585g0010	MA_10142854g0010	MA_10176568g0010	MA_10235009g0010	MA_10208536g0010	MA_102279g0010	MA_10245227g0010	MA_10285164g0010	MA_10266074g0010	MA_10220g0010	MA_102653g0020	MA_103920g0010	MA_10254697g0010	MA_103548g0010	MA_10145237g0010	MA_10348291g0010	MA_10262551g0010
MA_10124165g0020	MA_10173310g0010	MA_10143614g0010	MA_101777g0010	MA_10235873g0010	MA_10208914g0010	MA_102307g0010	MA_10249530g0010	MA_10287483g0010	MA_10267514g0010	MA_10222569g0010	MA_10268104g0010	MA_10392603g0010	MA_10255133g0010	MA_10359480g0010	MA_10148419g0010	MA_10350490g0010	MA_102643g0010
MA_101256g0010	MA_101764g0010	MA_101463g0010	MA_101803g0010	MA_10236933g0010	MA_10209713g0010	MA_10231220g0010	MA_10251095g0010	MA_10290520g0010	MA_10268104g0010	MA_10226858g0010	MA_10272391g0010	MA_10393795g0020	MA_10257270g0010	MA_103660g0010	MA_10149765g0010	MA_103506g0010	MA_102653g0020
MA_101266g0010	MA_101777g0010	MA_10151149g0010	MA_10182847g0010	MA_10237293g0010	MA_10211338g0010	MA_102312g0010	MA_10251932g0010	MA_10292743g0010	MA_10272379g0010	MA_102279g0010	MA_10274343g0010	MA_104020g0010	MA_10258501g0010	MA_103714g0010	MA_10157g0010	MA_103508g0010	MA_10265574g0010
MA_101292g0010	MA_10184397g0010	MA_10152247g0010	MA_10182874g0010	MA_10239556g0010	MA_10211472g0010	MA_10235009g0010	MA_10254376g0010	MA_10296009g0010	MA_102771g0010	MA_10229624g0010	MA_10274793g0010	MA_104045g0010	MA_10260361g0010	MA_10374213g0010	MA_10159381g0010	MA_10359958g0010	MA_102713g0020
MA_10131412g0010	MA_101861g0010	MA_101536g0010	MA_10184136g0010	MA_10243441g0010	MA_10212503g0010	MA_10237293g0010	MA_10270322g0010	MA_10303844g0010	MA_102793g0010	MA_102312g0010	MA_102771g0010	MA_104063g0010	MA_102643g0010	MA_103758g0010	MA_101621g0020	MA_103602g0010	MA_10274785g0010
MA_10135529g0010	MA_101879g0010	MA_101553g0010	MA_10184397g0010	MA_10243490g0010	MA_102149g0010	MA_102379g0010	MA_10272391g0010	MA_10326890g0010	MA_10280399g0010	MA_10234841g0010	MA_10277514g0010	MA_10412431g0010	MA_102713g0020	MA_10381604g0010	MA_10163020g0010	MA_103714g0010	MA_10278819g0010
MA_10135677g0010	MA_10189019g0010	MA_10156g0010	MA_10185839g0010	MA_10245933g0010	MA_10216419g0010	MA_10241825g0010	MA_10285148g0010	MA_10329547g0010	MA_10281738g0010	MA_10237293g0010	MA_102793g0010	MA_104172g0010	MA_10288271g0010	MA_103850g0010	MA_101657g0010	MA_10374213g0010	MA_10280179g0010
MA_10139353g0010	MA_10189662g0010	MA_10158783g0010	MA_101879g0010	MA_10247134g0010	MA_10218559g0010	MA_102427g0010	MA_10289324g0010	MA_10334900g0010	MA_10285148g0010	MA_10243490g0010	MA_102800g0010	MA_10425810g0010	MA_10291382g0010	MA_103920g0010	MA_101663g0010	MA_10375125g0010	MA_10291874g0010
MA_10141632g0010	MA_101930g0010	MA_10159883g0010	MA_10189662g0010	MA_10249530g0010	MA_10220g0010	MA_10245227g0010	MA_10295g0010	MA_10337928g0010	MA_10289567g0010	MA_10243652g0010	MA_10284254g0010	MA_10425822g0010	MA_10296869g0010	MA_10393795g0020	MA_10167208g0010	MA_10376188g0010	MA_102960g0010
MA_10142119g0010	MA_101964g0010	MA_10161075g0010	MA_10190246g0010	MA_10251932g0010	MA_10221168g0010	MA_10247134g0010	MA_10296009g0010	MA_10342591g0010	MA_10293392g0010	MA_10247134g0010	MA_10284429g0010	MA_10425870g0010	MA_10300g0020	MA_10396373g0010	MA_101691g0010	MA_10381g0010	MA_102983g0020
MA_10142206g0010	MA_10197194g0010	MA_10163919g0010	MA_10191230g0010	MA_10258501g0010	MA_10221703g0010	MA_10251095g0010	MA_10300g0020	MA_10343337g0020	MA_10295379g0010	MA_10251095g0010	MA_10288271g0010	MA_10425881g0040	MA_103022g0010	MA_10397863g0010	MA_10172470g0010	MA_10391309g0010	MA_103022g0010
MA_101456g0010	MA_101990g0010	MA_10164180g0020	MA_101924g0020	MA_10259649g0010	MA_10226013g0010	MA_10252040g0010	MA_10302739g0010	MA_10346251g0010	MA_10296151g0010	MA_10252040g0010	MA_10291874g0010	MA_10425891g0010	MA_10307382g0030	MA_103998g0010	MA_10174633g0010	MA_103920g0010	MA_10303844g0010
MA_10146769g0010	MA_102045g0010	MA_10164180g0030	MA_101930g0010	MA_10266519g0010	MA_102279g0010	MA_10259649g0010	MA_10316984g0010	MA_103463g0010	MA_10296583g0010	MA_10252443g0010	MA_10292743g0010	MA_10425895g0020	MA_10307382g0050	MA_104020g0010	MA_10176172g0010	MA_10392111g0010	MA_10309429g0010
MA_101469g0020	MA_10205853g0010	MA_101646g0010	MA_10195484g0010	MA_102682g0010	MA_10228148g0010	MA_102658g0010	MA_10318227g0010	MA_10350802g0010	MA_10297492g0010	MA_10253655g0010	MA_10293408g0010	MA_10425904g0010	MA_103132g0010	MA_10425759g0010	MA_10176251g0010	MA_104172g0010	MA_10310271g0010
MA_10147276g0010	MA_102060g0010	MA_10164994g0010	MA_10195746g0010	MA_10268926g0010	MA_102312g0010	MA_10267514g0010	MA_10323238g0020	MA_103510g0020	MA_10302741g0010	MA_10254376g0010	MA_10294386g0010	MA_10425909g0010	MA_10318138g0010	MA_10425784g0010	MA_101766g0010	MA_104182g0010	MA_10317483g0020
MA_10150173g0010	MA_10208488g0010	MA_101658g0010	MA_10196363g0010	MA_102706g0010	MA_10233389g0010	MA_10268127g0010	MA_10326890g0010	MA_10351g0010	MA_10305266g0010	MA_102589g0010	MA_10295379g0010	MA_10425962g0010	MA_10318227g0010	MA_10425800g0010	MA_10184926g0010	MA_10425810g0010	MA_10317575g0010
MA_10150655g0010	MA_102091g0010	MA_10166571g0010	MA_101990g0010	MA_10272379g0010	MA_10233540g0010	MA_102702g0010	MA_10329547g0010	MA_10354854g0010	MA_10318227g0010	MA_102648g0010	MA_10296151g0010	MA_10425971g0010	MA_10321955g0010	MA_10425810g0010	MA_10187020g0010	MA_10425822g0010	MA_10318138g0010
MA_10151561g0010	MA_10211338g0010	MA_10166910g0010	MA_10200977g0010	MA_10277987g0010	MA_10234164g0010	MA_10277941g0010	MA_10332278g0010	MA_10358593g0010	MA_10323238g0020	MA_102658g0010	MA_10296583g0010	MA_10425982g0010	MA_10323238g0020	MA_10425831g0010	MA_10189121g0010	MA_10425860g0010	MA_10323238g0020
MA_10153396g0010	MA_10215885g0010	MA_10167208g0010	MA_10203127g0010	MA_102810g0010	MA_10235009g0010	MA_10279758g0010	MA_10334900g0010	MA_103595g0010	MA_103336g0010	MA_10266519g0010	MA_10300g0020	MA_10426096g0010	MA_10325005g0020	MA_10425860g0010	MA_10189275g0010	MA_10425905g0010	MA_10334422g0010
MA_10155182g0010	MA_10219080g0010	MA_10168585g0010	MA_102045g0010	MA_10284254g0010	MA_102379g0010	MA_10280399g0010	MA_10335101g0010	MA_10364181g0060	MA_10334901g0010	MA_10272379g0010	MA_10301373g0010	MA_10426113g0010	MA_10326890g0010	MA_10425895g0020	MA_10191900g0010	MA_10425927g0030	MA_10335576g0010
MA_10156144g0010	MA_102223g0010	MA_10170192g0010	MA_102057g0010	MA_10288271g0010	MA_10239279g0010	MA_10285148g0010	MA_10335576g0010	MA_10366135g0010	MA_10343357g0010	MA_10274793g0010	MA_10302739g0010	MA_10426144g0020	MA_10328577g0010	MA_10425904g0010	MA_101927g0010	MA_10425953g0010	MA_10337581g0010
MA_10156g0010	MA_10223421g0010	MA_10173310g0010	MA_102060g0010	MA_10288325g0010	MA_10239556g0010	MA_10289712g0010	MA_10337928g0010	MA_10373780g0020	MA_10344444g0010	MA_10277514g0010	MA_10302741g0010	MA_10426211g0020	MA_10335605g0020	MA_10425905g0010	MA_101933g0010	MA_10425962g0010	MA_10339613g0010
MA_10157399g0010	MA_10227813g0010	MA_101756g0010	MA_10208488g0010	MA_10290520g0010	MA_10241352g0010	MA_10290120g0010	MA_10349363g0010	MA_10376141g0010	MA_10346251g0010	MA_102793g0010	MA_103031g0010	MA_10426218g0010	MA_10339104g0010	MA_10425915g0010	MA_10194g0020	MA_10425962g0020	MA_103421g0030
MA_101601g0010	MA_102288g0010	MA_101764g0010	MA_102091g0010	MA_102917g0010	MA_10243441g0010	MA_10290520g0010	MA_103500g0020	MA_10379013g0010	MA_10346664g0020	MA_10280152g0010	MA_10307382g0050	MA_10426246g0010	MA_10344244g0010	MA_10425954g0010	MA_10195631g0010	MA_10425985g0010	MA_10345232g0010
MA_10161g0010	MA_10230048g0010	MA_10177682g0010	MA_10212234g0010	MA_10294644g0010	MA_10245933g0010	MA_102917g0010	MA_10351g0010	MA_10379365g0010	MA_10350408g0010	MA_10280399g0010	MA_10309429g0010	MA_10426303g0010	MA_10348291g0010	MA_10425971g0010	MA_10196316g0010	MA_10426052g0030	MA_10346144g0010
MA_10163543g0010	MA_10230764g0010	MA_101777g0010	MA_102149g0010	MA_10295g0010	MA_10251932g0010	MA_10295g0010	MA_103595g0010	MA_10379445g0010	MA_10351g0010	MA_10284254g0010	MA_10317575g0030	MA_10426306g0010	MA_103548g0010	MA_10426009g0010	MA_101964g0010	MA_10426077g0010	MA_10347681g0010
MA_101646g0010	MA_10233136g0010	MA_10177978g0010	MA_10221600g0010	MA_10296583g0010	MA_10252040g0010	MA_10296009g0010	MA_10364181g0060	MA_103794g0010	MA_10352794g0010	MA_10284429g0010	MA_10318227g0010	MA_10426319g0010	MA_103581g0010	MA_10426039g0010	MA_10197113g0010	MA_10426088g0010	MA_10348291g0010
MA_10164994g0010	MA_10234107g0010	MA_10178675g0010	MA_10223663g0010	MA_10300853g0010	MA_10259649g0010	MA_10299264g0010	MA_10366239g0010	MA_10383054g0010	MA_10354854g0010	MA_10285148g0010	MA_10326151g0010	MA_10426362g0010	MA_10359480g0010	MA_10426052g0030	MA_10198808g0010	MA_10426113g0010	MA_10349341g0010
MA_10165642g0010	MA_102384g0010	MA_10182517g0010	MA_10225438g0010	MA_103022g0010	MA_10260690g0010	MA_10309079g0010	MA_10373618g0010	MA_10385961g0010	MA_103548g0010	MA_10289567g0010	MA_103364g0010	MA_10426376g0010	MA_10361735g0010	MA_10426082g0010	MA_10199026g0010	MA_10426117g0010	MA_103548g0010
MA_101658g0010	MA_10239725g0010	MA_10182874g0010	MA_10227622g0010	MA_10310126g0010	MA_102682g0010	MA_10309424g0010	MA_10373780g0020	MA_103867g0010	MA_10355481g0010	MA_102917g0010	MA_10342g0010	MA_10426426g0010	MA_10366436g0070	MA_10426087g0010	MA_10201g0010	MA_10426132g0010	MA_103565g0010
MA_101664g0010	MA_10242607g0010	MA_10184397g0010	MA_10227813g0010	MA_10310622g0010	MA_10268926g0010	MA_10314935g0010	MA_10374213g0010	MA_10388205g0010	MA_103595g0010	MA_10293408g0010	MA_10343072g0030	MA_10426450g0010	MA_103714g0010	MA_10426096g0010	MA_10204389g0010	MA_10426147g0010	MA_10359162g0010
MA_10166910g0010	MA_10244403g0010	MA_10184459g0010	MA_10230048g0010	MA_10317345g0030	MA_102702g0010	MA_10316827g0010	MA_10379445g0010	MA_10390615g0010	MA_103660g0010	MA_10294386g0010	MA_10351g0010	MA_10426489g0020	MA_10376431g0020	MA_10426162g0020	MA_10205704g0010	MA_10426162g0020	MA_10360933g0010
MA_10171355g0010	MA_10245438g0010	MA_101861g0010	MA_10234164g0010	MA_10333153g0010	MA_10270563g0010	MA_10317166g0010	MA_103794g0010	MA_10391309g0010	MA_10373780g0020	MA_10295379g0010	MA_10352794g0010	MA_10426505g0010	MA_10379445g0010	MA_10426168g0010	MA_10206328g0010	MA_10426185g0010	MA_103616g0010
MA_10174633g0010	MA_10245665g0010	MA_10187078g0010	MA_10234710g0010	MA_10334014g0010	MA_102706g0010	MA_10317345g0030	MA_10380796g0010	MA_103920g0010	MA_10379013g0010	MA_10296583g0010	MA_10354854g0010	MA_10426524g0010	MA_103794g0010	MA_10426250g0010	MA_102072g0010	MA_10426228g0010	MA_103711g0020
MA_101766g0010	MA_10247978g0010	MA_10187685g0010	MA_102349g0010	MA_10334900g0010	MA_10277463g0010	MA_103175g0010	MA_10383054g0010	MA_10393419g0010	MA_10379315g0010	MA_10297492g0010	MA_103548g0010	MA_10426563g0010	MA_103850g0010	MA_10426261g0020	MA_10208452g0010	MA_10426287g0010	MA_103714g0010
MA_10177171g0010	MA_10249530g0010	MA_10189662g0010	MA_10235009g0010	MA_10343622g0010	MA_10277941g0010	MA_10323238g0020	MA_10388060g0010	MA_104039g0010	MA_10379445g0010	MA_10297972g0010	MA_103578g0010	MA_10426564g0020	MA_10389009g0010	MA_10426272g0010	MA_102091g0010	MA_10426301g0010	MA_10375590g0010
MA_10178675g0010	MA_10251932g0010	MA_10190246g0010	MA_10235873g0010	MA_10346251g0010	MA_10277987g0010	MA_10326890g0010	MA_10388205g0010	MA_104063g0010	MA_103794g0010	MA_103031g0010	MA_103581g0010	MA_10426578g0010	MA_103900g0010	MA_10426290g0020	MA_10209606g0010	MA_10426304g0010	MA_103810g0010
MA_10182777g0010	MA_10254g0020	MA_101930g0010	MA_10237293g0010	MA_103475g0010	MA_10279796g0010	MA_10331224g0010	MA_103975g0010	MA_10407g0010	MA_10385961g0010	MA_10305266g0010	MA_10359480g0010	MA_10426590g0010	MA_103920g0010	MA_10426306g0010	MA_10210517g0010	MA_10426354g0010	MA_10381g0010
MA_101835g0010	MA_10255133g0010	MA_10195045g0020	MA_102384g0010	MA_103500g0020	MA_10282659g0010	MA_10334900g0010	MA_104063g0010	MA_104172g0010	MA_10386259g0010	MA_103336g0010	MA_10361735g0010	MA_10426648g0010	MA_10392603g0010	MA_10426319g0010	MA_10211598g0010	MA_10426357g0010	MA_103850g0010
MA_10184136g0010	MA_10257270g0010	MA_10195484g0010	MA_10239279g0010	MA_10352g0010	MA_10288325g0010	MA_10334901g0010	MA_10407g0010	MA_104213g0010	MA_103867g0010	MA_10334901g0010	MA_10366436g0070	MA_10426687g0020	MA_10393795g0020	MA_10426350g0030	MA_10211749g0010	MA_10426392g0010	MA_103920g0010
MA_10184397g0010	MA_10261101g0010	MA_10195746g0010	MA_10239725g0010	MA_103581g0010	MA_10289712g0010	MA_10336859g0010	MA_104140g0010	MA_10425793g0010	MA_10388291g0020	MA_10335101g0010	MA_10379013g0010	MA_10426688g0010	MA_10395430g0010	MA_10426365g0010	MA_102166g0020	MA_10426414g0010	MA_10392111g0010
MA_10185064g0010	MA_10261274g0010	MA_10196363g0010	MA_1023g0010	MA_10358g0010	MA_10290120g0010	MA_10337928g0010	MA_104172g0010	MA_10425819g0010	MA_10393419g0010	MA_10342g0010	MA_10380541g0030	MA_10426814g0010	MA_103998g0010	MA_10426392g0010	MA_102175g0010	MA_10426434g0010	MA_10393694g0010
MA_101861g0010	MA_10263024g0010	MA_10196428g0010	MA_10243441g0010	MA_10359162g0010	MA_10290520g0010	MA_10341128g0010	MA_10424225g0010	MA_10425822g0010	MA_10393694g0010	MA_10343337g0020	MA_103867g0010	MA_10426818g0010	MA_104020g0010	MA_10426402g0010	MA_10218559g0010	MA_10426458g0010	MA_104052g0010
MA_10187879g0010	MA_10265000g0010	MA_101964g0010	MA_10244403g0010	MA_103595g0010	MA_102917g0010	MA_10342591g0010	MA_10425774g0020	MA_10425833g0010	MA_104020g0010	MA_10344444g0010	MA_103890g0010	MA_10426921g0010	MA_104045g0010	MA_10426402g0020	MA_10218670g0010	MA_10426491g0010	MA_104110g0010
MA_10189662g0010	MA_10265639g0010	MA_10197194g0010	MA_10245665g0010	MA_10364181g0060	MA_10294009g0010	MA_10343622g0010	MA_10425788g0010	MA_10425867g0020	MA_104063g0010	MA_10345191g0010	MA_103920g0010	MA_10426924g0010	MA_10412431g0010	MA_10426489g0020	MA_10219750g0010	MA_10426506g0010	MA_10425759g0010
MA_10191277g0010	MA_102706g0010	MA_10197887g0010	MA_102457g0010	MA_10376188g0010	MA_10294644g0010	MA_10345191g0010	MA_10425793g0010	MA_10425936g0010	MA_104172g0010	MA_103510g0020	MA_10392603g0010	MA_10427039g0010	MA_104172g0010	MA_10426491g0010	MA_10219914g0020	MA_10426524g0010	MA_10425784g0010
MA_101927g0010	MA_10271377g0010	MA_101990g0010	MA_10247978g0010	MA_103776g0010	MA_10295g0010	MA_10346251g0010	MA_10425822g0010	MA_10425962g0020	MA_10425788g0010	MA_10351g0010	MA_10393419g0010	MA_10427042g0010	MA_10425822g0010	MA_10426515g0010	MA_10220333g0010	MA_10426586g0010	MA_10425860g0010
MA_10193378g0010	MA_102714g0010	MA_10200977g0010	MA_10251932g0010	MA_103810g0020	MA_10296009g0010	MA_10349363g0010	MA_10425833g0010	MA_10425998g0020	MA_10425833g0010	MA_10352794g0010	MA_10393795g0020	MA_10427055g0010	MA_10425859g0020	MA_10426519g0010	MA_10220g0010	MA_10426630g0010	MA_10425872g0010
MA_10194g0020	MA_10271866g0010	MA_10202775g0010	MA_102572g0010	MA_10381416g0010	MA_10296295g0010	MA_103500g0020	MA_10425859g0010	MA_10426002g0010	MA_10425867g0020	MA_10354854g0010	MA_103976g0010	MA_10427174g0010	MA_10425881g0040	MA_10426543g0010	MA_10222884g0010	MA_10426648g0010	MA_10425904g0010
MA_10197194g0010	MA_10271g0010	MA_102045g0010	MA_102589g0010	MA_10382669g0010	MA_10299264g0010	MA_10350408g0010	MA_10425867g0020	MA_10426002g0020	MA_10425885g0010	MA_103548g0010	MA_104020g0010	MA_10427207g0010	MA_10425895g0020	MA_10426581g0010	MA_10223525g0010	MA_10426667g0010	MA_10425932g0020
MA_10197220g0010	MA_10272379g0010	MA_10204983g0010	MA_10259649g0010	MA_1038617g0010	MA_10309079g0010	MA_10350802g0010	MA_10425890g0010	MA_10426003g0020	MA_10425897g0010	MA_103595g0010	MA_104045g0010	MA_10427215g0010	MA_10425937g0020	MA_10426585g0010	MA_10228078g0010	MA_10426778g0020	MA_10425951g0010
MA_10201g0010	MA_10274785g0010	MA_102057g0010	MA_10260361g0010	MA_10390615g0010	MA_10309424g0010	MA_103510g0020	MA_10425897g0010	MA_10426093g0030	MA_10425904g0010	MA_1036215g0010	MA_104063g0010	MA_10427215g0020	MA_10425962g0010	MA_10426590g0010	MA_10228729g0010	MA_10426800g0010	MA_10425962g0010
MA_10203536g0010	MA_10277324g0010	MA_10205853g0010	MA_10260994g0010	MA_103975g0010	MA_10310126g0010	MA_10352794g0010	MA_10425904g0010	MA_10426108g0020	MA_10425927g0020	MA_10363858g0010	MA_10412431g0010	MA_10427237g0010	MA_10425971g0010	MA_10426661g0010	MA_102288g0010	MA_10426814g0010	MA_10425962g0020
MA_10204459g0010	MA_10277987g0010	MA_10206082g0010	MA_10261101g0010	MA_10399g0020	MA_10310622g0010	MA_10353203g0010	MA_10425962g0020	MA_10426113g0010	MA_10425954g0010	MA_10364181g0060	MA_104172g0010	MA_10427283g0030	MA_10425982g0010	MA_10426667g0010	MA_10229281g0010	MA_10427016g0010	MA_10425985g0010
MA_10204781g0010	MA_102794g0010	MA_102060g0010	MA_10263024g0010	MA_104039g0010	MA_10323238g0020	MA_10354854g0010	MA_10425971g0010	MA_10426148g0010	MA_10425962g0010	MA_10373780g0020	MA_104213g0010	MA_10427291g0010	MA_10426082g0010	MA_10426672g0010	MA_10231244g0010	MA_10427207g0010	MA_10426038g0010
MA_10204826g0010	MA_10279796g0010	MA_10208488g0010	MA_10264739g0010	MA_104172g0010	MA_10331224g0010	MA_103581g0010	MA_10426002g0010	MA_10426269g0010	MA_10425962g0020	MA_10379315g0010	MA_10425810g0010	MA_10427294g0010	MA_10426096g0010	MA_10426687g0020	MA_10231744g0010	MA_10427251g0010	MA_10426052g0030
MA_10205704g0010	MA_10283775g0010	MA_102091g0010	MA_102648g0010	MA_104211g0020	MA_10333153g0010	MA_10358593g0010	MA_10426002g0020	MA_10426271g0010	MA_10425971g0010	MA_10379365g0010	MA_10425822g0010	MA_10427348g0010	MA_10426144g0020	MA_10426691g0010	MA_102329g0010	MA_10427293g0010	MA_10426077g0010
MA_102060g0010	MA_102879g0010	MA_10211338g0010	MA_102653g0020	MA_104214g0010	MA_103334g0010	MA_103595g0010	MA_10426003g0020	MA_10426273g0010	MA_10425986g0010	MA_10379445g0010	MA_10425830g0010	MA_10427350g0010	MA_10426211g0020	MA_10426694g0010	MA_10234841g0010	MA_10427318g0020	MA_10426088g0010
MA_10209765g0010	MA_10289569g0010	MA_10212503g0010	MA_10268926g0010	MA_10422g0030	MA_10334014g0010	MA_10363408g0010	MA_10426020g0010	MA_10426293g0010	MA_10426002g0010	MA_103854g0010	MA_10425870g0010	MA_10427374g0010	MA_10426212g0010	MA_10426753g0010	MA_10237752g0010	MA_10427344g0010	MA_10426097g0020
MA_102106g0010	MA_102913g0010	MA_10213520g0010	MA_10270590g0010	MA_10425806g0010	MA_10334901g0010	MA_10364181g0060	MA_10426040g0010	MA_10426335g0010	MA_10426002g0020	MA_103867g0010	MA_10425881g0040	MA_10427375g0010	MA_10426212g0040	MA_10426814g0010	MA_10239556g0010	MA_10427364g0010	MA_10426113g0010
MA_10212234g0010	MA_10293595g0010	MA_102149g0010	MA_102706g0010	MA_10425819g0010	MA_10336859g0010	MA_10366135g0010	MA_10426045g0010	MA_10426350g0010	MA_10426052g0030	MA_10388205g0010	MA_10425891g0010	MA_10427383g0010	MA_10426290g0020	MA_10426821g0010	MA_10240313g0010	MA_10427399g0010	MA_10426132g0010
MA_102122g0010	MA_10296295g0010	MA_10215114g0010	MA_10271377g0010	MA_10425822g0010	MA_10337928g0010	MA_10373618g0010	MA_10426049g0010	MA_10426403g0010	MA_10426092g0030	MA_103920g0010	MA_10425904g0010	MA_10427399g0010	MA_10426306g0010	MA_10426921g0010	MA_10243509g0010	MA_10427568g0010	MA_10426137g0010
MA_10212g0010	MA_10300853g0010	MA_10216419g0010	MA_102714g0010	MA_10425875g0010	MA_10341163g0020	MA_10373780g0020	MA_10426093g0030	MA_10426426g0010	MA_10426093g0030	MA_10393419g0010	MA_10425909g0010	MA_10427437g0010	MA_10426319g0010	MA_10426941g0010	MA_10243652g0010	MA_10427590g0020	MA_10426159g0010
MA_102140g0020	MA_103013g0010	MA_102166g0020	MA_10274785g0010	MA_10425904g0010	MA_10343622g0010	MA_10379445g0010	MA_10426108g0020	MA_10426467g0010	MA_10426096g0010	MA_10393795g0020	MA_10425914g0010	MA_10427465g0010	MA_10426362g0010	MA_10426951g0010	MA_102436g0010	MA_10427595g0010	MA_10426162g0020
MA_10215545g0010	MA_10302739g0010	MA_10221600g0010	MA_10277987g0010	MA_10425916g0010	MA_10346251g0010	MA_103794g0010	MA_10426113g0010	MA_10426496g0010	MA_10426113g0010	MA_104020g0010	MA_10425962g0010	MA_10427474g0010	MA_10426376g0010	MA_10427046g0010	MA_10244600g0010	MA_10427635g0010	MA_10426266g0010
MA_10216419g0010	MA_103044g0010	MA_102223g0010	MA_102794g0010	MA_10426002g0020	MA_10349363g0010	MA_10381232g0010	MA_10426148g0010	MA_10426582g0010	MA_10426148g0010	MA_104039g0010	MA_10425982g0010	MA_10427487g0020	MA_10426415g0010	MA_10427147g0010	MA_10249258g0010	MA_10427640g0010	MA_10426273g0010
MA_102166g0020	MA_10307725g0010	MA_10223421g0010	MA_10279796g0010	MA_10426023g0020	MA_103500g0020	MA_10383054g0010	MA_10426171g0020	MA_10426596g0010	MA_10426162g0010	MA_104063g0010	MA_10425986g0010	MA_10427568g0010	MA_10426426g0010	MA_10427196g0010	MA_10250077g0010	MA_10427661g0030	MA_10426301g0010
MA_10217369g0010	MA_10308567g0050	MA_10225438g0010	MA_10280041g0010	MA_10426035g0020	MA_10350408g0010	MA_103854g0010	MA_10426171g0030	MA_10426597g0010	MA_10426171g0030	MA_104172g0010	MA_10426002g0010	MA_10427590g0020	MA_10426489g0020	MA_10427207g0010	MA_10251285g0010	MA_10427706g0010	MA_10426303g0010
MA_102223g0010	MA_10309205g0010	MA_10227167g0010	MA_10280152g0010	MA_10426038g0010	MA_103581g0010	MA_103867g0010	MA_10426191g0010	MA_10426622g0010	MA_10426221g0010	MA_10425759g0010	MA_10426052g0030	MA_10427595g0010	MA_10426505g0010	MA_10427215g0010	MA_10254376g0010	MA_10427734g0010	MA_10426335g0010
MA_10222942g0010	MA_10309333g0010	MA_10227813g0010	MA_102821g0020	MA_10426048g0010	MA_103582g0010	MA_10388060g0010	MA_10426273g0010	MA_10426629g0010	MA_10426246g0010	MA_10425788g0010	MA_10426096g0010	MA_10427640g0010	MA_10426524g0010	MA_10427237g0010	MA_10257038g0010	MA_10427781g0010	MA_10426390g0020
MA_10223082g0010	MA_10310622g0010	MA_10230048g0010	MA_10282659g0010	MA_10426048g0020	MA_10358593g0010	MA_10388205g0010	MA_10426293g0010	MA_10426661g0010	MA_10426271g0010	MA_10425810g0010	MA_10426113g0010	MA_10427706g0010	MA_10426543g0010	MA_10427286g0010	MA_10257361g0010	MA_10427809g0010	MA_10426392g0010
MA_10223525g0010	MA_10311455g0020	MA_10233136g0010	MA_102879g0010	MA_10426067g0010	MA_10359162g0010	MA_10390615g0010	MA_10426335g0010	MA_10426683g0010	MA_10426335g0010	MA_10425822g0010	MA_10426144g0020	MA_10427806g0020	MA_10426555g0020	MA_10427318g0020	MA_102589g0010	MA_10427823g0010	MA_10426434g0010
MA_102288g0010	MA_103215g0010	MA_10234710g0010	MA_10288325g0010	MA_10426088g0010	MA_103595g0010	MA_10394081g0010	MA_10426350g0010	MA_10426739g0010	MA_10426362g0010	MA_10425881g0040	MA_10426148g0010	MA_10427823g0010	MA_10426563g0010	MA_10427338g0010	MA_10259610g0010	MA_10427865g0010	MA_10426447g0010
MA_10230764g0010	MA_103237g0010	MA_10234g0010	MA_10289712g0010	MA_10426093g0030	MA_10364115g0010	MA_103975g0010	MA_10426362g0010	MA_10426774g0010	MA_10426407g0030	MA_10425904g0010	MA_10426211g0020	MA_10427826g0010	MA_10426590g0010	MA_10427350g0010	MA_102643g0010	MA_10427869g0010	MA_10426505g0010
MA_10231244g0010	MA_10323933g0010	MA_10237293g0010	MA_102913g0010	MA_10426094g0010	MA_10364181g0060	MA_104039g0010	MA_10426407g0030	MA_10426778g0020	MA_10426426g0010	MA_10425927g0020	MA_10426218g0010	MA_10427826g0020	MA_10426648g0010	MA_10427366g0010	MA_102653g0020	MA_10427870g0010	MA_10426506g0010
MA_10232509g0010	MA_103261g0010	MA_1023g0010	MA_10294009g0010	MA_10426096g0010	MA_10373618g0010	MA_104063g0010	MA_10426415g0010	MA_10426786g0020	MA_10426465g0010	MA_10425954g0010	MA_10426221g0010	MA_10427835g0010	MA_10426663g0010	MA_10427393g0010	MA_10266950g0010	MA_10427888g0010	MA_10426524g0010
MA_102330g0020	MA_10326890g0020	MA_10243441g0010	MA_10295379g0010	MA_10426113g0010	MA_10373780g0020	MA_104140g0030	MA_10426465g0010	MA_10426802g0010	MA_10426505g0010	MA_10425960g0010	MA_10426246g0010	MA_10427870g0010	MA_10426687g0020	MA_10427437g0010	MA_10270008g0010	MA_10427946g0010	MA_10426543g0010
MA_102349g0010	MA_10327265g0010	MA_10247134g0010	MA_10296295g0010	MA_10426126g0010	MA_10376188g0010	MA_104172g0010	MA_10426467g0010	MA_10426807g0010	MA_10426532g0010	MA_10425962g0010	MA_10426271g0010	MA_10427942g0020	MA_10426753g0010	MA_10427440g0010	MA_102713g0020	MA_10427978g0010	MA_10426546g0010
MA_10236943g0010	MA_10328347g0010	MA_10247978g0010	MA_102992g0020	MA_10426142g0010	MA_103776g0010	MA_104182g0010	MA_10426473g0010	MA_10426825g0010	MA_10426563g0010	MA_10425962g0020	MA_10426303g0010	MA_10427946g0010	MA_10426814g0010	MA_10427469g0020	MA_102736g0010	MA_10428021g0010	MA_10426581g0010
MA_10239556g0010	MA_10329277g0010	MA_10251932g0010	MA_10300853g0010	MA_10426143g0010	MA_10379365g0010	MA_104213g0010	MA_10426529g0010	MA_10426850g0010	MA_10426578g0010	MA_10425964g0010	MA_10426319g0010	MA_10428036g0010	MA_10426818g0010	MA_10427477g0010	MA_10274343g0010	MA_10428045g0010	MA_10426586g0010
MA_10239665g0010	MA_10329763g0010	MA_10253655g0010	MA_103013g0010	MA_10426148g0010	MA_103794g0010	MA_104214g0010	MA_10426546g0010	MA_10426979g0010	MA_10426596g0010	MA_10425982g0010	MA_10426402g0010	MA_10428046g0010	MA_10426919g0010	MA_10427514g0010	MA_10275628g0010	MA_10428049g0010	MA_10426590g0010
MA_10241326g0010	MA_10330942g0010	MA_10253824g0010	MA_103022g0010	MA_10426167g0010	MA_10380801g0010	MA_10425819g0010	MA_10426556g0010	MA_10426991g0010	MA_10426622g0010	MA_10425986g0010	MA_10426425g0010	MA_10428049g0010	MA_10426921g0010	MA_10427516g0010	MA_10275802g0010	MA_10428049g0030	MA_10426596g0010
MA_102436g0010	MA_103312g0010	MA_10254g0020	MA_10302367g0010	MA_10426181g0010	MA_103810g0020	MA_10425822g0010	MA_10426563g0010	MA_10427000g0010	MA_10426630g0010	MA_10426002g0010	MA_10426426g0010	MA_10428049g0030	MA_10426924g0010	MA_10427579g0010	MA_10277514g0010	MA_10428053g0010	MA_10426614g0010
MA_102457g0010	MA_10332278g0020	MA_10257270g0010	MA_103030g0010	MA_10426189g0010	MA_10381766g0010	MA_10425833g0010	MA_10426578g0010	MA_10427007g0010	MA_10426645g0010	MA_10426003g0020	MA_10426450g0010	MA_10428058g0010	MA_10427025g0010	MA_10427579g0030	MA_10277737g0010	MA_10428058g0010	MA_10426630g0010
MA_10246817g0010	MA_10334041g0020	MA_102572g0010	MA_10306125g0010	MA_10426235g0010	MA_10382711g0010	MA_10425890g0010	MA_10426585g0010	MA_10427010g0010	MA_10426687g0020	MA_10426082g0010	MA_10426455g0010	MA_10428160g0010	MA_10427039g0010	MA_10427590g0020	MA_10278721g0010	MA_10428180g0010	MA_10426661g0010
MA_10251013g0010	MA_10336183g0010	MA_10260477g0010	MA_10308598g0010	MA_10426238g0010	MA_10383054g0010	MA_10425897g0010	MA_10426596g0010	MA_10427013g0010	MA_10426778g0020	MA_10426113g0010	MA_10426489g0020	MA_10428203g0010	MA_10427042g0010	MA_10427595g0010	MA_10278871g0010	MA_10428203g0010	MA_10426688g0010
MA_10253368g0010	MA_10337467g0010	MA_10260994g0010	MA_10309079g0010	MA_10426243g0010	MA_10388205g0010	MA_10425935g0010	MA_10426622g0010	MA_10427036g0020	MA_10426786g0020	MA_10426144g0020	MA_10426505g0010	MA_10428214g0010	MA_10427130g0010	MA_10427706g0010	MA_102793g0010	MA_10428228g0010	MA_10426700g0010
MA_10254697g0010	MA_10338186g0010	MA_10261101g0010	MA_10309205g0010	MA_10426261g0030	MA_10389075g0010	MA_10425962g0020	MA_10426629g0010	MA_10427042g0010	MA_10426787g0010	MA_10426148g0010	MA_10426532g0010	MA_10428223g0010	MA_10427141g0010	MA_10427731g0010	MA_10279792g0010	MA_10428306g0010	MA_10426755g0010
MA_10254g0020	MA_10339583g0010	MA_10263024g0010	MA_10311455g0020	MA_10426273g0010	MA_104039g0010	MA_10425989g0010	MA_10426645g0010	MA_10427055g0010	MA_10426802g0010	MA_10426181g0010	MA_10426536g0010	MA_10428327g0010	MA_10427174g0010	MA_10427734g0010	MA_102797g0010	MA_10428326g0010	MA_10426762g0010
MA_102570g0010	MA_103410g0010	MA_10264519g0010	MA_10312576g0010	MA_10426294g0010	MA_104063g0010	MA_10426003g0020	MA_10426648g0010	MA_10427095g0010	MA_10426807g0010	MA_10426211g0020	MA_10426564g0020	MA_10428342g0010	MA_10427207g0010	MA_10427755g0010	MA_10280261g0010	MA_10428327g0010	MA_10426793g0010
MA_10258695g0010	MA_10342591g0010	MA_10264739g0010	MA_103156g0020	MA_10426350g0010	MA_10407g0010	MA_10426049g0010	MA_10426700g0010	MA_10427126g0010	MA_10426814g0010	MA_10426221g0010	MA_10426578g0010	MA_10428348g0010	MA_10427215g0010	MA_10427809g0010	MA_10281691g0010	MA_10428350g0010	MA_10426837g0020
MA_102591g0010	MA_10344244g0010	MA_10265000g0010	MA_10316458g0010	MA_10426362g0010	MA_104140g0010	MA_10426051g0010	MA_10426738g0010	MA_10427170g0010	MA_10426825g0010	MA_10426246g0010	MA_10426648g0010	MA_10428360g0010	MA_10427215g0020	MA_10427816g0010	MA_10282934g0010	MA_10428354g0010	MA_10426850g0010
MA_10259819g0010	MA_103475g0010	MA_102653g0020	MA_10317345g0030	MA_10426401g0010	MA_104140g0030	MA_10426093g0030	MA_10426762g0010	MA_10427170g0020	MA_10426845g0010	MA_10426263g0010	MA_10426662g0010	MA_10428406g0010	MA_10427227g0030	MA_10427826g0010	MA_10284429g0010	MA_10428360g0010	MA_10426951g0010
MA_10261274g0010	MA_10347733g0010	MA_102658g0010	MA_10318138g0010	MA_10426415g0010	MA_104172g0010	MA_10426094g0010	MA_10426778g0020	MA_10427220g0020	MA_10426880g0010	MA_10426269g0010	MA_10426687g0020	MA_10428554g0010	MA_10427237g0010	MA_10427826g0020	MA_10285340g0010	MA_10428405g0010	MA_10426966g0010
MA_10264519g0010	MA_103558g0010	MA_10266519g0010	MA_10319425g0010	MA_10426465g0010	MA_104182g0010	MA_10426108g0020	MA_10426786g0020	MA_10427235g0010	MA_10427010g0010	MA_10426271g0010	MA_10426688g0010	MA_10428588g0010	MA_10427291g0010	MA_10427870g0010	MA_10287740g0010	MA_10428440g0010	MA_10427010g0010
MA_10265000g0010	MA_10355963g0010	MA_10268104g0010	MA_10321737g0010	MA_10426478g0010	MA_104211g0020	MA_10426110g0020	MA_10426787g0010	MA_10427237g0010	MA_10427036g0020	MA_10426388g0010	MA_10426739g0010	MA_10428615g0010	MA_10427294g0010	MA_10427888g0010	MA_102889g0010	MA_10428563g0010	MA_10427016g0010
MA_102655g0010	MA_10356314g0010	MA_10268926g0010	MA_103237g0010	MA_10426495g0020	MA_104214g0010	MA_10426113g0010	MA_10426802g0010	MA_10427249g0020	MA_10427042g0010	MA_10426425g0010	MA_10426778g0010	MA_10428618g0010	MA_10427338g0010	MA_10427935g0010	MA_10294009g0010	MA_10428588g0010	MA_10427059g0010
MA_10266950g0010	MA_103582g0010	MA_102706g0010	MA_10323826g0010	MA_10426505g0010	MA_10425788g0010	MA_10426138g0010	MA_10426807g0010	MA_10427259g0010	MA_10427055g0010	MA_10426426g0010	MA_10426778g0020	MA_10428663g0010	MA_10427348g0010	MA_10427946g0010	MA_10294942g0010	MA_10428620g0010	MA_10427064g0010
MA_10268926g0010	MA_10358489g0010	MA_10271377g0010	MA_103261g0010	MA_10426546g0010	MA_10425819g0010	MA_10426148g0010	MA_10426815g0010	MA_10427283g0030	MA_10427091g0010	MA_10426450g0010	MA_10426814g0010	MA_10428710g0010	MA_10427350g0010	MA_10427954g0010	MA_10295511g0010	MA_10428640g0010	MA_10427096g0010
MA_10270322g0010	MA_103584g0010	MA_10271866g0010	MA_10326937g0010	MA_10426556g0010	MA_10425822g0010	MA_10426171g0030	MA_10426825g0010	MA_10427289g0010	MA_10427095g0010	MA_10426455g0010	MA_10426818g0010	MA_10428789g0010	MA_10427374g0010	MA_10427978g0010	MA_10296869g0010	MA_10428663g0010	MA_10427168g0010
MA_102713g0010	MA_103594g0010	MA_10271g0010	MA_10328256g0010	MA_10426586g0010	MA_10425833g0010	MA_10426191g0010	MA_10426979g0010	MA_10427289g0030	MA_10427117g0010	MA_10426458g0010	MA_10426825g0010	MA_10428814g0010	MA_10427383g0010	MA_10428049g0010	MA_10300896g0010	MA_10428671g0010	MA_10427207g0010
MA_102713g0020	MA_10360330g0010	MA_10274785g0010	MA_10328347g0010	MA_10426596g0010	MA_10425875g0010	MA_10426228g0010	MA_10427000g0010	MA_10427293g0010	MA_10427126g0010	MA_10426465g0010	MA_10426866g0010	MA_10428882g0010	MA_10427393g0010	MA_10428049g0030	MA_103022g0010	MA_10428688g0010	MA_10427209g0020
MA_10273429g0010	MA_10360526g0010	MA_10277324g0010	MA_10329277g0010	MA_10426614g0010	MA_10425897g0010	MA_10426273g0010	MA_10427007g0010	MA_10427297g0010	MA_10427154g0010	MA_10426478g0010	MA_10426921g0010	MA_10428936g0010	MA_10427399g0010	MA_10428058g0010	MA_10302741g0010	MA_10428719g0020	MA_10427215g0010
MA_10279796g0010	MA_10360933g0010	MA_10277987g0010	MA_10331296g0010	MA_10426648g0010	MA_10425916g0010	MA_10426294g0010	MA_10427042g0010	MA_10427300g0010	MA_10427159g0010	MA_10426532g0010	MA_10426924g0010	MA_10428962g0010	MA_10427437g0010	MA_10428065g0010	MA_103031g0010	MA_10428752g0010	MA_10427237g0010
MA_10279989g0010	MA_103629g0010	MA_102783g0010	MA_103312g0010	MA_10426683g0010	MA_10425962g0020	MA_10426310g0010	MA_10427091g0010	MA_10427326g0010	MA_10427170g0020	MA_10426536g0010	MA_10427007g0010	MA_10428973g0010	MA_10427440g0010	MA_10428070g0010	MA_103044g0010	MA_10428789g0010	MA_10427251g0010
MA_102811g0020	MA_10363858g0010	MA_10278721g0010	MA_10331743g0010	MA_10426691g0010	MA_10426002g0020	MA_10426350g0010	MA_10427095g0010	MA_10427334g0010	MA_10427235g0010	MA_10426578g0010	MA_10427010g0010	MA_10428991g0010	MA_10427502g0010	MA_10428142g0010	MA_10306826g0010	MA_10428881g0010	MA_10427277g0010
MA_10281818g0010	MA_10366801g0010	MA_10279796g0010	MA_10334014g0010	MA_10426703g0020	MA_10426003g0020	MA_10426362g0010	MA_10427126g0010	MA_10427350g0010	MA_10427237g0010	MA_10426596g0010	MA_10427036g0020	MA_10429055g0010	MA_10427537g0010	MA_10428201g0020	MA_10309672g0010	MA_10428904g0020	MA_10427289g0030
MA_102821g0020	MA_10377286g0010	MA_10280041g0010	MA_10334041g0020	MA_10426721g0010	MA_10426046g0010	MA_10426401g0010	MA_10427153g0010	MA_10427360g0020	MA_10427249g0020	MA_10426599g0010	MA_10427039g0010	MA_10429136g0010	MA_10427545g0010	MA_10428214g0010	MA_10309954g0010	MA_10428945g0010	MA_10427293g0010
MA_10285340g0010	MA_10379365g0010	MA_102821g0020	MA_10334208g0010	MA_10426725g0020	MA_10426049g0010	MA_10426407g0030	MA_10427154g0010	MA_10427362g0010	MA_10427259g0010	MA_10426602g0010	MA_10427042g0010	MA_10429149g0010	MA_10427590g0020	MA_10428327g0010	MA_103132g0010	MA_10428948g0010	MA_10427318g0020
MA_10285g0010	MA_10380790g0010	MA_10283775g0010	MA_10338186g0010	MA_10426762g0010	MA_10426062g0010	MA_10426409g0010	MA_10427162g0010	MA_10427383g0010	MA_10427283g0030	MA_10426630g0010	MA_10427055g0010	MA_10429195g0010	MA_10427706g0010	MA_10428376g0010	MA_10313526g0010	MA_10428962g0010	MA_10427324g0010
MA_102889g0010	MA_10381232g0010	MA_10285164g0010	MA_103401g0010	MA_10426770g0010	MA_10426083g0010	MA_10426415g0010	MA_10427170g0010	MA_10427399g0010	MA_10427289g0030	MA_10426687g0020	MA_10427081g0010	MA_10429212g0010	MA_10427734g0010	MA_10428386g0010	MA_10316827g0010	MA_10428966g0020	MA_10427344g0010
MA_10290598g0010	MA_103858g0010	MA_10285g0010	MA_10341095g0020	MA_10426778g0020	MA_10426094g0010	MA_10426426g0010	MA_10427170g0020	MA_10427407g0010	MA_10427293g0010	MA_10426739g0010	MA_10427117g0010	MA_10429298g0020	MA_10427806g0020	MA_10428393g0010	MA_10318227g0010	MA_10428973g0010	MA_10427360g0020
MA_102913g0010	MA_10386237g0010	MA_10286512g0010	MA_10341128g0010	MA_10426784g0010	MA_10426110g0020	MA_10426465g0010	MA_10427237g0010	MA_10427437g0010	MA_10427297g0010	MA_10426778g0010	MA_10427153g0010	MA_10429304g0010	MA_10427816g0010	MA_10428404g0010	MA_103215g0010	MA_10429026g0010	MA_10427399g0010
MA_10292331g0010	MA_10388205g0010	MA_102879g0010	MA_10342591g0010	MA_10426786g0010	MA_10426113g0010	MA_10426467g0010	MA_10427249g0020	MA_10427465g0010	MA_10427362g0010	MA_10426778g0020	MA_10427159g0010	MA_10429360g0030	MA_10427823g0010	MA_10428509g0010	MA_103240g0010	MA_10429040g0010	MA_10427402g0010
MA_10292445g0010	MA_10388379g0010	MA_10288325g0010	MA_10343357g0010	MA_10426801g0010	MA_10426124g0010	MA_10426467g0020	MA_10427259g0010	MA_10427474g0010	MA_10427382g0010	MA_10426800g0010	MA_10427215g0010	MA_10429369g0010	MA_10427826g0010	MA_10428529g0010	MA_103246g0010	MA_10429103g0010	MA_10427437g0010
MA_10293g0010	MA_10389009g0010	MA_10289569g0010	MA_10347733g0010	MA_10426807g0010	MA_10426126g0010	MA_10426473g0010	MA_10427283g0030	MA_10427482g0010	MA_10427391g0010	MA_10426801g0010	MA_10427215g0020	MA_10429426g0010	MA_10427826g0020	MA_10428588g0010	MA_103285g0010	MA_10429149g0010	MA_10427464g0030
MA_102961g0010	MA_103906g0010	MA_102913g0010	MA_10348137g0020	MA_10426815g0010	MA_10426137g0010	MA_10426496g0010	MA_10427289g0030	MA_10427486g0010	MA_10427399g0010	MA_10426802g0010	MA_10427223g0010	MA_10429460g0020	MA_10427835g0010	MA_10428685g0010	MA_10328700g0010	MA_10429272g0010	MA_10427477g0010
MA_102992g0010	MA_10392535g0010	MA_10292743g0010	MA_10350490g0010	MA_10426822g0010	MA_10426142g0010	MA_10426529g0010	MA_10427334g0010	MA_10427502g0010	MA_10427437g0010	MA_10426810g0010	MA_10427235g0010	MA_10429560g0010	MA_10427870g0010	MA_10428789g0010	MA_10330484g0010	MA_10429304g0010	MA_10427481g0010
MA_10300853g0010	MA_10394417g0010	MA_10292823g0010	MA_103523g0020	MA_10426922g0010	MA_10426148g0010	MA_10426539g0010	MA_10427360g0020	MA_10427513g0010	MA_10427465g0010	MA_10426813g0010	MA_10427237g0010	MA_10429573g0020	MA_10427888g0010	MA_10428860g0010	MA_103319g0010	MA_10429315g0010	MA_10427486g0010
MA_103018g0010	MA_104021g0010	MA_10293595g0010	MA_10355481g0010	MA_10426954g0010	MA_10426167g0010	MA_10426546g0010	MA_10427362g0010	MA_10427569g0010	MA_10427474g0010	MA_10426814g0010	MA_10427283g0030	MA_10429635g0010	MA_10427942g0020	MA_10428881g0010	MA_10332278g0010	MA_10429321g0010	MA_10427501g0010
MA_103022g0010	MA_104034g0010	MA_10295917g0010	MA_10357535g0010	MA_10426963g0010	MA_10426189g0020	MA_10426546g0020	MA_10427382g0010	MA_10427573g0010	MA_10427486g0010	MA_10426825g0010	MA_10427291g0010	MA_10429697g0010	MA_10427946g0010	MA_10428907g0010	MA_10333777g0010	MA_10429336g0010	MA_10427522g0010
MA_103044g0010	MA_104203g0010	MA_10296295g0010	MA_103581g0010	MA_10426979g0010	MA_10426191g0010	MA_10426556g0010	MA_10427383g0010	MA_10427579g0010	MA_10427487g0020	MA_10426845g0010	MA_10427294g0010	MA_10429714g0010	MA_10427954g0010	MA_10428907g0020	MA_10334422g0010	MA_10429345g0010	MA_10427545g0010
MA_10308489g0010	MA_104210g0010	MA_103013g0010	MA_103582g0010	MA_10426991g0010	MA_10426238g0010	MA_10426567g0010	MA_10427399g0010	MA_10427583g0020	MA_10427502g0010	MA_10426979g0010	MA_10427348g0010	MA_10429715g0020	MA_10428021g0010	MA_10428936g0010	MA_10335101g0010	MA_10429357g0010	MA_10427568g0010
MA_10308567g0040	MA_10425806g0010	MA_103022g0010	MA_10358489g0010	MA_10427000g0010	MA_10426269g0010	MA_10426578g0010	MA_10427437g0010	MA_10427624g0010	MA_10427545g0010	MA_10426985g0010	MA_10427350g0010	MA_10429765g0010	MA_10428025g0010	MA_10428940g0010	MA_10337581g0010	MA_10429370g0010	MA_10427573g0010
MA_10308598g0010	MA_10425818g0010	MA_10302367g0010	MA_103584g0010	MA_10427007g0010	MA_10426273g0010	MA_10426596g0010	MA_10427459g0010	MA_10427661g0030	MA_10427573g0010	MA_10426991g0010	MA_10427374g0010	MA_10429821g0010	MA_10428036g0010	MA_10428960g0010	MA_10338313g0020	MA_10429436g0020	MA_10427579g0030
MA_103104g0010	MA_10425822g0010	MA_10302739g0010	MA_10358510g0020	MA_10427013g0010	MA_10426294g0010	MA_10426597g0010	MA_10427474g0010	MA_10427675g0010	MA_10427583g0020	MA_10427007g0010	MA_10427375g0010	MA_10429850g0010	MA_10428049g0010	MA_10428962g0010	MA_10339961g0010	MA_10429460g0010	MA_10427585g0010
MA_103104g0020	MA_10425830g0010	MA_10303844g0010	MA_10360661g0010	MA_10427042g0010	MA_10426362g0010	MA_10426629g0010	MA_10427502g0010	MA_10427738g0010	MA_10427661g0030	MA_10427010g0010	MA_10427383g0010	MA_10429868g0010	MA_10428049g0030	MA_10428973g0010	MA_103406g0010	MA_10429553g0010	MA_10427590g0020
MA_10311271g0010	MA_10425834g0010	MA_10305029g0020	MA_10361993g0010	MA_10427076g0010	MA_10426401g0010	MA_10426648g0010	MA_10427515g0010	MA_10427740g0010	MA_10427685g0010	MA_10427013g0010	MA_10427399g0010	MA_10429933g0010	MA_10428058g0010	MA_10428993g0010	MA_10341095g0010	MA_10429558g0010	MA_10427640g0010
MA_10311455g0020	MA_10425852g0010	MA_10307725g0010	MA_10363858g0010	MA_10427091g0010	MA_10426405g0010	MA_10426683g0010	MA_10427568g0010	MA_10427752g0010	MA_10427740g0010	MA_10427016g0010	MA_10427407g0010	MA_10429943g0030	MA_10428114g0010	MA_10429083g0010	MA_103411g0010	MA_10429565g0010	MA_10427661g0030
MA_10314549g0010	MA_10425853g0010	MA_10308598g0010	MA_10363962g0010	MA_10427153g0010	MA_10426467g0010	MA_10426691g0010	MA_10427569g0010	MA_10427759g0010	MA_10427752g0010	MA_10427036g0020	MA_10427437g0010	MA_10430027g0010	MA_10428209g0010	MA_10429103g0010	MA_10342253g0010	MA_10429626g0010	MA_10427675g0010
MA_103156g0020	MA_10425878g0010	MA_10309079g0010	MA_103666g0020	MA_10427190g0010	MA_10426467g0020	MA_10426700g0010	MA_10427573g0010	MA_10427769g0010	MA_10427759g0010	MA_10427039g0010	MA_10427465g0010	MA_10430139g0010	MA_10428214g0010	MA_10429115g0010	MA_10342g0010	MA_10429627g0010	MA_10427706g0010
MA_10317166g0010	MA_10425881g0040	MA_10309205g0010	MA_10366801g0010	MA_10427212g0010	MA_10426473g0010	MA_10426739g0010	MA_10427583g0020	MA_10427773g0010	MA_10427773g0010	MA_10427042g0010	MA_10427468g0010	MA_10430155g0010	MA_10428223g0010	MA_10429134g0020	MA_10343336g0010	MA_10429684g0010	MA_10427731g0010
MA_10317671g0010	MA_10425927g0020	MA_10309333g0010	MA_10367487g0010	MA_10427217g0010	MA_10426505g0010	MA_10426755g0010	MA_10427624g0010	MA_10427800g0010	MA_10427826g0010	MA_10427046g0010	MA_10427474g0010	MA_10430161g0010	MA_10428286g0010	MA_10429149g0010	MA_103473g0010	MA_10429700g0010	MA_10427737g0010
MA_10318227g0010	MA_10425936g0010	MA_10312280g0020	MA_103711g0020	MA_10427249g0010	MA_10426546g0010	MA_10426775g0010	MA_10427640g0010	MA_10427822g0010	MA_10427826g0020	MA_10427055g0010	MA_10427487g0020	MA_10430162g0010	MA_10428327g0010	MA_10429150g0010	MA_10348291g0010	MA_10429714g0010	MA_10427781g0010
MA_10320543g0010	MA_10425957g0010	MA_10312477g0010	MA_10372232g0030	MA_10427259g0010	MA_10426556g0010	MA_10426778g0020	MA_10427661g0020	MA_10427857g0010	MA_10427870g0010	MA_10427081g0010	MA_10427568g0010	MA_10430165g0010	MA_10428376g0010	MA_10429170g0010	MA_10348377g0010	MA_10429715g0020	MA_10427801g0010
MA_10323241g0010	MA_10425990g0010	MA_103156g0020	MA_10379365g0010	MA_10427269g0010	MA_10426596g0010	MA_10426786g0020	MA_10427661g0030	MA_10427880g0010	MA_10427887g0010	MA_10427095g0010	MA_10427590g0020	MA_10430174g0010	MA_10428406g0010	MA_10429205g0010	MA_10351402g0010	MA_10429727g0010	MA_10427809g0010
MA_10323933g0010	MA_10425992g0030	MA_10318138g0010	MA_10380541g0030	MA_10427275g0010	MA_10426614g0020	MA_10426800g0010	MA_10427675g0010	MA_10427887g0010	MA_10427946g0010	MA_10427104g0010	MA_10427595g0010	MA_10430187g0010	MA_10428503g0020	MA_10429234g0010	MA_10351g0010	MA_10429850g0010	MA_10427823g0010
MA_10326002g0010	MA_10425996g0010	MA_10319425g0010	MA_10380801g0010	MA_10427289g0030	MA_10426645g0010	MA_10426802g0010	MA_10427740g0010	MA_10427963g0010	MA_10427994g0010	MA_10427150g0010	MA_10427640g0010	MA_10430188g0010	MA_10428529g0010	MA_10429265g0010	MA_10353127g0010	MA_10429915g0010	MA_10427870g0010
MA_10328779g0010	MA_10426006g0010	MA_10323826g0010	MA_10381232g0010	MA_10427293g0010	MA_10426648g0010	MA_10426807g0010	MA_10427752g0010	MA_10427965g0010	MA_10428013g0010	MA_10427215g0020	MA_10427661g0030	MA_10430228g0010	MA_10428588g0010	MA_10429279g0010	MA_103548g0010	MA_10429951g0010	MA_10427879g0010
MA_103288g0020	MA_10426008g0010	MA_103261g0010	MA_10381813g0010	MA_10427296g0010	MA_10426683g0010	MA_10426814g0010	MA_10427759g0010	MA_10427969g0010	MA_10428021g0010	MA_10427220g0020	MA_10427706g0010	MA_10430229g0010	MA_10428606g0010	MA_10429280g0010	MA_10357393g0010	MA_10429959g0010	MA_10427946g0010
MA_10329763g0010	MA_10426014g0010	MA_10326890g0020	MA_103858g0010	MA_10427300g0010	MA_10426700g0010	MA_10426815g0010	MA_10427769g0010	MA_10428006g0030	MA_10428049g0010	MA_10427223g0010	MA_10427773g0010	MA_10430233g0010	MA_10428650g0020	MA_10429280g0020	MA_103602g0010	MA_10430001g0010	MA_10427973g0010
MA_10330584g0010	MA_10426020g0010	MA_10327265g0010	MA_1038617g0010	MA_10427326g0010	MA_10426703g0020	MA_10426825g0010	MA_10427773g0010	MA_10428011g0010	MA_10428049g0030	MA_10427235g0010	MA_10427820g0020	MA_10430272g0020	MA_10428663g0010	MA_10429321g0010	MA_103616g0010	MA_10430013g0010	MA_10427992g0020
MA_10330942g0010	MA_10426021g0010	MA_10328256g0010	MA_10386237g0010	MA_10427360g0020	MA_10426755g0010	MA_10426836g0010	MA_10427774g0030	MA_10428013g0010	MA_10428058g0010	MA_10427237g0010	MA_10427826g0010	MA_10430302g0020	MA_10428716g0010	MA_10429326g0010	MA_10366436g0040	MA_10430027g0010	MA_10427994g0010
MA_10332659g0010	MA_10426042g0010	MA_10330942g0010	MA_10388205g0010	MA_10427363g0010	MA_10426762g0010	MA_10426837g0020	MA_10427800g0010	MA_10428032g0010	MA_10428063g0020	MA_10427293g0010	MA_10427826g0020	MA_10430422g0010	MA_10428747g0020	MA_10429341g0010	MA_10368060g0010	MA_10430162g0010	MA_10428008g0010
MA_10336183g0010	MA_10426048g0020	MA_10331044g0010	MA_10389009g0010	MA_10427383g0010	MA_10426778g0020	MA_10426850g0010	MA_10427806g0010	MA_10428046g0010	MA_10428063g0030	MA_10427308g0010	MA_10427835g0010	MA_10430437g0010	MA_10428789g0010	MA_10429356g0010	MA_10369032g0010	MA_10430175g0010	MA_10428021g0010
MA_10339613g0010	MA_10426051g0010	MA_103312g0010	MA_103906g0010	MA_10427399g0010	MA_10426786g0010	MA_10426892g0010	MA_10427822g0010	MA_10428049g0010	MA_10428130g0010	MA_10427348g0010	MA_10427870g0010	MA_10430487g0010	MA_10428860g0010	MA_10429357g0010	MA_103708g0010	MA_10430228g0010	MA_10428049g0010
MA_103406g0010	MA_10426057g0010	MA_10332278g0020	MA_103907g0010	MA_10427413g0010	MA_10426802g0010	MA_10426903g0020	MA_10427823g0010	MA_10428053g0010	MA_10428140g0010	MA_10427350g0010	MA_10427887g0010	MA_10430497g0010	MA_10428881g0010	MA_10429553g0010	MA_103714g0010	MA_10430233g0010	MA_10428053g0010
MA_10344938g0010	MA_10426064g0010	MA_10334041g0020	MA_10395559g0010	MA_10427435g0010	MA_10426807g0010	MA_10426922g0010	MA_10427835g0010	MA_10428058g0010	MA_10428160g0010	MA_10427353g0010	MA_10427911g0010	MA_10430505g0010	MA_10428882g0010	MA_10429558g0010	MA_10375718g0010	MA_10430238g0010	MA_10428069g0010
MA_10348291g0010	MA_10426067g0010	MA_10338186g0010	MA_10399336g0010	MA_10427450g0010	MA_10426814g0020	MA_10426966g0010	MA_10427870g0010	MA_10428130g0010	MA_10428176g0020	MA_10427362g0010	MA_10427916g0010	MA_10430514g0010	MA_10428936g0010	MA_10429560g0010	MA_103758g0010	MA_10430244g0010	MA_10428147g0030
MA_10350481g0010	MA_10426077g0010	MA_10339583g0010	MA_10399g0020	MA_10427459g0010	MA_10426815g0010	MA_10426979g0010	MA_10427876g0020	MA_10428160g0010	MA_10428203g0010	MA_10427375g0010	MA_10427942g0020	MA_10430651g0010	MA_10428962g0010	MA_10429564g0010	MA_103778g0010	MA_10430280g0020	MA_10428153g0010
MA_10355481g0010	MA_10426080g0010	MA_103401g0010	MA_104020g0030	MA_10427486g0010	MA_10426974g0020	MA_10426991g0010	MA_10427942g0020	MA_10428173g0010	MA_10428214g0010	MA_10427383g0010	MA_10427946g0010	MA_10430678g0010	MA_10428973g0010	MA_10429573g0020	MA_103794g0010	MA_10430314g0010	MA_10428161g0020
MA_10356314g0010	MA_10426081g0020	MA_10341128g0010	MA_104022g0010	MA_10427502g0010	MA_10426991g0010	MA_10427000g0010	MA_10427946g0010	MA_10428203g0010	MA_10428223g0010	MA_10427385g0010	MA_10427994g0010	MA_10430693g0010	MA_10428991g0010	MA_10429581g0010	MA_10379814g0010	MA_10430323g0010	MA_10428171g0010
MA_103584g0010	MA_10426083g0010	MA_10342591g0010	MA_104060g0010	MA_10427517g0010	MA_10427000g0010	MA_10427013g0010	MA_10427969g0010	MA_10428214g0010	MA_10428286g0010	MA_10427399g0010	MA_10428036g0010	MA_10430694g0010	MA_10429103g0010	MA_10429607g0010	MA_10381g0010	MA_10430387g0010	MA_10428203g0010
MA_103616g0010	MA_10426090g0010	MA_10343357g0010	MA_104066g0010	MA_10427537g0010	MA_10427001g0010	MA_10427017g0010	MA_10428006g0030	MA_10428223g0010	MA_10428335g0010	MA_10427407g0010	MA_10428046g0010	MA_10430803g0010	MA_10429136g0010	MA_10429607g0020	MA_103850g0010	MA_10430470g0010	MA_10428274g0010
MA_103629g0010	MA_10426096g0010	MA_10347733g0010	MA_10411438g0010	MA_10427550g0020	MA_10427013g0010	MA_10427035g0010	MA_10428013g0010	MA_10428235g0020	MA_10428380g0010	MA_10427437g0010	MA_10428053g0010	MA_10430820g0010	MA_10429137g0030	MA_10429630g0030	MA_10386259g0010	MA_10430475g0020	MA_10428321g0010
MA_103645g0010	MA_10426098g0020	MA_10348137g0020	MA_104160g0010	MA_10427569g0010	MA_10427017g0010	MA_10427042g0010	MA_10428021g0010	MA_10428271g0010	MA_10428406g0010	MA_10427459g0010	MA_10428058g0010	MA_10430862g0010	MA_10429149g0010	MA_10429697g0010	MA_10388439g0010	MA_10430497g0010	MA_10428354g0010
MA_103701g0010	MA_10426100g0010	MA_10352g0010	MA_104182g0010	MA_10427583g0020	MA_10427025g0010	MA_10427061g0010	MA_10428046g0010	MA_10428379g0010	MA_10428426g0010	MA_10427465g0010	MA_10428062g0010	MA_10430884g0010	MA_10429195g0010	MA_10429715g0020	MA_103920g0010	MA_10430505g0010	MA_10428360g0010
MA_10370615g0020	MA_10426103g0010	MA_103557g0010	MA_104203g0010	MA_10427584g0010	MA_10427035g0010	MA_10427095g0010	MA_10428049g0010	MA_10428406g0010	MA_10428452g0010	MA_10427468g0010	MA_10428085g0020	MA_10430886g0020	MA_10429280g0010	MA_10429725g0010	MA_10393694g0010	MA_10430520g0010	MA_10428405g0010
MA_103716g0010	MA_10426124g0010	MA_10357535g0010	MA_104210g0010	MA_10427606g0010	MA_10427042g0010	MA_10427125g0020	MA_10428049g0030	MA_10428407g0010	MA_10428475g0010	MA_10427474g0010	MA_10428150g0010	MA_10431096g0010	MA_10429298g0020	MA_10429754g0010	MA_10394193g0010	MA_10430527g0010	MA_10428415g0010
MA_10372232g0030	MA_10426126g0010	MA_103582g0010	MA_104246g0010	MA_10427616g0010	MA_10427069g0010	MA_10427126g0010	MA_10428160g0010	MA_10428424g0010	MA_10428549g0010	MA_10427476g0010	MA_10428160g0010	MA_10431122g0020	MA_10429304g0010	MA_10429761g0010	MA_10396373g0010	MA_10430541g0010	MA_10428449g0010
MA_103763g0010	MA_10426137g0010	MA_10358489g0010	MA_10425771g0010	MA_10427616g0020	MA_10427076g0010	MA_10427154g0010	MA_10428161g0020	MA_10428425g0010	MA_10428593g0010	MA_10427487g0020	MA_10428203g0010	MA_10431141g0010	MA_10429360g0030	MA_10429805g0030	MA_103964g0010	MA_10430625g0010	MA_10428500g0010
MA_10382711g0010	MA_10426156g0010	MA_10358510g0010	MA_10425788g0010	MA_10427624g0010	MA_10427091g0010	MA_10427159g0010	MA_10428176g0020	MA_10428427g0010	MA_10428615g0010	MA_10427488g0010	MA_10428214g0010	MA_10431237g0040	MA_10429426g0010	MA_10429807g0020	MA_10397863g0020	MA_10430642g0010	MA_10428546g0010
MA_10388379g0010	MA_10426178g0010	MA_10358510g0020	MA_10425789g0020	MA_10427627g0010	MA_10427095g0010	MA_10427170g0010	MA_10428203g0010	MA_10428445g0020	MA_10428663g0010	MA_10427516g0010	MA_10428223g0010	MA_10431257g0010	MA_10429460g0010	MA_10429821g0010	MA_104108g0010	MA_10430679g0010	MA_10428563g0010
MA_10388485g0010	MA_10426182g0010	MA_10358g0010	MA_10425806g0010	MA_10427661g0030	MA_10427104g0010	MA_10427170g0020	MA_10428214g0010	MA_10428549g0010	MA_10428708g0020	MA_10427573g0010	MA_10428283g0010	MA_10431320g0010	MA_10429460g0020	MA_10429831g0010	MA_104137g0010	MA_10430713g0010	MA_10428588g0010
MA_103912g0010	MA_10426185g0010	MA_103594g0010	MA_10425818g0010	MA_10427675g0010	MA_10427125g0020	MA_10427217g0010	MA_10428286g0010	MA_10428552g0010	MA_10428710g0010	MA_10427583g0020	MA_10428327g0010	MA_10431340g0010	MA_10429560g0010	MA_10429850g0010	MA_104172g0010	MA_10430757g0010	MA_10428593g0010
MA_10395430g0010	MA_10426186g0010	MA_10360330g0010	MA_10425834g0010	MA_10427685g0010	MA_10427126g0010	MA_10427220g0020	MA_10428289g0010	MA_10428586g0010	MA_10428725g0010	MA_10427599g0010	MA_10428342g0010	MA_10431397g0020	MA_10429573g0020	MA_10429866g0020	MA_104176g0010	MA_10430862g0010	MA_10428629g0010
MA_10397484g0010	MA_10426199g0010	MA_10360933g0010	MA_10425842g0020	MA_10427700g0010	MA_10427153g0010	MA_10427237g0010	MA_10428332g0010	MA_10428688g0010	MA_10428768g0010	MA_10427612g0010	MA_10428348g0010	MA_10431468g0010	MA_10429607g0020	MA_10429866g0030	MA_104182g0010	MA_10430892g0020	MA_10428663g0010
MA_10397539g0010	MA_10426216g0010	MA_10361993g0010	MA_10425852g0010	MA_10427711g0010	MA_10427154g0010	MA_10427259g0010	MA_10428335g0010	MA_10428708g0020	MA_10428776g0010	MA_10427640g0010	MA_10428360g0010	MA_10431469g0010	MA_10429625g0010	MA_10429893g0010	MA_10425780g0010	MA_10430920g0030	MA_10428671g0010
MA_103976g0010	MA_10426237g0010	MA_103629g0010	MA_10425855g0010	MA_10427715g0010	MA_10427159g0010	MA_10427275g0010	MA_10428335g0020	MA_10428721g0020	MA_10428789g0010	MA_10427675g0010	MA_10428377g0020	MA_10431500g0010	MA_10429635g0010	MA_10429943g0030	MA_10425810g0010	MA_10430925g0010	MA_10428715g0010
MA_10397863g0020	MA_10426255g0010	MA_10363408g0010	MA_10425878g0010	MA_10427731g0020	MA_10427170g0010	MA_10427283g0030	MA_10428389g0010	MA_10428725g0010	MA_10428792g0010	MA_10427752g0010	MA_10428396g0010	MA_10431529g0010	MA_10429666g0010	MA_10430017g0010	MA_10425817g0010	MA_10430944g0010	MA_10428719g0010
MA_10398377g0030	MA_10426259g0010	MA_10363858g0010	MA_10425902g0010	MA_10427759g0010	MA_10427170g0020	MA_10427289g0030	MA_10428406g0010	MA_10428768g0010	MA_10428814g0010	MA_10427773g0010	MA_10428406g0010	MA_10431567g0010	MA_10429679g0010	MA_10430027g0010	MA_10425818g0010	MA_10430978g0010	MA_10428768g0010
MA_104009g0010	MA_10426261g0030	MA_103666g0020	MA_10425916g0010	MA_10427774g0050	MA_10427212g0010	MA_10427293g0010	MA_10428407g0010	MA_10428769g0010	MA_10428869g0010	MA_10427774g0030	MA_10428447g0010	MA_10431609g0010	MA_10429697g0010	MA_10430086g0010	MA_10425832g0010	MA_10430996g0010	MA_10428770g0010
MA_104020g0030	MA_10426265g0010	MA_10366801g0010	MA_10425919g0010	MA_10427777g0020	MA_10427213g0010	MA_10427296g0010	MA_10428424g0010	MA_10428789g0010	MA_10428882g0010	MA_10427777g0020	MA_10428475g0010	MA_10431626g0010	MA_10429715g0020	MA_10430097g0010	MA_10425838g0010	MA_10431016g0020	MA_10428855g0010
MA_104034g0010	MA_10426272g0010	MA_103711g0020	MA_10425957g0010	MA_10427786g0010	MA_10427217g0010	MA_10427300g0010	MA_10428426g0010	MA_10428814g0010	MA_10428936g0010	MA_10427822g0010	MA_10428554g0010	MA_10431633g0010	MA_10429765g0010	MA_10430162g0010	MA_10425853g0010	MA_10431197g0010	MA_10428882g0010
MA_104039g0010	MA_10426282g0010	MA_10372964g0010	MA_10425989g0010	MA_10427801g0010	MA_10427237g0010	MA_10427334g0010	MA_10428445g0010	MA_10428838g0010	MA_10428955g0020	MA_10427823g0010	MA_10428615g0010	MA_10431642g0010	MA_10429775g0030	MA_10430166g0010	MA_10425860g0010	MA_10431240g0010	MA_10428905g0010
MA_104125g0010	MA_10426284g0010	MA_10376141g0010	MA_10425990g0010	MA_10427816g0010	MA_10427249g0010	MA_10427360g0020	MA_10428452g0010	MA_10428861g0010	MA_10428960g0020	MA_10427826g0010	MA_10428618g0010	MA_10431657g0010	MA_10429819g0020	MA_10430173g0010	MA_10425872g0010	MA_10431267g0010	MA_10428910g0010
MA_104172g0010	MA_10426308g0010	MA_10379365g0010	MA_10426006g0010	MA_10427822g0010	MA_10427283g0030	MA_10427362g0010	MA_10428500g0010	MA_10428869g0010	MA_10428991g0010	MA_10427870g0010	MA_10428663g0010	MA_10431665g0010	MA_10429821g0010	MA_10430178g0010	MA_10425904g0010	MA_10431277g0020	MA_10428928g0010
MA_104179g0010	MA_10426317g0010	MA_10380801g0010	MA_10426021g0010	MA_10427826g0010	MA_10427289g0030	MA_10427382g0010	MA_10428514g0010	MA_10428890g0020	MA_10429044g0010	MA_10427887g0010	MA_10428708g0020	MA_10431719g0010	MA_10429831g0010	MA_10430233g0010	MA_10425924g0010	MA_10431343g0010	MA_10428948g0010
MA_104182g0010	MA_10426353g0010	MA_10381232g0010	MA_10426042g0010	MA_10427826g0020	MA_10427293g0010	MA_10427383g0010	MA_10428549g0010	MA_10428955g0020	MA_10429044g0020	MA_10427911g0010	MA_10428710g0010	MA_10431728g0010	MA_10429850g0010	MA_10430261g0010	MA_10425932g0020	MA_10431384g0010	MA_10428973g0010
MA_10423944g0010	MA_10426362g0010	MA_10381416g0010	MA_10426043g0020	MA_10427831g0010	MA_10427296g0010	MA_10427399g0010	MA_10428552g0010	MA_10428962g0010	MA_10429051g0010	MA_10427916g0010	MA_10428725g0010	MA_10431749g0030	MA_10429933g0010	MA_10430292g0010	MA_10425937g0020	MA_10431427g0010	MA_10428977g0010
MA_10425759g0010	MA_10426363g0020	MA_10381813g0010	MA_10426048g0010	MA_10427855g0010	MA_10427297g0010	MA_10427407g0010	MA_10428567g0010	MA_10428966g0020	MA_10429055g0010	MA_10427922g0010	MA_10428789g0010	MA_10431760g0010	MA_10429943g0030	MA_10430305g0010	MA_10425939g0010	MA_10431452g0010	MA_10428993g0010
MA_10425761g0010	MA_10426369g0010	MA_103858g0010	MA_10426048g0020	MA_10427870g0010	MA_10427300g0010	MA_10427437g0010	MA_10428588g0010	MA_10428991g0010	MA_10429066g0010	MA_10427946g0010	MA_10428814g0010	MA_10431762g0010	MA_10429960g0010	MA_10430314g0010	MA_10425940g0010	MA_10431453g0010	MA_10429000g0010
MA_10425791g0020	MA_10426377g0010	MA_103906g0010	MA_10426049g0010	MA_10427897g0010	MA_10427326g0010	MA_10427450g0010	MA_10428590g0010	MA_10429014g0010	MA_10429067g0010	MA_10428036g0010	MA_10428882g0010	MA_10431834g0010	MA_10430014g0010	MA_10430323g0010	MA_10425960g0010	MA_10431466g0010	MA_10429029g0010
MA_10425810g0010	MA_10426380g0010	MA_10392535g0010	MA_10426057g0010	MA_10427909g0010	MA_10427355g0010	MA_10427454g0010	MA_10428608g0010	MA_10429044g0010	MA_10429114g0020	MA_10428049g0010	MA_10428936g0010	MA_10431920g0010	MA_10430027g0010	MA_10430352g0010	MA_10425963g0010	MA_10431537g0010	MA_10429040g0010
MA_10425812g0010	MA_10426401g0010	MA_10394417g0010	MA_10426067g0010	MA_10427910g0010	MA_10427360g0020	MA_10427459g0010	MA_10428659g0010	MA_10429044g0020	MA_10429136g0010	MA_10428049g0030	MA_10428945g0010	MA_10431923g0010	MA_10430048g0030	MA_10430367g0020	MA_10425964g0010	MA_10431605g0010	MA_10429051g0010
MA_10425823g0010	MA_10426437g0010	MA_10395559g0010	MA_10426077g0010	MA_10427930g0010	MA_10427362g0010	MA_10427465g0010	MA_10428663g0010	MA_10429048g0010	MA_10429177g0010	MA_10428053g0010	MA_10428962g0010	MA_10431940g0010	MA_10430064g0020	MA_10430373g0010	MA_10425998g0020	MA_10431642g0010	MA_10429093g0010
MA_10425831g0010	MA_10426444g0010	MA_10399336g0010	MA_10426081g0020	MA_10427943g0010	MA_10427382g0010	MA_10427486g0010	MA_10428688g0010	MA_10429051g0010	MA_10429177g0030	MA_10428058g0010	MA_10428973g0010	MA_10432000g0010	MA_10430139g0010	MA_10430386g0010	MA_10426033g0010	MA_10431657g0010	MA_10429134g0020
MA_10425837g0010	MA_10426448g0010	MA_104020g0030	MA_10426088g0010	MA_10427953g0010	MA_10427383g0010	MA_10427487g0020	MA_10428708g0020	MA_10429055g0010	MA_10429304g0010	MA_10428085g0020	MA_10428991g0010	MA_10432055g0010	MA_10430155g0010	MA_10430444g0010	MA_10426053g0010	MA_10431723g0010	MA_10429234g0010
MA_10425865g0010	MA_10426449g0010	MA_104021g0010	MA_10426090g0010	MA_10427963g0010	MA_10427399g0010	MA_10427488g0010	MA_10428721g0020	MA_10429067g0010	MA_10429315g0010	MA_10428087g0010	MA_10429044g0020	MA_10432093g0010	MA_10430162g0010	MA_10430448g0010	MA_10426062g0010	MA_10431766g0010	MA_10429286g0010
MA_10425885g0010	MA_10426459g0010	MA_104022g0010	MA_10426094g0010	MA_10427967g0020	MA_10427407g0010	MA_10427502g0010	MA_10428724g0010	MA_10429134g0020	MA_10429323g0010	MA_10428130g0010	MA_10429051g0010	MA_10432098g0010	MA_10430173g0010	MA_10430477g0010	MA_10426065g0010	MA_10431793g0010	MA_10429304g0010
MA_10425891g0010	MA_10426465g0010	MA_104034g0010	MA_10426098g0020	MA_10427968g0010	MA_10427435g0010	MA_10427515g0010	MA_10428725g0010	MA_10429177g0010	MA_10429332g0010	MA_10428160g0010	MA_10429055g0010	MA_10432112g0010	MA_10430174g0010	MA_10430512g0010	MA_10426076g0020	MA_10431808g0010	MA_10429321g0010
MA_10425915g0010	MA_10426466g0010	MA_104060g0010	MA_10426100g0010	MA_10427971g0010	MA_10427453g0010	MA_10427545g0010	MA_10428738g0010	MA_10429177g0030	MA_10429336g0010	MA_10428173g0010	MA_10429066g0010	MA_10432139g0010	MA_10430178g0010	MA_10430522g0010	MA_10426101g0010	MA_10431815g0010	MA_10429336g0010
MA_10425924g0010	MA_10426478g0010	MA_104066g0010	MA_10426124g0010	MA_10427988g0010	MA_10427459g0010	MA_10427568g0010	MA_10428768g0010	MA_10429236g0010	MA_10429385g0010	MA_10428176g0020	MA_10429067g0010	MA_10432434g0010	MA_10430187g0010	MA_10430589g0010	MA_10426103g0010	MA_10431863g0010	MA_10429341g0010
MA_10425959g0010	MA_10426508g0010	MA_104110g0010	MA_10426126g0010	MA_10427990g0010	MA_10427465g0010	MA_10427569g0010	MA_10428776g0010	MA_10429258g0010	MA_10429498g0010	MA_10428203g0010	MA_10429094g0010	MA_10432441g0010	MA_10430188g0010	MA_10430625g0010	MA_10426124g0010	MA_10431883g0020	MA_10429426g0010
MA_10425985g0010	MA_10426539g0010	MA_10411438g0010	MA_10426135g0010	MA_10427994g0010	MA_10427486g0010	MA_10427573g0010	MA_10428790g0010	MA_10429281g0010	MA_10429529g0010	MA_10428223g0010	MA_10429136g0010	MA_10432461g0010	MA_10430229g0010	MA_10430638g0010	MA_10426142g0010	MA_10431915g0010	MA_10429436g0020
MA_10426023g0020	MA_10426540g0010	MA_104160g0010	MA_10426142g0010	MA_10428011g0010	MA_10427502g0010	MA_10427579g0010	MA_10428794g0010	MA_10429304g0010	MA_10429543g0010	MA_10428228g0010	MA_10429149g0010	MA_10432496g0010	MA_10430233g0010	MA_10430642g0010	MA_10426147g0010	MA_10431920g0010	MA_10429460g0010
MA_10426028g0020	MA_10426544g0020	MA_1041683g0010	MA_10426178g0010	MA_10428014g0010	MA_10427515g0010	MA_10427583g0020	MA_10428804g0010	MA_10429315g0010	MA_10429544g0030	MA_10428327g0010	MA_10429152g0010	MA_10432591g0010	MA_10430302g0020	MA_10430642g0020	MA_10426158g0010	MA_10431946g0010	MA_10429538g0010
MA_10426033g0010	MA_10426554g0020	MA_104210g0010	MA_10426182g0010	MA_10428020g0010	MA_10427569g0010	MA_10427624g0010	MA_10428805g0010	MA_10429321g0010	MA_10429560g0010	MA_10428333g0010	MA_10429212g0010	MA_10432705g0010	MA_10430307g0010	MA_10430678g0010	MA_10426159g0010	MA_10431971g0010	MA_10429558g0010
MA_10426076g0020	MA_10426564g0030	MA_104214g0010	MA_10426185g0010	MA_10428021g0010	MA_10427573g0010	MA_10427627g0010	MA_10428832g0010	MA_10429322g0010	MA_10429573g0020	MA_10428342g0010	MA_10429272g0010	MA_10432714g0010	MA_10430323g0010	MA_10430688g0010	MA_10426162g0020	MA_10431995g0010	MA_10429560g0010
MA_10426077g0010	MA_10426584g0010	MA_104246g0010	MA_10426186g0010	MA_10428028g0010	MA_10427583g0020	MA_10427661g0030	MA_10428869g0010	MA_10429323g0010	MA_10429580g0010	MA_10428348g0010	MA_10429281g0010	MA_10432755g0010	MA_10430352g0010	MA_10430749g0010	MA_10426168g0010	MA_10432049g0010	MA_10429581g0010
MA_10426084g0030	MA_10426593g0010	MA_10425788g0010	MA_10426200g0010	MA_10428032g0010	MA_10427584g0010	MA_10427675g0010	MA_10428907g0020	MA_10429332g0010	MA_10429603g0010	MA_10428377g0020	MA_10429298g0020	MA_10432787g0010	MA_10430406g0030	MA_10430757g0010	MA_10426236g0010	MA_10432081g0010	MA_10429603g0010
MA_10426087g0010	MA_10426596g0010	MA_10425789g0020	MA_10426206g0010	MA_10428049g0010	MA_10427606g0010	MA_10427731g0020	MA_10428945g0010	MA_10429345g0010	MA_10429613g0010	MA_10428406g0010	MA_10429304g0010	MA_10432842g0010	MA_10430422g0010	MA_10430792g0010	MA_10426243g0010	MA_10432114g0020	MA_10429626g0010
MA_10426096g0010	MA_10426600g0010	MA_10425797g0010	MA_10426237g0010	MA_10428053g0010	MA_10427616g0010	MA_10427752g0010	MA_10428948g0010	MA_10429365g0010	MA_10429630g0030	MA_10428413g0040	MA_10429308g0010	MA_10432894g0010	MA_10430437g0010	MA_10430831g0010	MA_10426246g0010	MA_10432138g0010	MA_10429639g0010
MA_10426146g0010	MA_10426614g0010	MA_10425806g0010	MA_10426244g0010	MA_10428069g0020	MA_10427616g0020	MA_10427759g0010	MA_10428955g0010	MA_10429385g0010	MA_10429644g0010	MA_10428445g0010	MA_10429309g0010	MA_10432928g0010	MA_10430477g0010	MA_10430833g0010	MA_10426252g0010	MA_10432162g0010	MA_10429643g0010
MA_10426155g0010	MA_10426622g0010	MA_10425818g0010	MA_10426255g0010	MA_10428073g0010	MA_10427624g0010	MA_10427769g0010	MA_10428962g0010	MA_10429404g0010	MA_10429659g0010	MA_10428445g0020	MA_10429309g0020	MA_10432939g0010	MA_10430480g0010	MA_10430884g0010	MA_10426254g0010	MA_10432187g0010	MA_10429679g0010
MA_10426170g0010	MA_10426648g0010	MA_10425822g0010	MA_10426261g0030	MA_10428087g0010	MA_10427630g0010	MA_10427774g0030	MA_10428966g0020	MA_10429414g0010	MA_10429666g0020	MA_10428475g0010	MA_10429369g0010	MA_10432955g0010	MA_10430487g0010	MA_10430912g0010	MA_10426255g0010	MA_10432195g0020	MA_10429683g0010
MA_10426176g0010	MA_10426674g0010	MA_10425830g0010	MA_10426265g0010	MA_10428115g0010	MA_10427661g0020	MA_10427800g0010	MA_10428991g0010	MA_10429420g0010	MA_10429679g0010	MA_10428500g0010	MA_10429370g0010	MA_10432963g0010	MA_10430505g0010	MA_10430916g0010	MA_10426260g0010	MA_10432221g0010	MA_10429714g0010
MA_10426185g0010	MA_10426680g0010	MA_10425834g0010	MA_10426269g0010	MA_10428130g0010	MA_10427661g0030	MA_10427823g0010	MA_10428997g0010	MA_10429431g0020	MA_10429683g0010	MA_10428549g0010	MA_10429371g0010	MA_10432992g0010	MA_10430642g0010	MA_10430971g0010	MA_10426271g0010	MA_10432243g0010	MA_10429715g0020
MA_10426186g0010	MA_10426694g0010	MA_10425842g0020	MA_10426350g0010	MA_10428131g0010	MA_10427675g0010	MA_10427870g0010	MA_10429014g0010	MA_10429460g0020	MA_10429714g0010	MA_10428551g0010	MA_10429426g0010	MA_10433000g0020	MA_10430651g0010	MA_10431025g0010	MA_10426292g0030	MA_10432277g0020	MA_10429765g0010
MA_10426188g0010	MA_10426708g0010	MA_10425848g0010	MA_10426353g0010	MA_10428137g0010	MA_10427683g0010	MA_10427876g0020	MA_10429018g0010	MA_10429529g0010	MA_10429738g0010	MA_10428552g0010	MA_10429498g0010	MA_10433021g0010	MA_10430688g0010	MA_10431028g0010	MA_10426296g0010	MA_10432282g0020	MA_10429770g0020
MA_10426233g0010	MA_10426713g0010	MA_10425852g0010	MA_10426363g0020	MA_10428138g0010	MA_10427715g0010	MA_10427911g0010	MA_10429044g0010	MA_10429543g0010	MA_10429753g0010	MA_10428554g0010	MA_10429560g0010	MA_10433090g0010	MA_10430694g0010	MA_10431034g0010	MA_10426306g0010	MA_10432323g0010	MA_10429817g0010
MA_10426242g0030	MA_10426741g0010	MA_10425878g0010	MA_10426367g0010	MA_10428176g0020	MA_10427731g0020	MA_10427946g0010	MA_10429049g0010	MA_10429547g0010	MA_10429765g0010	MA_10428586g0010	MA_10429568g0010	MA_10433112g0010	MA_10430749g0010	MA_10431054g0010	MA_10426314g0010	MA_10432368g0010	MA_10429821g0010
MA_10426261g0030	MA_10426748g0010	MA_10425881g0040	MA_10426377g0010	MA_10428182g0010	MA_10427759g0010	MA_10427949g0010	MA_10429067g0010	MA_10429560g0010	MA_10429770g0020	MA_10428615g0010	MA_10429573g0020	MA_10433117g0010	MA_10430757g0010	MA_10431066g0010	MA_10426319g0010	MA_10432369g0010	MA_10429827g0010
MA_10426269g0010	MA_10426755g0010	MA_10425902g0010	MA_10426381g0010	MA_10428196g0010	MA_10427769g0010	MA_10427963g0010	MA_10429101g0010	MA_10429580g0010	MA_10429797g0010	MA_10428620g0010	MA_10429580g0010	MA_10433165g0010	MA_10430792g0010	MA_10431096g0010	MA_10426337g0010	MA_10432371g0010	MA_10429836g0020
MA_10426272g0010	MA_10426758g0010	MA_10425919g0010	MA_10426413g0010	MA_10428214g0010	MA_10427774g0050	MA_10427965g0010	MA_10429116g0010	MA_10429581g0010	MA_10429827g0010	MA_10428663g0010	MA_10429630g0030	MA_10433191g0020	MA_10430820g0010	MA_10431108g0010	MA_10426347g0020	MA_10432429g0010	MA_10429894g0010
MA_10426277g0020	MA_10426761g0020	MA_10425957g0010	MA_10426426g0010	MA_10428221g0010	MA_10427800g0010	MA_10427988g0010	MA_10429177g0010	MA_10429603g0010	MA_10429893g0010	MA_10428704g0010	MA_10429635g0010	MA_10433264g0010	MA_10430833g0010	MA_10431141g0010	MA_10426350g0010	MA_10432437g0010	MA_10429924g0030
MA_10426292g0010	MA_10426767g0020	MA_10425989g0010	MA_10426437g0010	MA_10428235g0020	MA_10427806g0010	MA_10428006g0030	MA_10429177g0020	MA_10429616g0010	MA_10429894g0010	MA_10428708g0020	MA_10429644g0010	MA_10433264g0020	MA_10430843g0020	MA_10431202g0010	MA_10426357g0010	MA_10432441g0010	MA_10429928g0010
MA_10426301g0010	MA_10426777g0010	MA_10425990g0010	MA_10426443g0010	MA_10428260g0010	MA_10427816g0010	MA_10428011g0010	MA_10429177g0030	MA_10429627g0010	MA_10429911g0010	MA_10428710g0010	MA_10429687g0010	MA_10433314g0010	MA_10430873g0010	MA_10431246g0010	MA_10426365g0010	MA_10432521g0010	MA_10429946g0010
MA_10426308g0010	MA_10426795g0010	MA_10425992g0030	MA_10426444g0010	MA_10428271g0010	MA_10427817g0010	MA_10428013g0010	MA_10429187g0010	MA_10429630g0020	MA_10429959g0010	MA_10428719g0010	MA_10429697g0010	MA_10433345g0010	MA_10430884g0010	MA_10431267g0010	MA_10426390g0020	MA_10432535g0010	MA_10429951g0010
MA_10426324g0010	MA_10426801g0010	MA_10425996g0010	MA_10426448g0010	MA_10428306g0010	MA_10427823g0010	MA_10428021g0010	MA_10429323g0010	MA_10429644g0010	MA_10429995g0010	MA_10428776g0010	MA_10429714g0010	MA_10433346g0010	MA_10430998g0010	MA_10431288g0010	MA_10426392g0010	MA_10432542g0010	MA_10429959g0010
MA_10426343g0030	MA_10426804g0010	MA_10426006g0010	MA_10426449g0010	MA_10428333g0010	MA_10427826g0010	MA_10428025g0010	MA_10429332g0010	MA_10429657g0010	MA_10430002g0010	MA_10428780g0010	MA_10429715g0020	MA_10433421g0010	MA_10431028g0010	MA_10431324g0020	MA_10426464g0010	MA_10432554g0010	MA_10429995g0010
MA_10426347g0020	MA_10426806g0010	MA_10426008g0010	MA_10426464g0010	MA_10428353g0020	MA_10427855g0010	MA_10428028g0010	MA_10429339g0020	MA_10429659g0010	MA_10430014g0010	MA_10428789g0010	MA_10429719g0010	MA_10433445g0020	MA_10431039g0010	MA_10431338g0010	MA_10426475g0010	MA_10432668g0010	MA_10430014g0010
MA_10426350g0010	MA_10426814g0010	MA_10426021g0010	MA_10426465g0010	MA_10428354g0010	MA_10427869g0010	MA_10428032g0010	MA_10429385g0010	MA_10429664g0010	MA_10430023g0010	MA_10428807g0010	MA_10429765g0010	MA_10433513g0010	MA_10431096g0010	MA_10431340g0010	MA_10426487g0010	MA_10432676g0010	MA_10430032g0010
MA_10426365g0010	MA_10426815g0010	MA_10426040g0010	MA_10426478g0010	MA_10428375g0010	MA_10427870g0010	MA_10428036g0010	MA_10429529g0010	MA_10429714g0010	MA_10430050g0010	MA_10428814g0010	MA_10429821g0010	MA_10433517g0010	MA_10431122g0020	MA_10431392g0010	MA_10426488g0010	MA_10432698g0010	MA_10430048g0030
MA_10426378g0010	MA_10426822g0010	MA_10426042g0010	MA_10426505g0010	MA_10428405g0010	MA_10427910g0010	MA_10428046g0010	MA_10429543g0010	MA_10429738g0010	MA_10430133g0020	MA_10428832g0010	MA_10429827g0010	MA_10433588g0020	MA_10431141g0010	MA_10431397g0020	MA_10426489g0020	MA_10432726g0010	MA_10430049g0010
MA_10426381g0010	MA_10426829g0010	MA_10426043g0020	MA_10426527g0020	MA_10428407g0010	MA_10427919g0010	MA_10428049g0010	MA_10429558g0010	MA_10429765g0010	MA_10430135g0010	MA_10428861g0010	MA_10429868g0010	MA_10433636g0010	MA_10431237g0040	MA_10431443g0010	MA_10426490g0010	MA_10432788g0010	MA_10430085g0010
MA_10426407g0030	MA_10426850g0010	MA_10426048g0010	MA_10426539g0010	MA_10428420g0010	MA_10427930g0010	MA_10428053g0010	MA_10429560g0010	MA_10429770g0020	MA_10430135g0020	MA_10428869g0010	MA_10429900g0010	MA_10433639g0010	MA_10431270g0010	MA_10431459g0010	MA_10426505g0010	MA_10432818g0010	MA_10430139g0010
MA_10426437g0010	MA_10426889g0010	MA_10426048g0020	MA_10426540g0010	MA_10428424g0010	MA_10427943g0010	MA_10428058g0010	MA_10429564g0010	MA_10429797g0010	MA_10430139g0010	MA_10428882g0010	MA_10429933g0010	MA_10433694g0010	MA_10431340g0010	MA_10431533g0010	MA_10426517g0010	MA_10432845g0010	MA_10430175g0010
MA_10426448g0010	MA_10426900g0010	MA_10426049g0010	MA_10426544g0010	MA_10428437g0010	MA_10427949g0010	MA_10428069g0010	MA_10429580g0010	MA_10429827g0010	MA_10430152g0010	MA_10428936g0010	MA_10430002g0010	MA_10433700g0010	MA_10431397g0020	MA_10431579g0010	MA_10426522g0020	MA_10432871g0010	MA_10430213g0010
MA_10426451g0010	MA_10426906g0010	MA_10426057g0010	MA_10426544g0020	MA_10428452g0010	MA_10427953g0010	MA_10428087g0010	MA_10429603g0010	MA_10429853g0010	MA_10430161g0010	MA_10428955g0010	MA_10430008g0010	MA_10433789g0010	MA_10431453g0010	MA_10431626g0010	MA_10426524g0010	MA_10432894g0010	MA_10430228g0010
MA_10426464g0010	MA_10426921g0010	MA_10426062g0010	MA_10426545g0020	MA_10428479g0010	MA_10427963g0010	MA_10428115g0010	MA_10429617g0010	MA_10429889g0010	MA_10430174g0010	MA_10428955g0020	MA_10430025g0020	MA_10433804g0010	MA_10431459g0010	MA_10431638g0010	MA_10426530g0010	MA_10432915g0010	MA_10430230g0010
MA_10426508g0010	MA_10426923g0010	MA_10426064g0010	MA_10426548g0010	MA_10428500g0010	MA_10427971g0010	MA_10428126g0010	MA_10429644g0010	MA_10429894g0010	MA_10430187g0010	MA_10428962g0010	MA_10430135g0010	MA_10433809g0010	MA_10431469g0010	MA_10431655g0010	MA_10426538g0010	MA_10432924g0010	MA_10430233g0010
MA_10426514g0020	MA_10426927g0010	MA_10426067g0010	MA_10426555g0010	MA_10428537g0030	MA_10427988g0010	MA_10428130g0010	MA_10429657g0010	MA_10429911g0010	MA_10430228g0010	MA_10428991g0010	MA_10430139g0010	MA_10433860g0010	MA_10431500g0010	MA_10431670g0010	MA_10426543g0010	MA_10432928g0010	MA_10430241g0010
MA_10426519g0010	MA_10426963g0010	MA_10426077g0010	MA_10426555g0020	MA_10428564g0010	MA_10427994g0010	MA_10428182g0010	MA_10429659g0010	MA_10429914g0010	MA_10430233g0010	MA_10429044g0010	MA_10430155g0010	MA_10433904g0010	MA_10431526g0010	MA_10431688g0010	MA_10426563g0010	MA_10432974g0010	MA_10430292g0010
MA_10426522g0020	MA_10426997g0010	MA_10426080g0010	MA_10426583g0010	MA_10428574g0010	MA_10428021g0010	MA_10428187g0010	MA_10429664g0010	MA_10429955g0010	MA_10430239g0010	MA_10429044g0020	MA_10430159g0010	MA_10433946g0020	MA_10431609g0010	MA_10431706g0010	MA_10426564g0030	MA_10432977g0010	MA_10430305g0010
MA_10426540g0010	MA_10427001g0010	MA_10426081g0020	MA_10426584g0010	MA_10428574g0020	MA_10428025g0010	MA_10428202g0010	MA_10429679g0010	MA_10429959g0010	MA_10430280g0020	MA_10429051g0010	MA_10430161g0010	MA_10434009g0010	MA_10431626g0010	MA_10431721g0010	MA_10426578g0010	MA_10433000g0020	MA_10430323g0010
MA_10426543g0010	MA_10427013g0010	MA_10426083g0010	MA_10426586g0010	MA_10428586g0010	MA_10428032g0010	MA_10428203g0010	MA_10429725g0010	MA_10430002g0010	MA_10430304g0010	MA_10429055g0010	MA_10430162g0010	MA_10434068g0010	MA_10431633g0010	MA_10431745g0020	MA_10426581g0010	MA_10433101g0010	MA_10430383g0010
MA_10426563g0010	MA_10427016g0010	MA_10426088g0010	MA_10426591g0010	MA_10428588g0010	MA_10428049g0010	MA_10428291g0010	MA_10429726g0010	MA_10430017g0010	MA_10430336g0010	MA_10429066g0010	MA_10430165g0010	MA_10434207g0010	MA_10431642g0010	MA_10431810g0010	MA_10426586g0010	MA_10433113g0010	MA_10430401g0010
MA_10426564g0030	MA_10427030g0010	MA_10426090g0010	MA_10426593g0010	MA_10428593g0010	MA_10428053g0010	MA_10428293g0010	MA_10429738g0010	MA_10430018g0010	MA_10430339g0010	MA_10429067g0010	MA_10430166g0010	MA_10434238g0010	MA_10431643g0020	MA_10431858g0010	MA_10426616g0010	MA_10433156g0010	MA_10430401g0020
MA_10426583g0010	MA_10427045g0010	MA_10426098g0020	MA_10426596g0010	MA_10428611g0010	MA_10428069g0020	MA_10428332g0010	MA_10429765g0010	MA_10430025g0020	MA_10430422g0010	MA_10429114g0020	MA_10430174g0010	MA_10434242g0010	MA_10431657g0010	MA_10431879g0010	MA_10426622g0010	MA_10433158g0010	MA_10430504g0030
MA_10426586g0010	MA_10427058g0010	MA_10426100g0010	MA_10426597g0010	MA_10428629g0010	MA_10428087g0010	MA_10428335g0020	MA_10429797g0010	MA_10430049g0010	MA_10430429g0010	MA_10429136g0010	MA_10430187g0010	MA_10434287g0020	MA_10431665g0010	MA_10431883g0020	MA_10426629g0010	MA_10433197g0010	MA_10430505g0010
MA_10426590g0010	MA_10427069g0010	MA_10426103g0010	MA_10426599g0010	MA_10428659g0010	MA_10428115g0010	MA_10428389g0010	MA_10429822g0010	MA_10430135g0010	MA_10430455g0010	MA_10429152g0010	MA_10430228g0010	MA_10434292g0010	MA_10431749g0030	MA_10432049g0010	MA_10426643g0010	MA_10433210g0010	MA_10430519g0010
MA_10426614g0010	MA_10427109g0010	MA_10426126g0010	MA_10426600g0010	MA_10428663g0010	MA_10428126g0010	MA_10428406g0010	MA_10429827g0010	MA_10430135g0020	MA_10430510g0010	MA_10429175g0020	MA_10430229g0010	MA_10434414g0010	MA_10431762g0010	MA_10432065g0010	MA_10426650g0010	MA_10433250g0020	MA_10430522g0010
MA_10426630g0010	MA_10427118g0010	MA_10426135g0010	MA_10426623g0020	MA_10428708g0020	MA_10428138g0010	MA_10428407g0010	MA_10429894g0010	MA_10430139g0010	MA_10430626g0010	MA_10429221g0010	MA_10430233g0010	MA_10434436g0010	MA_10431879g0010	MA_10432079g0010	MA_10426661g0010	MA_10433311g0010	MA_10430626g0010
MA_10426644g0010	MA_10427135g0010	MA_10426148g0010	MA_10426630g0010	MA_10428712g0010	MA_10428140g0010	MA_10428416g0010	MA_10429911g0010	MA_10430166g0010	MA_10430648g0010	MA_10429281g0010	MA_10430240g0020	MA_10434519g0010	MA_10431920g0010	MA_10432093g0010	MA_10426672g0010	MA_10433321g0010	MA_10430632g0010
MA_10426645g0010	MA_10427162g0010	MA_10426156g0010	MA_10426661g0020	MA_10428716g0010	MA_10428182g0010	MA_10428425g0010	MA_10429914g0010	MA_10430187g0010	MA_10430651g0010	MA_10429304g0010	MA_10430260g0010	MA_10434526g0010	MA_10431940g0010	MA_10432116g0010	MA_10426694g0010	MA_10433345g0010	MA_10430679g0010
MA_10426648g0010	MA_10427172g0020	MA_10426159g0010	MA_10426674g0010	MA_10428719g0020	MA_10428187g0010	MA_10428427g0010	MA_10429937g0010	MA_10430198g0010	MA_10430676g0010	MA_10429309g0010	MA_10430272g0020	MA_10434527g0010	MA_10432053g0010	MA_10432200g0010	MA_10426721g0010	MA_10433416g0010	MA_10430713g0010
MA_10426651g0010	MA_10427177g0010	MA_10426164g0010	MA_10426680g0010	MA_10428721g0020	MA_10428203g0010	MA_10428445g0020	MA_10429959g0010	MA_10430228g0010	MA_10430694g0010	MA_10429315g0010	MA_10430280g0020	MA_10434569g0010	MA_10432055g0010	MA_10432368g0020	MA_10426733g0020	MA_10433445g0020	MA_10430745g0010
MA_10426660g0010	MA_10427184g0010	MA_10426178g0010	MA_10426694g0010	MA_10428721g0040	MA_10428221g0010	MA_10428452g0010	MA_10429993g0010	MA_10430229g0010	MA_10430718g0010	MA_10429322g0010	MA_10430302g0020	MA_10434609g0010	MA_10432065g0010	MA_10432405g0010	MA_10426739g0010	MA_10433476g0010	MA_10430757g0010
MA_10426673g0010	MA_10427206g0010	MA_10426182g0010	MA_10426694g0020	MA_10428771g0010	MA_10428243g0010	MA_10428495g0020	MA_10429995g0010	MA_10430264g0010	MA_10430727g0010	MA_10429345g0010	MA_10430339g0010	MA_10434621g0010	MA_10432086g0010	MA_10432417g0010	MA_10426753g0010	MA_10433512g0010	MA_10430782g0020
MA_10426680g0010	MA_10427215g0020	MA_10426185g0010	MA_10426708g0010	MA_10428789g0010	MA_10428260g0010	MA_10428500g0010	MA_10430002g0010	MA_10430304g0010	MA_10430745g0010	MA_10429385g0010	MA_10430422g0010	MA_10434655g0010	MA_10432093g0010	MA_10432496g0010	MA_10426758g0020	MA_10433663g0010	MA_10430788g0010
MA_10426681g0010	MA_10427220g0020	MA_10426186g0010	MA_10426728g0010	MA_10428790g0010	MA_10428271g0010	MA_10428501g0020	MA_10430014g0010	MA_10430305g0010	MA_10430751g0010	MA_10429414g0010	MA_10430429g0010	MA_10434669g0010	MA_10432112g0010	MA_10432507g0010	MA_10426778g0010	MA_10433665g0010	MA_10430792g0010
MA_10426694g0010	MA_10427249g0010	MA_10426194g0010	MA_10426741g0010	MA_10428794g0010	MA_10428289g0010	MA_10428506g0010	MA_10430017g0010	MA_10430336g0010	MA_10430764g0010	MA_10429426g0010	MA_10430476g0010	MA_10434725g0010	MA_10432139g0010	MA_10432542g0010	MA_10426778g0020	MA_10433716g0020	MA_10430793g0020
MA_10426697g0020	MA_10427252g0010	MA_10426199g0010	MA_10426746g0010	MA_10428836g0010	MA_10428291g0010	MA_10428537g0030	MA_10430018g0010	MA_10430339g0010	MA_10430771g0010	MA_10429498g0010	MA_10430489g0010	MA_10434758g0010	MA_10432338g0010	MA_10432544g0010	MA_10426787g0010	MA_10433749g0010	MA_10430868g0010
MA_10426701g0030	MA_10427262g0010	MA_10426216g0010	MA_10426748g0010	MA_10428839g0010	MA_10428293g0010	MA_10428552g0010	MA_10430049g0010	MA_10430375g0020	MA_10430775g0010	MA_10429558g0010	MA_10430497g0010	MA_10434795g0020	MA_10432415g0020	MA_10432644g0010	MA_10426793g0010	MA_10433770g0010	MA_10430869g0010
MA_10426708g0010	MA_10427269g0010	MA_10426237g0010	MA_10426753g0020	MA_10428891g0020	MA_10428311g0010	MA_10428574g0020	MA_10430135g0020	MA_10430398g0010	MA_10430794g0020	MA_10429560g0010	MA_10430505g0010	MA_10434838g0010	MA_10432434g0010	MA_10432658g0010	MA_10426800g0010	MA_10433793g0010	MA_10430891g0010
MA_10426733g0020	MA_10427274g0010	MA_10426244g0010	MA_10426756g0010	MA_10428924g0010	MA_10428335g0020	MA_10428586g0010	MA_10430152g0010	MA_10430416g0010	MA_10430820g0010	MA_10429564g0010	MA_10430514g0010	MA_10434842g0010	MA_10432441g0010	MA_10432674g0010	MA_10426804g0010	MA_10433889g0010	MA_10430898g0010
MA_10426741g0010	MA_10427280g0030	MA_10426255g0010	MA_10426758g0010	MA_10428924g0020	MA_10428353g0020	MA_10428588g0010	MA_10430188g0010	MA_10430422g0010	MA_10430862g0010	MA_10429568g0010	MA_10430520g0010	MA_10434895g0010	MA_10432461g0010	MA_10432727g0010	MA_10426814g0010	MA_10433896g0010	MA_10430909g0010
MA_10426742g0010	MA_10427283g0010	MA_10426261g0030	MA_10426767g0020	MA_10428944g0020	MA_10428389g0010	MA_10428590g0010	MA_10430198g0010	MA_10430429g0010	MA_10430866g0010	MA_10429573g0020	MA_10430626g0010	MA_10434967g0010	MA_10432496g0010	MA_10432783g0020	MA_10426823g0010	MA_10433939g0010	MA_10430973g0010
MA_10426746g0010	MA_10427289g0030	MA_10426265g0010	MA_10426769g0020	MA_10428948g0010	MA_10428395g0010	MA_10428659g0010	MA_10430213g0010	MA_10430430g0010	MA_10430874g0010	MA_10429580g0010	MA_10430651g0010	MA_10434986g0010	MA_10432507g0010	MA_10432842g0010	MA_10426825g0010	MA_10433965g0010	MA_10430980g0010
MA_10426753g0010	MA_10427293g0010	MA_10426272g0010	MA_10426770g0010	MA_10428951g0010	MA_10428405g0010	MA_10428663g0010	MA_10430228g0010	MA_10430438g0010	MA_10430886g0020	MA_10429603g0010	MA_10430678g0010	MA_10434996g0020	MA_10432591g0010	MA_10432845g0010	MA_10426833g0010	MA_10433973g0010	MA_10430996g0010
MA_10426755g0010	MA_10427296g0010	MA_10426279g0010	MA_10426777g0010	MA_10428968g0010	MA_10428406g0010	MA_10428708g0020	MA_10430233g0010	MA_10430455g0010	MA_10430896g0020	MA_10429613g0010	MA_10430692g0010	MA_10435030g0010	MA_10432676g0010	MA_10432865g0020	MA_10426834g0010	MA_10433998g0010	MA_10431051g0010
MA_10426758g0020	MA_10427299g0010	MA_10426310g0010	MA_10426780g0010	MA_10428969g0010	MA_10428407g0010	MA_10428712g0010	MA_10430239g0010	MA_10430470g0010	MA_10430916g0010	MA_10429630g0030	MA_10430693g0010	MA_10435077g0020	MA_10432713g0010	MA_10432888g0010	MA_10426837g0020	MA_10434006g0010	MA_10431072g0010
MA_10426762g0010	MA_10427326g0010	MA_10426311g0010	MA_10426795g0010	MA_10428976g0010	MA_10428415g0010	MA_10428716g0010	MA_10430264g0010	MA_10430475g0010	MA_10430920g0010	MA_10429635g0010	MA_10430694g0010	MA_10435080g0010	MA_10432714g0010	MA_10432894g0010	MA_10426858g0010	MA_10434020g0010	MA_10431091g0010
MA_10426767g0020	MA_10427332g0010	MA_10426312g0010	MA_10426801g0010	MA_10428984g0010	MA_10428416g0010	MA_10428721g0020	MA_10430280g0020	MA_10430485g0010	MA_10430925g0010	MA_10429644g0010	MA_10430718g0010	MA_10435107g0010	MA_10432787g0010	MA_10432924g0010	MA_10426864g0010	MA_10434121g0010	MA_10431108g0010
MA_10426777g0010	MA_10427348g0010	MA_10426317g0010	MA_10426804g0010	MA_10428989g0010	MA_10428427g0010	MA_10428738g0010	MA_10430304g0010	MA_10430489g0010	MA_10430933g0010	MA_10429683g0010	MA_10430745g0010	MA_10435135g0010	MA_10432801g0010	MA_10432942g0010	MA_10426866g0010	MA_10434165g0010	MA_10431123g0010
MA_10426778g0010	MA_10427355g0010	MA_10426325g0010	MA_10426806g0010	MA_10428991g0010	MA_10428444g0010	MA_10428744g0010	MA_10430338g0010	MA_10430504g0030	MA_10431132g0020	MA_10429687g0010	MA_10430755g0010	MA_10435178g0020	MA_10432802g0010	MA_10432955g0010	MA_10426887g0010	MA_10434215g0010	MA_10431202g0010
MA_10426779g0010	MA_10427366g0010	MA_10426333g0010	MA_10426814g0010	MA_10429000g0010	MA_10428479g0010	MA_10428761g0010	MA_10430339g0010	MA_10430505g0010	MA_10431151g0010	MA_10429714g0010	MA_10430793g0020	MA_10435273g0010	MA_10432831g0010	MA_10432956g0020	MA_10426906g0010	MA_10434242g0010	MA_10431203g0010
MA_10426784g0010	MA_10427390g0010	MA_10426350g0010	MA_10426815g0010	MA_10429015g0010	MA_10428495g0020	MA_10428768g0010	MA_10430422g0010	MA_10430509g0010	MA_10431153g0010	MA_10429719g0010	MA_10430803g0010	MA_10435333g0010	MA_10432860g0010	MA_10432977g0010	MA_10426914g0010	MA_10434262g0010	MA_10431209g0010
MA_10426796g0010	MA_10427391g0010	MA_10426353g0010	MA_10426822g0010	MA_10429048g0010	MA_10428506g0010	MA_10428769g0010	MA_10430429g0010	MA_10430510g0010	MA_10431198g0020	MA_10429727g0010	MA_10430820g0010	MA_10435352g0010	MA_10432865g0020	MA_10432991g0010	MA_10426921g0010	MA_10434284g0010	MA_10431240g0010
MA_10426799g0010	MA_10427393g0010	MA_10426362g0010	MA_10426822g0020	MA_10429050g0010	MA_10428514g0010	MA_10428771g0010	MA_10430430g0010	MA_10430592g0010	MA_10431202g0010	MA_10429765g0010	MA_10430862g0010	MA_10435389g0010	MA_10432871g0010	MA_10432992g0010	MA_10426940g0010	MA_10434290g0010	MA_10431243g0010
MA_10426807g0010	MA_10427402g0010	MA_10426363g0020	MA_10426829g0010	MA_10429053g0040	MA_10428537g0030	MA_10428789g0010	MA_10430478g0010	MA_10430609g0010	MA_10431243g0010	MA_10429770g0020	MA_10430869g0010	MA_10435412g0010	MA_10432881g0010	MA_10433010g0010	MA_10426941g0010	MA_10434336g0010	MA_10431270g0010
MA_10426814g0010	MA_10427427g0010	MA_10426367g0010	MA_10426836g0010	MA_10429094g0010	MA_10428549g0020	MA_10428790g0010	MA_10430486g0010	MA_10430623g0010	MA_10431246g0010	MA_10429821g0010	MA_10430884g0010	MA_10435451g0010	MA_10432894g0010	MA_10433021g0010	MA_10426943g0010	MA_10434355g0010	MA_10431300g0020
MA_10426821g0010	MA_10427428g0010	MA_10426368g0010	MA_10426850g0010	MA_10429113g0010	MA_10428560g0010	MA_10428794g0010	MA_10430504g0030	MA_10430632g0010	MA_10431257g0010	MA_10429825g0010	MA_10430886g0020	MA_10435451g0030	MA_10432942g0010	MA_10433052g0010	MA_10426952g0010	MA_10434415g0010	MA_10431320g0010
MA_10426822g0020	MA_10427450g0010	MA_10426377g0010	MA_10426877g0010	MA_10429116g0010	MA_10428574g0010	MA_10428829g0010	MA_10430534g0010	MA_10430651g0010	MA_10431320g0010	MA_10429827g0010	MA_10430916g0010	MA_10435455g0010	MA_10432942g0020	MA_10433066g0010	MA_10426982g0010	MA_10434439g0040	MA_10431369g0010
MA_10426823g0010	MA_10427459g0010	MA_10426380g0010	MA_10426882g0010	MA_10429119g0010	MA_10428574g0020	MA_10428855g0010	MA_10430555g0010	MA_10430676g0010	MA_10431338g0010	MA_10429893g0010	MA_10430920g0010	MA_10435507g0010	MA_10432963g0010	MA_10433100g0010	MA_10426984g0010	MA_10434453g0010	MA_10431384g0010
MA_10426829g0010	MA_10427468g0010	MA_10426381g0010	MA_10426886g0010	MA_10429144g0020	MA_10428582g0010	MA_10428869g0010	MA_10430592g0010	MA_10430694g0010	MA_10431340g0010	MA_10429894g0010	MA_10430920g0030	MA_10435539g0010	MA_10432970g0010	MA_10433105g0010	MA_10426986g0010	MA_10434502g0010	MA_10431397g0020
MA_10426839g0010	MA_10427481g0010	MA_10426413g0010	MA_10426889g0010	MA_10429172g0010	MA_10428586g0010	MA_10428890g0020	MA_10430608g0010	MA_10430718g0010	MA_10431343g0010	MA_10429903g0010	MA_10430933g0010	MA_10435541g0010	MA_10432991g0010	MA_10433117g0010	MA_10426989g0010	MA_10434509g0020	MA_10431428g0010
MA_10426881g0010	MA_10427482g0010	MA_10426418g0010	MA_10426897g0020	MA_10429195g0010	MA_10428588g0010	MA_10428916g0010	MA_10430614g0010	MA_10430722g0010	MA_10431397g0020	MA_10429938g0040	MA_10430971g0010	MA_10435551g0010	MA_10432992g0010	MA_10433158g0010	MA_10427001g0010	MA_10434527g0010	MA_10431453g0010
MA_10426884g0010	MA_10427501g0010	MA_10426426g0010	MA_10426899g0020	MA_10429221g0010	MA_10428611g0010	MA_10428923g0020	MA_10430626g0010	MA_10430727g0010	MA_10431459g0010	MA_10429949g0010	MA_10430995g0010	MA_10435556g0010	MA_10433000g0020	MA_10433186g0010	MA_10427013g0010	MA_10434569g0010	MA_10431462g0010
MA_10426894g0020	MA_10427516g0010	MA_10426430g0010	MA_10426906g0010	MA_10429258g0010	MA_10428620g0010	MA_10428924g0010	MA_10430642g0020	MA_10430745g0010	MA_10431468g0010	MA_10429951g0010	MA_10431016g0020	MA_10435574g0010	MA_10433001g0010	MA_10433191g0020	MA_10427016g0010	MA_10434636g0010	MA_10431526g0010
MA_10426904g0010	MA_10427517g0010	MA_10426437g0010	MA_10426921g0010	MA_10429282g0010	MA_10428629g0010	MA_10428930g0010	MA_10430648g0010	MA_10430766g0010	MA_10431529g0010	MA_10429953g0010	MA_10431054g0010	MA_10435636g0010	MA_10433010g0010	MA_10433219g0010	MA_10427041g0010	MA_10434670g0010	MA_10431537g0010
MA_10426909g0020	MA_10427547g0010	MA_10426449g0010	MA_10426923g0010	MA_10429284g0010	MA_10428659g0010	MA_10428948g0010	MA_10430694g0010	MA_10430767g0010	MA_10431553g0010	MA_10429993g0010	MA_10431055g0010	MA_10435645g0020	MA_10433021g0010	MA_10433250g0020	MA_10427055g0010	MA_10434711g0020	MA_10431549g0040
MA_10426913g0010	MA_10427565g0010	MA_10426461g0010	MA_10426927g0010	MA_10429315g0010	MA_10428663g0010	MA_10428955g0010	MA_10430727g0010	MA_10430821g0010	MA_10431569g0020	MA_10430001g0010	MA_10431096g0010	MA_10435647g0010	MA_10433090g0010	MA_10433264g0010	MA_10427059g0010	MA_10434759g0010	MA_10431571g0010
MA_10426923g0010	MA_10427577g0010	MA_10426462g0010	MA_10426951g0010	MA_10429323g0010	MA_10428694g0010	MA_10428962g0010	MA_10430745g0010	MA_10430857g0010	MA_10431571g0010	MA_10430002g0010	MA_10431122g0020	MA_10435663g0010	MA_10433100g0010	MA_10433277g0010	MA_10427079g0030	MA_10434784g0020	MA_10431581g0010
MA_10426925g0010	MA_10427584g0010	MA_10426464g0010	MA_10426966g0010	MA_10429332g0010	MA_10428708g0020	MA_10428966g0020	MA_10430764g0010	MA_10430866g0010	MA_10431598g0010	MA_10430008g0010	MA_10431132g0020	MA_10435667g0010	MA_10433101g0010	MA_10433314g0010	MA_10427091g0010	MA_10434795g0020	MA_10431596g0010
MA_10426928g0010	MA_10427588g0010	MA_10426465g0010	MA_10426974g0030	MA_10429336g0010	MA_10428712g0010	MA_10428969g0010	MA_10430766g0010	MA_10430874g0010	MA_10431626g0010	MA_10430064g0020	MA_10431141g0010	MA_10435714g0010	MA_10433112g0010	MA_10433320g0010	MA_10427098g0010	MA_10434804g0010	MA_10431605g0010
MA_10426941g0010	MA_10427598g0010	MA_10426478g0010	MA_10427000g0010	MA_10429345g0010	MA_10428716g0010	MA_10428991g0010	MA_10430767g0010	MA_10430896g0020	MA_10431693g0010	MA_10430078g0010	MA_10431148g0010	MA_10435769g0010	MA_10433117g0010	MA_10433402g0010	MA_10427122g0010	MA_10434805g0020	MA_10431616g0010
MA_10426943g0010	MA_10427603g0010	MA_10426495g0020	MA_10427001g0010	MA_10429348g0010	MA_10428719g0010	MA_10429040g0010	MA_10430771g0010	MA_10430906g0010	MA_10431694g0020	MA_10430135g0010	MA_10431153g0010	MA_10435809g0010	MA_10433138g0010	MA_10433406g0020	MA_10427147g0010	MA_10434921g0010	MA_10431642g0010
MA_10426946g0030	MA_10427618g0010	MA_10426511g0010	MA_10427001g0020	MA_10429376g0010	MA_10428719g0020	MA_10429044g0010	MA_10430794g0020	MA_10430920g0010	MA_10431719g0010	MA_10430135g0020	MA_10431184g0010	MA_10435825g0020	MA_10433142g0010	MA_10433409g0010	MA_10427153g0010	MA_10434946g0010	MA_10431687g0010
MA_10426974g0020	MA_10427625g0010	MA_10426527g0020	MA_10427013g0010	MA_10429394g0010	MA_10428721g0020	MA_10429050g0010	MA_10430816g0020	MA_10430925g0010	MA_10431728g0010	MA_10430152g0010	MA_10431190g0010	MA_10435945g0010	MA_10433191g0020	MA_10433416g0010	MA_10427156g0010	MA_10434950g0010	MA_10431698g0010
MA_10426974g0030	MA_10427630g0010	MA_10426540g0010	MA_10427016g0010	MA_10429415g0010	MA_10428721g0040	MA_10429055g0010	MA_10430857g0010	MA_10430945g0010	MA_10431735g0020	MA_10430155g0010	MA_10431202g0010	MA_10435964g0010	MA_10433198g0010	MA_10433570g0010	MA_10427158g0010	MA_10434967g0010	MA_10431766g0010
MA_10426976g0010	MA_10427661g0030	MA_10426544g0010	MA_10427036g0010	MA_10429422g0010	MA_10428738g0010	MA_10429137g0010	MA_10430892g0010	MA_10431026g0010	MA_10431760g0010	MA_10430161g0010	MA_10431205g0010	MA_10436005g0020	MA_10433264g0010	MA_10433573g0020	MA_10427168g0010	MA_10434986g0010	MA_10431776g0020
MA_10426993g0010	MA_10427662g0010	MA_10426544g0020	MA_10427037g0020	MA_10429431g0020	MA_10428768g0010	MA_10429177g0010	MA_10430896g0020	MA_10431039g0010	MA_10431773g0010	MA_10430165g0010	MA_10431237g0040	MA_10436033g0010	MA_10433264g0020	MA_10433663g0010	MA_10427176g0010	MA_10434991g0010	MA_10431778g0020
MA_10427005g0010	MA_10427670g0010	MA_10426545g0020	MA_10427039g0010	MA_10429469g0010	MA_10428769g0010	MA_10429177g0030	MA_10430909g0010	MA_10431052g0010	MA_10431776g0020	MA_10430166g0010	MA_10431257g0010	MA_10436040g0020	MA_10433277g0010	MA_10433683g0010	MA_10427191g0020	MA_10435030g0010	MA_10431810g0010
MA_10427016g0010	MA_10427700g0010	MA_10426548g0010	MA_10427047g0010	MA_10429528g0010	MA_10428789g0010	MA_10429187g0010	MA_10430911g0010	MA_10431096g0010	MA_10431834g0010	MA_10430188g0010	MA_10431297g0010	MA_10436044g0020	MA_10433289g0010	MA_10433687g0010	MA_10427207g0010	MA_10435057g0010	MA_10431841g0010
MA_10427023g0010	MA_10427706g0010	MA_10426555g0010	MA_10427069g0010	MA_10429543g0010	MA_10428790g0010	MA_10429221g0010	MA_10430920g0010	MA_10431122g0020	MA_10431866g0010	MA_10430198g0010	MA_10431320g0010	MA_10436059g0010	MA_10433314g0010	MA_10433698g0010	MA_10427217g0010	MA_10435089g0010	MA_10431858g0010
MA_10427039g0010	MA_10427715g0010	MA_10426574g0010	MA_10427071g0010	MA_10429544g0030	MA_10428794g0010	MA_10429223g0010	MA_10430925g0010	MA_10431132g0020	MA_10431917g0010	MA_10430228g0010	MA_10431340g0010	MA_10436114g0010	MA_10433345g0010	MA_10433700g0010	MA_10427218g0010	MA_10435093g0010	MA_10431884g0010
MA_10427089g0020	MA_10427723g0010	MA_10426583g0010	MA_10427076g0010	MA_10429560g0010	MA_10428829g0010	MA_10429228g0010	MA_10430964g0010	MA_10431151g0010	MA_10431920g0010	MA_10430229g0010	MA_10431343g0010	MA_10436117g0020	MA_10433346g0010	MA_10433747g0020	MA_10427227g0050	MA_10435151g0010	MA_10431920g0010
MA_10427091g0010	MA_10427767g0010	MA_10426584g0010	MA_10427095g0010	MA_10429567g0010	MA_10428832g0010	MA_10429315g0010	MA_10431025g0010	MA_10431202g0010	MA_10431923g0010	MA_10430240g0020	MA_10431395g0010	MA_10436153g0010	MA_10433349g0010	MA_10433789g0010	MA_10427237g0010	MA_10435172g0010	MA_10431923g0010
MA_10427091g0020	MA_10427774g0030	MA_10426591g0010	MA_10427135g0010	MA_10429580g0010	MA_10428836g0010	MA_10429323g0010	MA_10431026g0010	MA_10431257g0010	MA_10431938g0010	MA_10430260g0010	MA_10431397g0020	MA_10436162g0020	MA_10433402g0010	MA_10433793g0010	MA_10427247g0010	MA_10435197g0020	MA_10431946g0010
MA_10427092g0030	MA_10427782g0010	MA_10426596g0010	MA_10427137g0010	MA_10429592g0010	MA_10428855g0010	MA_10429332g0010	MA_10431027g0010	MA_10431270g0010	MA_10431966g0030	MA_10430272g0020	MA_10431468g0010	MA_10436260g0010	MA_10433421g0010	MA_10433805g0010	MA_10427249g0020	MA_10435203g0010	MA_10431995g0010
MA_10427114g0010	MA_10427786g0010	MA_10426597g0010	MA_10427153g0010	MA_10429595g0010	MA_10428869g0010	MA_10429339g0020	MA_10431028g0010	MA_10431320g0010	MA_10432045g0010	MA_10430280g0020	MA_10431469g0010	MA_10436284g0010	MA_10433445g0020	MA_10433905g0010	MA_10427251g0010	MA_10435216g0010	MA_10432036g0010
MA_10427115g0010	MA_10427801g0010	MA_10426599g0010	MA_10427157g0010	MA_10429596g0020	MA_10428890g0020	MA_10429341g0010	MA_10431039g0010	MA_10431338g0010	MA_10432082g0010	MA_10430290g0010	MA_10431500g0010	MA_10436287g0020	MA_10433505g0010	MA_10433922g0010	MA_10427254g0010	MA_10435238g0010	MA_10432049g0010
MA_10427130g0010	MA_10427805g0010	MA_10426600g0010	MA_10427162g0010	MA_10429603g0010	MA_10428891g0020	MA_10429379g0010	MA_10431059g0010	MA_10431343g0010	MA_10432094g0010	MA_10430331g0010	MA_10431529g0010	MA_10436300g0010	MA_10433513g0010	MA_10433965g0010	MA_10427273g0010	MA_10435244g0010	MA_10432098g0010
MA_10427147g0010	MA_10427811g0010	MA_10426602g0010	MA_10427172g0020	MA_10429609g0010	MA_10428916g0010	MA_10429385g0010	MA_10431070g0010	MA_10431352g0010	MA_10432098g0010	MA_10430339g0010	MA_10431537g0010	MA_10436313g0010	MA_10433517g0010	MA_10433973g0010	MA_10427286g0010	MA_10435273g0010	MA_10432245g0010
MA_10427158g0010	MA_10427826g0020	MA_10426614g0010	MA_10427187g0010	MA_10429629g0010	MA_10428923g0020	MA_10429404g0010	MA_10431151g0010	MA_10431357g0010	MA_10432099g0010	MA_10430369g0010	MA_10431567g0010	MA_10436331g0040	MA_10433570g0010	MA_10434009g0010	MA_10427293g0010	MA_10435286g0010	MA_10432323g0010
MA_10427181g0010	MA_10427827g0020	MA_10426630g0010	MA_10427190g0010	MA_10429630g0020	MA_10428930g0010	MA_10429414g0010	MA_10431162g0010	MA_10431377g0010	MA_10432112g0010	MA_10430375g0020	MA_10431570g0010	MA_10436369g0010	MA_10433573g0010	MA_10434033g0010	MA_10427302g0010	MA_10435291g0010	MA_10432340g0010
MA_10427244g0010	MA_10427843g0020	MA_10426661g0020	MA_10427196g0010	MA_10429662g0010	MA_10428944g0020	MA_10429431g0020	MA_10431198g0020	MA_10431397g0020	MA_10432188g0010	MA_10430422g0010	MA_10431597g0010	MA_10436415g0010	MA_10433573g0020	MA_10434121g0010	MA_10427318g0020	MA_10435320g0020	MA_10432347g0010
MA_10427247g0010	MA_10427845g0010	MA_10426674g0010	MA_10427201g0010	MA_10429682g0010	MA_10428948g0010	MA_10429460g0020	MA_10431205g0010	MA_10431437g0010	MA_10432243g0010	MA_10430423g0010	MA_10431598g0010	MA_10436442g0010	MA_10433639g0010	MA_10434238g0010	MA_10427319g0010	MA_10435389g0010	MA_10432363g0010
MA_10427262g0010	MA_10427861g0010	MA_10426680g0010	MA_10427215g0020	MA_10429714g0010	MA_10428955g0010	MA_10429496g0010	MA_10431232g0010	MA_10431449g0010	MA_10432277g0020	MA_10430429g0010	MA_10431601g0020	MA_10436454g0010	MA_10433683g0010	MA_10434242g0010	MA_10427331g0010	MA_10435390g0010	MA_10432368g0010
MA_10427280g0030	MA_10427870g0010	MA_10426694g0010	MA_10427217g0010	MA_10429726g0010	MA_10428969g0010	MA_10429528g0010	MA_10431243g0010	MA_10431459g0010	MA_10432323g0010	MA_10430430g0010	MA_10431609g0010	MA_10436461g0010	MA_10433687g0010	MA_10434396g0010	MA_10427346g0010	MA_10435431g0010	MA_10432404g0010
MA_10427318g0020	MA_10427891g0010	MA_10426694g0020	MA_10427220g0020	MA_10429774g0010	MA_10428977g0010	MA_10429529g0010	MA_10431244g0010	MA_10431468g0010	MA_10432338g0010	MA_10430438g0010	MA_10431609g0020	MA_10436493g0010	MA_10433694g0010	MA_10434439g0040	MA_10427350g0010	MA_10435432g0010	MA_10432429g0010
MA_10427319g0010	MA_10427897g0010	MA_10426697g0020	MA_10427252g0010	MA_10429792g0020	MA_10428984g0010	MA_10429543g0010	MA_10431246g0010	MA_10431469g0010	MA_10432369g0010	MA_10430455g0010	MA_10431614g0020	MA_10436515g0030	MA_10433698g0010	MA_10434488g0010	MA_10427363g0010	MA_10435450g0010	MA_10432436g0010
MA_10427332g0010	MA_10427900g0020	MA_10426713g0010	MA_10427269g0010	MA_10429797g0010	MA_10428991g0010	MA_10429547g0010	MA_10431250g0010	MA_10431537g0010	MA_10432415g0020	MA_10430475g0020	MA_10431626g0010	MA_10436547g0010	MA_10433700g0010	MA_10434502g0010	MA_10427364g0010	MA_10435451g0030	MA_10432437g0010
MA_10427338g0020	MA_10427909g0010	MA_10426728g0010	MA_10427274g0010	MA_10429827g0010	MA_10429000g0010	MA_10429560g0010	MA_10431256g0010	MA_10431549g0030	MA_10432429g0010	MA_10430478g0010	MA_10431642g0010	MA_10436574g0010	MA_10433747g0020	MA_10434527g0010	MA_10427372g0010	MA_10435486g0020	MA_10432535g0010
MA_10427348g0010	MA_10427919g0010	MA_10426741g0010	MA_10427280g0030	MA_10429853g0010	MA_10429014g0010	MA_10429563g0010	MA_10431340g0010	MA_10431549g0040	MA_10432431g0010	MA_10430489g0010	MA_10431657g0010	MA_10436607g0010	MA_10433789g0010	MA_10434544g0010	MA_10427389g0010	MA_10435491g0030	MA_10432542g0010
MA_10427350g0010	MA_10427923g0010	MA_10426746g0010	MA_10427293g0010	MA_10429867g0010	MA_10429018g0010	MA_10429565g0010	MA_10431397g0020	MA_10431582g0010	MA_10432440g0010	MA_10430505g0010	MA_10431662g0020	MA_10436618g0010	MA_10433804g0010	MA_10434569g0010	MA_10427390g0020	MA_10435518g0010	MA_10432544g0010
MA_10427352g0030	MA_10427947g0020	MA_10426748g0010	MA_10427295g0010	MA_10429869g0010	MA_10429040g0010	MA_10429580g0010	MA_10431459g0010	MA_10431598g0010	MA_10432514g0010	MA_10430510g0010	MA_10431665g0010	MA_10436651g0020	MA_10433809g0010	MA_10434580g0010	MA_10427391g0010	MA_10435541g0010	MA_10432586g0010
MA_10427358g0010	MA_10427956g0010	MA_10426755g0010	MA_10427296g0010	MA_10429879g0020	MA_10429048g0010	MA_10429592g0010	MA_10431462g0010	MA_10431603g0010	MA_10432517g0010	MA_10430514g0010	MA_10431719g0010	MA_10436702g0010	MA_10433905g0010	MA_10434617g0010	MA_10427393g0010	MA_10435545g0010	MA_10432622g0010
MA_10427358g0020	MA_10427958g0010	MA_10426756g0010	MA_10427299g0010	MA_10429884g0010	MA_10429094g0010	MA_10429597g0020	MA_10431468g0010	MA_10431612g0010	MA_10432535g0010	MA_10430524g0010	MA_10431728g0010	MA_10436711g0010	MA_10433922g0010	MA_10434621g0010	MA_10427399g0010	MA_10435551g0010	MA_10432636g0020
MA_10427364g0010	MA_10427963g0010	MA_10426758g0010	MA_10427322g0010	MA_10429884g0020	MA_10429113g0010	MA_10429598g0010	MA_10431519g0010	MA_10431614g0020	MA_10432554g0010	MA_10430524g0020	MA_10431735g0020	MA_10436740g0010	MA_10433939g0010	MA_10434676g0010	MA_10427432g0020	MA_10435554g0020	MA_10432668g0010
MA_10427387g0010	MA_10427994g0010	MA_10426761g0020	MA_10427326g0010	MA_10429909g0020	MA_10429137g0010	MA_10429603g0010	MA_10431529g0010	MA_10431643g0020	MA_10432666g0010	MA_10430526g0010	MA_10431745g0010	MA_10436757g0010	MA_10433973g0010	MA_10434707g0010	MA_10427437g0010	MA_10435556g0010	MA_10432673g0010
MA_10427390g0010	MA_10427997g0010	MA_10426766g0010	MA_10427335g0010	MA_10429937g0010	MA_10429156g0010	MA_10429659g0010	MA_10431549g0040	MA_10431664g0010	MA_10432684g0010	MA_10430609g0010	MA_10431749g0030	MA_10436778g0010	MA_10433980g0010	MA_10434725g0010	MA_10427467g0010	MA_10435562g0010	MA_10432674g0020
MA_10427393g0010	MA_10428024g0010	MA_10426774g0010	MA_10427348g0010	MA_10429943g0030	MA_10429177g0010	MA_10429662g0010	MA_10431588g0010	MA_10431693g0010	MA_10432714g0010	MA_10430626g0010	MA_10431760g0010	MA_10436895g0010	MA_10434006g0010	MA_10434733g0010	MA_10427469g0020	MA_10435577g0010	MA_10432818g0010
MA_10427420g0010	MA_10428037g0010	MA_10426777g0010	MA_10427365g0010	MA_10429944g0010	MA_10429187g0010	MA_10429698g0010	MA_10431598g0010	MA_10431729g0030	MA_10432745g0010	MA_10430632g0010	MA_10431762g0010	MA_10437006g0010	MA_10434009g0010	MA_10434756g0010	MA_10427473g0010	MA_10435580g0010	MA_10432852g0020
MA_10427427g0010	MA_10428045g0010	MA_10426780g0010	MA_10427366g0010	MA_10429951g0010	MA_10429195g0010	MA_10429725g0010	MA_10431603g0010	MA_10431735g0020	MA_10432763g0010	MA_10430664g0010	MA_10431776g0020	MA_10437018g0010	MA_10434042g0010	MA_10434762g0010	MA_10427476g0010	MA_10435612g0010	MA_10432856g0030
MA_10427433g0010	MA_10428053g0010	MA_10426801g0010	MA_10427378g0010	MA_10429959g0010	MA_10429228g0010	MA_10429726g0010	MA_10431614g0010	MA_10431738g0010	MA_10432784g0010	MA_10430676g0010	MA_10431815g0010	MA_10437060g0020	MA_10434164g0020	MA_10434784g0020	MA_10427481g0010	MA_10435636g0010	MA_10432866g0010
MA_10427438g0010	MA_10428067g0010	MA_10426804g0010	MA_10427390g0010	MA_10429995g0010	MA_10429258g0010	MA_10429738g0010	MA_10431693g0010	MA_10431745g0010	MA_10432840g0010	MA_10430692g0010	MA_10431834g0010	MA_10437121g0010	MA_10434207g0010	MA_10434805g0020	MA_10427522g0010	MA_10435646g0010	MA_10432915g0010
MA_10427453g0010	MA_10428103g0010	MA_10426806g0010	MA_10427399g0010	MA_10430001g0020	MA_10429284g0010	MA_10429753g0010	MA_10431705g0020	MA_10431760g0010	MA_10432852g0020	MA_10430693g0010	MA_10431887g0010	MA_10437148g0010	MA_10434210g0010	MA_10434950g0010	MA_10427532g0010	MA_10435649g0010	MA_10432924g0010
MA_10427475g0010	MA_10428133g0010	MA_10426814g0010	MA_10427402g0010	MA_10430014g0010	MA_10429304g0010	MA_10429765g0010	MA_10431729g0030	MA_10431762g0010	MA_10432924g0010	MA_10430694g0010	MA_10431920g0010	MA_10437229g0010	MA_10434218g0010	MA_10434967g0010	MA_10427579g0030	MA_10435689g0020	MA_10432928g0010
MA_10427477g0010	MA_10428135g0010	MA_10426815g0010	MA_10427407g0010	MA_10430018g0010	MA_10429323g0010	MA_10429797g0010	MA_10431735g0020	MA_10431773g0010	MA_10432963g0010	MA_10430718g0010	MA_10431923g0010	MA_10437245g0020	MA_10434238g0010	MA_10434986g0010	MA_10427590g0020	MA_10435759g0010	MA_10432930g0010
MA_10427484g0010	MA_10428137g0010	MA_10426822g0010	MA_10427428g0010	MA_10430040g0010	MA_10429332g0010	MA_10429853g0010	MA_10431738g0010	MA_10431776g0020	MA_10432965g0010	MA_10430720g0010	MA_10431938g0010	MA_10437272g0010	MA_10434242g0010	MA_10434988g0010	MA_10427593g0010	MA_10435809g0010	MA_10432948g0010
MA_10427497g0010	MA_10428176g0010	MA_10426829g0010	MA_10427450g0010	MA_10430056g0020	MA_10429339g0010	MA_10429867g0010	MA_10431760g0010	MA_10431862g0010	MA_10432977g0010	MA_10430727g0010	MA_10431941g0010	MA_106114g0010	MA_10434292g0010	MA_10434995g0010	MA_10427595g0010	MA_10435847g0020	MA_10432971g0020
MA_10427534g0010	MA_10428180g0010	MA_10426842g0010	MA_10427468g0010	MA_10430057g0010	MA_10429339g0020	MA_10429879g0020	MA_10431763g0010	MA_10431875g0010	MA_10433001g0010	MA_10430745g0010	MA_10431947g0010	MA_106464g0010	MA_10434389g0010	MA_10435029g0010	MA_10427603g0020	MA_10435894g0010	MA_10432977g0010
MA_10427536g0010	MA_10428197g0010	MA_10426850g0010	MA_10427477g0010	MA_10430115g0010	MA_10429341g0010	MA_10429893g0010	MA_10431776g0020	MA_10431887g0010	MA_10433013g0010	MA_10430757g0010	MA_10431966g0030	MA_10666g0010	MA_10434425g0010	MA_10435030g0010	MA_10427614g0010	MA_10435903g0010	MA_10432994g0010
MA_10427544g0020	MA_10428197g0020	MA_10426877g0010	MA_10427481g0010	MA_10430128g0010	MA_10429351g0010	MA_10429894g0010	MA_10431797g0010	MA_10431888g0010	MA_10433017g0010	MA_10430764g0010	MA_10432000g0010	MA_10667g0010	MA_10434436g0010	MA_10435071g0010	MA_10427635g0010	MA_10435948g0010	MA_10433010g0010
MA_10427545g0010	MA_10428226g0010	MA_10426882g0010	MA_10427483g0010	MA_10430137g0010	MA_10429379g0010	MA_10429911g0010	MA_10431834g0010	MA_10431917g0010	MA_10433067g0010	MA_10430775g0010	MA_10432055g0010	MA_10706g0010	MA_10434488g0010	MA_10435107g0010	MA_10427636g0010	MA_10435964g0010	MA_10433070g0010
MA_10427561g0020	MA_10428228g0010	MA_10426889g0010	MA_10427499g0010	MA_10430158g0010	MA_10429404g0010	MA_10429914g0010	MA_10431835g0010	MA_10431942g0010	MA_10433203g0020	MA_10430793g0020	MA_10432093g0010	MA_107468g0010	MA_10434526g0010	MA_10435156g0020	MA_10427668g0010	MA_10435992g0010	MA_10433082g0010
MA_10427588g0010	MA_10428233g0010	MA_10426897g0020	MA_10427517g0010	MA_10430166g0010	MA_10429414g0010	MA_10429928g0010	MA_10431862g0010	MA_10431983g0010	MA_10433249g0010	MA_10430803g0010	MA_10432098g0010	MA_107538g0010	MA_10434527g0010	MA_10435172g0010	MA_10427673g0020	MA_10435999g0020	MA_10433082g0020
MA_10427590g0020	MA_10428246g0010	MA_10426899g0020	MA_10427536g0010	MA_10430208g0010	MA_10429415g0010	MA_10429937g0010	MA_10431912g0010	MA_10432045g0010	MA_10433260g0020	MA_10430820g0010	MA_10432108g0010	MA_10754g0010	MA_10434569g0010	MA_10435209g0010	MA_10427678g0010	MA_10436024g0010	MA_10433105g0010
MA_10427591g0010	MA_10428261g0010	MA_10426900g0010	MA_10427538g0010	MA_10430210g0010	MA_10429420g0010	MA_10429949g0010	MA_10431917g0010	MA_10432082g0010	MA_10433340g0010	MA_10430835g0010	MA_10432112g0010	MA_108366g0010	MA_10434577g0010	MA_10435216g0010	MA_10427682g0010	MA_10436081g0010	MA_10433113g0010
MA_10427602g0010	MA_10428271g0010	MA_10426906g0010	MA_10427553g0010	MA_10430213g0010	MA_10429422g0010	MA_10429951g0010	MA_10432008g0010	MA_10432094g0010	MA_10433384g0010	MA_10430839g0010	MA_10432139g0010	MA_10838g0010	MA_10434609g0010	MA_10435234g0010	MA_10427719g0010	MA_10436110g0020	MA_10433137g0010
MA_10427603g0010	MA_10428306g0010	MA_10426922g0010	MA_10427567g0010	MA_10430228g0010	MA_10429422g0020	MA_10429953g0010	MA_10432018g0020	MA_10432098g0010	MA_10433403g0010	MA_10430846g0010	MA_10432229g0010	MA_10845g0010	MA_10434621g0010	MA_10435296g0010	MA_10427731g0010	MA_10436138g0010	MA_10433156g0010
MA_10427616g0010	MA_10428308g0010	MA_10426923g0010	MA_10427588g0010	MA_10430280g0010	MA_10429431g0020	MA_10429959g0010	MA_10432045g0010	MA_10432099g0010	MA_10433501g0010	MA_10430862g0010	MA_10432288g0010	MA_108477g0010	MA_10434625g0010	MA_10435353g0010	MA_10427732g0010	MA_10436149g0010	MA_10433158g0010
MA_10427625g0010	MA_10428312g0010	MA_10426927g0010	MA_10427596g0010	MA_10430291g0010	MA_10429528g0010	MA_10429993g0010	MA_10432053g0010	MA_10432112g0010	MA_10433505g0010	MA_10430869g0010	MA_10432298g0010	MA_108555g0010	MA_10434639g0010	MA_10435383g0010	MA_10427734g0010	MA_10436162g0020	MA_10433198g0010
MA_10427630g0010	MA_10428325g0010	MA_10426931g0010	MA_10427599g0010	MA_10430298g0010	MA_10429529g0010	MA_10430001g0010	MA_10432082g0010	MA_10432119g0010	MA_10433513g0010	MA_10430870g0010	MA_10432347g0010	MA_108598g0010	MA_10434654g0010	MA_10435389g0010	MA_10427760g0010	MA_10436175g0020	MA_10433259g0010
MA_10427644g0030	MA_10428339g0010	MA_10426963g0010	MA_10427630g0010	MA_10430316g0030	MA_10429543g0010	MA_10430018g0010	MA_10432094g0010	MA_10432137g0010	MA_10433531g0010	MA_10430874g0010	MA_10432369g0010	MA_108626g0020	MA_10434725g0010	MA_10435401g0020	MA_10427772g0010	MA_10436224g0010	MA_10433260g0020
MA_10427662g0010	MA_10428353g0020	MA_10426992g0010	MA_10427638g0020	MA_10430321g0010	MA_10429544g0030	MA_10430049g0010	MA_10432099g0010	MA_10432144g0020	MA_10433588g0020	MA_10430886g0020	MA_10432429g0010	MA_109033g0010	MA_10434733g0010	MA_10435432g0010	MA_10427783g0020	MA_10436269g0020	MA_10433311g0010
MA_10427676g0020	MA_10428380g0010	MA_10426997g0010	MA_10427661g0020	MA_10430331g0010	MA_10429547g0010	MA_10430063g0010	MA_10432112g0010	MA_10432277g0020	MA_10433636g0010	MA_10430892g0020	MA_10432434g0010	MA_110270g0010	MA_10434756g0010	MA_10435456g0030	MA_10427795g0010	MA_10436278g0010	MA_10433320g0010
MA_10427715g0010	MA_10428403g0010	MA_10427001g0010	MA_10427685g0010	MA_10430339g0010	MA_10429558g0010	MA_10430139g0010	MA_10432189g0020	MA_10432288g0010	MA_10433639g0010	MA_10430896g0020	MA_10432440g0010	MA_110587g0010	MA_10434795g0020	MA_10435464g0010	MA_10427804g0010	MA_10436330g0010	MA_10433321g0010
MA_10427731g0020	MA_10428425g0010	MA_10427001g0020	MA_10427702g0010	MA_10430344g0010	MA_10429560g0010	MA_10430141g0010	MA_10432205g0010	MA_10432323g0010	MA_10433652g0010	MA_10430920g0010	MA_10432461g0010	MA_110942g0010	MA_10434842g0010	MA_10435473g0040	MA_10427814g0010	MA_10436338g0020	MA_10433334g0010
MA_10427746g0010	MA_10428443g0010	MA_10427013g0010	MA_10427723g0010	MA_10430358g0020	MA_10429563g0010	MA_10430152g0010	MA_10432277g0020	MA_10432338g0010	MA_10433699g0010	MA_10430920g0030	MA_10432554g0010	MA_111138g0010	MA_10434895g0010	MA_10435507g0010	MA_10427826g0010	MA_10436352g0030	MA_10433355g0010
MA_10427749g0010	MA_10428462g0010	MA_10427016g0010	MA_10427731g0020	MA_10430359g0030	MA_10429565g0010	MA_10430166g0010	MA_10432338g0010	MA_10432366g0020	MA_10433720g0010	MA_10430925g0010	MA_10432570g0010	MA_11146g0010	MA_10434957g0010	MA_10435539g0010	MA_10427858g0010	MA_10436369g0010	MA_10433395g0010
MA_10427755g0010	MA_10428487g0010	MA_10427030g0010	MA_10427747g0010	MA_10430359g0040	MA_10429580g0010	MA_10430198g0010	MA_10432415g0020	MA_10432368g0020	MA_10433754g0010	MA_10430933g0010	MA_10432594g0010	MA_1115518g0010	MA_10434967g0010	MA_10435541g0010	MA_10427859g0010	MA_10436407g0010	MA_10433429g0010
MA_10427767g0010	MA_10428501g0020	MA_10427036g0010	MA_10427774g0050	MA_10430378g0010	MA_10429581g0010	MA_10430202g0010	MA_10432416g0010	MA_10432369g0010	MA_10433759g0010	MA_10430983g0010	MA_10432705g0010	MA_111881g0010	MA_10434986g0010	MA_10435544g0010	MA_10427888g0010	MA_10436415g0010	MA_10433445g0020
MA_10427809g0010	MA_10428532g0010	MA_10427037g0020	MA_10427782g0010	MA_10430387g0010	MA_10429592g0010	MA_10430213g0010	MA_10432429g0010	MA_10432404g0010	MA_10433783g0010	MA_10430995g0010	MA_10432714g0010	MA_11189g0010	MA_10434990g0010	MA_10435550g0020	MA_10427896g0020	MA_10436461g0010	MA_10433493g0010
MA_10427810g0040	MA_10428545g0010	MA_10427039g0010	MA_10427786g0010	MA_10430397g0010	MA_10429597g0020	MA_10430228g0010	MA_10432434g0020	MA_10432415g0020	MA_10433808g0010	MA_10431016g0020	MA_10432755g0010	MA_11205g0010	MA_10434996g0020	MA_10435551g0010	MA_10427903g0010	MA_10436486g0010	MA_10433588g0020
MA_10427811g0010	MA_10428546g0010	MA_10427045g0010	MA_10427822g0010	MA_10430404g0010	MA_10429598g0010	MA_10430229g0010	MA_10432505g0010	MA_10432429g0010	MA_10433815g0020	MA_10431026g0010	MA_10432761g0010	MA_11215g0010	MA_10435020g0010	MA_10435574g0010	MA_10427915g0010	MA_10436515g0030	MA_10433592g0010
MA_10427813g0010	MA_10428553g0010	MA_10427047g0010	MA_10427826g0020	MA_10430429g0010	MA_10429603g0010	MA_10430280g0010	MA_10432509g0010	MA_10432440g0010	MA_10433862g0010	MA_10431052g0010	MA_10432763g0010	MA_112179g0010	MA_10435030g0010	MA_10435577g0010	MA_10427917g0010	MA_10436547g0020	MA_10433636g0010
MA_10427820g0020	MA_10428562g0010	MA_10427058g0010	MA_10427831g0010	MA_10430438g0010	MA_10429609g0010	MA_10430305g0010	MA_10432514g0010	MA_10432441g0010	MA_10433885g0020	MA_10431055g0010	MA_10432775g0010	MA_11224g0010	MA_10435077g0020	MA_10435595g0020	MA_10427952g0010	MA_10436614g0010	MA_10433663g0010
MA_10427826g0010	MA_10428565g0010	MA_10427069g0010	MA_10427835g0010	MA_10430469g0010	MA_10429654g0010	MA_10430321g0010	MA_10432535g0010	MA_10432514g0010	MA_10433897g0010	MA_10431096g0010	MA_10432842g0010	MA_112342g0010	MA_10435080g0010	MA_10435612g0010	MA_10427957g0010	MA_10436618g0010	MA_10433665g0010
MA_10427826g0020	MA_10428568g0010	MA_10427071g0010	MA_10427841g0010	MA_10430490g0010	MA_10429659g0010	MA_10430338g0010	MA_10432570g0010	MA_10432517g0010	MA_10433904g0010	MA_10431119g0010	MA_10432852g0020	MA_11258g0010	MA_10435107g0010	MA_10435638g0010	MA_10427976g0010	MA_10436651g0020	MA_10433674g0010
MA_10427843g0020	MA_10428582g0010	MA_10427104g0010	MA_10427843g0010	MA_10430492g0030	MA_10429662g0010	MA_10430339g0010	MA_10432609g0010	MA_10432535g0010	MA_10433942g0010	MA_10431122g0020	MA_10432894g0010	MA_112899g0010	MA_10435135g0010	MA_10435672g0020	MA_10427982g0010	MA_10436708g0010	MA_10433687g0040
MA_10427844g0010	MA_10428588g0010	MA_10427118g0010	MA_10427843g0020	MA_10430497g0010	MA_10429698g0010	MA_10430387g0010	MA_10432627g0010	MA_10432628g0010	MA_10433980g0010	MA_10431132g0020	MA_10432928g0010	MA_11306g0010	MA_10435177g0010	MA_10435704g0010	MA_10428006g0010	MA_10436725g0010	MA_10433699g0010
MA_10427844g0020	MA_10428593g0010	MA_10427119g0010	MA_10427845g0010	MA_10430514g0010	MA_10429714g0010	MA_10430422g0010	MA_10432628g0010	MA_10432630g0020	MA_10433982g0010	MA_10431148g0010	MA_10432939g0010	MA_113300g0020	MA_10435209g0010	MA_10435759g0010	MA_10428009g0010	MA_10436742g0010	MA_10433716g0020
MA_10427870g0010	MA_10428617g0030	MA_10427126g0010	MA_10427861g0010	MA_10430524g0020	MA_10429725g0010	MA_10430427g0010	MA_10432636g0020	MA_10432666g0010	MA_10434009g0010	MA_10431151g0010	MA_10432948g0010	MA_11339g0010	MA_10435273g0010	MA_10435809g0010	MA_10428013g0010	MA_10436769g0010	MA_10433720g0010
MA_10427895g0010	MA_10428619g0010	MA_10427134g0010	MA_10427870g0010	MA_10430558g0020	MA_10429738g0010	MA_10430478g0010	MA_10432666g0010	MA_10432667g0020	MA_10434012g0010	MA_10431153g0010	MA_10432955g0010	MA_11395g0010	MA_10435352g0010	MA_10435814g0020	MA_10428021g0010	MA_10436776g0010	MA_10433742g0010
MA_10427915g0010	MA_10428652g0010	MA_10427135g0010	MA_10427876g0020	MA_10430572g0010	MA_10429765g0010	MA_10430485g0010	MA_10432667g0020	MA_10432671g0020	MA_10434025g0010	MA_10431162g0010	MA_10432963g0010	MA_114225g0010	MA_10435381g0010	MA_10435817g0010	MA_10428035g0020	MA_10436853g0010	MA_10433747g0020
MA_10427917g0010	MA_10428659g0010	MA_10427137g0010	MA_10427883g0010	MA_10430609g0010	MA_10429770g0020	MA_10430492g0030	MA_10432671g0020	MA_10432684g0010	MA_10434108g0010	MA_10431179g0010	MA_10433000g0020	MA_115424g0010	MA_10435389g0010	MA_10435850g0010	MA_10428044g0010	MA_10436888g0010	MA_10433749g0010
MA_10427927g0010	MA_10428684g0020	MA_10427157g0010	MA_10427891g0010	MA_10430630g0010	MA_10429774g0010	MA_10430504g0030	MA_10432698g0010	MA_10432707g0010	MA_10434130g0010	MA_10431184g0010	MA_10433013g0010	MA_115494g0010	MA_10435412g0010	MA_10435863g0010	MA_10428049g0010	MA_10436975g0010	MA_10433775g0010
MA_10427936g0010	MA_10428700g0010	MA_10427172g0020	MA_10427909g0010	MA_10430632g0010	MA_10429797g0010	MA_10430505g0010	MA_10432707g0010	MA_10432745g0010	MA_10434164g0020	MA_10431190g0010	MA_10433019g0010	MA_11554g0010	MA_10435442g0010	MA_10435864g0010	MA_10428060g0020	MA_10436977g0030	MA_10433785g0010
MA_10427943g0010	MA_10428715g0010	MA_10427177g0010	MA_10427919g0010	MA_10430649g0010	MA_10429804g0010	MA_10430509g0010	MA_10432729g0010	MA_10432751g0020	MA_10434227g0010	MA_10431202g0010	MA_10433052g0020	MA_116042g0010	MA_10435451g0010	MA_10435875g0030	MA_10428063g0030	MA_10436978g0010	MA_10433804g0010
MA_10427947g0020	MA_10428716g0010	MA_10427184g0010	MA_10427947g0020	MA_10430651g0010	MA_10429830g0010	MA_10430510g0010	MA_10432745g0010	MA_10432784g0010	MA_10434242g0010	MA_10431246g0010	MA_10433090g0010	MA_1160713g0010	MA_10435507g0010	MA_10435890g0020	MA_10428070g0010	MA_10437030g0010	MA_10433840g0010
MA_10427956g0010	MA_10428719g0020	MA_10427187g0010	MA_10427963g0010	MA_10430679g0010	MA_10429839g0010	MA_10430524g0010	MA_10432751g0020	MA_10432784g0020	MA_10434287g0020	MA_10431250g0010	MA_10433112g0010	MA_11699g0020	MA_10435510g0010	MA_10435964g0010	MA_10428089g0010	MA_10437056g0010	MA_10433841g0010
MA_10427957g0010	MA_10428724g0010	MA_10427190g0010	MA_10427968g0010	MA_10430683g0010	MA_10429853g0010	MA_10430525g0010	MA_10432763g0010	MA_10432791g0010	MA_10434290g0010	MA_10431257g0010	MA_10433117g0010	MA_117445g0010	MA_10435539g0010	MA_10435988g0010	MA_10428096g0010	MA_10437078g0010	MA_10433889g0010
MA_10427980g0010	MA_10428738g0010	MA_10427195g0010	MA_10427990g0010	MA_10430687g0010	MA_10429864g0010	MA_10430555g0010	MA_10432784g0010	MA_10432840g0010	MA_10434292g0010	MA_10431270g0010	MA_10433157g0010	MA_117784g0010	MA_10435550g0020	MA_10436033g0010	MA_10428098g0010	MA_10437082g0010	MA_10433896g0010
MA_10427997g0010	MA_10428753g0010	MA_10427215g0020	MA_10427999g0010	MA_10430694g0010	MA_10429867g0010	MA_10430592g0010	MA_10432784g0020	MA_10432842g0010	MA_10434295g0010	MA_10431272g0010	MA_10433165g0010	MA_117791g0010	MA_10435551g0010	MA_10436042g0030	MA_10428113g0010	MA_10437085g0010	MA_10433897g0010
MA_10428006g0010	MA_10428769g0010	MA_10427220g0020	MA_10428000g0010	MA_10430708g0010	MA_10429869g0010	MA_10430608g0010	MA_10432791g0010	MA_10432852g0020	MA_10434311g0020	MA_10431320g0010	MA_10433191g0020	MA_117901g0010	MA_10435556g0010	MA_10436044g0020	MA_10428123g0010	MA_10437096g0010	MA_10433939g0010
MA_10428006g0030	MA_10428779g0010	MA_10427249g0010	MA_10428020g0010	MA_10430722g0010	MA_10429879g0020	MA_10430609g0010	MA_10432840g0010	MA_10432888g0010	MA_10434313g0010	MA_10431343g0010	MA_10433203g0020	MA_118509g0010	MA_10435574g0010	MA_10436059g0010	MA_10428203g0010	MA_10437109g0030	MA_10433946g0020
MA_10428013g0010	MA_10428789g0010	MA_10427252g0010	MA_10428021g0010	MA_10430764g0010	MA_10429894g0010	MA_10430614g0010	MA_10432852g0020	MA_10432924g0010	MA_10434325g0010	MA_10431356g0010	MA_10433264g0010	MA_118671g0010	MA_10435577g0010	MA_10436072g0030	MA_10428214g0010	MA_10437122g0020	MA_10433965g0010
MA_10428014g0010	MA_10428824g0010	MA_10427262g0010	MA_10428024g0010	MA_10430771g0010	MA_10429911g0010	MA_10430623g0010	MA_10432888g0010	MA_10432941g0010	MA_10434355g0010	MA_10431395g0010	MA_10433264g0020	MA_11912g0010	MA_10435612g0010	MA_10436081g0010	MA_10428218g0010	MA_10437129g0010	MA_10433990g0010
MA_10428021g0010	MA_10428833g0020	MA_10427269g0010	MA_10428032g0010	MA_10430772g0010	MA_10429937g0010	MA_10430645g0010	MA_10432924g0010	MA_10432945g0010	MA_10434370g0010	MA_10431397g0020	MA_10433314g0010	MA_119405g0010	MA_10435636g0010	MA_10436112g0020	MA_10428224g0010	MA_10437149g0010	MA_10433991g0020
MA_10428032g0010	MA_10428836g0010	MA_10427274g0010	MA_10428037g0010	MA_10430779g0010	MA_10429943g0030	MA_10430648g0010	MA_10432930g0010	MA_10432947g0010	MA_10434370g0050	MA_10431437g0010	MA_10433346g0010	MA_119494g0010	MA_10435663g0010	MA_10436153g0010	MA_10428228g0010	MA_10437155g0010	MA_10434004g0010
MA_10428037g0010	MA_10428839g0010	MA_10427275g0010	MA_10428053g0010	MA_10430788g0010	MA_10429945g0010	MA_10430651g0010	MA_10432945g0010	MA_10432954g0010	MA_10434382g0020	MA_10431469g0010	MA_10433421g0010	MA_11993g0010	MA_10435667g0010	MA_10436208g0010	MA_10428233g0010	MA_10437185g0010	MA_10434020g0010
MA_10428038g0010	MA_10428840g0010	MA_10427277g0010	MA_10428103g0010	MA_10430805g0060	MA_10429951g0010	MA_10430694g0010	MA_10432947g0010	MA_10432963g0010	MA_10434414g0010	MA_10431500g0010	MA_10433445g0020	MA_119996g0010	MA_10435672g0020	MA_10436232g0010	MA_10428240g0010	MA_10437246g0020	MA_10434068g0010
MA_10428045g0010	MA_10428869g0010	MA_10427283g0010	MA_10428129g0010	MA_10430834g0020	MA_10429958g0030	MA_10430700g0010	MA_10432963g0010	MA_10432970g0010	MA_10434432g0020	MA_10431514g0010	MA_10433481g0010	MA_12077g0010	MA_10435769g0010	MA_10436234g0010	MA_10428253g0010	MA_10437259g0030	MA_10434151g0010
MA_10428046g0010	MA_10428871g0010	MA_10427289g0030	MA_10428135g0010	MA_10430863g0010	MA_10429959g0010	MA_10430722g0010	MA_10432977g0010	MA_10433000g0020	MA_10434436g0010	MA_10431519g0010	MA_10433513g0010	MA_1209g0010	MA_10435780g0010	MA_10436283g0010	MA_10428257g0030	MA_10437272g0010	MA_10434164g0020
MA_10428060g0020	MA_10428894g0010	MA_10427293g0010	MA_10428137g0010	MA_10430870g0010	MA_10429995g0010	MA_10430727g0010	MA_10433001g0010	MA_10433001g0010	MA_10434446g0010	MA_10431529g0010	MA_10433517g0010	MA_12141g0010	MA_10435809g0010	MA_10436287g0020	MA_10428281g0010	MA_104671g0010	MA_10434203g0010
MA_10428062g0010	MA_10428900g0010	MA_10427295g0010	MA_10428140g0010	MA_10430872g0030	MA_10430014g0010	MA_10430751g0010	MA_10433067g0010	MA_10433067g0010	MA_10434526g0010	MA_10431537g0010	MA_10433588g0020	MA_121581g0010	MA_10435814g0020	MA_10436300g0010	MA_10428286g0010	MA_105017g0010	MA_10434204g0010
MA_10428067g0010	MA_10428913g0010	MA_10427299g0010	MA_10428153g0010	MA_10430906g0010	MA_10430056g0020	MA_10430764g0010	MA_10433191g0020	MA_10433141g0010	MA_10434549g0010	MA_10431542g0010	MA_10433636g0010	MA_121606g0010	MA_10435850g0010	MA_10436313g0010	MA_10428327g0010	MA_105093g0010	MA_10434242g0010
MA_10428073g0010	MA_10428919g0010	MA_10427322g0010	MA_10428166g0010	MA_10430909g0010	MA_10430063g0010	MA_10430766g0010	MA_10433203g0020	MA_10433153g0010	MA_10434580g0010	MA_10431567g0010	MA_10433639g0010	MA_12201g0010	MA_10435964g0010	MA_10436317g0010	MA_10428331g0010	MA_105236g0010	MA_10434284g0010
MA_10428098g0010	MA_10428943g0010	MA_10427326g0010	MA_10428176g0010	MA_10430917g0010	MA_10430128g0010	MA_10430767g0010	MA_10433249g0010	MA_10433203g0020	MA_10434633g0010	MA_10431570g0010	MA_10433684g0010	MA_122492g0010	MA_10435999g0020	MA_10436322g0010	MA_10428343g0010	MA_105476g0010	MA_10434336g0010
MA_10428112g0010	MA_10428952g0020	MA_10427348g0010	MA_10428176g0020	MA_10430919g0010	MA_10430152g0010	MA_10430771g0010	MA_10433260g0020	MA_10433236g0010	MA_10434669g0010	MA_10431582g0010	MA_10433694g0010	MA_123220g0010	MA_10436000g0010	MA_10436330g0010	MA_10428348g0010	MA_105580g0010	MA_10434389g0010
MA_10428130g0010	MA_10428969g0010	MA_10427353g0010	MA_10428197g0010	MA_10430919g0020	MA_10430166g0010	MA_10430794g0020	MA_10433284g0010	MA_10433249g0010	MA_10434672g0010	MA_10431588g0010	MA_10433699g0010	MA_12346g0040	MA_10436010g0010	MA_10436331g0040	MA_10428351g0010	MA_105801g0010	MA_10434398g0010
MA_10428133g0010	MA_10428977g0010	MA_10427355g0010	MA_10428226g0010	MA_10430922g0010	MA_10430187g0010	MA_10430816g0020	MA_10433340g0010	MA_10433264g0020	MA_10434724g0010	MA_10431598g0010	MA_10433759g0010	MA_123478g0010	MA_10436033g0010	MA_10436355g0010	MA_10428386g0010	MA_106166g0010	MA_10434415g0010
MA_10428162g0010	MA_10428984g0010	MA_10427365g0010	MA_10428235g0020	MA_10430925g0010	MA_10430208g0010	MA_10430857g0010	MA_10433345g0020	MA_10433299g0030	MA_10434745g0010	MA_10431601g0020	MA_10433772g0010	MA_124514g0010	MA_10436040g0020	MA_10436362g0020	MA_10428391g0010	MA_10666g0010	MA_10434453g0010
MA_10428167g0010	MA_10428988g0010	MA_10427366g0010	MA_10428261g0010	MA_10430929g0010	MA_10430213g0010	MA_10430866g0010	MA_10433346g0010	MA_10433340g0010	MA_10434758g0010	MA_10431616g0010	MA_10433783g0010	MA_124940g0010	MA_10436042g0030	MA_10436369g0010	MA_10428393g0010	MA_106917g0010	MA_10434618g0010
MA_10428171g0010	MA_10428989g0010	MA_10427372g0010	MA_10428271g0010	MA_10430965g0010	MA_10430228g0010	MA_10430870g0010	MA_10433350g0010	MA_10433352g0010	MA_10434782g0010	MA_10431642g0010	MA_10433809g0010	MA_12533g0010	MA_10436044g0020	MA_10436411g0010	MA_10428441g0010	MA_107025g0010	MA_10434621g0010
MA_10428178g0010	MA_10428990g0020	MA_10427377g0010	MA_10428290g0020	MA_10430977g0010	MA_10430229g0010	MA_10430892g0020	MA_10433352g0010	MA_10433445g0020	MA_10434782g0020	MA_10431643g0020	MA_10433835g0010	MA_125470g0010	MA_10436059g0010	MA_10436442g0010	MA_10428446g0010	MA_107288g0010	MA_10434633g0010
MA_10428178g0020	MA_10428997g0010	MA_10427383g0010	MA_10428303g0010	MA_10430999g0010	MA_10430240g0020	MA_10430896g0020	MA_10433381g0010	MA_10433453g0010	MA_10434804g0010	MA_10431643g0040	MA_10433838g0010	MA_125601g0010	MA_10436114g0010	MA_10436472g0010	MA_10428450g0010	MA_107538g0010	MA_10434656g0020
MA_10428189g0010	MA_10429018g0010	MA_10427387g0010	MA_10428306g0010	MA_10431000g0010	MA_10430264g0010	MA_10430906g0010	MA_10433397g0010	MA_10433501g0010	MA_10434842g0010	MA_10431662g0020	MA_10433860g0010	MA_125690g0020	MA_10436117g0020	MA_10436473g0010	MA_10428460g0010	MA_107543g0010	MA_10434666g0010
MA_10428197g0010	MA_10429018g0020	MA_10427390g0010	MA_10428312g0010	MA_10431011g0010	MA_10430305g0010	MA_10430909g0010	MA_10433445g0020	MA_10433512g0010	MA_10434893g0010	MA_10431664g0010	MA_10433889g0010	MA_126451g0010	MA_10436162g0020	MA_10436486g0010	MA_10428487g0010	MA_107594g0010	MA_10434670g0010
MA_10428218g0010	MA_10429028g0020	MA_10427391g0010	MA_10428339g0010	MA_10431026g0010	MA_10430316g0030	MA_10430911g0010	MA_10433448g0010	MA_10433513g0010	MA_10434929g0010	MA_10431665g0010	MA_10433904g0010	MA_12651g0010	MA_10436182g0010	MA_10436515g0030	MA_10428490g0010	MA_108366g0010	MA_10434700g0020
MA_10428222g0010	MA_10429034g0010	MA_10427399g0010	MA_10428348g0010	MA_10431056g0010	MA_10430321g0010	MA_10430919g0020	MA_10433513g0010	MA_10433531g0010	MA_10434967g0010	MA_10431687g0010	MA_10433946g0020	MA_12652g0010	MA_10436208g0010	MA_10436550g0010	MA_10428501g0010	MA_108407g0010	MA_10434715g0010
MA_10428224g0010	MA_10429043g0010	MA_10427402g0010	MA_10428353g0020	MA_10431084g0010	MA_10430331g0010	MA_10430920g0010	MA_10433531g0010	MA_10433636g0010	MA_10434999g0010	MA_10431693g0010	MA_10433965g0010	MA_12653g0010	MA_10436269g0020	MA_10436554g0010	MA_10428509g0010	MA_10845g0010	MA_10434756g0010
MA_10428235g0010	MA_10429050g0010	MA_10427407g0010	MA_10428375g0010	MA_10431085g0010	MA_10430339g0010	MA_10430922g0010	MA_10433537g0020	MA_10433683g0010	MA_10435030g0010	MA_10431719g0010	MA_10433982g0010	MA_12755g0010	MA_10436284g0010	MA_10436572g0010	MA_10428521g0020	MA_108626g0020	MA_10434758g0010
MA_10428247g0010	MA_10429058g0010	MA_10427414g0020	MA_10428377g0020	MA_10431095g0010	MA_10430344g0010	MA_10430964g0010	MA_10433592g0010	MA_10433699g0010	MA_10435056g0020	MA_10431727g0010	MA_10434001g0010	MA_12782g0020	MA_10436287g0020	MA_10436574g0010	MA_10428529g0010	MA_108727g0010	MA_10434762g0010
MA_10428247g0020	MA_10429083g0010	MA_10427427g0010	MA_10428395g0010	MA_10431115g0010	MA_10430358g0020	MA_10430982g0010	MA_10433636g0010	MA_10433721g0010	MA_10435083g0010	MA_10431728g0010	MA_10434009g0010	MA_12783g0010	MA_10436300g0010	MA_10436584g0020	MA_10428540g0010	MA_10992g0010	MA_10434773g0020
MA_10428257g0030	MA_10429094g0010	MA_10427428g0010	MA_10428404g0010	MA_10431136g0010	MA_10430369g0010	MA_10431016g0020	MA_10433683g0010	MA_10433754g0010	MA_10435089g0010	MA_10431735g0020	MA_10434012g0010	MA_127844g0010	MA_10436313g0010	MA_10436594g0010	MA_10428557g0010	MA_110105g0020	MA_10434838g0010
MA_10428258g0010	MA_10429111g0010	MA_10427450g0010	MA_10428415g0010	MA_10431179g0010	MA_10430387g0010	MA_10431039g0010	MA_10433699g0010	MA_10433759g0010	MA_10435100g0010	MA_10431738g0010	MA_10434014g0010	MA_12806g0020	MA_10436322g0010	MA_10436618g0010	MA_10428563g0010	MA_110313g0010	MA_10434885g0010
MA_10428261g0010	MA_10429119g0010	MA_10427453g0010	MA_10428418g0010	MA_10431213g0010	MA_10430422g0010	MA_10431055g0010	MA_10433706g0010	MA_10433772g0010	MA_10435203g0010	MA_10431760g0010	MA_10434046g0010	MA_128164g0010	MA_10436331g0040	MA_10436642g0010	MA_10428570g0010	MA_11041g0010	MA_10434893g0010
MA_10428272g0010	MA_10429123g0020	MA_10427459g0010	MA_10428424g0010	MA_10431246g0010	MA_10430429g0010	MA_10431059g0010	MA_10433720g0010	MA_10433779g0010	MA_10435204g0010	MA_10431762g0010	MA_10434068g0010	MA_128287g0010	MA_10436332g0010	MA_10436651g0020	MA_10428572g0010	MA_110789g0010	MA_10434906g0020
MA_10428289g0010	MA_10429130g0010	MA_10427465g0010	MA_10428444g0010	MA_10431250g0010	MA_10430430g0010	MA_10431096g0010	MA_10433759g0010	MA_10433780g0010	MA_10435233g0020	MA_10431764g0010	MA_10434084g0010	MA_128679g0010	MA_10436355g0010	MA_10436698g0010	MA_10428580g0010	MA_110910g0010	MA_10434929g0010
MA_10428290g0020	MA_10429133g0010	MA_10427468g0010	MA_10428462g0010	MA_10431251g0010	MA_10430438g0010	MA_10431099g0010	MA_10433793g0010	MA_10433797g0010	MA_10435257g0010	MA_10431773g0010	MA_10434130g0010	MA_12926g0010	MA_10436369g0010	MA_10436721g0010	MA_10428588g0010	MA_110942g0010	MA_10434946g0010
MA_10428312g0010	MA_10429137g0010	MA_10427477g0010	MA_10428487g0010	MA_10431256g0010	MA_10430469g0010	MA_10431122g0020	MA_10433797g0010	MA_10433802g0010	MA_10435273g0010	MA_10431815g0010	MA_10434207g0010	MA_129324g0010	MA_10436415g0010	MA_10436739g0010	MA_10428594g0010	MA_111138g0010	MA_10434957g0010
MA_10428317g0010	MA_10429141g0010	MA_10427481g0010	MA_10428543g0010	MA_10431257g0010	MA_10430481g0010	MA_10431179g0010	MA_10433841g0010	MA_10433862g0010	MA_10435293g0010	MA_10431830g0020	MA_10434242g0010	MA_12936g0020	MA_10436442g0010	MA_10436782g0010	MA_10428606g0010	MA_111858g0010	MA_10434967g0010
MA_10428327g0010	MA_10429172g0010	MA_10427483g0020	MA_10428546g0010	MA_10431285g0010	MA_10430482g0010	MA_10431202g0010	MA_10433862g0010	MA_10433889g0010	MA_10435304g0010	MA_10431834g0010	MA_10434270g0010	MA_12969g0010	MA_10436454g0010	MA_10436820g0010	MA_10428609g0010	MA_11189g0010	MA_10434990g0010
MA_10428331g0010	MA_10429182g0020	MA_10427494g0010	MA_10428549g0020	MA_10431320g0010	MA_10430485g0010	MA_10431213g0010	MA_10433885g0020	MA_10433897g0010	MA_10435313g0010	MA_10431835g0010	MA_10434287g0020	MA_129791g0010	MA_10436458g0010	MA_10436832g0010	MA_10428615g0010	MA_112005g0010	MA_10434991g0010
MA_10428349g0010	MA_10429199g0010	MA_10427499g0010	MA_10428551g0010	MA_10431323g0020	MA_10430486g0010	MA_10431232g0010	MA_10433889g0010	MA_10433904g0010	MA_10435314g0010	MA_10431866g0010	MA_10434292g0010	MA_130334g0010	MA_10436461g0010	MA_10436842g0010	MA_10428623g0010	MA_11215g0010	MA_10435020g0010
MA_10428353g0020	MA_10429199g0020	MA_10427509g0010	MA_10428565g0010	MA_10431330g0010	MA_10430504g0030	MA_10431243g0010	MA_10433897g0010	MA_10433980g0010	MA_10435320g0020	MA_10431877g0010	MA_10434301g0010	MA_130810g0010	MA_10436514g0020	MA_10436860g0030	MA_10428645g0010	MA_112179g0010	MA_10435070g0010
MA_10428362g0010	MA_10429234g0010	MA_10427516g0010	MA_10428568g0010	MA_10431343g0010	MA_10430505g0010	MA_10431244g0010	MA_10433980g0010	MA_10433982g0010	MA_10435352g0010	MA_10431888g0010	MA_10434313g0010	MA_130980g0010	MA_10436515g0030	MA_10436869g0020	MA_10428664g0010	MA_112342g0010	MA_10435077g0020
MA_10428377g0020	MA_10429270g0010	MA_10427517g0010	MA_10428588g0010	MA_10431349g0010	MA_10430525g0010	MA_10431251g0010	MA_10433982g0010	MA_10434009g0010	MA_10435389g0010	MA_10431915g0010	MA_10434314g0010	MA_131607g0010	MA_10436547g0010	MA_10436895g0010	MA_10428684g0020	MA_11267g0020	MA_10435085g0020
MA_10428390g0010	MA_10429282g0010	MA_10427536g0010	MA_10428590g0010	MA_10431352g0010	MA_10430534g0010	MA_10431256g0010	MA_10433982g0020	MA_10434012g0010	MA_10435419g0010	MA_10431917g0010	MA_10434325g0010	MA_13166g0010	MA_10436574g0010	MA_10436898g0010	MA_10428696g0010	MA_11273g0010	MA_10435088g0010
MA_10428394g0010	MA_10429295g0010	MA_10427550g0010	MA_10428617g0030	MA_10431356g0010	MA_10430592g0010	MA_10431257g0010	MA_10434009g0010	MA_10434025g0010	MA_10435453g0010	MA_10431920g0010	MA_10434370g0020	MA_131708g0010	MA_10436584g0020	MA_10436935g0010	MA_10428701g0010	MA_112855g0010	MA_10435089g0010
MA_10428405g0010	MA_10429321g0010	MA_10427553g0010	MA_10428663g0010	MA_10431371g0010	MA_10430608g0010	MA_10431263g0010	MA_10434075g0010	MA_10434075g0010	MA_10435455g0010	MA_10431923g0010	MA_10434382g0020	MA_131789g0010	MA_10436599g0010	MA_10436962g0010	MA_10428704g0010	MA_11286g0010	MA_10435092g0010
MA_10428417g0010	MA_10429322g0010	MA_10427565g0010	MA_10428669g0010	MA_10431380g0010	MA_10430609g0010	MA_10431320g0010	MA_10434108g0010	MA_10434108g0010	MA_10435501g0010	MA_10431938g0010	MA_10434414g0010	MA_132005g0010	MA_10436618g0010	MA_10436970g0010	MA_10428710g0010	MA_112923g0010	MA_10435152g0010
MA_10428419g0010	MA_10429336g0010	MA_10427567g0010	MA_10428684g0020	MA_10431395g0010	MA_10430649g0010	MA_10431343g0010	MA_10434109g0010	MA_10434165g0010	MA_10435501g0030	MA_10431959g0010	MA_10434436g0010	MA_132289g0010	MA_10436651g0020	MA_10436991g0010	MA_10428715g0010	MA_112952g0010	MA_10435190g0010
MA_10428440g0010	MA_10429345g0010	MA_10427588g0010	MA_10428693g0010	MA_10431437g0010	MA_10430694g0010	MA_10431357g0010	MA_10434151g0010	MA_10434218g0010	MA_10435535g0010	MA_10431966g0030	MA_10434519g0010	MA_133442g0020	MA_10436687g0010	MA_10436994g0030	MA_10428719g0010	MA_1132847g0010	MA_10435197g0020
MA_10428441g0010	MA_10429348g0010	MA_10427598g0010	MA_10428715g0010	MA_10431452g0010	MA_10430718g0010	MA_10431395g0010	MA_10434202g0010	MA_10434227g0010	MA_10435541g0010	MA_10432018g0020	MA_10434526g0010	MA_134078g0010	MA_10436702g0010	MA_10437006g0010	MA_10428719g0030	MA_113291g0010	MA_10435200g0010
MA_10428443g0010	MA_10429354g0010	MA_10427618g0010	MA_10428716g0010	MA_10431459g0010	MA_10430722g0010	MA_10431414g0010	MA_10434204g0010	MA_10434242g0010	MA_10435554g0020	MA_10432036g0010	MA_10434544g0010	MA_134742g0010	MA_10436740g0010	MA_10437039g0010	MA_10428740g0010	MA_113300g0020	MA_10435203g0010
MA_10428450g0010	MA_10429375g0010	MA_10427620g0010	MA_10428719g0020	MA_10431460g0010	MA_10430751g0010	MA_10431459g0010	MA_10434218g0010	MA_10434287g0020	MA_10435574g0010	MA_10432044g0010	MA_10434569g0010	MA_134919g0010	MA_10436778g0010	MA_10437096g0010	MA_10428764g0010	MA_113702g0010	MA_10435234g0010
MA_10428460g0010	MA_10429393g0010	MA_10427627g0010	MA_10428724g0010	MA_10431469g0010	MA_10430764g0010	MA_10431462g0010	MA_10434227g0010	MA_10434292g0010	MA_10435591g0010	MA_10432045g0010	MA_10434585g0020	MA_135096g0010	MA_10436826g0020	MA_10437129g0010	MA_10428795g0010	MA_113816g0010	MA_10435238g0010
MA_10428487g0010	MA_10429394g0010	MA_10427630g0010	MA_10428725g0010	MA_10431540g0030	MA_10430766g0010	MA_10431468g0010	MA_10434242g0010	MA_10434295g0010	MA_10435601g0010	MA_10432065g0010	MA_10434609g0010	MA_135861g0010	MA_10436842g0010	MA_10437148g0010	MA_10428814g0010	MA_11394g0010	MA_10435273g0010
MA_10428517g0020	MA_10429422g0010	MA_10427661g0020	MA_10428760g0010	MA_10431543g0010	MA_10430767g0010	MA_10431469g0010	MA_10434287g0020	MA_10434311g0020	MA_10435616g0010	MA_10432098g0010	MA_10434621g0010	MA_136233g0010	MA_10436895g0010	MA_10437163g0030	MA_10428820g0010	MA_114199g0010	MA_10435277g0010
MA_10428518g0010	MA_10429431g0020	MA_10427661g0030	MA_10428766g0010	MA_10431596g0010	MA_10430771g0010	MA_10431481g0020	MA_10434292g0010	MA_10434345g0010	MA_10435626g0010	MA_10432099g0010	MA_10434655g0010	MA_137656g0010	MA_10436948g0020	MA_10437172g0020	MA_10428822g0020	MA_114657g0010	MA_10435282g0010
MA_10428540g0010	MA_10429433g0010	MA_10427666g0020	MA_10428769g0010	MA_10431602g0010	MA_10430805g0060	MA_10431540g0030	MA_10434295g0010	MA_10434354g0010	MA_10435647g0010	MA_10432112g0010	MA_10434656g0020	MA_137887g0010	MA_10436962g0010	MA_10437272g0010	MA_10428839g0010	MA_114710g0010	MA_10435286g0010
MA_10428545g0010	MA_10429454g0010	MA_10427702g0010	MA_10428771g0010	MA_10431646g0010	MA_10430856g0010	MA_10431543g0010	MA_10434311g0020	MA_10434355g0010	MA_10435714g0010	MA_10432139g0010	MA_10434669g0010	MA_137894g0010	MA_10436970g0010	MA_104501g0010	MA_10428841g0010	MA_115019g0010	MA_10435313g0010
MA_10428572g0010	MA_10429464g0010	MA_10427715g0010	MA_10428779g0010	MA_10431661g0020	MA_10430857g0010	MA_10431549g0030	MA_10434313g0010	MA_10434370g0010	MA_10435758g0010	MA_10432188g0010	MA_10434670g0010	MA_138049g0020	MA_10437006g0010	MA_104604g0010	MA_10428860g0010	MA_115536g0010	MA_10435338g0010
MA_10428573g0010	MA_10429469g0010	MA_10427723g0010	MA_10428794g0010	MA_10431665g0010	MA_10430872g0030	MA_10431549g0040	MA_10434325g0010	MA_10434382g0020	MA_10435796g0010	MA_10432195g0020	MA_10434758g0010	MA_138523g0010	MA_10437018g0010	MA_104614g0010	MA_10428861g0010	MA_11564g0010	MA_10435344g0010
MA_10428588g0010	MA_10429470g0010	MA_10427731g0020	MA_10428822g0010	MA_10431669g0010	MA_10430892g0020	MA_10431569g0020	MA_10434336g0020	MA_10434392g0010	MA_10435846g0010	MA_10432198g0010	MA_10434795g0020	MA_138932g0010	MA_10437030g0010	MA_105240g0010	MA_10428869g0010	MA_1160713g0010	MA_10435380g0010
MA_10428593g0010	MA_10429481g0030	MA_10427774g0050	MA_10428824g0010	MA_10431705g0010	MA_10430902g0010	MA_10431598g0010	MA_10434350g0010	MA_10434414g0010	MA_10435853g0010	MA_10432204g0010	MA_10434838g0010	MA_13899g0010	MA_10437039g0010	MA_105801g0010	MA_10428887g0010	MA_117133g0010	MA_10435390g0010
MA_10428606g0010	MA_10429483g0010	MA_10427782g0010	MA_10428839g0010	MA_10431728g0010	MA_10430906g0010	MA_10431603g0010	MA_10434355g0010	MA_10434425g0010	MA_10435873g0020	MA_10432243g0010	MA_10434842g0010	MA_139200g0010	MA_10437039g0020	MA_1059749g0010	MA_10428889g0010	MA_117901g0010	MA_10435432g0010
MA_10428612g0010	MA_10429487g0020	MA_10427785g0010	MA_10428840g0010	MA_10431760g0010	MA_10430909g0010	MA_10431645g0020	MA_10434370g0010	MA_10434429g0010	MA_10435880g0020	MA_10432277g0020	MA_10434895g0010	MA_139263g0010	MA_10437060g0020	MA_106166g0010	MA_10428900g0010	MA_118030g0010	MA_10435450g0010
MA_10428672g0010	MA_10429502g0010	MA_10427786g0010	MA_10428869g0010	MA_10431762g0010	MA_10430916g0010	MA_10431664g0010	MA_10434370g0040	MA_10434432g0020	MA_10435880g0030	MA_10432288g0010	MA_10434900g0010	MA_139640g0010	MA_10437078g0010	MA_106283g0010	MA_10428907g0010	MA_11847g0010	MA_10435541g0010
MA_10428674g0010	MA_10429506g0010	MA_10427801g0010	MA_10428871g0010	MA_10431776g0020	MA_10430919g0010	MA_10431705g0020	MA_10434370g0050	MA_10434436g0010	MA_10435905g0030	MA_10432291g0020	MA_10434929g0010	MA_139833g0010	MA_10437096g0010	MA_106601g0010	MA_10428936g0010	MA_118564g0010	MA_10435556g0010
MA_10428679g0010	MA_10429520g0010	MA_10427805g0010	MA_10428890g0020	MA_10431807g0020	MA_10430919g0020	MA_10431719g0010	MA_10434425g0010	MA_10434519g0010	MA_10435921g0010	MA_10432312g0010	MA_10434967g0010	MA_139907g0010	MA_10437121g0010	MA_10666g0010	MA_10428948g0010	MA_118860g0010	MA_10435577g0010
MA_10428684g0020	MA_10429532g0010	MA_10427811g0010	MA_10428894g0010	MA_10431834g0010	MA_10430925g0010	MA_10431728g0010	MA_10434429g0010	MA_10434524g0010	MA_10435945g0010	MA_10432323g0010	MA_10434996g0020	MA_140046g0010	MA_10437140g0010	MA_107288g0010	MA_10428953g0010	MA_118973g0010	MA_10435580g0010
MA_10428696g0010	MA_10429544g0010	MA_10427822g0010	MA_10428910g0010	MA_10431875g0010	MA_10430965g0010	MA_10431729g0030	MA_10434436g0010	MA_10434544g0010	MA_10435984g0010	MA_10432363g0010	MA_10435030g0010	MA_140297g0010	MA_10437148g0010	MA_10735g0010	MA_10428960g0010	MA_119486g0010	MA_10435626g0010
MA_10428700g0010	MA_10429552g0010	MA_10427826g0020	MA_10428924g0010	MA_10431881g0010	MA_10430977g0010	MA_10431735g0020	MA_10434519g0010	MA_10434549g0010	MA_10436001g0020	MA_10432368g0020	MA_10435077g0020	MA_140464g0010	MA_10437190g0010	MA_107538g0010	MA_10428974g0010	MA_11973g0010	MA_10435626g0040
MA_10428715g0010	MA_10429560g0010	MA_10427827g0020	MA_10428924g0020	MA_10431918g0010	MA_10430999g0010	MA_10431738g0010	MA_10434526g0010	MA_10434574g0010	MA_10436005g0020	MA_10432428g0010	MA_10435107g0010	MA_140610g0010	MA_10437229g0010	MA_107591g0010	MA_10428975g0010	MA_119966g0010	MA_10435647g0010
MA_10428716g0010	MA_10429563g0010	MA_10427835g0010	MA_10428952g0020	MA_10431944g0010	MA_10431011g0010	MA_10431760g0010	MA_10434544g0010	MA_10434578g0010	MA_10436040g0020	MA_10432429g0010	MA_10435178g0020	MA_140622g0010	MA_10437250g0010	MA_10761g0010	MA_10428981g0010	MA_120255g0010	MA_10435654g0010
MA_10428719g0010	MA_10429567g0010	MA_10427841g0010	MA_10428968g0010	MA_10431985g0010	MA_10431039g0010	MA_10431762g0010	MA_10434574g0010	MA_10434632g0010	MA_10436060g0010	MA_10432440g0010	MA_10435190g0010	MA_14082g0010	MA_10437272g0010	MA_107643g0010	MA_10428993g0010	MA_120329g0010	MA_10435689g0020
MA_10428719g0020	MA_10429574g0010	MA_10427843g0010	MA_10428976g0010	MA_10431987g0010	MA_10431056g0010	MA_10431776g0020	MA_10434618g0010	MA_10434633g0010	MA_10436068g0010	MA_10432461g0010	MA_10435203g0010	MA_141060g0010	MA_104588g0010	MA_107764g0010	MA_10429007g0010	MA_120730g0010	MA_10435704g0010
MA_10428744g0010	MA_10429581g0010	MA_10427843g0020	MA_10428977g0010	MA_10432038g0010	MA_10431070g0010	MA_10431803g0010	MA_10434632g0010	MA_10434669g0010	MA_10436094g0010	MA_10432468g0010	MA_10435221g0010	MA_141800g0010	MA_104604g0010	MA_107869g0010	MA_10429017g0010	MA_120766g0010	MA_10435712g0010
MA_10428752g0010	MA_10429587g0010	MA_10427845g0010	MA_10428984g0010	MA_10432047g0010	MA_10431084g0010	MA_10431834g0010	MA_10434633g0010	MA_10434685g0010	MA_10436114g0010	MA_10432514g0010	MA_10435277g0010	MA_141826g0010	MA_105292g0010	MA_107917g0010	MA_10429026g0010	MA_120841g0010	MA_10435713g0020
MA_10428754g0010	MA_10429589g0010	MA_10427853g0010	MA_10428988g0010	MA_10432065g0010	MA_10431099g0010	MA_10431835g0010	MA_10434669g0010	MA_10434724g0010	MA_10436117g0020	MA_10432517g0010	MA_10435293g0010	MA_14261g0010	MA_105801g0010	MA_108626g0020	MA_10429054g0030	MA_121161g0010	MA_10435775g0010
MA_10428755g0020	MA_10429598g0010	MA_10427861g0010	MA_10428989g0010	MA_10432074g0010	MA_10431110g0010	MA_10431866g0010	MA_10434685g0010	MA_10434735g0010	MA_10436130g0020	MA_10432554g0010	MA_10435333g0010	MA_14277g0010	MA_106283g0010	MA_108663g0010	MA_10429069g0010	MA_121606g0010	MA_10435809g0010
MA_10428769g0010	MA_10429617g0010	MA_10427870g0010	MA_10429037g0010	MA_10432094g0010	MA_10431115g0010	MA_10431881g0010	MA_10434745g0010	MA_10434758g0010	MA_10436155g0020	MA_10432570g0010	MA_10435352g0010	MA_14308g0010	MA_106464g0010	MA_109428g0010	MA_10429091g0010	MA_121739g0010	MA_10435812g0020
MA_10428777g0010	MA_10429638g0010	MA_10427891g0010	MA_10429037g0020	MA_10432097g0010	MA_10431122g0020	MA_10431912g0010	MA_10434773g0020	MA_10434782g0020	MA_10436173g0010	MA_10432586g0010	MA_10435383g0010	MA_14808g0010	MA_10666g0010	MA_109553g0010	MA_10429094g0010	MA_12191g0010	MA_10435847g0020
MA_10428794g0010	MA_10429653g0010	MA_10427897g0010	MA_10429048g0010	MA_10432099g0010	MA_10431153g0010	MA_10431932g0020	MA_10434782g0010	MA_10434783g0010	MA_10436193g0010	MA_10432622g0010	MA_10435389g0010	MA_15222g0020	MA_106936g0010	MA_109660g0020	MA_10429100g0010	MA_12220g0010	MA_10435848g0010
MA_10428824g0010	MA_10429662g0010	MA_10427900g0020	MA_10429053g0040	MA_10432103g0010	MA_10431202g0010	MA_10431942g0010	MA_10434782g0020	MA_10434795g0020	MA_10436223g0010	MA_10432643g0020	MA_10435446g0010	MA_153080g0010	MA_107468g0010	MA_109845g0010	MA_10429138g0010	MA_12231g0010	MA_10435849g0030
MA_10428833g0020	MA_10429664g0020	MA_10427909g0010	MA_10429054g0020	MA_10432119g0010	MA_10431205g0010	MA_10432012g0010	MA_10434783g0010	MA_10434804g0010	MA_10436234g0010	MA_10432646g0010	MA_10435450g0010	MA_15423g0020	MA_107659g0010	MA_110270g0010	MA_10429149g0010	MA_122378g0010	MA_10435875g0030
MA_10428839g0010	MA_10429689g0010	MA_10427919g0010	MA_10429074g0010	MA_10432175g0010	MA_10431213g0010	MA_10432018g0020	MA_10434804g0010	MA_10434842g0010	MA_10436262g0010	MA_10432666g0010	MA_10435451g0010	MA_154457g0010	MA_107917g0010	MA_110271g0010	MA_10429150g0010	MA_123068g0010	MA_10435893g0010
MA_10428868g0010	MA_10429707g0010	MA_10427922g0010	MA_10429094g0010	MA_10432189g0020	MA_10431225g0010	MA_10432036g0010	MA_10434842g0010	MA_10434866g0010	MA_10436305g0010	MA_10432667g0020	MA_10435451g0030	MA_154719g0010	MA_10824g0010	MA_111003g0010	MA_10429151g0010	MA_123267g0010	MA_10435928g0010
MA_10428887g0010	MA_10429714g0010	MA_10427937g0010	MA_10429111g0010	MA_10432229g0010	MA_10431232g0010	MA_10432045g0010	MA_10434893g0010	MA_10434893g0010	MA_10436313g0010	MA_10432684g0010	MA_10435455g0010	MA_15508g0010	MA_10838g0010	MA_111168g0010	MA_10429159g0020	MA_124178g0010	MA_10435935g0010
MA_10428889g0010	MA_10429747g0010	MA_10427947g0020	MA_10429113g0010	MA_10432230g0010	MA_10431251g0010	MA_10432065g0010	MA_10434906g0020	MA_10434909g0010	MA_10436322g0010	MA_10432694g0010	MA_10435507g0010	MA_155287g0010	MA_10845g0010	MA_11146g0010	MA_10429170g0010	MA_124597g0010	MA_10435945g0010
MA_10428894g0010	MA_10429753g0010	MA_10427956g0010	MA_10429116g0010	MA_10432240g0020	MA_10431256g0010	MA_10432082g0010	MA_10434929g0010	MA_10434929g0010	MA_10436331g0010	MA_10432705g0010	MA_10435528g0010	MA_15586g0010	MA_108477g0010	MA_11189g0010	MA_10429171g0010	MA_124703g0010	MA_10435948g0010
MA_10428900g0010	MA_10429765g0010	MA_10427963g0010	MA_10429140g0010	MA_10432251g0010	MA_10431257g0010	MA_10432094g0010	MA_10434954g0010	MA_10434954g0010	MA_10436331g0040	MA_10432714g0010	MA_10435541g0010	MA_15696g0010	MA_108555g0010	MA_112005g0010	MA_10429204g0010	MA_124797g0010	MA_10435992g0010
MA_10428941g0010	MA_10429802g0010	MA_10427967g0020	MA_10429172g0010	MA_10432264g0010	MA_10431263g0010	MA_10432095g0010	MA_10434967g0010	MA_10434967g0010	MA_10436355g0020	MA_10432721g0010	MA_10435551g0010	MA_15732g0010	MA_108626g0020	MA_11205g0010	MA_10429205g0010	MA_125092g0010	MA_10435999g0020
MA_10428947g0010	MA_10429804g0010	MA_10427968g0010	MA_10429182g0010	MA_10432271g0010	MA_10431297g0020	MA_10432099g0010	MA_10434970g0010	MA_10434991g0010	MA_10436384g0010	MA_10432726g0010	MA_10435556g0010	MA_158173g0010	MA_108919g0010	MA_11215g0010	MA_10429217g0010	MA_125601g0010	MA_10436032g0010
MA_10428948g0010	MA_10429805g0030	MA_10427969g0010	MA_10429182g0020	MA_10432338g0010	MA_10431320g0010	MA_10432106g0010	MA_10434996g0020	MA_10434996g0020	MA_10436392g0010	MA_10432755g0010	MA_10435569g0010	MA_158513g0010	MA_108992g0010	MA_112179g0010	MA_10429224g0010	MA_126270g0010	MA_10436067g0010
MA_10428960g0010	MA_10429808g0010	MA_10427990g0010	MA_10429195g0010	MA_10432339g0010	MA_10431323g0020	MA_10432112g0010	MA_10434996g0030	MA_10434999g0010	MA_10436395g0010	MA_10432775g0010	MA_10435574g0010	MA_158684g0010	MA_110270g0010	MA_11233g0040	MA_10429225g0010	MA_12652g0010	MA_10436080g0010
MA_10428969g0010	MA_10429814g0020	MA_10428021g0010	MA_10429223g0010	MA_10432357g0010	MA_10431343g0010	MA_10432130g0010	MA_10434999g0010	MA_10435016g0010	MA_10436405g0010	MA_10432831g0010	MA_10435626g0010	MA_158801g0010	MA_110587g0010	MA_112342g0010	MA_10429264g0010	MA_126622g0010	MA_10436099g0010
MA_10428979g0010	MA_10429820g0010	MA_10428024g0010	MA_10429234g0010	MA_10432366g0020	MA_10431352g0010	MA_10432137g0010	MA_10435015g0010	MA_10435029g0010	MA_10436406g0010	MA_10432842g0010	MA_10435627g0010	MA_159115g0010	MA_110942g0010	MA_112645g0010	MA_10429265g0010	MA_12663g0010	MA_10436110g0020
MA_10429000g0010	MA_10429847g0010	MA_10428037g0010	MA_10429241g0010	MA_10432368g0030	MA_10431357g0010	MA_10432144g0020	MA_10435015g0020	MA_10435030g0010	MA_10436415g0010	MA_10432852g0020	MA_10435636g0010	MA_15972g0010	MA_111254g0010	MA_113075g0010	MA_10429275g0010	MA_126678g0010	MA_10436112g0020
MA_10429002g0010	MA_10429857g0010	MA_10428045g0010	MA_10429282g0010	MA_10432421g0010	MA_10431380g0010	MA_10432160g0010	MA_10435020g0010	MA_10435064g0010	MA_10436416g0010	MA_10432915g0010	MA_10435645g0020	MA_15991g0010	MA_11146g0010	MA_11380g0010	MA_10429294g0010	MA_127251g0010	MA_10436194g0030
MA_10429028g0020	MA_10429863g0010	MA_10428053g0010	MA_10429321g0010	MA_10432434g0020	MA_10431385g0010	MA_10432164g0010	MA_10435030g0010	MA_10435077g0010	MA_10436493g0010	MA_10432948g0010	MA_10435647g0010	MA_160636g0010	MA_111545g0020	MA_113855g0010	MA_10429303g0020	MA_12726g0010	MA_10436213g0020
MA_10429043g0010	MA_10429864g0010	MA_10428067g0010	MA_10429336g0010	MA_10432452g0010	MA_10431395g0010	MA_10432187g0010	MA_10435064g0010	MA_10435083g0010	MA_10436513g0010	MA_10432963g0010	MA_10435663g0010	MA_16080g0010	MA_111881g0010	MA_11394g0010	MA_10429304g0010	MA_127542g0020	MA_10436284g0010
MA_10429049g0010	MA_10429869g0010	MA_10428103g0010	MA_10429341g0010	MA_10432457g0010	MA_10431437g0010	MA_10432189g0020	MA_10435086g0010	MA_10435098g0010	MA_10436538g0010	MA_10432977g0010	MA_10435667g0010	MA_161463g0020	MA_11189g0010	MA_114657g0010	MA_10429307g0010	MA_12791g0010	MA_10436287g0010
MA_10429054g0030	MA_10429884g0010	MA_10428135g0010	MA_10429345g0010	MA_10432464g0020	MA_10431449g0010	MA_10432198g0010	MA_10435089g0010	MA_10435100g0010	MA_10436574g0010	MA_10433000g0020	MA_10435668g0010	MA_162731g0010	MA_11205g0010	MA_1153939g0010	MA_10429322g0010	MA_128267g0020	MA_10436289g0010
MA_10429092g0010	MA_10429891g0020	MA_10428137g0010	MA_10429354g0010	MA_10432481g0010	MA_10431459g0010	MA_10432230g0010	MA_10435100g0010	MA_10435115g0010	MA_10436585g0010	MA_10433019g0010	MA_10435714g0010	MA_16425g0010	MA_11214g0010	MA_115424g0010	MA_10429328g0010	MA_12848g0010	MA_10436314g0010
MA_10429094g0010	MA_10429895g0010	MA_10428173g0010	MA_10429375g0010	MA_10432485g0010	MA_10431460g0010	MA_10432239g0010	MA_10435141g0010	MA_10435141g0010	MA_10436593g0010	MA_10433067g0010	MA_10435758g0010	MA_16444g0020	MA_11215g0010	MA_115457g0010	MA_10429336g0010	MA_12926g0010	MA_10436330g0010
MA_10429111g0010	MA_10429896g0010	MA_10428176g0020	MA_10429394g0010	MA_10432494g0010	MA_10431462g0010	MA_10432240g0020	MA_10435166g0010	MA_10435178g0020	MA_10436595g0010	MA_10433096g0010	MA_10435768g0010	MA_166792g0010	MA_112169g0010	MA_115581g0010	MA_10429341g0010	MA_129324g0010	MA_10436331g0040
MA_10429134g0020	MA_10429902g0020	MA_10428190g0010	MA_10429397g0010	MA_10432505g0010	MA_10431469g0010	MA_10432248g0010	MA_10435178g0010	MA_10435189g0010	MA_10436595g0020	MA_10433157g0010	MA_10435769g0010	MA_167502g0020	MA_112179g0010	MA_11574g0010	MA_10429356g0010	MA_12936g0020	MA_10436333g0010
MA_10429140g0010	MA_10429909g0020	MA_10428197g0010	MA_10429400g0010	MA_10432509g0010	MA_10431471g0010	MA_10432277g0020	MA_10435190g0010	MA_10435203g0010	MA_10436601g0010	MA_10433165g0010	MA_10435804g0010	MA_168046g0010	MA_112182g0010	MA_115846g0010	MA_10429367g0010	MA_129980g0010	MA_10436338g0010
MA_10429152g0010	MA_10429920g0010	MA_10428197g0020	MA_10429414g0020	MA_10432535g0010	MA_10431540g0030	MA_10432291g0020	MA_10435203g0010	MA_10435204g0010	MA_10436614g0010	MA_10433175g0010	MA_10435825g0020	MA_1682g0010	MA_11224g0010	MA_116490g0010	MA_10429426g0010	MA_12998g0010	MA_10436338g0020
MA_10429169g0010	MA_10429942g0010	MA_10428209g0010	MA_10429422g0010	MA_10432545g0020	MA_10431543g0010	MA_10432295g0010	MA_10435204g0010	MA_10435272g0010	MA_10436646g0010	MA_10433191g0020	MA_10435853g0010	MA_16875g0010	MA_11258g0010	MA_116780g0010	MA_10429451g0010	MA_130026g0010	MA_10436355g0010
MA_10429185g0010	MA_10429954g0020	MA_10428246g0010	MA_10429431g0020	MA_10432546g0010	MA_10431549g0040	MA_10432312g0010	MA_10435293g0010	MA_10435293g0010	MA_10436651g0020	MA_10433203g0020	MA_10435863g0020	MA_16898g0020	MA_112645g0010	MA_117119g0010	MA_10429471g0010	MA_13020g0010	MA_10436381g0010
MA_10429199g0010	MA_10429957g0010	MA_10428254g0020	MA_10429464g0010	MA_10432547g0010	MA_10431553g0010	MA_10432343g0010	MA_10435304g0010	MA_10435299g0010	MA_10436663g0010	MA_10433237g0010	MA_10435882g0010	MA_169150g0010	MA_112899g0010	MA_117135g0010	MA_10429474g0010	MA_130303g0010	MA_10436401g0020
MA_10429205g0010	MA_10429980g0010	MA_10428268g0010	MA_10429469g0010	MA_10432549g0010	MA_10431569g0020	MA_10432363g0010	MA_10435313g0010	MA_10435304g0010	MA_10436698g0010	MA_10433244g0010	MA_10435885g0010	MA_16939g0010	MA_11306g0010	MA_117463g0010	MA_10429478g0010	MA_130334g0010	MA_10436442g0010
MA_10429233g0010	MA_10429995g0010	MA_10428271g0010	MA_10429470g0010	MA_10432570g0010	MA_10431577g0010	MA_10432415g0020	MA_10435352g0010	MA_10435313g0010	MA_10436711g0010	MA_10433249g0010	MA_10435887g0010	MA_169894g0010	MA_11339g0010	MA_117791g0010	MA_10429483g0020	MA_130537g0010	MA_10436459g0010
MA_10429262g0010	MA_10430001g0010	MA_10428283g0010	MA_10429481g0030	MA_10432580g0010	MA_10431596g0010	MA_10432429g0010	MA_10435368g0020	MA_10435314g0010	MA_10436740g0010	MA_10433301g0010	MA_10435905g0030	MA_170877g0010	MA_113446g0010	MA_11792g0020	MA_10429494g0010	MA_130754g0010	MA_10436472g0010
MA_10429265g0010	MA_10430006g0010	MA_10428290g0020	MA_10429483g0010	MA_10432630g0020	MA_10431602g0010	MA_10432509g0010	MA_10435389g0010	MA_10435320g0020	MA_10436757g0010	MA_10433305g0010	MA_10435945g0010	MA_171376g0010	MA_11354g0010	MA_118316g0010	MA_10429496g0010	MA_130803g0010	MA_10436486g0010
MA_10429286g0010	MA_10430009g0010	MA_10428303g0010	MA_10429487g0020	MA_10432635g0010	MA_10431603g0010	MA_10432514g0010	MA_10435401g0020	MA_10435352g0010	MA_10436778g0010	MA_10433320g0010	MA_10435964g0010	MA_172189g0020	MA_114225g0010	MA_118441g0010	MA_10429513g0030	MA_131181g0010	MA_10436547g0020
MA_10429288g0020	MA_10430013g0010	MA_10428306g0010	MA_10429494g0010	MA_10432639g0010	MA_10431682g0010	MA_10432535g0010	MA_10435433g0010	MA_10435389g0010	MA_10436813g0010	MA_10433325g0010	MA_10436001g0020	MA_172967g0010	MA_114481g0010	MA_118509g0010	MA_10429514g0010	MA_131191g0020	MA_10436563g0030
MA_10429291g0010	MA_10430013g0020	MA_10428308g0010	MA_10429500g0010	MA_10432652g0010	MA_10431705g0010	MA_10432548g0010	MA_10435450g0020	MA_10435406g0010	MA_10436862g0010	MA_10433346g0010	MA_10436005g0020	MA_17334g0010	MA_114573g0010	MA_118671g0010	MA_10429544g0010	MA_131256g0010	MA_10436572g0010
MA_10429297g0010	MA_10430016g0010	MA_10428312g0010	MA_10429508g0010	MA_10432667g0020	MA_10431705g0020	MA_10432549g0010	MA_10435451g0010	MA_10435419g0010	MA_10436874g0010	MA_10433352g0010	MA_10436033g0010	MA_174291g0010	MA_115424g0010	MA_118973g0020	MA_10429553g0010	MA_132289g0010	MA_10436574g0010
MA_10429308g0010	MA_10430025g0020	MA_10428325g0010	MA_10429518g0010	MA_10432675g0010	MA_10431760g0010	MA_10432580g0010	MA_10435455g0010	MA_10435422g0010	MA_10436883g0010	MA_10433450g0010	MA_10436040g0020	MA_17449g0010	MA_115457g0010	MA_119029g0010	MA_10429560g0010	MA_132354g0010	MA_10436579g0010
MA_10429321g0010	MA_10430043g0010	MA_10428339g0010	MA_10429520g0010	MA_10432680g0020	MA_10431762g0010	MA_10432582g0010	MA_10435482g0010	MA_10435433g0010	MA_10436906g0010	MA_10433465g0010	MA_10436044g0020	MA_17498g0010	MA_115494g0010	MA_11912g0010	MA_10429573g0020	MA_132593g0020	MA_10436585g0010
MA_10429334g0010	MA_10430053g0010	MA_10428348g0010	MA_10429530g0010	MA_10432703g0020	MA_10431773g0010	MA_10432609g0010	MA_10435486g0020	MA_10435450g0020	MA_10436942g0010	MA_10433481g0010	MA_10436059g0010	MA_175298g0010	MA_11554g0010	MA_119384g0010	MA_10429574g0010	MA_132704g0010	MA_10436605g0010
MA_10429336g0010	MA_10430057g0010	MA_10428353g0020	MA_10429532g0010	MA_10432715g0010	MA_10431776g0020	MA_10432627g0010	MA_10435532g0010	MA_10435451g0010	MA_10436965g0010	MA_10433493g0010	MA_10436068g0010	MA_17536g0010	MA_115581g0010	MA_119911g0010	MA_10429591g0010	MA_132771g0010	MA_10436607g0010
MA_10429393g0010	MA_10430061g0010	MA_10428375g0010	MA_10429544g0010	MA_10432732g0010	MA_10431796g0010	MA_10432628g0010	MA_10435545g0020	MA_10435455g0010	MA_10436968g0010	MA_10433501g0010	MA_10436083g0040	MA_175842g0010	MA_115734g0010	MA_119926g0010	MA_10429607g0010	MA_132962g0010	MA_10436614g0010
MA_10429401g0010	MA_10430064g0010	MA_10428377g0020	MA_10429544g0030	MA_10432736g0010	MA_10431803g0010	MA_10432636g0020	MA_10435554g0020	MA_10435482g0010	MA_10436976g0010	MA_10433512g0010	MA_10436102g0010	MA_17678g0010	MA_116042g0010	MA_119996g0010	MA_10429609g0010	MA_13331g0010	MA_10436618g0010
MA_10429427g0010	MA_10430064g0020	MA_10428395g0010	MA_10429552g0010	MA_10432751g0020	MA_10431828g0010	MA_10432666g0010	MA_10435556g0010	MA_10435486g0020	MA_10436992g0010	MA_10433513g0010	MA_10436114g0010	MA_176793g0010	MA_116648g0020	MA_12000g0010	MA_10429612g0010	MA_13355g0010	MA_10436642g0010
MA_10429474g0010	MA_10430121g0020	MA_10428404g0010	MA_10429557g0010	MA_10432791g0010	MA_10431834g0010	MA_10432667g0020	MA_10435591g0010	MA_10435498g0010	MA_10436996g0010	MA_10433531g0010	MA_10436117g0020	MA_17693g0010	MA_11699g0020	MA_120336g0020	MA_10429615g0010	MA_133607g0010	MA_10436663g0010
MA_10429487g0020	MA_10430158g0020	MA_10428424g0010	MA_10429563g0010	MA_10432843g0010	MA_10431835g0010	MA_10432669g0010	MA_10435626g0010	MA_10435507g0010	MA_10437018g0010	MA_10433537g0020	MA_10436153g0010	MA_176955g0010	MA_117133g0010	MA_120504g0010	MA_10429630g0030	MA_13363g0010	MA_10436697g0010
MA_10429494g0010	MA_10430160g0010	MA_10428425g0010	MA_10429567g0010	MA_10432852g0020	MA_10431862g0010	MA_10432694g0010	MA_10435633g0010	MA_10435545g0020	MA_10437037g0010	MA_10433588g0020	MA_10436155g0020	MA_17699g0010	MA_117445g0010	MA_120662g0010	MA_10429661g0010	MA_133652g0010	MA_10436708g0010
MA_10429520g0010	MA_10430161g0010	MA_10428443g0010	MA_10429573g0020	MA_10432863g0010	MA_10431875g0010	MA_10432707g0010	MA_10435637g0040	MA_10435548g0010	MA_10437056g0010	MA_10433604g0010	MA_10436162g0020	MA_17708g0010	MA_117791g0010	MA_1209g0010	MA_10429667g0010	MA_134086g0010	MA_10436711g0010
MA_10429522g0010	MA_10430182g0010	MA_10428444g0010	MA_10429585g0010	MA_10432885g0010	MA_10431942g0010	MA_10432728g0020	MA_10435655g0010	MA_10435554g0020	MA_10437066g0010	MA_10433636g0010	MA_10436186g0010	MA_17763g0010	MA_117901g0010	MA_12108g0010	MA_10429675g0010	MA_134470g0010	MA_10436714g0010
MA_10429541g0010	MA_10430192g0020	MA_10428462g0010	MA_10429587g0010	MA_10432920g0010	MA_10432038g0010	MA_10432734g0010	MA_10435662g0020	MA_10435556g0010	MA_10437068g0010	MA_10433684g0010	MA_10436189g0010	MA_17819g0010	MA_11792g0020	MA_12144g0010	MA_10429684g0010	MA_134557g0010	MA_10436725g0010
MA_10429544g0010	MA_10430197g0010	MA_10428487g0010	MA_10429589g0010	MA_10432941g0010	MA_10432052g0010	MA_10432741g0010	MA_10435696g0010	MA_10435580g0010	MA_10437069g0010	MA_10433685g0010	MA_10436193g0010	MA_178212g0010	MA_11847g0010	MA_121581g0010	MA_10429697g0010	MA_134742g0010	MA_10436799g0020
MA_10429574g0010	MA_10430198g0010	MA_10428501g0020	MA_10429597g0020	MA_10432952g0010	MA_10432081g0010	MA_10432751g0020	MA_10435723g0010	MA_10435667g0010	MA_10437085g0010	MA_10433699g0010	MA_10436253g0010	MA_17845g0010	MA_118509g0010	MA_121663g0010	MA_10429700g0010	MA_13481g0010	MA_10436823g0010
MA_10429587g0010	MA_10430229g0010	MA_10428523g0010	MA_10429609g0010	MA_10432963g0010	MA_10432094g0010	MA_10432791g0010	MA_10435734g0010	MA_10435714g0010	MA_10437089g0010	MA_10433700g0010	MA_10436260g0010	MA_17957g0010	MA_118671g0010	MA_121835g0010	MA_10429700g0020	MA_134857g0010	MA_10436843g0020
MA_10429591g0010	MA_10430240g0020	MA_10428543g0010	MA_10429617g0010	MA_10432986g0010	MA_10432097g0010	MA_10432831g0010	MA_10435736g0010	MA_10435734g0010	MA_10437121g0010	MA_10433759g0010	MA_10436278g0010	MA_17958g0010	MA_118961g0010	MA_121967g0010	MA_10429715g0010	MA_13546g0020	MA_10436869g0020
MA_10429592g0010	MA_10430244g0010	MA_10428545g0010	MA_10429626g0010	MA_10433000g0020	MA_10432099g0010	MA_10432840g0010	MA_10435758g0010	MA_10435758g0010	MA_10437125g0010	MA_10433760g0010	MA_10436284g0010	MA_1796g0010	MA_11912g0010	MA_12201g0010	MA_10429715g0020	MA_13553g0010	MA_10436883g0010
MA_10429606g0010	MA_10430253g0020	MA_10428546g0010	MA_10429630g0010	MA_10433001g0010	MA_10432130g0010	MA_10432843g0010	MA_10435764g0010	MA_10435768g0010	MA_10437146g0020	MA_10433766g0010	MA_10436294g0010	MA_17978g0010	MA_119911g0010	MA_122244g0010	MA_10429725g0010	MA_136021g0010	MA_10436931g0040
MA_10429626g0010	MA_10430291g0010	MA_10428553g0010	MA_10429653g0010	MA_10433087g0010	MA_10432137g0010	MA_10432852g0020	MA_10435786g0010	MA_10435772g0010	MA_10437148g0010	MA_10433772g0010	MA_10436300g0010	MA_17985g0010	MA_119996g0010	MA_122255g0010	MA_10429734g0010	MA_13606g0010	MA_10436942g0010
MA_10429664g0020	MA_10430293g0020	MA_10428565g0010	MA_10429657g0010	MA_10433112g0010	MA_10432144g0020	MA_10432866g0010	MA_10435846g0010	MA_10435786g0010	MA_10437149g0010	MA_10433783g0010	MA_10436331g0040	MA_18049g0010	MA_120047g0010	MA_122312g0010	MA_10429738g0010	MA_136233g0010	MA_10436962g0010
MA_10429675g0010	MA_10430314g0010	MA_10428568g0010	MA_10429662g0010	MA_10433116g0010	MA_10432189g0020	MA_10432916g0010	MA_10435864g0010	MA_10435791g0010	MA_10437158g0020	MA_10433789g0010	MA_10436352g0030	MA_18050g0020	MA_120255g0010	MA_122497g0010	MA_10429754g0010	MA_136705g0010	MA_10436962g0020
MA_10429679g0010	MA_10430348g0010	MA_10428582g0010	MA_10429689g0010	MA_10433122g0010	MA_10432198g0010	MA_10432920g0010	MA_10435880g0020	MA_10435830g0010	MA_10437162g0010	MA_10433797g0010	MA_10436369g0010	MA_180629g0010	MA_120329g0010	MA_122699g0020	MA_10429757g0020	MA_136975g0010	MA_10436986g0020
MA_10429684g0010	MA_10430352g0010	MA_10428588g0010	MA_10429714g0010	MA_10433152g0010	MA_10432229g0010	MA_10432941g0010	MA_10435880g0030	MA_10435846g0010	MA_10437164g0020	MA_10433802g0010	MA_10436384g0010	MA_1806g0010	MA_120336g0020	MA_123046g0010	MA_10429759g0010	MA_137028g0010	MA_10437028g0020
MA_10429707g0010	MA_10430358g0020	MA_10428593g0010	MA_10429726g0010	MA_10433154g0010	MA_10432230g0010	MA_10432945g0010	MA_10435892g0010	MA_10435873g0020	MA_10437208g0020	MA_10433809g0010	MA_10436415g0010	MA_181281g0010	MA_120662g0010	MA_12314g0010	MA_10429761g0010	MA_13714g0010	MA_10437030g0010
MA_10429725g0010	MA_10430378g0010	MA_10428612g0010	MA_10429774g0010	MA_10433158g0010	MA_10432239g0010	MA_10432947g0010	MA_10435898g0010	MA_10435880g0020	MA_10437216g0010	MA_10433835g0010	MA_10436442g0010	MA_18169g0010	MA_1209g0010	MA_123449g0010	MA_10429782g0010	MA_137309g0010	MA_10437085g0010
MA_10429729g0010	MA_10430396g0010	MA_10428617g0030	MA_10429784g0010	MA_10433174g0020	MA_10432240g0020	MA_10432954g0010	MA_10435921g0010	MA_10435880g0030	MA_10437249g0010	MA_10433838g0010	MA_10436461g0010	MA_181799g0010	MA_12147g0010	MA_123478g0010	MA_10429784g0010	MA_137330g0010	MA_10437089g0010
MA_10429738g0010	MA_10430439g0010	MA_10428636g0010	MA_10429802g0010	MA_10433175g0010	MA_10432277g0020	MA_10432963g0010	MA_10435934g0010	MA_10435885g0010	MA_104501g0010	MA_10433860g0010	MA_10436493g0010	MA_182125g0010	MA_121581g0010	MA_123491g0010	MA_10429786g0010	MA_137804g0010	MA_10437091g0010
MA_10429759g0010	MA_10430445g0010	MA_10428664g0020	MA_10429804g0010	MA_10433203g0020	MA_10432288g0010	MA_10432970g0010	MA_10435945g0010	MA_10435907g0010	MA_105019g0010	MA_10433885g0020	MA_10436500g0010	MA_18241g0010	MA_121606g0010	MA_12356g0020	MA_10429797g0010	MA_138082g0010	MA_10437096g0010
MA_10429761g0010	MA_10430464g0010	MA_10428669g0010	MA_10429808g0010	MA_10433206g0010	MA_10432312g0010	MA_10432977g0010	MA_10436001g0020	MA_10435921g0010	MA_10537g0010	MA_10433889g0010	MA_10436513g0010	MA_18253g0010	MA_12179g0010	MA_12363g0010	MA_10429807g0020	MA_138264g0010	MA_10437103g0010
MA_10429783g0010	MA_10430465g0010	MA_10428684g0020	MA_10429814g0020	MA_10433227g0010	MA_10432314g0010	MA_10433000g0020	MA_10436009g0010	MA_10435945g0010	MA_105489g0010	MA_10433904g0010	MA_10436515g0030	MA_18287g0010	MA_121835g0010	MA_12387g0010	MA_10429827g0010	MA_138360g0010	MA_10437121g0010
MA_10429784g0010	MA_10430469g0020	MA_10428694g0010	MA_10429819g0020	MA_10433244g0010	MA_10432319g0010	MA_10433001g0010	MA_10436031g0020	MA_10435953g0010	MA_105580g0010	MA_10433926g0010	MA_10436534g0010	MA_183160g0020	MA_121879g0010	MA_124168g0010	MA_10429831g0010	MA_138387g0010	MA_10437129g0010
MA_10429792g0020	MA_10430470g0010	MA_10428700g0010	MA_10429820g0010	MA_10433266g0010	MA_10432338g0010	MA_10433067g0010	MA_10436035g0010	MA_10436001g0020	MA_105802g0010	MA_10433942g0010	MA_10436541g0010	MA_18316g0010	MA_12201g0010	MA_124597g0010	MA_10429833g0010	MA_13849g0010	MA_10437156g0010
MA_10429805g0030	MA_10430472g0010	MA_10428715g0010	MA_10429850g0010	MA_10433266g0020	MA_10432339g0010	MA_10433112g0010	MA_10436060g0010	MA_10436009g0010	MA_10591g0010	MA_10433969g0010	MA_10436547g0010	MA_183273g0010	MA_122179g0010	MA_124887g0010	MA_10429835g0010	MA_13899g0010	MA_10437158g0020
MA_10429808g0010	MA_10430481g0010	MA_10428716g0010	MA_10429857g0010	MA_10433267g0010	MA_10432348g0010	MA_10433122g0010	MA_10436068g0010	MA_10436040g0020	MA_106464g0010	MA_10433982g0010	MA_10436569g0010	MA_183768g0010	MA_122244g0010	MA_125206g0010	MA_10429866g0020	MA_139193g0010	MA_10437180g0010
MA_10429827g0010	MA_10430490g0010	MA_10428724g0010	MA_10429864g0010	MA_10433284g0010	MA_10432366g0020	MA_10433141g0010	MA_10436083g0040	MA_10436068g0010	MA_10651g0010	MA_10434009g0010	MA_10436574g0010	MA_18376g0010	MA_122492g0010	MA_125605g0010	MA_10429866g0030	MA_139200g0010	MA_10437205g0010
MA_10429847g0010	MA_10430494g0010	MA_10428725g0010	MA_10429869g0010	MA_10433333g0010	MA_10432368g0030	MA_10433154g0010	MA_10436110g0020	MA_10436117g0020	MA_106573g0010	MA_10434066g0020	MA_10436601g0010	MA_184150g0010	MA_122497g0010	MA_125690g0020	MA_10429871g0010	MA_139270g0010	MA_10437246g0010
MA_10429869g0010	MA_10430510g0010	MA_10428736g0010	MA_10429875g0010	MA_10433334g0010	MA_10432421g0010	MA_10433169g0010	MA_10436111g0010	MA_10436162g0020	MA_1065g0010	MA_10434068g0010	MA_10436607g0010	MA_184188g0010	MA_123046g0010	MA_125930g0010	MA_10429928g0010	MA_139482g0010	MA_10437246g0020
MA_10429887g0020	MA_10430510g0020	MA_10428751g0010	MA_10429879g0020	MA_10433346g0010	MA_10432434g0020	MA_10433203g0020	MA_10436117g0010	MA_10436174g0030	MA_10663g0010	MA_10434075g0010	MA_10436618g0010	MA_184317g0010	MA_123220g0010	MA_126392g0010	MA_10429929g0010	MA_139514g0010	MA_10437272g0010
MA_10429891g0010	MA_10430512g0010	MA_10428753g0010	MA_10429884g0010	MA_10433392g0010	MA_10432464g0020	MA_10433236g0010	MA_10436117g0020	MA_10436193g0010	MA_10667g0010	MA_10434082g0010	MA_10436651g0020	MA_184655g0010	MA_123478g0010	MA_12652g0010	MA_10429932g0010	MA_139719g0010	MA_104806g0010
MA_10429891g0020	MA_10430519g0010	MA_10428760g0010	MA_10429884g0020	MA_10433409g0010	MA_10432481g0010	MA_10433249g0010	MA_10436130g0020	MA_10436230g0010	MA_10706g0010	MA_10434084g0010	MA_10436662g0010	MA_184872g0010	MA_123491g0010	MA_12653g0010	MA_10429958g0010	MA_140467g0010	MA_105093g0010
MA_10429904g0010	MA_10430524g0010	MA_10428761g0010	MA_10429888g0010	MA_10433413g0010	MA_10432494g0010	MA_10433251g0010	MA_10436151g0010	MA_10436234g0010	MA_107294g0010	MA_10434108g0010	MA_10436674g0010	MA_184966g0010	MA_123810g0010	MA_126622g0010	MA_10429959g0010	MA_140607g0010	MA_10516g0010
MA_10429921g0010	MA_10430524g0020	MA_10428766g0010	MA_10429891g0020	MA_10433415g0010	MA_10432505g0010	MA_10433266g0020	MA_10436173g0010	MA_10436235g0010	MA_107308g0010	MA_10434130g0010	MA_10436711g0010	MA_18571g0010	MA_124514g0010	MA_126887g0010	MA_10429977g0010	MA_140610g0010	MA_105236g0010
MA_10429923g0010	MA_10430527g0010	MA_10428771g0010	MA_10429893g0010	MA_10433445g0020	MA_10432509g0010	MA_10433284g0010	MA_10436193g0010	MA_10436253g0010	MA_107468g0010	MA_10434207g0010	MA_10436740g0010	MA_18584g0010	MA_124597g0010	MA_127251g0010	MA_10429986g0010	MA_140622g0010	MA_10554g0010
MA_10429923g0030	MA_10430537g0010	MA_10428776g0020	MA_10429895g0010	MA_10433448g0010	MA_10432514g0010	MA_10433289g0010	MA_10436213g0020	MA_10436281g0010	MA_107600g0010	MA_10434259g0010	MA_10436749g0010	MA_186354g0020	MA_124750g0010	MA_127386g0010	MA_10430007g0010	MA_140695g0010	MA_10597g0010
MA_10429928g0010	MA_10430553g0010	MA_10428779g0010	MA_10429896g0010	MA_10433454g0020	MA_10432528g0010	MA_10433299g0030	MA_10436234g0010	MA_10436284g0010	MA_107746g0010	MA_10434270g0010	MA_10436757g0010	MA_186422g0010	MA_12482g0010	MA_12783g0010	MA_10430022g0010	MA_140838g0010	MA_10604g0010
MA_10429929g0010	MA_10430582g0010	MA_10428824g0010	MA_10429909g0020	MA_10433463g0010	MA_10432535g0010	MA_10433336g0010	MA_10436304g0020	MA_10436304g0020	MA_107766g0010	MA_10434271g0010	MA_10436769g0010	MA_18674g0010	MA_124887g0010	MA_12791g0010	MA_10430025g0010	MA_1408g0010	MA_106917g0010
MA_10429933g0010	MA_10430586g0030	MA_10428839g0010	MA_10429920g0010	MA_10433501g0010	MA_10432547g0010	MA_10433345g0020	MA_10436313g0010	MA_10436305g0010	MA_107789g0010	MA_10434284g0010	MA_10436778g0010	MA_18755g0010	MA_124940g0010	MA_128164g0010	MA_10430025g0020	MA_141060g0010	MA_106977g0010
MA_10429943g0030	MA_10430596g0010	MA_10428840g0010	MA_10429949g0010	MA_10433513g0010	MA_10432548g0010	MA_10433346g0010	MA_10436316g0010	MA_10436313g0010	MA_10845g0010	MA_10434287g0020	MA_10436799g0030	MA_18853g0010	MA_125470g0010	MA_128420g0010	MA_10430027g0010	MA_141800g0010	MA_10706g0010
MA_10429959g0010	MA_10430599g0010	MA_10428869g0010	MA_10429951g0010	MA_10433527g0010	MA_10432549g0010	MA_10433350g0010	MA_10436322g0010	MA_10436384g0010	MA_108590g0010	MA_10434290g0010	MA_10436831g0010	MA_1897g0010	MA_125601g0010	MA_128453g0010	MA_10430039g0010	MA_14214g0010	MA_10713g0010
MA_10429975g0010	MA_10430609g0010	MA_10428871g0010	MA_10429954g0020	MA_10433588g0020	MA_10432562g0010	MA_10433352g0010	MA_10436395g0010	MA_10436387g0010	MA_108598g0010	MA_10434292g0010	MA_10436857g0010	MA_19015g0010	MA_125605g0010	MA_128999g0010	MA_10430048g0030	MA_14229g0020	MA_10721g0020
MA_10429995g0010	MA_10430611g0010	MA_10428879g0010	MA_10429980g0010	MA_10433592g0010	MA_10432580g0010	MA_10433397g0010	MA_10436406g0010	MA_10436392g0010	MA_10879g0010	MA_10434309g0010	MA_10436895g0010	MA_190687g0010	MA_125690g0020	MA_129206g0010	MA_10430058g0010	MA_14319g0010	MA_10743g0010
MA_10430013g0010	MA_10430619g0010	MA_10428890g0020	MA_10429995g0010	MA_10433636g0010	MA_10432609g0010	MA_10433445g0020	MA_10436415g0010	MA_10436395g0010	MA_108928g0010	MA_10434311g0020	MA_10436897g0010	MA_19090g0010	MA_126037g0020	MA_12926g0010	MA_10430080g0010	MA_14388g0010	MA_107538g0010
MA_10430016g0010	MA_10430625g0010	MA_10428894g0010	MA_10429996g0010	MA_10433665g0010	MA_10432628g0010	MA_10433448g0010	MA_10436442g0010	MA_10436404g0010	MA_109402g0010	MA_10434313g0010	MA_10436912g0010	MA_19102g0010	MA_126451g0010	MA_129324g0010	MA_10430086g0010	MA_14427g0010	MA_107543g0010
MA_10430057g0010	MA_10430630g0010	MA_10428910g0010	MA_10430006g0010	MA_10433674g0010	MA_10432636g0020	MA_10433450g0010	MA_10436478g0010	MA_10436406g0010	MA_109548g0010	MA_10434325g0010	MA_10436996g0010	MA_191372g0010	MA_12651g0010	MA_12936g0020	MA_10430096g0010	MA_14445g0010	MA_107765g0010
MA_10430064g0010	MA_10430653g0010	MA_10428924g0010	MA_10430013g0020	MA_10433683g0010	MA_10432639g0010	MA_10433453g0010	MA_10436493g0010	MA_10436410g0010	MA_10959g0010	MA_10434351g0010	MA_10437018g0010	MA_19229g0020	MA_12652g0010	MA_129435g0010	MA_10430097g0010	MA_1464g0010	MA_107869g0010
MA_10430080g0010	MA_10430658g0010	MA_10428928g0010	MA_10430030g0010	MA_10433699g0010	MA_10432666g0010	MA_10433454g0020	MA_10436510g0010	MA_10436415g0010	MA_11045g0010	MA_10434355g0010	MA_10437022g0010	MA_193867g0010	MA_12653g0010	MA_129769g0010	MA_10430106g0010	MA_14798g0010	MA_108007g0020
MA_10430083g0010	MA_10430671g0010	MA_10428930g0010	MA_10430034g0020	MA_10433720g0010	MA_10432667g0020	MA_10433463g0010	MA_10436520g0010	MA_10436444g0010	MA_110587g0010	MA_10434382g0020	MA_10437037g0010	MA_193898g0010	MA_126622g0010	MA_129829g0010	MA_10430124g0010	MA_14808g0010	MA_108366g0010
MA_10430085g0010	MA_10430676g0010	MA_10428943g0010	MA_10430056g0020	MA_10433740g0010	MA_10432675g0010	MA_10433512g0010	MA_10436546g0010	MA_10436454g0010	MA_111138g0010	MA_10434398g0010	MA_10437060g0020	MA_19416g0010	MA_126887g0010	MA_130537g0010	MA_10430132g0010	MA_14851g0010	MA_108407g0010
MA_10430087g0010	MA_10430679g0010	MA_10428946g0010	MA_10430061g0010	MA_10433749g0010	MA_10432694g0010	MA_10433527g0010	MA_10436574g0010	MA_10436475g0010	MA_11214g0010	MA_10434414g0010	MA_10437091g0010	MA_19464g0010	MA_127386g0010	MA_130673g0010	MA_10430137g0010	MA_14910g0010	MA_108626g0020
MA_10430121g0020	MA_10430689g0020	MA_10428952g0020	MA_10430064g0020	MA_10433797g0010	MA_10432719g0010	MA_10433531g0010	MA_10436581g0010	MA_10436493g0010	MA_112301g0010	MA_10434436g0010	MA_10437121g0010	MA_19520g0020	MA_127542g0020	MA_130810g0010	MA_10430141g0020	MA_149438g0010	MA_108727g0010
MA_10430133g0020	MA_10430700g0010	MA_10428968g0010	MA_10430080g0010	MA_10433804g0010	MA_10432728g0020	MA_10433537g0020	MA_10436585g0010	MA_10436500g0010	MA_11258g0010	MA_10434488g0010	MA_10437148g0010	MA_1954g0010	MA_12782g0020	MA_13101g0020	MA_10430155g0010	MA_14987g0010	MA_108850g0010
MA_10430158g0020	MA_10430708g0010	MA_10428969g0010	MA_10430095g0010	MA_10433808g0010	MA_10432741g0010	MA_10433556g0010	MA_10436593g0010	MA_10436522g0010	MA_112590g0010	MA_10434519g0010	MA_10437203g0010	MA_19604g0010	MA_12783g0010	MA_131708g0010	MA_10430162g0010	MA_15119g0010	MA_108868g0010
MA_10430173g0010	MA_10430715g0010	MA_10428976g0010	MA_10430117g0010	MA_10433821g0010	MA_10432751g0020	MA_10433636g0010	MA_10436595g0020	MA_10436523g0010	MA_112899g0010	MA_10434526g0010	MA_10437229g0010	MA_19672g0010	MA_12791g0010	MA_132247g0010	MA_10430166g0010	MA_15203g0010	MA_108975g0010
MA_10430199g0010	MA_10430732g0010	MA_10428984g0010	MA_10430121g0020	MA_10433897g0010	MA_10432840g0010	MA_10433683g0010	MA_10436598g0010	MA_10436534g0010	MA_113291g0010	MA_10434535g0010	MA_10437245g0020	MA_196874g0010	MA_12806g0020	MA_132289g0010	MA_10430174g0010	MA_153292g0010	MA_109402g0010
MA_10430200g0010	MA_10430757g0010	MA_10428989g0010	MA_10430145g0030	MA_10433920g0010	MA_10432843g0010	MA_10433687g0040	MA_10436600g0010	MA_10436546g0010	MA_113300g0020	MA_10434544g0010	MA_10437257g0040	MA_19719g0010	MA_128164g0010	MA_132354g0010	MA_10430187g0010	MA_15386g0010	MA_109421g0010
MA_10430219g0010	MA_10430790g0030	MA_10428990g0020	MA_10430147g0010	MA_10433927g0010	MA_10432852g0020	MA_10433700g0010	MA_10436601g0010	MA_10436569g0010	MA_11339g0010	MA_10434573g0010	MA_10437272g0010	MA_19731g0010	MA_128679g0010	MA_132558g0010	MA_10430200g0010	MA_15462g0010	MA_109428g0010
MA_10430224g0010	MA_10430794g0020	MA_10428997g0010	MA_10430160g0010	MA_10433980g0010	MA_10432930g0010	MA_10433706g0010	MA_10436623g0010	MA_10436581g0010	MA_113519g0010	MA_10434577g0010	MA_104819g0010	MA_19852g0010	MA_129206g0010	MA_132683g0020	MA_10430213g0010	MA_154719g0010	MA_109451g0010
MA_10430225g0010	MA_10430797g0010	MA_10429018g0010	MA_10430161g0010	MA_10433982g0020	MA_10432941g0010	MA_10433720g0010	MA_10436646g0010	MA_10436585g0010	MA_11354g0010	MA_10434578g0010	MA_105019g0010	MA_19866g0010	MA_12926g0010	MA_1329250g0010	MA_10430223g0010	MA_15537g0010	MA_109553g0010
MA_10430228g0010	MA_10430810g0010	MA_10429028g0020	MA_10430180g0010	MA_10433989g0020	MA_10432945g0010	MA_10433760g0010	MA_10436651g0020	MA_10436593g0010	MA_113557g0010	MA_10434585g0020	MA_105240g0010	MA_19925g0010	MA_129324g0010	MA_13307g0020	MA_10430230g0030	MA_15543g0010	MA_109558g0010
MA_10430238g0010	MA_10430821g0010	MA_10429037g0010	MA_10430190g0010	MA_10434011g0010	MA_10432947g0010	MA_10433785g0010	MA_10436757g0010	MA_10436595g0010	MA_11357g0010	MA_10434609g0010	MA_105343g0010	MA_199901g0010	MA_12936g0020	MA_13331g0010	MA_10430233g0010	MA_15819g0010	MA_109564g0010
MA_10430251g0010	MA_10430828g0010	MA_10429037g0020	MA_10430197g0010	MA_10434019g0010	MA_10432963g0010	MA_10433797g0010	MA_10436789g0010	MA_10436595g0020	MA_113816g0010	MA_10434613g0010	MA_10537g0010	MA_1999g0010	MA_12969g0010	MA_133359g0030	MA_10430252g0010	MA_158801g0010	MA_110169g0010
MA_10430256g0010	MA_10430829g0010	MA_10429043g0010	MA_10430198g0010	MA_10434023g0010	MA_10432970g0010	MA_10433802g0010	MA_10436796g0010	MA_10436600g0010	MA_113903g0010	MA_10434618g0010	MA_10554g0010	MA_20072g0010	MA_129791g0010	MA_13356g0010	MA_10430265g0010	MA_15888g0010	MA_11029g0010
MA_10430267g0010	MA_10430830g0020	MA_10429048g0010	MA_10430202g0010	MA_10434042g0010	MA_10432986g0010	MA_10433836g0010	MA_10436799g0030	MA_10436601g0010	MA_1139g0010	MA_10434627g0010	MA_10591g0010	MA_20095g0010	MA_130537g0010	MA_13397g0020	MA_10430279g0010	MA_15894g0010	MA_11041g0010
MA_10430280g0020	MA_10430832g0010	MA_10429053g0040	MA_10430327g0010	MA_10434067g0010	MA_10433000g0020	MA_10433858g0010	MA_10436826g0020	MA_10436646g0010	MA_11420g0010	MA_10434656g0020	MA_106114g0010	MA_201030g0010	MA_130673g0010	MA_133g0010	MA_10430290g0010	MA_159119g0010	MA_110789g0010
MA_10430293g0020	MA_10430837g0010	MA_10429055g0010	MA_10430349g0010	MA_10434079g0010	MA_10433001g0010	MA_10433889g0010	MA_10436876g0010	MA_10436663g0010	MA_114524g0010	MA_10434659g0010	MA_106341g0010	MA_201315g0010	MA_130745g0020	MA_13416g0010	MA_10430304g0010	MA_16047g0010	MA_111068g0010
MA_10430301g0010	MA_10430843g0020	MA_10429058g0010	MA_10430352g0010	MA_10434090g0010	MA_10433087g0010	MA_10433890g0010	MA_10436883g0010	MA_10436674g0010	MA_115256g0010	MA_10434669g0010	MA_10666g0010	MA_20229g0010	MA_130810g0010	MA_134470g0010	MA_10430309g0010	MA_16148g0010	MA_111138g0010
MA_10430318g0010	MA_10430844g0010	MA_10429059g0010	MA_10430358g0020	MA_10434132g0010	MA_10433112g0010	MA_10433897g0010	MA_10436888g0010	MA_10436711g0010	MA_115530g0010	MA_10434670g0010	MA_10667g0010	MA_20251g0020	MA_130980g0010	MA_134472g0010	MA_10430314g0010	MA_16271g0010	MA_111188g0010
MA_10430348g0010	MA_10430851g0010	MA_10429072g0010	MA_10430359g0040	MA_10434133g0010	MA_10433122g0010	MA_10433989g0020	MA_10436902g0010	MA_10436757g0010	MA_115550g0010	MA_10434672g0010	MA_10706g0010	MA_203641g0010	MA_131209g0010	MA_135224g0010	MA_10430318g0010	MA_163198g0030	MA_111413g0010
MA_10430352g0010	MA_10430856g0010	MA_10429074g0010	MA_10430372g0010	MA_10434151g0010	MA_10433152g0010	MA_10434012g0010	MA_10436906g0010	MA_10436769g0010	MA_115583g0010	MA_10434685g0010	MA_107084g0010	MA_20378g0010	MA_13166g0010	MA_13609g0010	MA_10430340g0010	MA_163462g0010	MA_11146g0010
MA_10430359g0030	MA_10430890g0010	MA_10429083g0010	MA_10430378g0010	MA_10434157g0010	MA_10433154g0010	MA_10434014g0010	MA_10436942g0010	MA_10436778g0010	MA_116457g0010	MA_10434715g0010	MA_107134g0010	MA_203823g0010	MA_131708g0010	MA_136233g0010	MA_10430400g0010	MA_16454g0010	MA_111545g0020
MA_10430373g0010	MA_10430892g0020	MA_10429094g0010	MA_10430397g0010	MA_10434203g0010	MA_10433174g0020	MA_10434023g0010	MA_10436965g0010	MA_10436789g0010	MA_11669g0010	MA_10434717g0010	MA_107468g0010	MA_204624g0010	MA_132005g0010	MA_136684g0010	MA_10430405g0010	MA_164736g0010	MA_11161g0010
MA_10430396g0010	MA_10430917g0010	MA_10429111g0010	MA_10430439g0010	MA_10434210g0010	MA_10433203g0020	MA_10434079g0010	MA_10436976g0010	MA_10436800g0010	MA_11699g0020	MA_10434724g0010	MA_107538g0010	MA_20704g0010	MA_132247g0010	MA_136773g0010	MA_10430412g0010	MA_164881g0010	MA_11175g0010
MA_10430423g0010	MA_10430920g0010	MA_10429113g0010	MA_10430448g0010	MA_10434212g0010	MA_10433227g0010	MA_10434109g0010	MA_10436996g0010	MA_10436816g0010	MA_117119g0010	MA_10434734g0010	MA_10754g0010	MA_20825g0010	MA_132253g0010	MA_137028g0010	MA_10430415g0010	MA_165342g0010	MA_11189g0010
MA_10430437g0020	MA_10430923g0010	MA_10429115g0010	MA_10430451g0010	MA_10434218g0010	MA_10433239g0010	MA_10434151g0010	MA_10437003g0010	MA_10436826g0020	MA_117445g0010	MA_10434758g0010	MA_108306g0010	MA_20909g0010	MA_132289g0010	MA_137340g0010	MA_10430435g0020	MA_166295g0010	MA_111971g0020
MA_10430439g0010	MA_10430925g0010	MA_10429116g0010	MA_10430459g0010	MA_10434227g0010	MA_10433266g0010	MA_10434157g0010	MA_10437004g0010	MA_10436862g0010	MA_117567g0010	MA_10434795g0020	MA_108366g0010	MA_20925g0010	MA_132683g0020	MA_137656g0010	MA_10430437g0020	MA_16637g0010	MA_11215g0010
MA_10430460g0010	MA_10430931g0010	MA_10429123g0020	MA_10430465g0010	MA_10434238g0010	MA_10433266g0020	MA_10434202g0010	MA_10437030g0010	MA_10436876g0010	MA_117698g0010	MA_10434842g0010	MA_10845g0010	MA_210084g0010	MA_132771g0010	MA_137709g0010	MA_10430443g0010	MA_16831g0010	MA_112169g0010
MA_10430470g0010	MA_10430943g0010	MA_10429130g0010	MA_10430469g0010	MA_10434245g0010	MA_10433284g0010	MA_10434204g0010	MA_10437034g0010	MA_10436883g0010	MA_11783g0010	MA_10434885g0010	MA_108477g0010	MA_210976g0010	MA_132962g0010	MA_137800g0010	MA_10430444g0010	MA_169742g0010	MA_112179g0010
MA_10430477g0010	MA_10430945g0010	MA_10429141g0010	MA_10430481g0010	MA_10434259g0010	MA_10433289g0010	MA_10434210g0010	MA_10437037g0010	MA_10436888g0010	MA_118203g0010	MA_10434909g0010	MA_108555g0010	MA_211369g0010	MA_13307g0020	MA_137804g0010	MA_10430448g0010	MA_169758g0010	MA_112182g0010
MA_10430492g0020	MA_10430956g0010	MA_10429172g0010	MA_10430482g0010	MA_10434266g0010	MA_10433299g0030	MA_10434218g0010	MA_10437052g0020	MA_10436897g0010	MA_11830g0010	MA_10434929g0010	MA_108598g0010	MA_211932g0010	MA_13331g0010	MA_138049g0020	MA_10430476g0010	MA_170031g0010	MA_11233g0030
MA_10430507g0020	MA_10430982g0010	MA_10429182g0010	MA_10430485g0010	MA_10434286g0010	MA_10433346g0010	MA_10434227g0010	MA_10437064g0010	MA_10436906g0010	MA_118671g0010	MA_10434967g0010	MA_109033g0010	MA_212367g0010	MA_133359g0030	MA_138190g0010	MA_10430496g0010	MA_170097g0010	MA_112342g0010
MA_10430510g0020	MA_10430990g0010	MA_10429182g0020	MA_10430494g0010	MA_10434292g0010	MA_10433350g0010	MA_10434238g0010	MA_10437068g0010	MA_10436912g0010	MA_118674g0010	MA_10434970g0010	MA_109238g0010	MA_2157g0010	MA_133421g0010	MA_138254g0010	MA_10430514g0010	MA_17017g0010	MA_112570g0010
MA_10430512g0010	MA_10431006g0010	MA_10429195g0010	MA_10430510g0010	MA_10434309g0010	MA_10433352g0010	MA_10434242g0010	MA_10437085g0010	MA_10436965g0010	MA_118702g0010	MA_10434977g0010	MA_109660g0020	MA_216190g0010	MA_13386g0010	MA_13847g0010	MA_10430522g0010	MA_170288g0010	MA_11267g0020
MA_10430514g0010	MA_10431039g0010	MA_10429199g0020	MA_10430512g0010	MA_10434382g0020	MA_10433392g0010	MA_10434274g0030	MA_10437086g0010	MA_10436968g0010	MA_118833g0010	MA_10434986g0010	MA_110053g0010	MA_21677g0010	MA_133g0010	MA_138753g0010	MA_10430543g0010	MA_170431g0010	MA_112923g0010
MA_10430524g0020	MA_10431083g0010	MA_10429211g0010	MA_10430514g0010	MA_10434417g0010	MA_10433397g0010	MA_10434287g0020	MA_10437095g0010	MA_10436975g0010	MA_11933g0010	MA_10434996g0020	MA_110587g0010	MA_217733g0010	MA_134006g0010	MA_138932g0010	MA_10430565g0020	MA_17088g0010	MA_112953g0010
MA_10430530g0010	MA_10431085g0010	MA_10429223g0010	MA_10430517g0010	MA_10434420g0010	MA_10433413g0010	MA_10434292g0010	MA_10437101g0010	MA_10436976g0010	MA_119405g0010	MA_10434999g0010	MA_110942g0010	MA_21957g0010	MA_13416g0010	MA_13921g0010	MA_10430576g0010	MA_17091g0010	MA_113048g0010
MA_10430553g0010	MA_10431089g0010	MA_10429234g0010	MA_10430518g0010	MA_10434424g0010	MA_10433444g0010	MA_10434295g0010	MA_10437109g0030	MA_10436977g0030	MA_11962g0020	MA_10435027g0010	MA_111138g0010	MA_2207g0020	MA_134470g0010	MA_139514g0010	MA_10430577g0010	MA_17138g0010	MA_113075g0010
MA_10430557g0010	MA_10431093g0030	MA_10429236g0010	MA_10430523g0010	MA_10434425g0010	MA_10433445g0020	MA_10434309g0010	MA_10437110g0020	MA_10436996g0010	MA_119695g0010	MA_10435030g0010	MA_111347g0010	MA_22150g0010	MA_134742g0010	MA_140297g0010	MA_10430607g0010	MA_171402g0010	MA_113146g0010
MA_10430569g0010	MA_10431106g0010	MA_10429258g0010	MA_10430524g0010	MA_10434429g0010	MA_10433448g0010	MA_10434336g0020	MA_10437142g0010	MA_10437003g0010	MA_119766g0010	MA_10435039g0010	MA_11146g0010	MA_222729g0010	MA_135096g0010	MA_14038g0010	MA_10430620g0010	MA_17180g0010	MA_11357g0010
MA_10430589g0010	MA_10431106g0030	MA_10429260g0010	MA_10430524g0020	MA_10434436g0010	MA_10433450g0010	MA_10434350g0010	MA_10437148g0010	MA_10437018g0010	MA_119966g0010	MA_10435046g0020	MA_1115518g0010	MA_22562g0010	MA_135224g0010	MA_140464g0010	MA_10430621g0010	MA_171998g0010	MA_113702g0010
MA_10430599g0010	MA_10431108g0010	MA_10429270g0010	MA_10430527g0010	MA_10434439g0010	MA_10433454g0010	MA_10434354g0010	MA_10437149g0010	MA_10437022g0010	MA_12061g0010	MA_10435083g0010	MA_111581g0010	MA_22632g0010	MA_135528g0010	MA_140610g0010	MA_10430625g0010	MA_172149g0010	MA_113786g0020
MA_10430607g0010	MA_10431116g0010	MA_10429282g0010	MA_10430537g0010	MA_10434445g0010	MA_10433454g0020	MA_10434355g0010	MA_10437158g0020	MA_10437041g0010	MA_120628g0010	MA_10435086g0010	MA_111881g0010	MA_22713g0010	MA_135861g0010	MA_1406g0010	MA_10430626g0010	MA_172189g0020	MA_113816g0010
MA_10430609g0010	MA_10431120g0010	MA_10429295g0010	MA_10430572g0010	MA_10434479g0010	MA_10433463g0010	MA_10434361g0010	MA_10437159g0040	MA_10437050g0010	MA_12077g0010	MA_10435089g0010	MA_11189g0010	MA_23052g0010	MA_136233g0010	MA_14082g0010	MA_10430635g0010	MA_172474g0010	MA_113855g0010
MA_10430613g0010	MA_10431123g0010	MA_10429298g0010	MA_10430596g0010	MA_10434488g0010	MA_10433501g0010	MA_10434370g0010	MA_10437170g0010	MA_10437064g0010	MA_120798g0010	MA_10435178g0020	MA_11205g0010	MA_23116g0010	MA_136364g0010	MA_140852g0010	MA_10430638g0010	MA_174257g0010	MA_11407g0010
MA_10430619g0010	MA_10431132g0020	MA_10429321g0010	MA_10430609g0010	MA_10434523g0010	MA_10433510g0010	MA_10434370g0020	MA_10437185g0010	MA_10437068g0010	MA_121070g0010	MA_10435189g0010	MA_11215g0010	MA_2323484g0010	MA_137656g0010	MA_140869g0010	MA_10430651g0010	MA_174635g0010	MA_114371g0010
MA_10430625g0010	MA_10431144g0010	MA_10429336g0010	MA_10430616g0010	MA_10434526g0010	MA_10433512g0010	MA_10434370g0040	MA_105116g0010	MA_10437069g0010	MA_1213520g0010	MA_10435190g0010	MA_112179g0010	MA_232828g0010	MA_137736g0010	MA_140884g0010	MA_10430662g0010	MA_175360g0010	MA_114511g0010
MA_10430633g0010	MA_10431153g0010	MA_10429348g0010	MA_10430632g0010	MA_10434544g0010	MA_10433513g0010	MA_10434414g0010	MA_10537g0010	MA_10437082g0010	MA_12141g0010	MA_10435203g0010	MA_11224g0010	MA_233997g0010	MA_138049g0010	MA_141028g0010	MA_10430678g0010	MA_175640g0010	MA_114573g0010
MA_10430646g0010	MA_10431154g0020	MA_10429354g0010	MA_10430649g0010	MA_10434551g0010	MA_10433527g0010	MA_10434425g0010	MA_105489g0010	MA_10437085g0010	MA_12144g0010	MA_10435204g0010	MA_112301g0010	MA_236980g0010	MA_138049g0020	MA_141060g0010	MA_10430756g0010	MA_175884g0010	MA_114657g0010
MA_10430651g0010	MA_10431176g0010	MA_10429375g0010	MA_10430651g0010	MA_10434574g0010	MA_10433531g0010	MA_10434432g0020	MA_105580g0010	MA_10437086g0010	MA_12147g0010	MA_10435221g0010	MA_112342g0010	MA_237930g0010	MA_138082g0010	MA_141075g0010	MA_10430757g0010	MA_176124g0010	MA_115261g0010
MA_10430671g0010	MA_10431187g0010	MA_10429393g0010	MA_10430653g0010	MA_10434577g0010	MA_10433541g0010	MA_10434436g0010	MA_105802g0010	MA_10437095g0010	MA_12198g0010	MA_10435257g0010	MA_11258g0010	MA_239561g0010	MA_13840g0010	MA_141147g0010	MA_10430761g0010	MA_176544g0010	MA_11554g0010
MA_10430675g0010	MA_10431201g0020	MA_10429394g0010	MA_10430658g0010	MA_10434583g0010	MA_10433546g0010	MA_10434491g0010	MA_106343g0010	MA_10437101g0010	MA_122492g0010	MA_10435272g0010	MA_112590g0010	MA_24035g0010	MA_138932g0010	MA_141465g0020	MA_10430790g0010	MA_17694g0010	MA_115583g0010
MA_10430678g0010	MA_10431210g0020	MA_10429422g0010	MA_10430679g0010	MA_10434590g0010	MA_10433556g0010	MA_10434535g0010	MA_10651g0010	MA_10437109g0030	MA_122748g0010	MA_10435277g0010	MA_112899g0010	MA_24219g0010	MA_13899g0010	MA_141642g0010	MA_10430790g0030	MA_17699g0010	MA_11564g0010
MA_10430689g0020	MA_10431224g0010	MA_10429431g0020	MA_10430683g0010	MA_10434624g0010	MA_10433557g0010	MA_10434544g0010	MA_106573g0010	MA_10437121g0010	MA_122910g0010	MA_10435293g0010	MA_113024g0010	MA_24477g0010	MA_139200g0010	MA_141920g0010	MA_10430792g0010	MA_17708g0010	MA_115810g0010
MA_10430695g0010	MA_10431246g0010	MA_10429464g0010	MA_10430687g0010	MA_10434624g0020	MA_10433566g0010	MA_10434549g0010	MA_10663g0010	MA_10437125g0010	MA_123163g0010	MA_10435314g0010	MA_113048g0010	MA_245048g0010	MA_139514g0010	MA_141946g0010	MA_10430795g0010	MA_177325g0010	MA_116780g0010
MA_10430703g0010	MA_10431250g0010	MA_10429469g0010	MA_10430689g0020	MA_10434633g0010	MA_10433593g0010	MA_10434573g0010	MA_10721g0020	MA_10437129g0010	MA_123198g0010	MA_10435320g0020	MA_11306g0010	MA_245237g0010	MA_139640g0010	MA_14277g0010	MA_10430802g0010	MA_1773g0020	MA_11753g0010
MA_10430730g0020	MA_10431280g0010	MA_10429470g0010	MA_10430708g0010	MA_10434636g0010	MA_10433636g0010	MA_10434574g0010	MA_107294g0010	MA_10437148g0010	MA_123220g0010	MA_10435333g0010	MA_113300g0020	MA_24593g0010	MA_139833g0010	MA_14292g0010	MA_10430810g0010	MA_17792g0010	MA_117650g0010
MA_10430750g0010	MA_10431284g0010	MA_10429481g0030	MA_10430732g0010	MA_10434637g0010	MA_10433674g0010	MA_10434577g0010	MA_107308g0010	MA_10437149g0010	MA_123478g0010	MA_10435352g0010	MA_11357g0010	MA_247623g0010	MA_139907g0010	MA_14317g0010	MA_10430811g0010	MA_178134g0010	MA_11777g0010
MA_10430753g0010	MA_10431285g0010	MA_10429483g0010	MA_10430755g0010	MA_10434669g0010	MA_10433683g0010	MA_10434613g0010	MA_107468g0010	MA_10437155g0010	MA_123810g0010	MA_10435389g0010	MA_11395g0010	MA_248791g0010	MA_140297g0010	MA_14445g0010	MA_10430831g0010	MA_17819g0010	MA_117808g0010
MA_10430792g0010	MA_10431320g0010	MA_10429500g0010	MA_10430771g0010	MA_10434685g0010	MA_10433699g0010	MA_10434617g0010	MA_107541g0010	MA_10437158g0020	MA_12387g0010	MA_10435419g0010	MA_114225g0010	MA_25554g0010	MA_140610g0010	MA_14534g0010	MA_10430834g0020	MA_17906g0010	MA_11783g0010
MA_10430807g0010	MA_10431321g0010	MA_10429502g0010	MA_10430772g0010	MA_10434693g0010	MA_10433706g0010	MA_10434633g0010	MA_107600g0010	MA_10437170g0010	MA_123993g0020	MA_10435433g0010	MA_114524g0010	MA_2555g0010	MA_140622g0010	MA_1460g0010	MA_10430837g0010	MA_17910g0010	MA_117880g0010
MA_10430810g0010	MA_10431330g0010	MA_10429506g0010	MA_10430779g0010	MA_10434711g0020	MA_10433720g0010	MA_10434636g0010	MA_107746g0010	MA_10437216g0010	MA_124529g0010	MA_10435441g0010	MA_115494g0010	MA_25654g0010	MA_14069g0010	MA_1472889g0010	MA_10430853g0010	MA_17919g0010	MA_118135g0010
MA_10430815g0020	MA_10431347g0010	MA_10429508g0010	MA_10430790g0030	MA_10434735g0010	MA_10433721g0010	MA_10434669g0010	MA_108175g0010	MA_10437229g0010	MA_12471g0010	MA_10435446g0010	MA_11554g0010	MA_25832g0010	MA_14082g0010	MA_14808g0010	MA_10430866g0010	MA_1796g0010	MA_118342g0010
MA_10430817g0020	MA_10431350g0010	MA_10429520g0010	MA_10430794g0020	MA_10434758g0010	MA_10433737g0010	MA_10434685g0010	MA_10845g0010	MA_10437259g0030	MA_124768g0010	MA_10435450g0010	MA_115613g0010	MA_258629g0010	MA_140984g0010	MA_14830g0010	MA_10430869g0010	MA_17978g0010	MA_118441g0010
MA_10430821g0010	MA_10431352g0010	MA_10429522g0010	MA_10430821g0010	MA_10434773g0030	MA_10433779g0010	MA_10434693g0010	MA_10879g0010	MA_10437279g0010	MA_12483g0010	MA_10435451g0010	MA_116042g0010	MA_25943g0010	MA_141060g0010	MA_14910g0010	MA_10430878g0010	MA_179853g0020	MA_11847g0010
MA_10430827g0010	MA_10431388g0020	MA_10429530g0010	MA_10430830g0020	MA_10434795g0020	MA_10433780g0010	MA_10434696g0020	MA_108884g0010	MA_10483g0010	MA_124901g0010	MA_10435451g0030	MA_1160713g0010	MA_261860g0010	MA_141147g0010	MA_14925g0010	MA_10430884g0010	MA_179934g0030	MA_118564g0010
MA_10430836g0010	MA_10431449g0010	MA_10429532g0010	MA_10430832g0010	MA_10434810g0020	MA_10433797g0010	MA_10434717g0010	MA_108928g0010	MA_105179g0010	MA_125113g0010	MA_10435455g0010	MA_116457g0010	MA_2640g0010	MA_141590g0010	MA_14935g0010	MA_10430900g0010	MA_18002g0010	MA_118798g0010
MA_10430844g0010	MA_10431452g0010	MA_10429544g0010	MA_10430844g0010	MA_10434842g0010	MA_10433802g0010	MA_10434721g0010	MA_109119g0010	MA_10537g0010	MA_125182g0010	MA_10435485g0010	MA_116958g0010	MA_26585g0010	MA_141800g0010	MA_15205g0010	MA_10430912g0010	MA_180335g0010	MA_118973g0010
MA_10430859g0010	MA_10431457g0010	MA_10429544g0030	MA_10430851g0010	MA_10434866g0010	MA_10433808g0010	MA_10434721g0020	MA_109238g0010	MA_105489g0010	MA_125608g0010	MA_10435498g0010	MA_11699g0020	MA_26805g0010	MA_141826g0010	MA_152705g0020	MA_10430928g0010	MA_18049g0010	MA_119164g0010
MA_10430861g0010	MA_10431459g0010	MA_10429552g0010	MA_10430856g0010	MA_10434897g0010	MA_10433836g0010	MA_10434734g0010	MA_109402g0010	MA_105580g0010	MA_125673g0010	MA_10435501g0020	MA_117445g0010	MA_269415g0010	MA_14229g0020	MA_15311g0010	MA_10430939g0010	MA_180629g0010	MA_11933g0010
MA_10430893g0010	MA_10431469g0010	MA_10429560g0010	MA_10430858g0010	MA_10434920g0010	MA_10433855g0010	MA_10434735g0010	MA_109548g0010	MA_10591g0010	MA_125690g0020	MA_10435501g0030	MA_117463g0010	MA_27519g0010	MA_14277g0010	MA_1537g0010	MA_10430949g0010	MA_1806g0010	MA_11973g0010
MA_10430904g0010	MA_10431488g0010	MA_10429563g0010	MA_10430863g0010	MA_10434922g0010	MA_10433897g0010	MA_10434754g0010	MA_109558g0010	MA_105921g0010	MA_125829g0010	MA_10435507g0010	MA_117784g0010	MA_276043g0010	MA_14308g0010	MA_15380g0030	MA_10430950g0010	MA_18127g0010	MA_119865g0010
MA_10430916g0010	MA_10431489g0010	MA_10429567g0010	MA_10430866g0010	MA_10434940g0010	MA_10433920g0010	MA_10434758g0010	MA_10959g0010	MA_106464g0010	MA_126045g0010	MA_10435534g0010	MA_117791g0010	MA_277563g0010	MA_14445g0010	MA_15423g0020	MA_10430972g0010	MA_18156g0010	MA_11993g0010
MA_10430925g0010	MA_10431502g0010	MA_10429573g0020	MA_10430882g0010	MA_10434957g0010	MA_10433927g0010	MA_10434773g0020	MA_110029g0010	MA_10651g0010	MA_126371g0010	MA_10435535g0010	MA_117901g0010	MA_27769g0010	MA_14534g0010	MA_15462g0010	MA_10430973g0010	MA_18165g0010	MA_119966g0010
MA_10430930g0020	MA_10431520g0010	MA_10429581g0010	MA_10430892g0020	MA_10434965g0010	MA_10433965g0010	MA_10434782g0020	MA_110148g0010	MA_106573g0010	MA_12651g0010	MA_10435551g0010	MA_118371g0010	MA_282911g0010	MA_1460g0010	MA_15543g0010	MA_10430978g0010	MA_182125g0010	MA_12000g0010
MA_10430931g0010	MA_10431555g0010	MA_10429585g0010	MA_10430912g0010	MA_10434967g0010	MA_10433980g0010	MA_10434783g0010	MA_110271g0010	MA_10663g0010	MA_126936g0010	MA_10435554g0020	MA_118671g0010	MA_2847g0010	MA_14808g0010	MA_155686g0010	MA_10430979g0010	MA_18241g0010	MA_12077g0010
MA_10430934g0010	MA_10431583g0020	MA_10429587g0010	MA_10430914g0010	MA_10435005g0010	MA_10433982g0020	MA_10434795g0020	MA_11045g0010	MA_10721g0020	MA_127019g0010	MA_10435556g0010	MA_118674g0010	MA_285305g0010	MA_150g0010	MA_15586g0010	MA_10430980g0010	MA_183160g0020	MA_12081g0010
MA_10430950g0010	MA_10431584g0010	MA_10429589g0010	MA_10430916g0010	MA_10435007g0010	MA_10433989g0020	MA_10434840g0010	MA_110587g0010	MA_107308g0010	MA_12714g0010	MA_10435575g0010	MA_118714g0010	MA_287168g0010	MA_153080g0010	MA_15683g0010	MA_10430985g0010	MA_183273g0020	MA_120841g0010
MA_10430956g0010	MA_10431591g0010	MA_10429597g0020	MA_10430917g0010	MA_10435051g0010	MA_10434009g0010	MA_10434842g0010	MA_110915g0010	MA_107541g0010	MA_127251g0010	MA_10435616g0010	MA_11912g0010	MA_28794g0010	MA_15311g0010	MA_15754g0010	MA_10430994g0010	MA_18403g0010	MA_121161g0010
MA_10430977g0020	MA_10431597g0020	MA_10429598g0010	MA_10430919g0010	MA_10435064g0010	MA_10434046g0010	MA_10434866g0010	MA_111138g0010	MA_107600g0010	MA_127542g0020	MA_10435626g0010	MA_119282g0010	MA_28980g0010	MA_153292g0010	MA_158173g0010	MA_10431002g0010	MA_184188g0010	MA_121739g0010
MA_10430997g0040	MA_10431605g0010	MA_10429614g0010	MA_10430920g0010	MA_10435077g0020	MA_10434079g0010	MA_10434893g0010	MA_111473g0010	MA_107746g0010	MA_12755g0010	MA_10435627g0010	MA_11933g0010	MA_29107g0020	MA_153977g0010	MA_15819g0010	MA_10431003g0010	MA_184831g0020	MA_12174g0010
MA_10431018g0010	MA_10431608g0020	MA_10429617g0010	MA_10430922g0010	MA_10435115g0010	MA_10434103g0020	MA_10434895g0010	MA_111545g0020	MA_107789g0010	MA_1279046g0010	MA_10435636g0010	MA_119361g0010	MA_29137g0010	MA_15423g0020	MA_158278g0010	MA_10431021g0020	MA_18493g0020	MA_12188g0010
MA_10431027g0010	MA_10431611g0010	MA_10429623g0010	MA_10430924g0010	MA_10435120g0010	MA_10434109g0010	MA_10434906g0020	MA_111881g0010	MA_108407g0010	MA_128287g0010	MA_10435647g0010	MA_119405g0010	MA_292265g0010	MA_15537g0010	MA_158437g0010	MA_10431027g0010	MA_184966g0010	MA_12198g0010
MA_10431031g0010	MA_10431623g0010	MA_10429638g0010	MA_10430943g0010	MA_10435131g0010	MA_10434133g0010	MA_10434909g0010	MA_112068g0010	MA_10844g0010	MA_12849g0010	MA_10435667g0010	MA_119494g0010	MA_29241g0010	MA_15548g0010	MA_158457g0010	MA_10431030g0010	MA_185088g0010	MA_122244g0010
MA_10431032g0010	MA_10431627g0010	MA_10429653g0010	MA_10430947g0010	MA_10435166g0010	MA_10434151g0010	MA_10434966g0010	MA_112169g0010	MA_10845g0010	MA_128643g0010	MA_10435668g0010	MA_11973g0010	MA_29382g0010	MA_155686g0010	MA_158470g0010	MA_10431032g0010	MA_185835g0010	MA_122378g0010
MA_10431079g0020	MA_10431628g0010	MA_10429662g0010	MA_10430954g0010	MA_10435171g0010	MA_10434203g0010	MA_10434967g0010	MA_112182g0010	MA_10879g0010	MA_128658g0010	MA_10435687g0010	MA_11993g0010	MA_29611g0010	MA_15586g0010	MA_15852g0010	MA_10431041g0010	MA_186351g0010	MA_123220g0010
MA_10431083g0010	MA_10431643g0010	MA_10429689g0010	MA_10430982g0010	MA_10435207g0010	MA_10434210g0010	MA_10434970g0010	MA_112295g0010	MA_108928g0010	MA_128679g0010	MA_10435714g0010	MA_119996g0010	MA_296304g0010	MA_15683g0010	MA_158566g0010	MA_10431043g0010	MA_186422g0010	MA_123242g0010
MA_10431088g0010	MA_10431681g0010	MA_10429707g0010	MA_10430990g0010	MA_10435257g0010	MA_10434218g0010	MA_10434981g0010	MA_112301g0010	MA_109119g0010	MA_129062g0010	MA_10435736g0010	MA_12077g0010	MA_29729g0010	MA_15696g0010	MA_158801g0010	MA_10431049g0010	MA_186776g0010	MA_123267g0010
MA_10431092g0010	MA_10431687g0010	MA_10429714g0010	MA_10431000g0010	MA_10435277g0010	MA_10434227g0010	MA_10434983g0010	MA_112899g0010	MA_109131g0010	MA_129211g0010	MA_10435758g0010	MA_1209g0010	MA_300041g0010	MA_158173g0010	MA_159389g0020	MA_10431051g0010	MA_18691g0010	MA_123309g0010
MA_10431132g0020	MA_10431705g0010	MA_10429747g0010	MA_10431009g0010	MA_10435282g0010	MA_10434238g0010	MA_10434996g0020	MA_112953g0010	MA_109444g0010	MA_129324g0010	MA_10435768g0010	MA_121070g0010	MA_30078g0010	MA_158278g0010	MA_15972g0010	MA_10431066g0010	MA_18731g0010	MA_123478g0010
MA_10431146g0010	MA_10431728g0010	MA_10429753g0010	MA_10431031g0010	MA_10435286g0010	MA_10434245g0010	MA_10434999g0010	MA_113047g0010	MA_109548g0010	MA_12933g0010	MA_10435853g0010	MA_1213520g0010	MA_304348g0010	MA_158513g0010	MA_15991g0010	MA_10431079g0010	MA_18805g0010	MA_12356g0020
MA_10431147g0010	MA_10431735g0020	MA_10429783g0010	MA_10431052g0010	MA_10435294g0010	MA_10434245g0020	MA_10435012g0010	MA_113048g0010	MA_10959g0010	MA_12936g0020	MA_10435863g0020	MA_12141g0010	MA_30471g0010	MA_158801g0010	MA_160196g0010	MA_10431079g0020	MA_18870g0010	MA_123978g0010
MA_10431154g0020	MA_10431745g0020	MA_10429784g0010	MA_10431083g0010	MA_10435314g0010	MA_10434267g0010	MA_10435015g0010	MA_113291g0010	MA_109969g0020	MA_130026g0010	MA_10435864g0010	MA_12144g0010	MA_309957g0010	MA_159115g0010	MA_160355g0010	MA_10431091g0010	MA_18884g0010	MA_124514g0010
MA_10431163g0010	MA_10431760g0010	MA_10429792g0020	MA_10431085g0010	MA_10435320g0020	MA_10434287g0020	MA_10435015g0020	MA_11339g0010	MA_11045g0010	MA_130482g0010	MA_10435870g0010	MA_121606g0010	MA_3113g0010	MA_159119g0010	MA_16047g0010	MA_10431096g0010	MA_1897g0010	MA_124529g0010
MA_10431187g0010	MA_10431778g0020	MA_10429795g0010	MA_10431089g0010	MA_10435333g0010	MA_10434292g0010	MA_10435027g0010	MA_11351g0010	MA_110587g0010	MA_130537g0010	MA_10435873g0020	MA_12198g0010	MA_313098g0010	MA_15972g0010	MA_160544g0010	MA_10431114g0020	MA_1898g0010	MA_124597g0010
MA_10431196g0010	MA_10431801g0010	MA_10429805g0030	MA_10431093g0030	MA_10435352g0010	MA_10434295g0010	MA_10435030g0010	MA_11357g0010	MA_110915g0010	MA_13077g0010	MA_10435880g0020	MA_122492g0010	MA_315124g0010	MA_15991g0010	MA_16080g0010	MA_10431119g0010	MA_19015g0010	MA_124703g0010
MA_10431203g0010	MA_10431825g0010	MA_10429808g0010	MA_10431100g0010	MA_10435364g0010	MA_10434309g0010	MA_10435042g0010	MA_113903g0010	MA_111138g0010	MA_1307g0010	MA_10435882g0010	MA_122748g0010	MA_315714g0010	MA_16047g0010	MA_16089g0010	MA_10431129g0010	MA_19099g0030	MA_125055g0010
MA_10431210g0020	MA_10431826g0010	MA_10429814g0020	MA_10431108g0010	MA_10435389g0010	MA_10434311g0020	MA_10435051g0010	MA_1139g0010	MA_111299g0010	MA_130934g0010	MA_10435887g0010	MA_122910g0010	MA_31668g0010	MA_160636g0010	MA_16118g0010	MA_10431141g0010	MA_19127g0010	MA_125092g0010
MA_10431221g0010	MA_10431833g0010	MA_10429817g0010	MA_10431113g0010	MA_10435414g0010	MA_10434336g0020	MA_10435083g0010	MA_115118g0010	MA_111545g0020	MA_131015g0010	MA_10435905g0030	MA_123198g0010	MA_318998g0010	MA_16080g0010	MA_161252g0010	MA_10431182g0010	MA_191819g0010	MA_125092g0020
MA_10431229g0010	MA_10431843g0010	MA_10429820g0010	MA_10431116g0010	MA_10435450g0020	MA_10434341g0010	MA_10435086g0010	MA_11516g0010	MA_11215g0010	MA_131181g0010	MA_10435907g0010	MA_123220g0010	MA_3262g0010	MA_1610g0010	MA_16172g0010	MA_10431190g0010	MA_191947g0010	MA_125167g0010
MA_10431312g0020	MA_10431844g0010	MA_10429830g0010	MA_10431134g0010	MA_10435451g0010	MA_10434345g0010	MA_10435089g0010	MA_115256g0010	MA_112301g0010	MA_131191g0020	MA_10435925g0010	MA_12346g0040	MA_327255g0010	MA_161463g0020	MA_16264g0010	MA_10431196g0010	MA_19213g0010	MA_125601g0010
MA_10431321g0010	MA_10431846g0010	MA_10429850g0010	MA_10431136g0030	MA_10435451g0030	MA_10434354g0010	MA_10435100g0010	MA_115261g0010	MA_112342g0010	MA_131256g0010	MA_10435930g0050	MA_123478g0010	MA_330807g0010	MA_161583g0010	MA_163198g0030	MA_10431197g0010	MA_193509g0010	MA_125631g0010
MA_10431382g0010	MA_10431856g0010	MA_10429857g0010	MA_10431141g0010	MA_10435467g0010	MA_10434361g0010	MA_10435115g0010	MA_1153939g0010	MA_112899g0010	MA_131607g0010	MA_10435937g0010	MA_12352g0010	MA_33148g0010	MA_1623327g0010	MA_16384g0010	MA_10431202g0010	MA_193563g0010	MA_12604g0020
MA_10431420g0010	MA_10431861g0010	MA_10429863g0010	MA_10431141g0020	MA_10435473g0010	MA_10434370g0040	MA_10435141g0010	MA_1153g0020	MA_1128g0010	MA_13166g0010	MA_10435945g0010	MA_123831g0010	MA_3327054g0010	MA_162731g0010	MA_164160g0010	MA_10431217g0010	MA_193898g0010	MA_126084g0010
MA_10431445g0010	MA_10431876g0010	MA_10429869g0010	MA_10431167g0010	MA_10435476g0010	MA_10434370g0050	MA_10435152g0020	MA_115494g0010	MA_113047g0010	MA_131708g0010	MA_10435989g0010	MA_124514g0010	MA_33300g0010	MA_164185g0010	MA_164185g0010	MA_10431227g0020	MA_193904g0010	MA_126270g0010
MA_10431452g0010	MA_10431883g0020	MA_10429875g0010	MA_10431179g0010	MA_10435480g0010	MA_10434382g0020	MA_10435166g0010	MA_115550g0010	MA_113048g0010	MA_132005g0010	MA_10435999g0010	MA_124529g0010	MA_335640g0010	MA_16425g0010	MA_16444g0010	MA_10431237g0050	MA_19460g0010	MA_126451g0010
MA_10431459g0010	MA_10431892g0020	MA_10429878g0010	MA_10431187g0010	MA_10435482g0010	MA_10434420g0010	MA_10435178g0010	MA_115583g0010	MA_113146g0010	MA_132247g0010	MA_10436001g0020	MA_124772g0010	MA_33623g0010	MA_165515g0010	MA_164507g0010	MA_10431239g0010	MA_194767g0010	MA_12652g0010
MA_10431460g0010	MA_10431911g0020	MA_10429884g0010	MA_10431225g0010	MA_10435507g0010	MA_10434424g0010	MA_10435178g0020	MA_11596g0010	MA_113300g0020	MA_132592g0010	MA_10436005g0020	MA_124902g0010	MA_337546g0010	MA_16612g0010	MA_16477g0010	MA_10431241g0010	MA_194998g0010	MA_126622g0010
MA_10431487g0010	MA_10431915g0010	MA_10429887g0020	MA_10431246g0010	MA_10435510g0010	MA_10434425g0010	MA_10435189g0010	MA_115986g0010	MA_11339g0010	MA_132688g0020	MA_10436010g0010	MA_12533g0010	MA_337982g0010	MA_166792g0010	MA_165515g0010	MA_10431242g0010	MA_19520g0020	MA_126678g0010
MA_10431502g0010	MA_10431933g0010	MA_10429888g0010	MA_10431250g0010	MA_10435528g0010	MA_10434429g0010	MA_10435204g0010	MA_116050g0010	MA_11357g0010	MA_132921g0010	MA_10436040g0020	MA_125461g0010	MA_33908g0020	MA_168046g0010	MA_165604g0010	MA_10431246g0010	MA_195373g0010	MA_126866g0010
MA_10431534g0030	MA_10431942g0010	MA_10429891g0020	MA_10431267g0010	MA_10435529g0010	MA_10434432g0020	MA_10435257g0010	MA_116104g0010	MA_113816g0010	MA_133216g0010	MA_10436042g0030	MA_125601g0010	MA_34259g0010	MA_168077g0010	MA_166295g0010	MA_10431249g0010	MA_1954g0010	MA_127251g0010
MA_10431542g0010	MA_10431956g0010	MA_10429893g0010	MA_10431277g0020	MA_10435530g0010	MA_10434436g0010	MA_10435259g0010	MA_11618g0020	MA_113855g0010	MA_133401g0010	MA_10436068g0010	MA_125690g0020	MA_34648g0010	MA_1682g0010	MA_168046g0010	MA_10431267g0010	MA_19551g0010	MA_1274g0010
MA_10431548g0010	MA_10431987g0010	MA_10429909g0020	MA_10431279g0010	MA_10435534g0010	MA_10434479g0010	MA_10435272g0010	MA_11669g0010	MA_1138992g0010	MA_134078g0010	MA_10436080g0010	MA_125829g0010	MA_34759g0010	MA_16875g0010	MA_168077g0010	MA_10431288g0010	MA_19582g0010	MA_127542g0020
MA_10431579g0010	MA_10431990g0020	MA_10429915g0010	MA_10431280g0010	MA_10435545g0020	MA_10434488g0010	MA_10435293g0010	MA_116893g0020	MA_114481g0010	MA_134292g0010	MA_10436085g0010	MA_126451g0010	MA_35079g0010	MA_16898g0020	MA_1682g0010	MA_10431292g0020	MA_19672g0010	MA_128517g0010
MA_10431597g0010	MA_10431992g0010	MA_10429920g0010	MA_10431284g0010	MA_10435554g0020	MA_10434491g0010	MA_10435320g0020	MA_116958g0010	MA_114573g0010	MA_134470g0010	MA_10436102g0010	MA_126500g0010	MA_36030g0010	MA_169054g0020	MA_16831g0010	MA_10431315g0010	MA_19719g0010	MA_128615g0010
MA_10431624g0010	MA_10432010g0030	MA_10429942g0010	MA_10431285g0010	MA_10435555g0010	MA_10434523g0010	MA_10435352g0010	MA_117445g0010	MA_115256g0010	MA_134483g0010	MA_10436111g0010	MA_126501g0010	MA_36205g0010	MA_16906g0010	MA_16875g0010	MA_10431316g0010	MA_197343g0010	MA_128658g0010
MA_10431627g0010	MA_10432035g0010	MA_10429949g0010	MA_10431296g0010	MA_10435556g0010	MA_10434535g0010	MA_10435368g0020	MA_117567g0010	MA_115424g0010	MA_134558g0010	MA_10436117g0020	MA_12651g0010	MA_362407g0010	MA_169150g0010	MA_168879g0020	MA_10431340g0010	MA_198018g0010	MA_129080g0010
MA_10431629g0010	MA_10432047g0010	MA_10429953g0010	MA_10431309g0010	MA_10435566g0010	MA_10434544g0010	MA_10435389g0010	MA_11783g0010	MA_115494g0010	MA_134613g0010	MA_10436155g0020	MA_12652g0010	MA_362439g0010	MA_16939g0010	MA_169150g0010	MA_10431367g0010	MA_19853g0010	MA_129324g0010
MA_10431636g0010	MA_10432062g0020	MA_10429954g0020	MA_10431320g0010	MA_10435575g0010	MA_10434549g0010	MA_10435422g0010	MA_117901g0010	MA_115530g0010	MA_134875g0010	MA_10436162g0020	MA_126678g0010	MA_3650g0010	MA_16979g0020	MA_16939g0010	MA_10431381g0010	MA_19866g0010	MA_129749g0010
MA_10431641g0010	MA_10432097g0010	MA_10429957g0010	MA_10431321g0010	MA_10435601g0010	MA_10434574g0010	MA_10435433g0010	MA_118363g0010	MA_115550g0010	MA_135257g0010	MA_10436174g0030	MA_12739g0010	MA_36514g0010	MA_170431g0010	MA_169894g0010	MA_10431384g0010	MA_19954g0010	MA_129762g0010
MA_10431655g0010	MA_10432119g0010	MA_10429958g0030	MA_10431332g0010	MA_10435618g0010	MA_10434577g0010	MA_10435441g0010	MA_118438g0010	MA_115613g0010	MA_135427g0010	MA_10436177g0010	MA_12755g0010	MA_36535g0010	MA_170877g0010	MA_170431g0010	MA_10431397g0020	MA_1999g0010	MA_129980g0010
MA_10431661g0020	MA_10432131g0010	MA_10429980g0010	MA_10431346g0010	MA_10435637g0030	MA_10434590g0010	MA_10435442g0010	MA_11847g0010	MA_11596g0010	MA_135835g0010	MA_10436189g0010	MA_127804g0010	MA_367302g0010	MA_1712g0010	MA_170592g0010	MA_10431420g0010	MA_20049g0010	MA_130026g0010
MA_10431703g0010	MA_10432138g0010	MA_10429995g0010	MA_10431349g0010	MA_10435637g0040	MA_10434598g0020	MA_10435450g0010	MA_11864g0020	MA_116050g0010	MA_135987g0010	MA_10436193g0010	MA_12782g0020	MA_36839g0020	MA_171998g0010	MA_171376g0010	MA_10431428g0010	MA_201030g0010	MA_13020g0010
MA_10431705g0020	MA_10432142g0010	MA_10429996g0010	MA_10431350g0010	MA_10435640g0010	MA_10434633g0010	MA_10435450g0020	MA_118671g0010	MA_116104g0010	MA_136161g0010	MA_10436253g0010	MA_12783g0010	MA_3692g0010	MA_172189g0020	MA_17138g0010	MA_10431443g0010	MA_20195g0010	MA_130238g0010
MA_10431716g0010	MA_10432150g0010	MA_10430001g0010	MA_10431352g0010	MA_10435655g0010	MA_10434637g0010	MA_10435451g0010	MA_118674g0010	MA_11618g0010	MA_136308g0010	MA_10436260g0010	MA_127844g0010	MA_370526g0010	MA_17238g0010	MA_172189g0020	MA_10431451g0010	MA_20248g0010	MA_130379g0010
MA_10431728g0010	MA_10432160g0010	MA_10430006g0010	MA_10431356g0010	MA_10435708g0010	MA_10434647g0010	MA_10435451g0030	MA_118702g0010	MA_116958g0010	MA_137330g0010	MA_10436284g0010	MA_12806g0020	MA_371030g0010	MA_172627g0020	MA_17250g0010	MA_10431452g0010	MA_20251g0020	MA_130537g0010
MA_10431735g0020	MA_10432170g0020	MA_10430009g0010	MA_10431360g0010	MA_10435713g0020	MA_10434669g0010	MA_10435467g0010	MA_118818g0010	MA_11699g0020	MA_137874g0010	MA_10436294g0010	MA_128287g0010	MA_3745g0010	MA_172967g0010	MA_173267g0010	MA_10431453g0010	MA_203115g0010	MA_130652g0010
MA_10431741g0010	MA_10432187g0010	MA_10430025g0020	MA_10431370g0010	MA_10435728g0040	MA_10434685g0010	MA_10435482g0010	MA_118833g0010	MA_117108g0020	MA_13795g0010	MA_10436304g0020	MA_12849g0010	MA_376272g0010	MA_173808g0010	MA_17331g0010	MA_10431459g0010	MA_2034g0010	MA_130768g0010
MA_10431745g0020	MA_10432200g0010	MA_10430030g0010	MA_10431395g0010	MA_10435747g0010	MA_10434693g0010	MA_10435495g0010	MA_118893g0010	MA_117445g0010	MA_13801g0010	MA_10436331g0040	MA_128679g0010	MA_37764g0030	MA_174257g0010	MA_174257g0010	MA_10431462g0010	MA_20391g0010	MA_131015g0010
MA_10431767g0010	MA_10432206g0010	MA_10430034g0020	MA_10431465g0010	MA_10435749g0010	MA_10434717g0010	MA_10435507g0010	MA_119038g0010	MA_11777g0010	MA_138264g0010	MA_10436335g0010	MA_129249g0010	MA_37849g0010	MA_17449g0010	MA_17452g0010	MA_10431466g0010	MA_203992g0010	MA_13101g0020
MA_10431778g0020	MA_10432211g0020	MA_10430043g0010	MA_10431469g0010	MA_10435758g0010	MA_10434721g0010	MA_10435518g0010	MA_11912g0010	MA_11783g0010	MA_138387g0010	MA_10436355g0020	MA_129324g0010	MA_38999g0010	MA_17498g0010	MA_17500g0010	MA_10431502g0010	MA_20406g0010	MA_131181g0010
MA_10431792g0010	MA_10432232g0010	MA_10430056g0020	MA_10431488g0010	MA_10435759g0010	MA_10434721g0020	MA_10435530g0010	MA_11933g0010	MA_117880g0010	MA_13847g0010	MA_10436384g0010	MA_12936g0020	MA_38g0010	MA_17500g0010	MA_17539g0010	MA_10431503g0010	MA_20469g0010	MA_131191g0020
MA_10431807g0020	MA_10432234g0010	MA_10430057g0010	MA_10431489g0010	MA_10435764g0010	MA_10434758g0010	MA_10435545g0010	MA_119405g0010	MA_118438g0010	MA_13853g0020	MA_10436410g0010	MA_12969g0010	MA_3900g0010	MA_175298g0010	MA_175457g0010	MA_10431533g0010	MA_206415g0010	MA_132099g0010
MA_10431808g0010	MA_10432243g0010	MA_10430078g0010	MA_10431516g0010	MA_10435768g0010	MA_10434771g0010	MA_10435545g0020	MA_119424g0010	MA_11847g0010	MA_138618g0010	MA_10436415g0010	MA_130334g0010	MA_39012g0020	MA_175330g0010	MA_175574g0010	MA_10431536g0010	MA_206473g0010	MA_132247g0010
MA_10431810g0010	MA_10432244g0010	MA_10430085g0010	MA_10431517g0010	MA_10435772g0020	MA_10434773g0030	MA_10435554g0020	MA_11960g0010	MA_118674g0010	MA_139135g0010	MA_10436454g0010	MA_130615g0020	MA_39209g0010	MA_17536g0010	MA_175640g0010	MA_10431548g0010	MA_20704g0010	MA_132289g0010
MA_10431815g0020	MA_10432248g0010	MA_10430090g0010	MA_10431523g0010	MA_10435782g0010	MA_10434783g0010	MA_10435555g0010	MA_11962g0020	MA_118702g0010	MA_139193g0010	MA_10436469g0010	MA_1307g0010	MA_395590g0010	MA_17539g0010	MA_175688g0010	MA_10431550g0010	MA_209006g0010	MA_132354g0010
MA_10431834g0010	MA_10432255g0010	MA_10430095g0010	MA_10431555g0010	MA_10435786g0010	MA_10434793g0010	MA_10435556g0010	MA_11973g0010	MA_118818g0010	MA_13921g0010	MA_10436493g0010	MA_130980g0010	MA_39561g0010	MA_175457g0010	MA_175782g0020	MA_10431554g0020	MA_209408g0010	MA_13240g0010
MA_10431843g0010	MA_10432265g0010	MA_10430117g0010	MA_10431559g0010	MA_10435788g0010	MA_10434795g0020	MA_10435575g0010	MA_119766g0010	MA_118833g0010	MA_139472g0010	MA_10436500g0010	MA_13110g0010	MA_39627g0010	MA_175842g0010	MA_175884g0010	MA_10431557g0010	MA_2133139g0010	MA_132592g0010
MA_10431854g0020	MA_10432288g0010	MA_10430121g0020	MA_10431562g0010	MA_10435795g0010	MA_10434842g0010	MA_10435616g0010	MA_120059g0010	MA_119038g0010	MA_139757g0010	MA_10436520g0010	MA_131191g0020	MA_396934g0010	MA_17586g0010	MA_176222g0010	MA_10431579g0010	MA_214707g0010	MA_13266g0010
MA_10431861g0010	MA_10432294g0010	MA_10430124g0010	MA_10431570g0010	MA_10435804g0010	MA_10434893g0010	MA_10435633g0010	MA_12061g0010	MA_119046g0010	MA_140235g0010	MA_10436531g0010	MA_131573g0010	MA_40234g0010	MA_176222g0010	MA_176793g0010	MA_10431612g0010	MA_21626g0010	MA_132704g0010
MA_10431862g0010	MA_10432325g0010	MA_10430128g0010	MA_10431583g0020	MA_10435819g0010	MA_10434909g0010	MA_10435637g0040	MA_12077g0010	MA_11912g0010	MA_140297g0010	MA_10436541g0010	MA_131607g0010	MA_4027549g0010	MA_17678g0010	MA_177206g0030	MA_10431615g0010	MA_21677g0010	MA_132962g0010
MA_10431877g0010	MA_10432334g0010	MA_10430141g0010	MA_10431591g0010	MA_10435830g0020	MA_10434940g0010	MA_10435662g0020	MA_120798g0010	MA_11933g0010	MA_140410g0010	MA_10436555g0010	MA_13166g0010	MA_4032367g0010	MA_176793g0010	MA_177306g0010	MA_10431626g0010	MA_217053g0010	MA_133071g0010
MA_10431883g0010	MA_10432357g0010	MA_10430161g0010	MA_10431596g0010	MA_10435832g0010	MA_10434967g0010	MA_10435667g0010	MA_121070g0010	MA_119424g0010	MA_140622g0010	MA_10436567g0010	MA_131708g0010	MA_40328g0010	MA_17708g0010	MA_177384g0010	MA_10431633g0010	MA_217540g0010	MA_133096g0010
MA_10431892g0020	MA_10432359g0020	MA_10430180g0010	MA_10431605g0010	MA_10435834g0010	MA_10434992g0010	MA_10435688g0010	MA_12141g0010	MA_11960g0010	MA_14068g0010	MA_10436574g0010	MA_131789g0010	MA_40443g0010	MA_177426g0010	MA_177545g0010	MA_10431642g0010	MA_21765g0010	MA_13331g0010
MA_10431894g0010	MA_10432368g0010	MA_10430182g0010	MA_10431611g0010	MA_10435836g0010	MA_10434996g0020	MA_10435691g0010	MA_12147g0010	MA_11962g0020	MA_14068g0020	MA_10436579g0010	MA_132005g0010	MA_4050g0010	MA_177537g0010	MA_17763g0010	MA_10431643g0020	MA_218823g0010	MA_133607g0010
MA_10431910g0010	MA_10432376g0010	MA_10430190g0010	MA_10431627g0010	MA_10435837g0010	MA_10434996g0030	MA_10435696g0010	MA_121751g0010	MA_11973g0010	MA_140697g0010	MA_10436595g0010	MA_132289g0010	MA_40639g0010	MA_17763g0010	MA_178187g0010	MA_10431645g0020	MA_219167g0010	MA_13389g0010
MA_10431911g0020	MA_10432376g0020	MA_10430192g0020	MA_10431656g0010	MA_10435839g0010	MA_10434999g0010	MA_10435713g0020	MA_121879g0010	MA_119766g0010	MA_14082g0010	MA_10436598g0010	MA_132768g0010	MA_40797g0010	MA_178212g0010	MA_17819g0010	MA_10431658g0010	MA_22044g0010	MA_134292g0010
MA_10431913g0010	MA_10432416g0010	MA_10430197g0010	MA_10431677g0010	MA_10435859g0010	MA_10435015g0020	MA_10435714g0010	MA_12198g0010	MA_119966g0010	MA_140869g0010	MA_10436601g0010	MA_132880g0010	MA_408741g0010	MA_1796g0010	MA_17820g0010	MA_10431670g0010	MA_22150g0010	MA_134470g0010
MA_10431920g0010	MA_10432419g0010	MA_10430198g0010	MA_10431681g0010	MA_10435860g0010	MA_10435042g0010	MA_10435723g0010	MA_122492g0010	MA_119996g0010	MA_141075g0010	MA_10436605g0010	MA_133442g0020	MA_41168g0010	MA_17985g0010	MA_178599g0010	MA_10431687g0010	MA_222324g0010	MA_134557g0010
MA_10431932g0020	MA_10432421g0010	MA_10430240g0020	MA_10431688g0010	MA_10435866g0010	MA_10435050g0010	MA_10435729g0010	MA_122910g0010	MA_120000g0010	MA_141147g0010	MA_10436607g0010	MA_133842g0010	MA_41196g0010	MA_18030g0010	MA_178628g0010	MA_10431694g0010	MA_22260g0020	MA_134742g0010
MA_10431941g0010	MA_10432429g0010	MA_10430251g0010	MA_10431692g0010	MA_10435879g0010	MA_10435051g0010	MA_10435749g0010	MA_123220g0010	MA_12061g0010	MA_141466g0010	MA_10436618g0010	MA_133928g0010	MA_41294g0010	MA_18042g0010	MA_178914g0010	MA_10431716g0010	MA_223744g0010	MA_13481g0010
MA_10431963g0010	MA_10432435g0010	MA_10430253g0020	MA_10431694g0020	MA_10435880g0020	MA_10435064g0010	MA_10435758g0010	MA_123269g0010	MA_120662g0010	MA_141619g0020	MA_10436646g0010	MA_134078g0010	MA_41308g0010	MA_18049g0010	MA_179257g0020	MA_10431721g0010	MA_2237g0020	MA_134857g0010
MA_10431982g0010	MA_10432442g0010	MA_10430291g0010	MA_10431705g0010	MA_10435880g0030	MA_10435089g0010	MA_10435759g0010	MA_123309g0010	MA_12077g0010	MA_14174g0010	MA_10436661g0020	MA_134775g0010	MA_42236g0030	MA_180629g0010	MA_17985g0010	MA_10431731g0010	MA_226645g0010	MA_13504g0010
MA_10431990g0020	MA_10432470g0010	MA_10430293g0020	MA_10431728g0010	MA_10435885g0010	MA_10435115g0010	MA_10435764g0010	MA_123478g0010	MA_120798g0010	MA_14181g0010	MA_10436663g0010	MA_134919g0010	MA_4224g0010	MA_1806g0010	MA_18002g0010	MA_10431734g0010	MA_227118g0010	MA_13504g0020
MA_10432013g0010	MA_10432481g0010	MA_10430298g0010	MA_10431735g0020	MA_10435887g0010	MA_10435120g0010	MA_10435768g0010	MA_123774g0010	MA_121070g0010	MA_141946g0010	MA_10436674g0010	MA_135096g0010	MA_42327g0010	MA_18112g0030	MA_18029g0010	MA_10431735g0020	MA_227482g0010	MA_135257g0010
MA_10432016g0010	MA_10432494g0010	MA_10430325g0010	MA_10431745g0020	MA_10435902g0010	MA_10435131g0010	MA_10435786g0010	MA_123810g0010	MA_12141g0010	MA_14214g0010	MA_10436711g0010	MA_135257g0010	MA_424930g0010	MA_181139g0010	MA_18042g0010	MA_10431745g0020	MA_22939g0010	MA_135415g0010
MA_10432031g0010	MA_10432505g0010	MA_10430327g0010	MA_10431749g0030	MA_10435911g0020	MA_10435141g0010	MA_10435787g0020	MA_123836g0020	MA_12144g0010	MA_14261g0010	MA_10436724g0010	MA_135861g0010	MA_427215g0010	MA_181281g0010	MA_18049g0010	MA_10431748g0020	MA_23052g0010	MA_13546g0020
MA_10432036g0010	MA_10432519g0010	MA_10430331g0010	MA_10431760g0010	MA_10435917g0010	MA_10435166g0010	MA_10435791g0010	MA_12471g0010	MA_12147g0010	MA_14272g0010	MA_10436757g0010	MA_13594g0010	MA_43158g0020	MA_181498g0010	MA_18107g0030	MA_10431760g0010	MA_23116g0010	MA_13553g0010
MA_10432056g0010	MA_10432524g0010	MA_10430349g0010	MA_10431770g0010	MA_10435919g0010	MA_10435169g0010	MA_10435795g0010	MA_124768g0010	MA_121606g0010	MA_1428g0010	MA_10436769g0010	MA_13648g0020	MA_43243g0010	MA_18165g0010	MA_18112g0030	MA_10431776g0020	MA_23152g0010	MA_135627g0010
MA_10432059g0010	MA_10432562g0010	MA_10430352g0010	MA_10431773g0010	MA_10435921g0010	MA_10435257g0010	MA_10435837g0010	MA_12483g0010	MA_121710g0010	MA_14388g0010	MA_10436778g0010	MA_136507g0010	MA_434977g0010	MA_18169g0010	MA_181139g0010	MA_10431786g0010	MA_232828g0010	MA_135670g0010
MA_10432078g0010	MA_10432580g0010	MA_10430358g0020	MA_10431788g0010	MA_10435931g0010	MA_10435272g0010	MA_10435846g0010	MA_124843g0010	MA_121819g0010	MA_14427g0010	MA_10436794g0010	MA_137656g0010	MA_43581g0010	MA_181799g0010	MA_18127g0010	MA_10431810g0010	MA_23604g0010	MA_135995g0010
MA_10432097g0010	MA_10432588g0010	MA_10430372g0010	MA_10431791g0010	MA_10435945g0010	MA_10435277g0010	MA_10435853g0010	MA_124901g0010	MA_12198g0010	MA_14460g0010	MA_10436799g0010	MA_137709g0010	MA_436257g0010	MA_18253g0010	MA_181338g0010	MA_10431827g0010	MA_236980g0010	MA_136021g0010
MA_10432109g0010	MA_10432630g0020	MA_10430396g0010	MA_10431826g0010	MA_10435949g0010	MA_10435303g0040	MA_10435866g0010	MA_125182g0010	MA_122010g0010	MA_14490g0010	MA_10436805g0010	MA_137876g0010	MA_43661g0010	MA_18260g0010	MA_181498g0010	MA_10431834g0010	MA_237930g0010	MA_136037g0010
MA_10432114g0010	MA_10432639g0010	MA_10430459g0010	MA_10431833g0010	MA_10435953g0010	MA_10435314g0010	MA_10435880g0020	MA_125554g0010	MA_12209g0020	MA_1461g0010	MA_10436813g0010	MA_137887g0010	MA_43688g0010	MA_18287g0010	MA_181799g0010	MA_10431839g0010	MA_2407064g0010	MA_136151g0010
MA_10432137g0030	MA_10432659g0010	MA_10430464g0010	MA_10431834g0010	MA_10435985g0010	MA_10435320g0020	MA_10435885g0010	MA_125564g0010	MA_122492g0010	MA_14786g0010	MA_10436816g0010	MA_137894g0010	MA_44394g0020	MA_18326g0010	MA_181915g0010	MA_10431851g0010	MA_24155g0010	MA_136233g0010
MA_10432142g0010	MA_10432667g0020	MA_10430465g0010	MA_10431835g0010	MA_10435994g0010	MA_10435352g0010	MA_10435887g0010	MA_125673g0010	MA_122910g0010	MA_149233g0010	MA_10436821g0010	MA_138049g0020	MA_445192g0010	MA_183273g0010	MA_182125g0010	MA_10431858g0010	MA_242171g0010	MA_13647g0010
MA_10432148g0010	MA_10432692g0020	MA_10430470g0010	MA_10431843g0010	MA_10436000g0010	MA_10435379g0010	MA_10435898g0010	MA_125930g0010	MA_123132g0010	MA_15053g0010	MA_10436826g0020	MA_138523g0010	MA_44552g0010	MA_183768g0010	MA_18241g0010	MA_10431863g0010	MA_24219g0010	MA_136865g0010
MA_10432150g0010	MA_10432693g0010	MA_10430472g0010	MA_10431846g0010	MA_10436002g0010	MA_10435389g0010	MA_10435907g0010	MA_126170g0010	MA_123198g0010	MA_15215g0010	MA_10436831g0010	MA_138527g0010	MA_44783g0010	MA_184188g0010	MA_18287g0010	MA_10431865g0010	MA_2421g0010	MA_13694g0010
MA_10432174g0010	MA_10432719g0010	MA_10430494g0010	MA_10431867g0010	MA_10436009g0010	MA_10435433g0010	MA_10435917g0020	MA_126188g0010	MA_123309g0010	MA_15334g0010	MA_10436862g0010	MA_13853g0020	MA_448669g0010	MA_184317g0010	MA_183104g0010	MA_10431883g0020	MA_24226g0010	MA_136975g0010
MA_10432200g0010	MA_10432736g0010	MA_10430510g0010	MA_10431881g0010	MA_10436010g0010	MA_10435440g0010	MA_10435921g0010	MA_126387g0010	MA_123831g0010	MA_15391g0010	MA_10436864g0010	MA_13899g0010	MA_44963g0010	MA_184421g0020	MA_18326g0010	MA_10431894g0010	MA_244869g0010	MA_137109g0010
MA_10432206g0010	MA_10432740g0010	MA_10430510g0020	MA_10431887g0010	MA_10436021g0010	MA_10435450g0010	MA_10435923g0010	MA_126871g0010	MA_123836g0040	MA_153977g0010	MA_10436897g0010	MA_139135g0010	MA_4504739g0010	MA_18454g0020	MA_183273g0020	MA_10431947g0010	MA_24508g0010	MA_13714g0010
MA_10432208g0010	MA_10432752g0010	MA_10430512g0010	MA_10431892g0020	MA_10436040g0020	MA_10435450g0020	MA_10435930g0050	MA_126887g0010	MA_12387g0010	MA_15398g0010	MA_10436906g0010	MA_139263g0010	MA_45528g0010	MA_184655g0010	MA_183474g0010	MA_10431956g0010	MA_24584g0010	MA_137163g0010
MA_10432210g0010	MA_10432764g0010	MA_10430514g0010	MA_10431912g0010	MA_10436068g0010	MA_10435451g0010	MA_10435945g0010	MA_12714g0010	MA_123993g0010	MA_15423g0020	MA_10436912g0010	MA_139472g0010	MA_455989g0010	MA_184879g0010	MA_183768g0010	MA_10431982g0010	MA_24774g0010	MA_137330g0010
MA_10432213g0010	MA_10432791g0010	MA_10430517g0010	MA_10431915g0010	MA_10436085g0010	MA_10435451g0030	MA_10435953g0010	MA_127542g0020	MA_12435g0010	MA_15468g0010	MA_10436948g0020	MA_140046g0010	MA_45656g0030	MA_184966g0010	MA_184188g0010	MA_10431989g0010	MA_24880g0010	MA_137709g0010
MA_10432221g0010	MA_10432806g0020	MA_10430518g0010	MA_10431917g0020	MA_10436110g0020	MA_10435463g0010	MA_10435971g0020	MA_12755g0010	MA_12471g0010	MA_1548g0010	MA_10436955g0010	MA_140297g0010	MA_457761g0010	MA_18498g0010	MA_184317g0010	MA_10432005g0010	MA_2516g0010	MA_137785g0010
MA_10432232g0010	MA_10432812g0010	MA_10430524g0010	MA_10431921g0010	MA_10436111g0010	MA_10435467g0010	MA_10436000g0010	MA_12756g0010	MA_124750g0010	MA_15508g0010	MA_10436965g0010	MA_140464g0010	MA_4597810g0010	MA_185497g0010	MA_18571g0010	MA_10432016g0010	MA_25251g0010	MA_137804g0010
MA_10432269g0010	MA_10432856g0030	MA_10430537g0010	MA_10431941g0010	MA_10436112g0020	MA_10435482g0010	MA_10436001g0010	MA_12775g0020	MA_124768g0010	MA_155287g0010	MA_10436968g0010	MA_140611g0010	MA_462704g0010	MA_18571g0010	MA_185735g0010	MA_10432036g0010	MA_25264g0010	MA_137857g0010
MA_10432284g0020	MA_10432863g0010	MA_10430545g0010	MA_10431985g0010	MA_10436117g0020	MA_10435495g0010	MA_10436001g0020	MA_1279046g0010	MA_12483g0010	MA_15586g0010	MA_10436975g0010	MA_14068g0020	MA_46281g0010	MA_186354g0020	MA_186340g0010	MA_10432042g0010	MA_25588g0010	MA_137874g0010
MA_10432320g0010	MA_10432869g0010	MA_10430547g0020	MA_10431990g0020	MA_10436130g0020	MA_10435502g0010	MA_10436002g0010	MA_128267g0010	MA_124901g0010	MA_15703g0010	MA_10436976g0010	MA_140695g0010	MA_465263g0010	MA_186422g0010	MA_186351g0010	MA_10432049g0010	MA_25654g0010	MA_138202g0010
MA_10432325g0010	MA_10432873g0010	MA_10430549g0010	MA_10431992g0010	MA_10436151g0010	MA_10435507g0010	MA_10436009g0010	MA_128611g0010	MA_1249g0010	MA_158153g0010	MA_10436977g0030	MA_140700g0010	MA_46530g0010	MA_18674g0010	MA_18674g0010	MA_10432065g0010	MA_25862g0010	MA_138360g0010
MA_10432333g0040	MA_10432885g0010	MA_10430553g0010	MA_10431996g0010	MA_10436161g0010	MA_10435530g0010	MA_10436010g0010	MA_129062g0010	MA_125113g0010	MA_158316g0010	MA_10436985g0010	MA_14076g0010	MA_46617g0010	MA_18755g0010	MA_18691g0010	MA_10432072g0010	MA_25928g0010	MA_138387g0010
MA_10432334g0010	MA_10432890g0010	MA_10430572g0010	MA_10432010g0030	MA_10436167g0010	MA_10435545g0020	MA_10436021g0010	MA_129211g0010	MA_125550g0010	MA_158586g0010	MA_10436996g0010	MA_14082g0010	MA_469670g0010	MA_18853g0020	MA_18695g0010	MA_10432079g0010	MA_260761g0010	MA_138402g0020
MA_10432340g0010	MA_10432916g0010	MA_10430582g0010	MA_10432026g0010	MA_10436171g0010	MA_10435554g0020	MA_10436032g0010	MA_129306g0010	MA_12592g0010	MA_158602g0010	MA_10437018g0010	MA_141020g0010	MA_471903g0010	MA_18870g0010	MA_18755g0010	MA_10432081g0010	MA_26076g0010	MA_13847g0010
MA_10432351g0020	MA_10432928g0010	MA_10430596g0010	MA_10432044g0010	MA_10436174g0010	MA_10435555g0010	MA_10436035g0010	MA_12969g0010	MA_125930g0010	MA_158684g0010	MA_10437022g0010	MA_141060g0010	MA_4719g0010	MA_18884g0010	MA_188257g0010	MA_10432085g0010	MA_26320g0030	MA_13849g0010
MA_10432359g0010	MA_10432938g0020	MA_10430609g0010	MA_10432047g0010	MA_10436175g0010	MA_10435566g0010	MA_10436040g0020	MA_129725g0010	MA_126170g0010	MA_159093g0010	MA_10437030g0010	MA_141826g0010	MA_473040g0010	MA_189020g0010	MA_18870g0010	MA_10432090g0010	MA_263876g0010	MA_138753g0010
MA_10432359g0020	MA_10432941g0010	MA_10430616g0010	MA_10432054g0010	MA_10436193g0010	MA_10435575g0010	MA_10436068g0010	MA_130026g0010	MA_126371g0010	MA_159466g0010	MA_10437032g0010	MA_14214g0010	MA_479657g0010	MA_18982g0020	MA_1888g0010	MA_10432093g0010	MA_26585g0010	MA_13921g0010
MA_10432366g0010	MA_10432942g0010	MA_10430630g0010	MA_10432066g0010	MA_10436230g0010	MA_10435580g0010	MA_10436084g0010	MA_130482g0010	MA_126387g0010	MA_15991g0010	MA_10437037g0010	MA_14261g0010	MA_48238g0010	MA_19015g0010	MA_1897g0010	MA_10432123g0010	MA_26597g0010	MA_139270g0010
MA_10432368g0010	MA_10432948g0010	MA_10430632g0010	MA_10432084g0010	MA_10436253g0010	MA_10435626g0010	MA_10436088g0010	MA_130537g0010	MA_126500g0010	MA_160636g0010	MA_10437053g0010	MA_14277g0010	MA_482771g0010	MA_19048g0010	MA_189942g0010	MA_10432139g0010	MA_268463g0010	MA_139482g0010
MA_10432371g0010	MA_10432956g0020	MA_10430651g0010	MA_10432095g0010	MA_10436259g0010	MA_10435637g0020	MA_10436110g0020	MA_13061g0010	MA_126568g0010	MA_16118g0010	MA_10437055g0010	MA_14308g0010	MA_487257g0010	MA_190592g0010	MA_19018g0010	MA_10432148g0010	MA_2692g0010	MA_13954g0010
MA_10432376g0020	MA_10432958g0010	MA_10430653g0010	MA_10432097g0010	MA_10436279g0020	MA_10435637g0030	MA_10436117g0020	MA_1307g0010	MA_12663g0010	MA_16120g0010	MA_10437060g0020	MA_14388g0010	MA_48811g0010	MA_190687g0010	MA_19157g0010	MA_10432151g0010	MA_27369g0020	MA_139670g0010
MA_10432403g0010	MA_10432963g0010	MA_10430658g0010	MA_10432114g0020	MA_10436298g0010	MA_10435637g0040	MA_10436130g0020	MA_130934g0010	MA_126642g0010	MA_161463g0020	MA_10437064g0010	MA_14531g0010	MA_488729g0010	MA_19090g0010	MA_192112g0010	MA_10432158g0010	MA_274000g0010	MA_139896g0010
MA_10432417g0010	MA_10432977g0010	MA_10430674g0010	MA_10432119g0010	MA_10436309g0010	MA_10435640g0010	MA_10436155g0020	MA_131015g0010	MA_126989g0010	MA_161608g0010	MA_10437068g0010	MA_1461g0010	MA_48961g0010	MA_191372g0010	MA_19213g0010	MA_10432200g0010	MA_27408g0010	MA_140297g0010
MA_10432425g0010	MA_10432995g0010	MA_10430679g0010	MA_10432131g0010	MA_10436314g0010	MA_10435667g0010	MA_10436174g0010	MA_131080g0010	MA_127060g0010	MA_16160g0010	MA_10437069g0010	MA_14786g0010	MA_489894g0010	MA_192112g0010	MA_19342g0010	MA_10432209g0010	MA_276224g0010	MA_14038g0010
MA_10432442g0020	MA_10433004g0010	MA_10430683g0010	MA_10432138g0010	MA_10436325g0010	MA_10435672g0020	MA_10436175g0010	MA_131256g0010	MA_12714g0010	MA_162232g0010	MA_10437082g0010	MA_15053g0010	MA_493782g0010	MA_192973g0010	MA_19350g0010	MA_10432211g0020	MA_279651g0010	MA_14051g0010
MA_10432462g0010	MA_10433037g0010	MA_10430687g0010	MA_10432146g0010	MA_10436337g0010	MA_10435688g0010	MA_10436185g0010	MA_13154g0010	MA_127542g0020	MA_162339g0010	MA_10437083g0010	MA_15064g0010	MA_495594g0010	MA_19350g0010	MA_193898g0010	MA_10432222g0010	MA_2833g0020	MA_140607g0010
MA_10432462g0020	MA_10433050g0010	MA_10430689g0020	MA_10432160g0010	MA_10436340g0010	MA_10435691g0010	MA_10436188g0010	MA_131661g0010	MA_12755g0010	MA_162701g0010	MA_10437083g0020	MA_15222g0020	MA_49677g0010	MA_193898g0010	MA_194767g0010	MA_10432225g0020	MA_28437g0010	MA_14082g0010
MA_10432491g0010	MA_10433057g0010	MA_10430708g0010	MA_10432175g0010	MA_10436353g0010	MA_10435705g0010	MA_10436193g0010	MA_13166g0010	MA_127632g0010	MA_16292g0010	MA_10437085g0010	MA_153080g0010	MA_49950g0010	MA_19416g0010	MA_194876g0010	MA_10432236g0010	MA_285723g0010	MA_140838g0010
MA_10432535g0010	MA_10433057g0020	MA_10430715g0010	MA_10432187g0010	MA_10436372g0010	MA_10435713g0020	MA_10436213g0020	MA_131708g0010	MA_128267g0010	MA_163198g0030	MA_10437086g0010	MA_1537g0010	MA_50550g0010	MA_19464g0010	MA_1948g0010	MA_10432243g0010	MA_286042g0010	MA_14087g0010
MA_10432546g0010	MA_10433058g0020	MA_10430732g0010	MA_10432206g0010	MA_10436391g0010	MA_10435714g0010	MA_10436224g0010	MA_131789g0010	MA_128287g0010	MA_16445g0010	MA_10437101g0010	MA_15398g0010	MA_506872g0010	MA_194767g0010	MA_194g0030	MA_10432250g0010	MA_286428g0010	MA_1408g0010
MA_10432555g0010	MA_10433076g0010	MA_10430757g0010	MA_10432211g0020	MA_10436396g0010	MA_10435728g0040	MA_10436230g0010	MA_132005g0010	MA_128611g0010	MA_166238g0010	MA_10437109g0010	MA_15423g0020	MA_50762g0010	MA_194786g0010	MA_19520g0020	MA_10432269g0010	MA_288455g0010	MA_140980g0010
MA_10432579g0010	MA_10433096g0010	MA_10430764g0010	MA_10432215g0010	MA_10436406g0010	MA_10435729g0010	MA_10436234g0010	MA_132592g0010	MA_129062g0010	MA_16626g0010	MA_10437109g0030	MA_154457g0010	MA_5089172g0010	MA_1948g0010	MA_1954g0010	MA_10432273g0010	MA_289134g0010	MA_141060g0010
MA_10432580g0010	MA_10433105g0010	MA_10430772g0010	MA_10432221g0010	MA_10436416g0010	MA_10435733g0010	MA_10436253g0010	MA_132683g0020	MA_129324g0010	MA_16653g0010	MA_10437121g0010	MA_154719g0010	MA_510935g0010	MA_19520g0020	MA_195659g0010	MA_10432282g0020	MA_29107g0020	MA_141486g0010
MA_10432585g0010	MA_10433107g0010	MA_10430790g0030	MA_10432232g0010	MA_10436441g0010	MA_10435747g0010	MA_10436255g0010	MA_132921g0010	MA_129762g0010	MA_166667g0010	MA_10437129g0010	MA_15508g0010	MA_511365g0010	MA_1954g0010	MA_195785g0010	MA_10432288g0010	MA_29426g0010	MA_141642g0010
MA_10432588g0010	MA_10433108g0010	MA_10430794g0020	MA_10432234g0010	MA_10436453g0010	MA_10435749g0010	MA_10436284g0010	MA_133401g0010	MA_130026g0010	MA_166792g0010	MA_10437148g0010	MA_155287g0010	MA_51206g0010	MA_19582g0010	MA_19582g0010	MA_10432302g0010	MA_295355g0010	MA_141759g0010
MA_10432600g0020	MA_10433115g0020	MA_10430797g0010	MA_10432239g0010	MA_10436475g0010	MA_10435758g0010	MA_10436304g0020	MA_134078g0010	MA_13044g0010	MA_167002g0010	MA_10437149g0010	MA_15586g0010	MA_5126g0010	MA_19604g0010	MA_19619g0010	MA_10432304g0010	MA_296014g0020	MA_14229g0020
MA_10432610g0010	MA_10433134g0010	MA_10430821g0010	MA_10432243g0010	MA_10436480g0020	MA_10435761g0010	MA_10436309g0010	MA_134184g0010	MA_130482g0010	MA_16738g0010	MA_10437155g0010	MA_15696g0010	MA_5147g0010	MA_19604g0020	MA_196874g0010	MA_10432308g0010	MA_29607g0010	MA_1428g0010
MA_10432630g0020	MA_10433151g0010	MA_10430828g0010	MA_10432244g0010	MA_10436491g0010	MA_10435764g0010	MA_10436313g0010	MA_134292g0010	MA_130537g0010	MA_168035g0010	MA_10437158g0020	MA_15732g0010	MA_521233g0010	MA_19672g0010	MA_197015g0010	MA_10432369g0010	MA_2998g0020	MA_14319g0010
MA_10432649g0020	MA_10433179g0020	MA_10430829g0010	MA_10432246g0010	MA_10436493g0010	MA_10435768g0010	MA_10436316g0010	MA_134470g0010	MA_1307g0010	MA_16831g0010	MA_10437168g0010	MA_158054g0010	MA_5220g0010	MA_19719g0010	MA_19719g0010	MA_10432400g0020	MA_302947g0010	MA_14388g0010
MA_10432652g0010	MA_10433182g0010	MA_10430830g0020	MA_10432251g0010	MA_10436493g0020	MA_10435775g0010	MA_10436335g0010	MA_134558g0010	MA_130934g0010	MA_169894g0010	MA_10437170g0010	MA_15819g0010	MA_52817g0010	MA_198018g0010	MA_19860g0010	MA_10432402g0010	MA_30800g0010	MA_14427g0010
MA_10432667g0020	MA_10433187g0010	MA_10430836g0010	MA_10432255g0010	MA_10436520g0020	MA_10435782g0010	MA_10436337g0010	MA_134613g0010	MA_131015g0010	MA_17031g0010	MA_10437208g0020	MA_158316g0010	MA_53043g0010	MA_19852g0010	MA_198706g0010	MA_10432405g0010	MA_309480g0010	MA_14534g0010
MA_10432673g0010	MA_10433192g0010	MA_10430837g0010	MA_10432264g0010	MA_10436521g0010	MA_10435786g0010	MA_10436353g0010	MA_134742g0010	MA_131191g0020	MA_170596g0010	MA_10437217g0010	MA_158424g0020	MA_53054g0010	MA_19866g0010	MA_199003g0010	MA_10432412g0010	MA_31068g0010	MA_14639g0010
MA_10432678g0010	MA_10433217g0010	MA_10430844g0010	MA_10432285g0020	MA_10436522g0010	MA_10435796g0010	MA_10436395g0010	MA_134875g0010	MA_131256g0010	MA_170713g0010	MA_10437245g0020	MA_158602g0010	MA_53252g0020	MA_198706g0010	MA_199383g0010	MA_10432416g0010	MA_31104g0010	MA_14786g0010
MA_10432683g0020	MA_10433225g0010	MA_10430851g0010	MA_10432288g0010	MA_10436531g0010	MA_10435830g0010	MA_10436401g0020	MA_135257g0010	MA_13166g0010	MA_17088g0010	MA_10437257g0040	MA_158684g0010	MA_53309g0010	MA_19881g0030	MA_19954g0010	MA_10432422g0010	MA_3113g0010	MA_14798g0010
MA_10432698g0010	MA_10433229g0010	MA_10430856g0010	MA_10432320g0010	MA_10436545g0010	MA_10435832g0010	MA_10436406g0010	MA_13528g0010	MA_131708g0010	MA_17138g0010	MA_10437279g0010	MA_15894g0010	MA_534511g0010	MA_199901g0010	MA_199901g0010	MA_10432425g0010	MA_312116g0010	MA_14808g0010
MA_10432702g0010	MA_10433252g0010	MA_10430858g0010	MA_10432334g0010	MA_10436564g0010	MA_10435837g0010	MA_10436410g0010	MA_13550g0010	MA_132005g0010	MA_172189g0020	MA_104501g0010	MA_159093g0010	MA_537118g0010	MA_1999g0010	MA_1999g0010	MA_10432431g0010	MA_31219g0010	MA_14851g0010
MA_10432707g0010	MA_10433285g0010	MA_10430866g0010	MA_10432343g0010	MA_10436564g0020	MA_10435846g0010	MA_10436415g0010	MA_135835g0010	MA_132163g0010	MA_173075g0010	MA_104540g0010	MA_159466g0010	MA_5400409g0010	MA_20072g0010	MA_200105g0010	MA_10432433g0020	MA_31373g0010	MA_14987g0010
MA_10432754g0010	MA_10433288g0010	MA_10430881g0010	MA_10432357g0010	MA_10436574g0010	MA_10435859g0010	MA_10436419g0010	MA_135987g0010	MA_132592g0010	MA_17333g0010	MA_104819g0010	MA_15972g0010	MA_540203g0010	MA_201030g0010	MA_201030g0010	MA_10432437g0010	MA_314050g0010	MA_15053g0010
MA_10432754g0020	MA_10433295g0010	MA_10430882g0010	MA_10432363g0010	MA_10436592g0020	MA_10435873g0020	MA_10436435g0010	MA_136037g0010	MA_132683g0020	MA_17349g0010	MA_105017g0010	MA_15991g0010	MA_5484215g0010	MA_201284g0010	MA_201284g0010	MA_10432438g0010	MA_31482g0010	MA_15246g0010
MA_10432758g0010	MA_10433300g0010	MA_10430890g0010	MA_10432368g0010	MA_10436593g0010	MA_10435880g0020	MA_10436454g0010	MA_13683g0020	MA_132921g0010	MA_173937g0010	MA_105019g0010	MA_160636g0010	MA_549241g0010	MA_201315g0010	MA_20136g0010	MA_10432442g0020	MA_315961g0010	MA_15386g0010
MA_10432790g0010	MA_10433305g0010	MA_10430892g0020	MA_10432376g0010	MA_10436605g0010	MA_10435880g0030	MA_10436469g0010	MA_137163g0010	MA_133401g0010	MA_174615g0010	MA_105343g0010	MA_16080g0010	MA_549246g0010	MA_20221g0010	MA_20198g0020	MA_10432483g0010	MA_31606g0010	MA_153g0020
MA_10432801g0010	MA_10433317g0020	MA_10430912g0010	MA_10432416g0010	MA_10436629g0010	MA_10435882g0010	MA_10436480g0020	MA_137427g0010	MA_133842g0010	MA_17477g0010	MA_10537g0010	MA_16118g0010	MA_54929g0010	MA_202328g0010	MA_20205g0020	MA_10432488g0010	MA_3172g0010	MA_15416g0020
MA_10432805g0020	MA_10433337g0010	MA_10430916g0010	MA_10432419g0010	MA_10436646g0010	MA_10435885g0010	MA_10436491g0010	MA_137453g0010	MA_133946g0010	MA_175360g0010	MA_105489g0010	MA_161463g0020	MA_5501467g0010	MA_20248g0010	MA_202096g0020	MA_10432491g0010	MA_32098g0010	MA_15462g0010
MA_10432822g0010	MA_10433346g0010	MA_10430917g0010	MA_10432421g0010	MA_10436661g0020	MA_10435887g0010	MA_10436493g0010	MA_137709g0010	MA_134078g0010	MA_175723g0010	MA_10554g0010	MA_16217g0020	MA_55842g0010	MA_20251g0020	MA_202179g0010	MA_10432498g0010	MA_3218g0010	MA_154719g0010
MA_10432869g0010	MA_10433357g0010	MA_10430919g0010	MA_10432429g0010	MA_10436667g0010	MA_10435892g0010	MA_10436494g0010	MA_137874g0010	MA_134292g0010	MA_175737g0010	MA_10591g0010	MA_1625746g0010	MA_5603g0010	MA_20287g0010	MA_20221g0010	MA_10432500g0020	MA_32469g0010	MA_15537g0010
MA_10432888g0010	MA_10433360g0010	MA_10430920g0010	MA_10432442g0010	MA_10436676g0010	MA_10435898g0010	MA_10436510g0010	MA_137894g0010	MA_134470g0010	MA_175822g0010	MA_106081g0010	MA_163806g0010	MA_56165g0010	MA_203641g0010	MA_202328g0010	MA_10432507g0010	MA_32559g0010	MA_15543g0010
MA_10432890g0010	MA_10433370g0010	MA_10430922g0010	MA_10432448g0010	MA_10436686g0010	MA_10435902g0010	MA_10436523g0010	MA_13795g0010	MA_134613g0010	MA_175842g0010	MA_106114g0010	MA_164028g0010	MA_568538g0010	MA_203732g0010	MA_20247g0030	MA_10432512g0010	MA_3280g0020	MA_15586g0010
MA_10432906g0010	MA_10433374g0010	MA_10430923g0010	MA_10432457g0010	MA_10436690g0010	MA_10435905g0030	MA_10436523g0020	MA_13801g0010	MA_134742g0010	MA_176162g0010	MA_106573g0010	MA_16444g0020	MA_5692971g0010	MA_20382g0010	MA_20251g0020	MA_10432529g0010	MA_328353g0010	MA_155947g0030
MA_10432920g0010	MA_10433401g0010	MA_10430925g0010	MA_10432470g0010	MA_10436711g0010	MA_10435907g0010	MA_10436534g0010	MA_13806g0010	MA_134875g0010	MA_176955g0010	MA_10663g0010	MA_164918g0010	MA_57254g0010	MA_20406g0010	MA_202598g0010	MA_10432535g0010	MA_330312g0010	MA_15683g0010
MA_10432972g0030	MA_10433414g0020	MA_10430943g0010	MA_10432481g0010	MA_10436744g0010	MA_10435917g0010	MA_10436538g0010	MA_13840g0010	MA_134953g0010	MA_17699g0010	MA_10667g0010	MA_16653g0010	MA_5730007g0010	MA_20423g0010	MA_20260g0010	MA_10432542g0010	MA_33148g0010	MA_1570097g0010
MA_10432991g0010	MA_10433420g0010	MA_10430954g0010	MA_10432485g0010	MA_10436746g0010	MA_10435917g0020	MA_10436546g0010	MA_138436g0010	MA_135257g0010	MA_177426g0010	MA_106915g0010	MA_16738g0010	MA_57437g0010	MA_204624g0010	MA_20287g0010	MA_10432544g0010	MA_33186g0010	MA_15819g0010
MA_10432995g0010	MA_10433433g0010	MA_10430956g0010	MA_10432519g0010	MA_10436752g0010	MA_10435921g0010	MA_10436554g0010	MA_13847g0010	MA_135684g0020	MA_177568g0010	MA_10706g0010	MA_167502g0010	MA_57501g0010	MA_20557g0010	MA_20382g0010	MA_10432550g0010	MA_332069g0010	MA_158233g0010
MA_10432999g0010	MA_10433445g0020	MA_10430983g0010	MA_10432521g0010	MA_10436788g0010	MA_10435923g0010	MA_10436574g0010	MA_13853g0020	MA_135835g0010	MA_17763g0010	MA_107105g0010	MA_167502g0020	MA_5789309g0010	MA_20596g0010	MA_20436g0010	MA_10432555g0010	MA_3337g0010	MA_158317g0010
MA_10433013g0010	MA_10433451g0010	MA_10430990g0010	MA_10432549g0010	MA_10436799g0030	MA_10435930g0010	MA_10436592g0010	MA_138619g0010	MA_135987g0010	MA_17768g0010	MA_107308g0010	MA_16797g0010	MA_5873226g0010	MA_206687g0010	MA_204527g0010	MA_10432561g0010	MA_33392g0010	MA_158402g0010
MA_10433025g0020	MA_10433465g0030	MA_10431000g0010	MA_10432554g0010	MA_10436837g0010	MA_10435930g0050	MA_10436593g0010	MA_138761g0010	MA_136161g0010	MA_177764g0010	MA_107391g0010	MA_16875g0010	MA_58783g0010	MA_20704g0010	MA_204624g0010	MA_10432570g0010	MA_336019g0010	MA_158437g0010
MA_10433029g0010	MA_10433490g0020	MA_10431006g0010	MA_10432562g0010	MA_10436843g0030	MA_10435945g0010	MA_10436595g0020	MA_138854g0010	MA_136493g0010	MA_178046g0010	MA_107468g0010	MA_16904g0010	MA_58789g0010	MA_20825g0010	MA_204969g0010	MA_10432572g0010	MA_33603g0010	MA_158457g0010
MA_10433050g0010	MA_10433492g0010	MA_10431009g0010	MA_10432574g0010	MA_10436846g0010	MA_10435953g0010	MA_10436605g0010	MA_138894g0010	MA_136671g0010	MA_17819g0010	MA_107541g0010	MA_169150g0010	MA_58855g0010	MA_208596g0010	MA_205329g0010	MA_10432583g0010	MA_338721g0010	MA_158518g0010
MA_10433055g0010	MA_10433501g0010	MA_10431015g0010	MA_10432580g0010	MA_10436858g0010	MA_10435980g0010	MA_10436646g0010	MA_138999g0010	MA_13697g0010	MA_17826g0020	MA_10754g0010	MA_169230g0010	MA_5939661g0010	MA_20925g0010	MA_20550g0010	MA_10432588g0010	MA_342670g0010	MA_158684g0010
MA_10433056g0010	MA_10433541g0010	MA_10431016g0020	MA_10432635g0010	MA_10436876g0010	MA_10436000g0010	MA_10436679g0010	MA_139026g0010	MA_137318g0010	MA_17906g0010	MA_107576g0010	MA_169265g0010	MA_5949706g0010	MA_210084g0010	MA_206687g0010	MA_10432590g0010	MA_34351g0010	MA_15884g0020
MA_10433057g0010	MA_10433551g0010	MA_10431031g0010	MA_10432639g0010	MA_10436877g0010	MA_10436002g0010	MA_10436683g0010	MA_139135g0010	MA_137330g0010	MA_179294g0010	MA_107594g0010	MA_16939g0010	MA_595253g0010	MA_210947g0010	MA_20704g0010	MA_10432592g0010	MA_34861g0010	MA_15888g0010
MA_10433058g0010	MA_10433593g0010	MA_10431039g0010	MA_10432646g0010	MA_10436888g0010	MA_10436009g0010	MA_10436710g0010	MA_139757g0010	MA_137709g0010	MA_17957g0010	MA_107600g0010	MA_169555g0010	MA_598152g0010	MA_210976g0010	MA_20718g0010	MA_10432599g0010	MA_349530g0010	MA_159417g0010
MA_10433058g0020	MA_10433608g0010	MA_10431083g0010	MA_10432652g0010	MA_10436902g0010	MA_10436016g0010	MA_10436741g0010	MA_139797g0010	MA_137894g0010	MA_1796g0010	MA_107639g0010	MA_169894g0010	MA_599784g0010	MA_211369g0010	MA_207261g0010	MA_10432644g0010	MA_35014g0010	MA_15972g0010
MA_10433065g0010	MA_10433614g0010	MA_10431085g0010	MA_10432659g0010	MA_10436903g0010	MA_10436035g0010	MA_10436757g0010	MA_13999g0010	MA_13795g0010	MA_17978g0010	MA_107659g0010	MA_170097g0010	MA_6025923g0010	MA_211932g0010	MA_207420g0010	MA_10432646g0010	MA_352346g0010	MA_16047g0010
MA_10433082g0010	MA_10433650g0010	MA_10431089g0010	MA_10432667g0020	MA_10436911g0010	MA_10436040g0020	MA_10436765g0010	MA_140044g0010	MA_13806g0010	MA_18002g0010	MA_107746g0010	MA_170713g0010	MA_6029637g0010	MA_212367g0010	MA_207871g0010	MA_10432667g0020	MA_352866g0010	MA_160950g0010
MA_10433082g0020	MA_10433685g0010	MA_10431093g0030	MA_10432676g0010	MA_10436942g0010	MA_10436068g0010	MA_10436766g0010	MA_140161g0010	MA_138199g0010	MA_18020g0010	MA_107766g0010	MA_170877g0010	MA_611975g0010	MA_214498g0010	MA_20909g0010	MA_10432670g0020	MA_35357g0010	MA_16104g0010
MA_10433089g0010	MA_10433692g0010	MA_10431095g0010	MA_10432680g0020	MA_10436954g0010	MA_10436082g0010	MA_10436789g0010	MA_140162g0010	MA_138249g0020	MA_180335g0010	MA_108219g0010	MA_171376g0010	MA_61526g0010	MA_2157g0010	MA_20925g0010	MA_10432673g0010	MA_3550g0020	MA_16118g0010
MA_10433101g0010	MA_10433709g0020	MA_10431100g0010	MA_10432693g0010	MA_10436965g0010	MA_10436085g0010	MA_10436799g0030	MA_140235g0010	MA_138387g0010	MA_180359g0010	MA_108366g0010	MA_171402g0010	MA_61758g0010	MA_216190g0010	MA_209408g0010	MA_10432674g0010	MA_356609g0010	MA_16141g0010
MA_10433105g0010	MA_10433735g0010	MA_10431108g0010	MA_10432694g0010	MA_10436977g0030	MA_10436094g0010	MA_10436800g0010	MA_140410g0010	MA_13853g0020	MA_18049g0010	MA_108407g0010	MA_172189g0020	MA_61874g0010	MA_21626g0010	MA_209671g0010	MA_10432674g0020	MA_359322g0010	MA_16148g0010
MA_10433132g0020	MA_10433746g0010	MA_10431110g0010	MA_10432715g0010	MA_10436989g0010	MA_10436106g0010	MA_10436846g0010	MA_140611g0010	MA_138854g0010	MA_18050g0020	MA_10845g0010	MA_172407g0010	MA_61920g0010	MA_21677g0010	MA_210084g0010	MA_10432683g0020	MA_36030g0010	MA_16271g0010
MA_10433133g0010	MA_10433749g0010	MA_10431113g0010	MA_10432736g0010	MA_10436991g0010	MA_10436117g0020	MA_10436862g0010	MA_140622g0010	MA_139026g0010	MA_180629g0010	MA_108598g0010	MA_172748g0010	MA_62101g0010	MA_217733g0010	MA_210947g0010	MA_10432685g0010	MA_36074g0010	MA_164507g0010
MA_10433187g0010	MA_10433804g0010	MA_10431116g0010	MA_10432740g0010	MA_10436992g0010	MA_10436130g0020	MA_10436875g0020	MA_140669g0010	MA_139135g0010	MA_1806g0010	MA_10879g0010	MA_172967g0010	MA_6218g0010	MA_21822g0010	MA_210976g0010	MA_10432698g0010	MA_36205g0010	MA_16454g0010
MA_10433207g0010	MA_10433808g0010	MA_10431123g0010	MA_10432752g0010	MA_10436996g0010	MA_10436161g0010	MA_10436876g0010	MA_14068g0010	MA_13946g0010	MA_18076g0010	MA_108928g0010	MA_17334g0010	MA_622g0020	MA_219500g0010	MA_211369g0010	MA_10432712g0010	MA_36213g0010	MA_16514g0010
MA_10433226g0010	MA_10433821g0010	MA_10431132g0010	MA_10432754g0010	MA_10437029g0040	MA_10436167g0010	MA_10436877g0010	MA_140695g0010	MA_139472g0010	MA_18107g0010	MA_109238g0010	MA_17400g0010	MA_623590g0010	MA_21950g0020	MA_2116g0010	MA_10432727g0010	MA_363512g0010	MA_16545g0010
MA_10433227g0010	MA_10433830g0010	MA_10431132g0020	MA_10432759g0010	MA_10437030g0010	MA_10436175g0010	MA_10436883g0010	MA_140697g0010	MA_13968g0020	MA_181139g0010	MA_109282g0010	MA_174037g0010	MA_6246126g0010	MA_220296g0010	MA_211932g0010	MA_10432730g0010	MA_363692g0010	MA_165913g0020
MA_10433232g0010	MA_10433865g0010	MA_10431134g0010	MA_10432791g0010	MA_10437033g0010	MA_10436185g0010	MA_10436888g0010	MA_14082g0010	MA_140161g0010	MA_181281g0010	MA_109402g0010	MA_174291g0010	MA_62967g0010	MA_22150g0010	MA_212137g0010	MA_10432739g0020	MA_36495g0010	MA_166295g0010
MA_10433238g0010	MA_10433899g0010	MA_10431141g0020	MA_10432812g0010	MA_10437035g0010	MA_10436193g0010	MA_10436896g0010	MA_141075g0010	MA_140235g0010	MA_181544g0010	MA_10945g0010	MA_174482g0010	MA_63061g0010	MA_2215g0010	MA_2133139g0010	MA_10432783g0020	MA_36667g0010	MA_166604g0010
MA_10433250g0020	MA_10433908g0010	MA_10431154g0020	MA_10432838g0010	MA_10437035g0050	MA_10436213g0010	MA_10436897g0010	MA_141147g0010	MA_140410g0010	MA_18156g0010	MA_109548g0010	MA_17449g0010	MA_6307g0010	MA_223201g0010	MA_21505g0010	MA_10432788g0010	MA_3677g0010	MA_167002g0010
MA_10433252g0010	MA_10433926g0010	MA_10431176g0010	MA_10432856g0030	MA_10437042g0010	MA_10436224g0010	MA_10436939g0030	MA_141465g0010	MA_140415g0010	MA_18169g0010	MA_10959g0010	MA_17498g0010	MA_63342g0010	MA_223744g0010	MA_2157g0010	MA_10432805g0010	MA_36826g0020	MA_16831g0010
MA_10433267g0010	MA_10433933g0010	MA_10431187g0010	MA_10432858g0010	MA_10437055g0010	MA_10436279g0020	MA_10436955g0010	MA_141466g0010	MA_140610g0010	MA_181744g0010	MA_109969g0020	MA_17536g0010	MA_6362g0020	MA_224220g0010	MA_21668g0010	MA_10432818g0010	MA_36839g0020	MA_168509g0010
MA_10433300g0010	MA_10433934g0010	MA_10431201g0010	MA_10432863g0010	MA_10437066g0010	MA_10436304g0020	MA_10436976g0010	MA_141619g0020	MA_140611g0010	MA_18179g0010	MA_110053g0010	MA_175723g0010	MA_6380g0020	MA_22632g0010	MA_21677g0010	MA_10432820g0010	MA_368582g0010	MA_16939g0010
MA_10433303g0010	MA_10433948g0010	MA_10431201g0020	MA_10432879g0010	MA_10437082g0010	MA_10436309g0010	MA_10436977g0030	MA_141733g0010	MA_140622g0010	MA_181877g0010	MA_110379g0010	MA_175789g0010	MA_6406g0010	MA_227118g0010	MA_2174g0010	MA_10432836g0010	MA_370590g0010	MA_169742g0010
MA_10433309g0010	MA_10433951g0030	MA_10431202g0010	MA_10432885g0010	MA_10437083g0020	MA_10436314g0010	MA_10436987g0010	MA_141946g0010	MA_140627g0010	MA_182125g0010	MA_11045g0010	MA_175822g0010	MA_645236g0010	MA_22713g0010	MA_21765g0010	MA_10432841g0010	MA_37221g0020	MA_16984g0010
MA_10433317g0020	MA_10433953g0010	MA_10431210g0020	MA_10432901g0010	MA_10437095g0010	MA_10436325g0010	MA_10436996g0010	MA_14214g0010	MA_14068g0010	MA_182501g0010	MA_110942g0010	MA_175946g0010	MA_64588g0010	MA_22939g0010	MA_217664g0010	MA_10432845g0010	MA_37329g0010	MA_170460g0010
MA_10433341g0010	MA_10433954g0010	MA_10431246g0010	MA_10432928g0010	MA_10437099g0010	MA_10436330g0010	MA_10437003g0010	MA_1422909g0010	MA_140695g0010	MA_18260g0010	MA_111138g0010	MA_17678g0010	MA_64990g0010	MA_229578g0010	MA_217733g0010	MA_10432865g0010	MA_37390g0010	MA_170596g0010
MA_10433411g0010	MA_10433965g0010	MA_10431250g0010	MA_10432938g0020	MA_10437104g0030	MA_10436337g0010	MA_10437004g0010	MA_14229g0020	MA_14082g0010	MA_1826660g0010	MA_111299g0010	MA_176793g0010	MA_64997g0010	MA_23052g0010	MA_218507g0010	MA_10432894g0010	MA_37416g0010	MA_170693g0010
MA_10433416g0010	MA_10434001g0010	MA_10431267g0010	MA_10432948g0010	MA_10437109g0030	MA_10436340g0010	MA_10437018g0010	MA_14261g0010	MA_140869g0010	MA_18274g0010	MA_11146g0010	MA_17693g0010	MA_65214g0010	MA_23076g0010	MA_219031g0010	MA_10432906g0010	MA_374600g0010	MA_17088g0010
MA_10433433g0010	MA_10434007g0010	MA_10431277g0020	MA_10432952g0010	MA_10437114g0010	MA_10436353g0010	MA_10437022g0010	MA_14272g0010	MA_141060g0010	MA_183104g0010	MA_111581g0010	MA_176955g0010	MA_6558g0010	MA_23116g0010	MA_220296g0010	MA_10432910g0010	MA_3747445g0010	MA_171358g0010
MA_10433439g0010	MA_10434011g0010	MA_10431279g0010	MA_10432958g0010	MA_10437129g0010	MA_10436382g0010	MA_10437034g0010	MA_14277g0010	MA_141075g0010	MA_183130g0020	MA_111881g0010	MA_17699g0010	MA_6573347g0010	MA_23245g0010	MA_22044g0010	MA_10432918g0010	MA_374866g0010	MA_17138g0010
MA_10433451g0010	MA_10434012g0010	MA_10431280g0010	MA_10432963g0010	MA_10437142g0010	MA_10436387g0010	MA_10437041g0010	MA_14388g0010	MA_141147g0010	MA_183150g0010	MA_112068g0010	MA_17708g0010	MA_6588g0010	MA_232471g0010	MA_22150g0010	MA_10432924g0010	MA_37588g0020	MA_171402g0010
MA_10433465g0030	MA_10434038g0030	MA_10431284g0010	MA_10432974g0010	MA_10437148g0010	MA_10436395g0010	MA_10437050g0010	MA_14427g0010	MA_141466g0010	MA_18319g0010	MA_11215g0010	MA_177325g0010	MA_65964g0010	MA_232715g0010	MA_222629g0010	MA_10432925g0010	MA_37826g0010	MA_172149g0010
MA_10433521g0010	MA_10434041g0010	MA_10431296g0010	MA_10433022g0010	MA_10437155g0010	MA_10436396g0010	MA_10437052g0020	MA_1443065g0010	MA_141619g0020	MA_183426g0010	MA_112209g0020	MA_17763g0010	MA_659g0010	MA_232828g0010	MA_223201g0010	MA_10432946g0010	MA_3809g0010	MA_172189g0020
MA_10433550g0010	MA_10434046g0010	MA_10431297g0010	MA_10433024g0020	MA_10437156g0010	MA_10436399g0010	MA_10437060g0010	MA_14460g0010	MA_141733g0010	MA_18343g0010	MA_112301g0010	MA_17768g0010	MA_66252g0010	MA_232982g0010	MA_223275g0010	MA_10432955g0010	MA_3844g0010	MA_172637g0010
MA_10433573g0020	MA_10434063g0010	MA_10431301g0020	MA_10433031g0010	MA_10437159g0040	MA_10436401g0020	MA_10437064g0010	MA_14527g0010	MA_14181g0010	MA_183476g0010	MA_11233g0030	MA_17819g0010	MA_66402g0010	MA_234991g0020	MA_22430g0010	MA_10432956g0020	MA_38486g0010	MA_17349g0010
MA_10433575g0010	MA_10434079g0010	MA_10431320g0010	MA_10433050g0010	MA_10437170g0010	MA_10436406g0010	MA_10437083g0020	MA_14935g0010	MA_141852g0010	MA_183628g0010	MA_112342g0010	MA_178212g0010	MA_664672g0010	MA_23656g0010	MA_22632g0010	MA_10432957g0010	MA_38676g0010	MA_173543g0010
MA_10433576g0020	MA_10434091g0010	MA_10431321g0010	MA_10433058g0020	MA_10437188g0010	MA_10436410g0010	MA_10437085g0010	MA_15045g0010	MA_141946g0010	MA_183668g0020	MA_11258g0010	MA_17845g0010	MA_66732g0010	MA_236980g0010	MA_2267030g0010	MA_10432963g0010	MA_38871g0010	MA_173543g0030
MA_10433592g0010	MA_10434093g0010	MA_10431330g0010	MA_10433062g0010	MA_10437208g0020	MA_10436419g0010	MA_10437086g0010	MA_15053g0010	MA_14229g0020	MA_18376g0010	MA_112590g0010	MA_178870g0010	MA_6685g0010	MA_237379g0010	MA_226g0020	MA_10432966g0010	MA_39002g0010	MA_173741g0010
MA_10433607g0010	MA_10434099g0020	MA_10431332g0010	MA_10433070g0010	MA_10437227g0030	MA_10436453g0010	MA_10437095g0010	MA_15073g0010	MA_14261g0010	MA_184150g0010	MA_112632g0010	MA_178953g0010	MA_66969g0010	MA_237930g0010	MA_227118g0010	MA_10432972g0030	MA_3901g0010	MA_17466g0010
MA_10433636g0010	MA_10434136g0010	MA_10431340g0010	MA_10433087g0010	MA_10437232g0010	MA_10436454g0010	MA_10437101g0010	MA_150838g0010	MA_14272g0010	MA_184308g0010	MA_112899g0010	MA_17906g0010	MA_6745973g0010	MA_238418g0010	MA_227482g0010	MA_10432984g0010	MA_3907g0010	MA_174814g0010
MA_10433659g0010	MA_10434148g0010	MA_10431346g0010	MA_10433105g0010	MA_10437238g0010	MA_10436475g0010	MA_10437110g0020	MA_15104g0010	MA_14277g0010	MA_184317g0010	MA_112930g0010	MA_17957g0010	MA_67464g0010	MA_23931g0010	MA_229578g0010	MA_10432989g0030	MA_39293g0020	MA_17525g0010
MA_10433674g0010	MA_10434152g0010	MA_10431347g0010	MA_10433115g0020	MA_10437252g0010	MA_10436480g0020	MA_10437129g0010	MA_154108g0010	MA_1432g0010	MA_184655g0010	MA_113024g0010	MA_17958g0010	MA_6761g0010	MA_239561g0010	MA_229g0010	MA_10432990g0010	MA_3965g0010	MA_175457g0010
MA_10433679g0010	MA_10434154g0010	MA_10431350g0010	MA_10433151g0010	MA_10437258g0010	MA_10436491g0010	MA_10437142g0010	MA_15423g0020	MA_14388g0010	MA_184966g0010	MA_113047g0010	MA_17969g0010	MA_676551g0010	MA_2402g0010	MA_230381g0010	MA_10432992g0010	MA_396934g0010	MA_175574g0010
MA_10433684g0010	MA_10434158g0010	MA_10431352g0010	MA_10433153g0010	MA_10437270g0020	MA_10436493g0010	MA_10437148g0010	MA_15468g0010	MA_14460g0010	MA_18498g0010	MA_113048g0010	MA_1796g0010	MA_676718g0010	MA_24035g0010	MA_2306036g0010	MA_10433002g0010	MA_39984g0010	MA_175723g0010
MA_10433709g0020	MA_10434164g0020	MA_10431356g0010	MA_10433158g0010	MA_104529g0010	MA_10436493g0020	MA_10437149g0010	MA_15508g0010	MA_147115g0010	MA_18532g0010	MA_113300g0020	MA_17978g0010	MA_6767965g0010	MA_24182g0010	MA_23116g0010	MA_10433005g0010	MA_40013g0010	MA_175782g0020
MA_10433731g0010	MA_10434212g0010	MA_10431357g0010	MA_10433191g0010	MA_105017g0010	MA_10436506g0020	MA_10437155g0010	MA_15703g0010	MA_14987g0010	MA_18571g0010	MA_113402g0010	MA_17985g0010	MA_6816589g0010	MA_24219g0010	MA_23152g0010	MA_10433010g0010	MA_40109g0010	MA_175822g0010
MA_10433734g0010	MA_10434216g0010	MA_10431395g0010	MA_10433192g0010	MA_10516g0010	MA_10436520g0010	MA_10437158g0020	MA_15827g0020	MA_14999g0010	MA_18584g0010	MA_113557g0010	MA_18005g0010	MA_68521g0010	MA_242810g0010	MA_2333839g0010	MA_10433022g0010	MA_401747g0010	MA_175842g0010
MA_10433749g0010	MA_10434222g0010	MA_10431406g0010	MA_10433229g0010	MA_10551g0010	MA_10436520g0020	MA_10437159g0040	MA_158381g0010	MA_15104g0010	MA_18594g0010	MA_11357g0010	MA_18029g0010	MA_68666g0010	MA_24454g0010	MA_23511g0010	MA_10433029g0010	MA_40335g0010	MA_175870g0010
MA_10433771g0010	MA_10434234g0010	MA_10431449g0010	MA_10433267g0010	MA_105921g0010	MA_10436521g0010	MA_10437170g0010	MA_158602g0010	MA_15350g0010	MA_186100g0010	MA_113816g0010	MA_18049g0010	MA_68992g0010	MA_248791g0010	MA_2351567g0010	MA_10433052g0010	MA_40443g0010	MA_175884g0010
MA_10433778g0010	MA_10434242g0010	MA_10431450g0030	MA_10433276g0010	MA_106343g0010	MA_10436522g0010	MA_10437185g0010	MA_158684g0010	MA_15391g0010	MA_18621g0010	MA_114300g0010	MA_18050g0020	MA_69324g0010	MA_25045g0010	MA_23604g0010	MA_10433058g0010	MA_4055g0010	MA_17594g0010
MA_10433782g0010	MA_10434309g0010	MA_10431457g0010	MA_10433285g0010	MA_106384g0010	MA_10436523g0020	MA_10437189g0010	MA_158706g0010	MA_15398g0010	MA_186354g0020	MA_114481g0010	MA_180629g0010	MA_69439g0010	MA_25142g0010	MA_23656g0010	MA_10433058g0020	MA_405683g0010	MA_17658g0010
MA_10433782g0020	MA_10434318g0010	MA_10431459g0010	MA_10433288g0010	MA_106464g0010	MA_10436534g0010	MA_10437231g0010	MA_1589g0010	MA_15423g0020	MA_186538g0010	MA_114524g0010	MA_1806g0010	MA_69620g0010	MA_25248g0010	MA_236980g0010	MA_10433067g0010	MA_40583g0020	MA_176955g0010
MA_10433808g0010	MA_10434345g0010	MA_10431469g0010	MA_10433295g0010	MA_10666g0010	MA_10436574g0010	MA_10437232g0010	MA_159011g0010	MA_154390g0010	MA_18654g0010	MA_11503g0030	MA_180744g0010	MA_6968453g0010	MA_25337g0020	MA_2370298g0010	MA_10433075g0010	MA_40654g0010	MA_17699g0010
MA_10433861g0010	MA_10434350g0010	MA_10431488g0010	MA_10433300g0010	MA_106719g0010	MA_10436592g0010	MA_10437261g0010	MA_16120g0010	MA_1548g0010	MA_187622g0010	MA_115256g0010	MA_18076g0010	MA_69872g0010	MA_25554g0010	MA_237379g0010	MA_10433096g0010	MA_40811g0010	MA_17729g0030
MA_10433863g0010	MA_10434365g0010	MA_10431489g0010	MA_10433317g0020	MA_10693g0010	MA_10436592g0020	MA_10437280g0010	MA_161463g0020	MA_15508g0010	MA_18770g0010	MA_115424g0010	MA_180963g0010	MA_70076g0010	MA_2555g0010	MA_237930g0010	MA_10433100g0010	MA_408741g0010	MA_17736g0010
MA_10433863g0020	MA_10434388g0010	MA_10431502g0010	MA_10433320g0010	MA_107084g0010	MA_10436593g0010	MA_105017g0010	MA_16160g0010	MA_15586g0010	MA_18790g0010	MA_115550g0010	MA_18127g0010	MA_7007g0010	MA_25560g0010	MA_238418g0010	MA_10433103g0010	MA_40909g0010	MA_1773g0020
MA_10433876g0020	MA_10434392g0010	MA_10431514g0010	MA_10433337g0010	MA_10721g0020	MA_10436605g0010	MA_105116g0010	MA_16292g0010	MA_15599g0010	MA_1881g0010	MA_115583g0010	MA_181281g0010	MA_70291g0010	MA_25588g0010	MA_239561g0010	MA_10433113g0010	MA_41253g0010	MA_177562g0010
MA_10433899g0010	MA_10434409g0010	MA_10431517g0010	MA_10433357g0010	MA_107308g0010	MA_10436646g0010	MA_105489g0010	MA_16384g0010	MA_15605g0010	MA_18829g0010	MA_115613g0010	MA_18153g0010	MA_708149g0010	MA_25654g0010	MA_24035g0010	MA_10433125g0010	MA_412953g0010	MA_17760g0010
MA_10433934g0010	MA_10434412g0010	MA_10431520g0010	MA_10433374g0010	MA_107541g0010	MA_10436667g0010	MA_10554g0010	MA_16445g0010	MA_15703g0010	MA_1888g0010	MA_116042g0010	MA_18156g0010	MA_70965g0010	MA_25832g0010	MA_2417030g0010	MA_10433141g0010	MA_41364g0010	MA_17775g0020
MA_10433939g0010	MA_10434413g0010	MA_10431523g0010	MA_10433409g0010	MA_107543g0010	MA_10436673g0010	MA_10574g0010	MA_16477g0010	MA_157506g0010	MA_189522g0010	MA_116457g0010	MA_181744g0010	MA_71034g0010	MA_258629g0010	MA_241806g0010	MA_10433147g0030	MA_41474g0010	MA_17795g0020
MA_10433954g0010	MA_10434436g0010	MA_10431555g0010	MA_10433415g0010	MA_107594g0010	MA_10436674g0010	MA_10591g0010	MA_165515g0010	MA_158153g0010	MA_189777g0010	MA_116716g0010	MA_182125g0010	MA_71114g0010	MA_25943g0010	MA_24219g0010	MA_10433156g0010	MA_4203g0010	MA_17807g0010
MA_10433971g0010	MA_10434439g0040	MA_10431559g0010	MA_10433419g0010	MA_107785g0010	MA_10436676g0010	MA_105921g0010	MA_16653g0010	MA_158424g0020	MA_1898g0010	MA_116958g0010	MA_18241g0010	MA_7125g0010	MA_259881g0010	MA_24261g0010	MA_10433175g0010	MA_42218g0010	MA_17823g0010
MA_10433973g0010	MA_10434442g0010	MA_10431562g0010	MA_10433420g0010	MA_10816g0010	MA_10436686g0010	MA_106205g0010	MA_166792g0010	MA_158602g0010	MA_19029g0020	MA_117119g0010	MA_18253g0010	MA_71513g0010	MA_260887g0010	MA_24454g0010	MA_10433177g0020	MA_42236g0030	MA_178870g0010
MA_10433985g0010	MA_10434445g0010	MA_10431570g0010	MA_10433445g0020	MA_10845g0010	MA_10436690g0010	MA_106341g0010	MA_166984g0010	MA_158965g0020	MA_19049g0010	MA_117791g0010	MA_183150g0010	MA_716312g0010	MA_261585g0010	MA_24584g0010	MA_10433186g0010	MA_4223g0010	MA_17906g0010
MA_10433992g0010	MA_10434453g0010	MA_10431577g0010	MA_10433450g0010	MA_10862g0010	MA_10436698g0010	MA_106343g0010	MA_168035g0010	MA_159115g0010	MA_190530g0010	MA_11783g0010	MA_183160g0020	MA_71661g0010	MA_2615g0010	MA_246892g0010	MA_10433197g0010	MA_423536g0010	MA_17910g0010
MA_104339g0010	MA_10434513g0010	MA_10431583g0020	MA_10433451g0010	MA_108727g0010	MA_10436711g0010	MA_106384g0010	MA_168201g0010	MA_160950g0010	MA_19115g0010	MA_118270g0010	MA_18316g0010	MA_71756g0010	MA_261860g0010	MA_24782g0010	MA_10433210g0010	MA_424151g0010	MA_17938g0010
MA_10434007g0010	MA_10434519g0010	MA_10431584g0010	MA_10433453g0010	MA_108793g0010	MA_10436714g0010	MA_106573g0010	MA_168879g0020	MA_16104g0010	MA_19198g0010	MA_11830g0010	MA_183273g0010	MA_717958g0010	MA_263876g0010	MA_248710g0010	MA_10433219g0010	MA_42440g0010	MA_1796g0010
MA_10434011g0010	MA_10434529g0010	MA_10431591g0010	MA_10433465g0030	MA_108919g0010	MA_10436726g0010	MA_10663g0010	MA_168957g0010	MA_16120g0010	MA_192173g0010	MA_11847g0010	MA_183426g0010	MA_71850g0010	MA_265454g0010	MA_2494g0010	MA_10433226g0010	MA_427185g0010	MA_17978g0010
MA_10434015g0010	MA_10434536g0010	MA_10431596g0010	MA_10433476g0010	MA_109402g0010	MA_10436741g0010	MA_106719g0010	MA_169356g0010	MA_16143g0010	MA_19223g0010	MA_118524g0010	MA_18343g0010	MA_71872g0010	MA_26805g0010	MA_25045g0010	MA_10433228g0010	MA_427215g0010	MA_179934g0030
MA_10434016g0010	MA_10434537g0010	MA_10431597g0020	MA_10433492g0010	MA_109443g0010	MA_10436744g0010	MA_10693g0010	MA_16979g0020	MA_161463g0020	MA_19229g0020	MA_118589g0010	MA_183768g0010	MA_71922g0010	MA_268229g0010	MA_2543785g0010	MA_10433250g0020	MA_43044g0010	MA_18002g0010
MA_10434030g0010	MA_10434551g0010	MA_10431605g0010	MA_10433496g0010	MA_109660g0020	MA_10436752g0010	MA_107105g0010	MA_169894g0010	MA_16148g0010	MA_193082g0010	MA_118674g0010	MA_18376g0010	MA_7211241g0010	MA_271643g0010	MA_25560g0010	MA_10433254g0010	MA_43300g0010	MA_180044g0010
MA_10434044g0010	MA_10434552g0010	MA_10431611g0010	MA_10433501g0010	MA_110148g0010	MA_10436799g0030	MA_107294g0010	MA_170596g0010	MA_161608g0010	MA_193313g0010	MA_118833g0010	MA_184047g0010	MA_72126g0010	MA_27435g0010	MA_25654g0010	MA_10433286g0010	MA_433264g0010	MA_18029g0010
MA_10434127g0010	MA_10434575g0010	MA_10431623g0010	MA_10433521g0010	MA_110306g0010	MA_10436800g0010	MA_107308g0010	MA_170695g0010	MA_16160g0010	MA_194127g0010	MA_118860g0010	MA_184150g0010	MA_722404g0010	MA_27454g0010	MA_25682g0010	MA_10433292g0010	MA_43388g0010	MA_18049g0010
MA_10434132g0020	MA_10434583g0010	MA_10431627g0010	MA_10433527g0010	MA_110379g0010	MA_10436809g0010	MA_107541g0010	MA_170713g0010	MA_162232g0010	MA_194639g0010	MA_11933g0010	MA_184317g0010	MA_7224g0020	MA_27519g0010	MA_258056g0010	MA_10433297g0010	MA_434977g0010	MA_180629g0010
MA_10434134g0010	MA_10434601g0010	MA_10431628g0010	MA_10433551g0010	MA_110587g0010	MA_10436826g0020	MA_107543g0010	MA_170877g0010	MA_16231g0010	MA_19464g0010	MA_119361g0010	MA_184872g0010	MA_72251g0010	MA_277563g0010	MA_258333g0010	MA_10433311g0010	MA_4349g0020	MA_18091g0010
MA_10434136g0010	MA_10434637g0010	MA_10431636g0010	MA_10433556g0010	MA_110864g0010	MA_10436842g0010	MA_107600g0010	MA_17088g0010	MA_16292g0010	MA_194786g0010	MA_119405g0010	MA_184966g0010	MA_724304g0010	MA_27769g0010	MA_25845g0010	MA_10433317g0020	MA_436123g0010	MA_180963g0010
MA_10434153g0010	MA_10434660g0010	MA_10431643g0010	MA_10433593g0010	MA_110915g0010	MA_10436862g0010	MA_108407g0010	MA_171358g0010	MA_163198g0030	MA_1954g0010	MA_11962g0020	MA_18571g0010	MA_724630g0010	MA_281422g0010	MA_259372g0010	MA_10433318g0010	MA_43617g0010	MA_18107g0010
MA_10434155g0010	MA_10434662g0020	MA_10431646g0010	MA_10433608g0010	MA_111087g0010	MA_10436876g0010	MA_10844g0010	MA_17138g0010	MA_16407g0010	MA_19559g0010	MA_11973g0010	MA_18584g0010	MA_724g0010	MA_28251g0010	MA_259881g0010	MA_10433378g0010	MA_436191g0010	MA_18112g0030
MA_10434160g0010	MA_10434685g0010	MA_10431660g0010	MA_10433636g0010	MA_111138g0010	MA_10436877g0010	MA_10845g0010	MA_171473g0010	MA_16445g0010	MA_19573g0010	MA_119799g0010	MA_186354g0020	MA_72769g0010	MA_282911g0010	MA_26016g0010	MA_10433380g0010	MA_436575g0010	MA_181139g0010
MA_10434168g0010	MA_10434687g0010	MA_10431665g0010	MA_10433644g0010	MA_111545g0020	MA_10436883g0010	MA_108727g0010	MA_172007g0010	MA_165943g0010	MA_19582g0010	MA_119894g0010	MA_18755g0010	MA_7293641g0010	MA_28431g0010	MA_26068g0010	MA_10433391g0010	MA_43688g0010	MA_18156g0010
MA_10434188g0010	MA_10434693g0010	MA_10431681g0010	MA_10433654g0010	MA_111727g0010	MA_10436886g0010	MA_10879g0010	MA_172189g0020	MA_16653g0010	MA_196504g0010	MA_11992g0010	MA_187622g0010	MA_7295g0020	MA_28437g0010	MA_260761g0010	MA_10433395g0010	MA_43865g0010	MA_18165g0010
MA_10434188g0020	MA_10434715g0010	MA_10431688g0010	MA_10433674g0010	MA_111908g0010	MA_10436888g0010	MA_108919g0010	MA_17311g0010	MA_1678g0010	MA_197015g0010	MA_119996g0010	MA_18770g0010	MA_73124g0010	MA_2847g0010	MA_260887g0010	MA_10433400g0010	MA_44078g0010	MA_18169g0010
MA_10434215g0010	MA_10434727g0010	MA_10431692g0010	MA_10433692g0010	MA_11214g0010	MA_10436902g0010	MA_109131g0010	MA_17333g0010	MA_16797g0010	MA_197296g0010	MA_120059g0010	MA_1881g0010	MA_73179g0010	MA_285305g0010	MA_2615g0010	MA_10433407g0010	MA_44788g0010	MA_182125g0010
MA_10434222g0010	MA_10434733g0010	MA_10431697g0010	MA_10433728g0020	MA_112169g0010	MA_10436930g0020	MA_10919g0010	MA_17349g0010	MA_168035g0010	MA_19731g0010	MA_120757g0010	MA_188257g0010	MA_7328695g0010	MA_286428g0010	MA_26306g0010	MA_10433408g0010	MA_449628g0010	MA_182501g0010
MA_10434249g0020	MA_10434735g0010	MA_10431705g0010	MA_10433735g0010	MA_112179g0010	MA_10436942g0010	MA_109402g0010	MA_173921g0010	MA_16831g0010	MA_197466g0010	MA_12077g0010	MA_18829g0010	MA_733845g0010	MA_29107g0020	MA_2636045g0010	MA_10433419g0010	MA_4507637g0010	MA_18260g0010
MA_10434249g0030	MA_10434758g0010	MA_10431711g0010	MA_10433746g0010	MA_11258g0010	MA_10436942g0020	MA_109435g0010	MA_174037g0010	MA_16875g0010	MA_198319g0010	MA_121070g0010	MA_18853g0010	MA_73460g0010	MA_29137g0010	MA_26805g0010	MA_10433436g0010	MA_453436g0010	MA_18273g0010
MA_10434254g0020	MA_10434762g0010	MA_10431733g0010	MA_10433749g0010	MA_1127885g0010	MA_10436975g0010	MA_109444g0010	MA_17430g0010	MA_169151g0010	MA_19866g0010	MA_1213520g0010	MA_189777g0010	MA_73509g0010	MA_292248g0010	MA_268175g0010	MA_10433439g0010	MA_45497g0020	MA_18302g0010
MA_10434333g0030	MA_10434764g0010	MA_10431735g0020	MA_10433762g0010	MA_112899g0010	MA_10436976g0010	MA_109548g0010	MA_174429g0010	MA_169331g0010	MA_19925g0010	MA_121353g0010	MA_1897g0010	MA_7362g0010	MA_29241g0010	MA_269071g0010	MA_10433493g0010	MA_45528g0010	MA_183160g0020
MA_10434342g0010	MA_10434773g0020	MA_10431745g0020	MA_10433767g0010	MA_112923g0010	MA_10436977g0040	MA_110271g0010	MA_174526g0010	MA_169555g0010	MA_1999g0010	MA_12141g0010	MA_19005g0010	MA_73666g0010	MA_295116g0010	MA_269349g0010	MA_10433494g0010	MA_45580g0010	MA_183273g0020
MA_10434343g0010	MA_10434779g0010	MA_10431748g0010	MA_10433769g0010	MA_11306g0010	MA_10436996g0010	MA_110382g0010	MA_1747311g0010	MA_17031g0010	MA_200295g0010	MA_12144g0010	MA_19015g0010	MA_73698g0010	MA_29607g0010	MA_2703g0010	MA_10433514g0010	MA_456489g0010	MA_18376g0010
MA_10434361g0010	MA_10434795g0020	MA_10431760g0010	MA_10433789g0010	MA_113146g0010	MA_10437016g0010	MA_110587g0010	MA_17477g0010	MA_170596g0010	MA_200466g0010	MA_121606g0010	MA_190687g0010	MA_73785g0010	MA_29611g0010	MA_27093g0010	MA_10433536g0010	MA_456501g0010	MA_18411g0010
MA_10434377g0010	MA_10434810g0020	MA_10431770g0010	MA_10433804g0010	MA_113206g0010	MA_10437030g0010	MA_110853g0010	MA_174927g0010	MA_17061g0010	MA_20049g0010	MA_121693g0010	MA_19102g0010	MA_7380553g0010	MA_296304g0010	MA_270960g0010	MA_10433545g0010	MA_45656g0030	MA_18417g0010
MA_10434392g0010	MA_10434820g0010	MA_10431788g0010	MA_10433818g0010	MA_11322g0010	MA_10437037g0010	MA_110864g0010	MA_17498g0010	MA_170695g0010	MA_200613g0010	MA_12198g0010	MA_191372g0010	MA_74014g0010	MA_29729g0010	MA_271643g0010	MA_10433565g0010	MA_456907g0010	MA_184188g0010
MA_10434409g0010	MA_10434826g0020	MA_10431804g0010	MA_10433831g0010	MA_113300g0020	MA_10437041g0010	MA_110915g0010	MA_1750g0010	MA_170713g0010	MA_200955g0010	MA_12209g0020	MA_19198g0010	MA_74093g0010	MA_2974g0010	MA_271856g0010	MA_10433575g0020	MA_45822g0010	MA_184317g0010
MA_10434439g0040	MA_10434827g0010	MA_10431825g0010	MA_10433847g0010	MA_113320g0010	MA_10437064g0010	MA_110942g0010	MA_175258g0010	MA_170877g0010	MA_20095g0010	MA_122233g0010	MA_19213g0010	MA_74101g0010	MA_297507g0010	MA_27203g0010	MA_10433578g0010	MA_460253g0010	MA_18454g0020
MA_10434446g0010	MA_10434838g0010	MA_10431826g0010	MA_10433858g0010	MA_1134g0010	MA_10437068g0010	MA_111138g0010	MA_175737g0010	MA_17088g0010	MA_20157g0010	MA_122748g0010	MA_19223g0010	MA_7423700g0010	MA_29812g0010	MA_274000g0010	MA_10433607g0010	MA_460348g0010	MA_18474g0010
MA_10434453g0010	MA_10434858g0010	MA_10431833g0010	MA_10433876g0020	MA_113816g0010	MA_10437069g0010	MA_111473g0010	MA_175822g0010	MA_17091g0010	MA_20205g0020	MA_122910g0010	MA_19229g0020	MA_7452g0010	MA_2983g0010	MA_27408g0010	MA_10433612g0010	MA_46269g0010	MA_184870g0010
MA_10434465g0010	MA_10434860g0030	MA_10431835g0010	MA_10433895g0010	MA_114043g0010	MA_10437082g0010	MA_111545g0020	MA_175842g0010	MA_17138g0010	MA_20230g0010	MA_123132g0010	MA_193136g0010	MA_74764g0010	MA_2984069g0010	MA_27435g0010	MA_10433619g0010	MA_46315g0010	MA_18493g0020
MA_10434466g0010	MA_10434866g0010	MA_10431843g0010	MA_10433909g0010	MA_114098g0010	MA_10437085g0010	MA_111553g0010	MA_176321g0010	MA_171473g0010	MA_20265g0010	MA_123163g0010	MA_193867g0010	MA_751511g0010	MA_300041g0010	MA_27454g0010	MA_10433629g0010	MA_465215g0010	MA_184966g0010
MA_10434486g0010	MA_10434871g0010	MA_10431844g0010	MA_10433916g0010	MA_114225g0010	MA_10437086g0010	MA_111607g0010	MA_176955g0010	MA_17173g0010	MA_20283g0010	MA_123198g0010	MA_193898g0010	MA_75204g0010	MA_3005g0010	MA_27753g0010	MA_10433663g0010	MA_46769g0010	MA_18498g0010
MA_10434498g0010	MA_10434885g0010	MA_10431846g0010	MA_10433920g0010	MA_114261g0010	MA_10437095g0010	MA_111881g0010	MA_17699g0010	MA_172189g0020	MA_20288g0010	MA_123220g0010	MA_194639g0010	MA_7567986g0010	MA_303578g0010	MA_2789g0010	MA_10433676g0010	MA_468195g0010	MA_18522g0010
MA_10434509g0020	MA_10434893g0010	MA_10431876g0010	MA_10433927g0010	MA_114460g0010	MA_10437099g0010	MA_112169g0010	MA_17763g0010	MA_172474g0010	MA_2034g0010	MA_12352g0010	MA_19464g0010	MA_758709g0010	MA_30433g0010	MA_27939g0010	MA_10433682g0010	MA_46843g0010	MA_18548g0010
MA_10434585g0010	MA_10434894g0010	MA_10431881g0010	MA_10433938g0010	MA_114475g0010	MA_10437104g0030	MA_112632g0010	MA_177764g0010	MA_172990g0010	MA_20378g0010	MA_12361g0010	MA_1954g0010	MA_7609420g0010	MA_304348g0010	MA_279651g0010	MA_10433687g0010	MA_46983g0010	MA_18584g0010
MA_10434654g0010	MA_10434914g0010	MA_10431892g0020	MA_10433951g0030	MA_114481g0010	MA_10437110g0020	MA_113047g0010	MA_177791g0010	MA_17333g0010	MA_203800g0010	MA_123831g0010	MA_196011g0010	MA_7610875g0010	MA_30471g0010	MA_282911g0010	MA_10433694g0010	MA_4716g0010	MA_185911g0010
MA_10434659g0010	MA_10434922g0010	MA_10431915g0010	MA_10433954g0010	MA_114708g0010	MA_10437129g0010	MA_113300g0020	MA_1780171g0010	MA_17400g0010	MA_204345g0010	MA_12387g0010	MA_19604g0010	MA_76217g0010	MA_3056454g0010	MA_287080g0010	MA_10433698g0010	MA_471858g0010	MA_18616g0010
MA_10434684g0010	MA_10434928g0010	MA_10431917g0020	MA_10433955g0010	MA_115075g0010	MA_10437142g0010	MA_11357g0010	MA_17819g0010	MA_174037g0010	MA_204624g0010	MA_123978g0010	MA_196874g0010	MA_76459g0010	MA_30617g0020	MA_287596g0010	MA_10433715g0010	MA_4726g0010	MA_18621g0010
MA_10434698g0020	MA_10434944g0010	MA_10431921g0010	MA_10433966g0010	MA_115424g0010	MA_10437148g0010	MA_11362g0010	MA_17820g0010	MA_17430g0010	MA_205016g0010	MA_123993g0010	MA_19707g0010	MA_76835g0010	MA_306616g0010	MA_288146g0010	MA_10433722g0010	MA_477123g0010	MA_186351g0010
MA_10434726g0010	MA_10434945g0020	MA_10431933g0010	MA_10433985g0010	MA_115494g0010	MA_10437149g0010	MA_113702g0010	MA_17826g0010	MA_174429g0010	MA_20544g0010	MA_12471g0010	MA_19731g0010	MA_7694890g0010	MA_30833g0020	MA_28894g0010	MA_10433730g0010	MA_482771g0010	MA_18653g0010
MA_10434727g0010	MA_10434954g0010	MA_10431944g0010	MA_10434001g0010	MA_115613g0010	MA_10437153g0010	MA_113816g0010	MA_17826g0020	MA_174526g0010	MA_20586g0010	MA_1249g0010	MA_19852g0010	MA_77614g0010	MA_3113g0010	MA_2893716g0010	MA_10433736g0010	MA_48286g0010	MA_18691g0010
MA_10434749g0010	MA_10434959g0010	MA_10431957g0010	MA_10434007g0010	MA_116011g0010	MA_10437155g0010	MA_114481g0010	MA_17847g0010	MA_1747311g0010	MA_205985g0010	MA_125461g0010	MA_19925g0010	MA_7787614g0010	MA_313098g0010	MA_28973g0010	MA_10433742g0010	MA_483455g0010	MA_18755g0010
MA_10434750g0010	MA_10434963g0010	MA_10431985g0010	MA_10434012g0010	MA_11669g0010	MA_10437156g0010	MA_114573g0010	MA_17910g0010	MA_17498g0010	MA_206106g0010	MA_125470g0010	MA_199402g0010	MA_7802291g0010	MA_315124g0010	MA_29107g0020	MA_10433763g0020	MA_483893g0010	MA_18758g0010
MA_10434758g0010	MA_10434967g0010	MA_10431987g0010	MA_10434013g0010	MA_116780g0010	MA_10437159g0040	MA_11503g0030	MA_179294g0010	MA_175110g0010	MA_206296g0010	MA_125608g0010	MA_199901g0010	MA_780898g0010	MA_31606g0010	MA_29235g0010	MA_10433770g0010	MA_48811g0010	MA_18779g0010
MA_10434764g0010	MA_10434977g0010	MA_10431990g0020	MA_10434041g0010	MA_116782g0010	MA_10437160g0010	MA_115075g0010	MA_18002g0010	MA_175258g0010	MA_206492g0010	MA_125690g0020	MA_1999g0010	MA_78268g0010	MA_31668g0010	MA_293517g0010	MA_10433793g0010	MA_48843g0010	MA_18873g0020
MA_10434765g0010	MA_10434981g0010	MA_10431992g0010	MA_10434046g0010	MA_11699g0020	MA_10437169g0010	MA_11516g0010	MA_18040g0020	MA_175723g0010	MA_206687g0010	MA_125829g0010	MA_200111g0010	MA_78360g0010	MA_318998g0010	MA_2937g0010	MA_10433805g0010	MA_48873g0010	MA_18884g0010
MA_10434770g0010	MA_10434986g0010	MA_10432010g0030	MA_10434052g0010	MA_117445g0010	MA_10437170g0010	MA_115261g0010	MA_180458g0010	MA_175737g0010	MA_20748g0010	MA_126045g0010	MA_20049g0010	MA_785562g0010	MA_32098g0010	MA_29489g0010	MA_10433809g0010	MA_493817g0010	MA_1888g0010
MA_10434804g0010	MA_10434988g0010	MA_10432031g0010	MA_10434063g0010	MA_11753g0010	MA_10437232g0010	MA_115424g0010	MA_1806g0010	MA_175822g0010	MA_207576g0010	MA_1262g0010	MA_200613g0010	MA_78644g0010	MA_322676g0010	MA_29611g0010	MA_10433815g0030	MA_495722g0010	MA_189134g0010
MA_10434805g0020	MA_10435005g0010	MA_10432044g0010	MA_10434077g0010	MA_11777g0010	MA_10437237g0010	MA_115494g0010	MA_18076g0010	MA_176162g0010	MA_20925g0010	MA_126451g0010	MA_20072g0010	MA_78838g0010	MA_32523g0010	MA_296304g0010	MA_10433842g0010	MA_49645g0010	MA_189352g0010
MA_10434810g0010	MA_10435021g0010	MA_10432047g0010	MA_10434079g0010	MA_11783g0010	MA_10437238g0010	MA_115613g0010	MA_180954g0010	MA_17639g0020	MA_209629g0010	MA_126500g0010	MA_20095g0010	MA_78897g0010	MA_326555g0010	MA_296526g0010	MA_10433849g0010	MA_496531g0010	MA_18939g0010
MA_10434820g0010	MA_10435029g0010	MA_10432054g0010	MA_10434090g0010	MA_118203g0010	MA_104529g0010	MA_11596g0010	MA_18107g0010	MA_176544g0010	MA_209948g0010	MA_126568g0010	MA_201030g0010	MA_793054g0010	MA_327255g0010	MA_2974g0010	MA_10433849g0020	MA_497941g0010	MA_18961g0020
MA_10434824g0010	MA_10435030g0020	MA_10432059g0010	MA_10434091g0010	MA_118288g0010	MA_10516g0010	MA_115992g0010	MA_181139g0010	MA_17678g0010	MA_211228g0010	MA_126678g0010	MA_201242g0020	MA_7947g0030	MA_3280g0020	MA_29804g0010	MA_10433857g0010	MA_4993147g0010	MA_1897g0010
MA_10434832g0010	MA_10435042g0010	MA_10432062g0020	MA_10434126g0020	MA_118371g0010	MA_105489g0010	MA_116385g0010	MA_18139g0010	MA_17699g0010	MA_21130g0010	MA_126936g0010	MA_201315g0010	MA_795555g0010	MA_3282567g0010	MA_300041g0010	MA_10433860g0010	MA_49950g0010	MA_19007g0040
MA_10434848g0020	MA_10435098g0010	MA_10432084g0010	MA_10434132g0010	MA_118465g0010	MA_10574g0010	MA_116722g0010	MA_181618g0010	MA_17708g0010	MA_21175g0010	MA_126989g0010	MA_20165g0030	MA_798051g0010	MA_330807g0010	MA_300046g0010	MA_10433895g0010	MA_499991g0010	MA_190085g0010
MA_10434854g0010	MA_10435110g0010	MA_10432097g0010	MA_10434133g0010	MA_11847g0010	MA_105840g0010	MA_116780g0010	MA_18161g0010	MA_177103g0010	MA_212458g0010	MA_127038g0010	MA_20180g0010	MA_7981058g0010	MA_33148g0010	MA_3005g0010	MA_10433905g0010	MA_50023g0010	MA_19015g0010
MA_10434855g0010	MA_10435121g0010	MA_10432100g0020	MA_10434136g0010	MA_118687g0010	MA_105921g0010	MA_116958g0010	MA_18169g0010	MA_177186g0010	MA_2133139g0010	MA_12739g0010	MA_20197g0010	MA_7991915g0010	MA_331950g0010	MA_30078g0010	MA_10433906g0010	MA_500327g0010	MA_19127g0010
MA_10434886g0010	MA_10435122g0010	MA_10432103g0010	MA_10434138g0010	MA_118868g0010	MA_106341g0010	MA_11699g0020	MA_18179g0010	MA_17763g0010	MA_21387g0010	MA_127500g0010	MA_20205g0020	MA_80049g0010	MA_332069g0010	MA_301324g0020	MA_10433939g0010	MA_501220g0010	MA_1914g0010
MA_10434895g0010	MA_10435152g0010	MA_10432114g0020	MA_10434148g0010	MA_118893g0010	MA_106343g0010	MA_117108g0020	MA_181877g0010	MA_17768g0010	MA_215727g0010	MA_12755g0010	MA_20229g0010	MA_8038497g0010	MA_3327054g0010	MA_30136g0010	MA_10433948g0010	MA_50170g0010	MA_19157g0010
MA_10434914g0010	MA_10435152g0020	MA_10432119g0010	MA_10434151g0010	MA_119175g0010	MA_106464g0010	MA_117445g0010	MA_182125g0010	MA_177764g0010	MA_216034g0010	MA_12756g0010	MA_20247g0030	MA_8062g0010	MA_33392g0010	MA_302947g0010	MA_10433955g0020	MA_5025g0010	MA_19163g0010
MA_10434923g0010	MA_10435168g0020	MA_10432131g0010	MA_10434158g0010	MA_11933g0010	MA_106573g0010	MA_11783g0010	MA_18247g0010	MA_17820g0010	MA_216312g0010	MA_127632g0010	MA_20251g0020	MA_8092672g0010	MA_334549g0010	MA_304348g0010	MA_10433969g0010	MA_503521g0010	MA_191819g0010
MA_10434951g0010	MA_10435171g0010	MA_10432131g0020	MA_10434187g0020	MA_11962g0020	MA_10663g0010	MA_117880g0010	MA_182501g0010	MA_17826g0020	MA_216640g0010	MA_127804g0010	MA_203641g0010	MA_810376g0010	MA_334985g0010	MA_30471g0010	MA_10433987g0010	MA_50379g0010	MA_1920179g0010
MA_10434958g0010	MA_10435193g0010	MA_10432138g0010	MA_10434203g0010	MA_119695g0010	MA_106719g0010	MA_118288g0010	MA_18260g0010	MA_179294g0010	MA_217261g0010	MA_12806g0020	MA_20378g0010	MA_81219g0010	MA_33623g0010	MA_306616g0010	MA_10433998g0010	MA_50745g0010	MA_19229g0010
MA_10434959g0010	MA_10435197g0020	MA_10432142g0010	MA_10434212g0010	MA_119790g0010	MA_106933g0010	MA_118438g0010	MA_18273g0010	MA_17957g0010	MA_21753g0010	MA_128643g0010	MA_203800g0010	MA_81219g0030	MA_3370g0020	MA_307029g0010	MA_10434001g0010	MA_510935g0010	MA_19242g0010
MA_10434960g0010	MA_10435201g0010	MA_10432146g0010	MA_10434216g0010	MA_119966g0010	MA_10693g0010	MA_118589g0010	MA_18274g0010	MA_1796g0010	MA_217733g0010	MA_129211g0010	MA_203823g0010	MA_81306g0020	MA_337546g0010	MA_309480g0010	MA_10434009g0010	MA_5166094g0010	MA_192973g0010
MA_10434974g0010	MA_10435205g0010	MA_10432160g0010	MA_10434218g0010	MA_120000g0010	MA_107105g0010	MA_11864g0020	MA_18287g0010	MA_179977g0010	MA_2177g0010	MA_129324g0010	MA_20419g0010	MA_81325g0020	MA_3380g0010	MA_309957g0010	MA_10434021g0020	MA_52062g0010	MA_19342g0010
MA_10434976g0010	MA_10435218g0010	MA_10432161g0010	MA_10434222g0010	MA_120108g0010	MA_10721g0020	MA_118702g0010	MA_18311g0010	MA_18002g0010	MA_2190g0010	MA_12933g0010	MA_204345g0010	MA_81431g0010	MA_338170g0010	MA_3108g0010	MA_10434033g0010	MA_522355g0010	MA_19350g0010
MA_10434986g0010	MA_10435238g0010	MA_10432170g0020	MA_10434242g0010	MA_120743g0010	MA_107308g0010	MA_1187g0010	MA_183150g0020	MA_18020g0010	MA_21957g0010	MA_130026g0010	MA_204624g0010	MA_81470g0010	MA_33908g0020	MA_31104g0010	MA_10434042g0010	MA_523419g0010	MA_193563g0010
MA_10434988g0010	MA_10435248g0010	MA_10432187g0010	MA_10434266g0010	MA_120753g0010	MA_107541g0010	MA_118818g0010	MA_18343g0010	MA_180458g0010	MA_22012g0010	MA_130334g0010	MA_20567g0010	MA_8160264g0010	MA_340094g0010	MA_313473g0010	MA_10434075g0010	MA_52439g0010	MA_193904g0010
MA_10434996g0010	MA_10435255g0010	MA_10432198g0010	MA_10434268g0010	MA_12077g0010	MA_107543g0010	MA_118833g0010	MA_183668g0020	MA_18049g0010	MA_22084g0010	MA_130537g0010	MA_207283g0010	MA_816764g0010	MA_34035g0010	MA_314020g0010	MA_10434078g0010	MA_52463g0010	MA_194786g0010
MA_10435021g0010	MA_10435257g0010	MA_10432206g0010	MA_10434309g0010	MA_121026g0010	MA_107903g0010	MA_11912g0010	MA_184150g0010	MA_18050g0020	MA_22150g0010	MA_13077g0010	MA_207304g0010	MA_81717g0010	MA_340899g0010	MA_31441g0010	MA_10434079g0020	MA_5246g0010	MA_194857g0010
MA_10435030g0020	MA_10435266g0010	MA_10432211g0020	MA_10434310g0010	MA_121070g0010	MA_10845g0010	MA_11933g0010	MA_184192g0010	MA_1806g0010	MA_2237g0020	MA_131015g0010	MA_207576g0010	MA_81780g0010	MA_34232g0010	MA_314449g0010	MA_10434080g0010	MA_52817g0010	MA_194989g0020
MA_10435034g0030	MA_10435271g0010	MA_10432232g0010	MA_10434318g0010	MA_12147g0010	MA_10862g0010	MA_119424g0010	MA_184655g0010	MA_18076g0010	MA_22384g0010	MA_13110g0010	MA_208149g0010	MA_82198g0010	MA_34259g0010	MA_314789g0010	MA_10434121g0010	MA_52903g0010	MA_1954g0010
MA_10435042g0010	MA_10435272g0010	MA_10432234g0010	MA_10434341g0010	MA_121581g0010	MA_108975g0010	MA_11960g0010	MA_184879g0010	MA_180857g0010	MA_22562g0010	MA_131607g0010	MA_20825g0010	MA_82283g0010	MA_344969g0010	MA_3151g0010	MA_10434132g0020	MA_530154g0010	MA_19551g0010
MA_10435046g0010	MA_10435292g0010	MA_10432239g0010	MA_10434345g0010	MA_121710g0010	MA_10919g0010	MA_11973g0010	MA_18498g0010	MA_180954g0010	MA_22770g0010	MA_13166g0010	MA_20909g0010	MA_82334g0010	MA_34680g0010	MA_315714g0010	MA_10434151g0010	MA_531905g0010	MA_19557g0020
MA_10435056g0020	MA_10435294g0010	MA_10432244g0010	MA_10434365g0010	MA_121856g0010	MA_109318g0010	MA_119766g0010	MA_18532g0010	MA_18107g0010	MA_22825g0010	MA_132005g0010	MA_210084g0010	MA_8253027g0010	MA_34709g0010	MA_31668g0010	MA_10434172g0010	MA_532554g0010	MA_19582g0010
MA_10435083g0010	MA_10435303g0020	MA_10432246g0010	MA_10434370g0020	MA_122694g0010	MA_109402g0010	MA_119790g0010	MA_18584g0010	MA_181139g0010	MA_228579g0010	MA_132289g0010	MA_210976g0010	MA_8256450g0010	MA_350040g0010	MA_317435g0010	MA_10434194g0010	MA_5333907g0010	MA_196124g0010
MA_10435092g0020	MA_10435320g0020	MA_10432251g0010	MA_10434408g0010	MA_123269g0010	MA_109443g0010	MA_120329g0010	MA_186324g0010	MA_18161g0010	MA_22966g0010	MA_132768g0010	MA_2116g0010	MA_82655g0010	MA_35079g0010	MA_31778g0010	MA_10434197g0020	MA_534511g0010	MA_196874g0010
MA_10435104g0010	MA_10435321g0020	MA_10432255g0010	MA_10434409g0010	MA_123444g0010	MA_109548g0010	MA_120420g0020	MA_186422g0010	MA_181657g0020	MA_23116g0010	MA_132868g0010	MA_211896g0010	MA_8274615g0010	MA_352312g0010	MA_3180g0010	MA_10434223g0010	MA_536906g0010	MA_197126g0010
MA_10435137g0010	MA_10435373g0010	MA_10432264g0010	MA_10434417g0010	MA_123541g0010	MA_110148g0010	MA_12061g0010	MA_186538g0010	MA_18169g0010	MA_23152g0010	MA_132921g0010	MA_211932g0010	MA_830154g0010	MA_354367g0010	MA_32098g0010	MA_10434223g0020	MA_538167g0010	MA_19719g0010
MA_10435143g0010	MA_10435379g0010	MA_10432265g0010	MA_10434420g0010	MA_123810g0010	MA_110382g0010	MA_120662g0010	MA_186639g0010	MA_181877g0010	MA_23219g0010	MA_133549g0010	MA_212367g0010	MA_83169g0010	MA_356354g0010	MA_322676g0010	MA_10434226g0010	MA_5401g0010	MA_197549g0010
MA_10435143g0020	MA_10435407g0010	MA_10432271g0010	MA_10434421g0010	MA_123978g0010	MA_110587g0010	MA_120712g0010	MA_18664g0010	MA_181890g0010	MA_2328g0010	MA_133842g0010	MA_212458g0010	MA_83196g0010	MA_356467g0010	MA_323727g0010	MA_10434258g0030	MA_54099g0010	MA_19853g0010
MA_10435151g0010	MA_10435411g0010	MA_10432285g0020	MA_10434422g0010	MA_124056g0010	MA_110864g0010	MA_120743g0010	MA_18697g0010	MA_182125g0010	MA_233997g0010	MA_133928g0010	MA_215727g0010	MA_8342156g0010	MA_35761g0010	MA_32523g0010	MA_10434270g0010	MA_5463379g0010	MA_19866g0010
MA_10435156g0020	MA_10435412g0010	MA_10432288g0010	MA_10434436g0010	MA_124092g0010	MA_110915g0010	MA_12084g0010	MA_187587g0020	MA_18247g0010	MA_2370298g0010	MA_134078g0010	MA_2157g0010	MA_8342908g0010	MA_35762g0010	MA_32563g0010	MA_10434275g0010	MA_54753g0010	MA_198706g0010
MA_10435174g0010	MA_10435422g0020	MA_10432294g0010	MA_10434439g0040	MA_124244g0020	MA_111138g0010	MA_120902g0010	MA_187623g0010	MA_182501g0010	MA_23830g0010	MA_134156g0010	MA_216190g0010	MA_834680g0010	MA_358581g0010	MA_326555g0010	MA_10434280g0010	MA_549246g0010	MA_199206g0010
MA_10435191g0020	MA_10435429g0010	MA_10432319g0010	MA_10434453g0010	MA_12435g0010	MA_111299g0010	MA_121070g0010	MA_18770g0010	MA_18260g0010	MA_23931g0020	MA_134425g0010	MA_216312g0010	MA_83624g0010	MA_35898g0010	MA_3282567g0010	MA_10434284g0010	MA_552029g0010	MA_199383g0010
MA_10435193g0010	MA_10435430g0010	MA_10432320g0010	MA_10434470g0010	MA_12466g0020	MA_111553g0010	MA_121123g0010	MA_18790g0010	MA_182704g0010	MA_239561g0010	MA_134613g0010	MA_216440g0010	MA_83834g0010	MA_35999g0010	MA_330312g0010	MA_10434291g0010	MA_5548g0010	MA_199901g0010
MA_10435197g0020	MA_10435435g0010	MA_10432334g0010	MA_10434494g0010	MA_124774g0010	MA_111607g0010	MA_12141g0010	MA_1881g0010	MA_18274g0010	MA_23994g0010	MA_134857g0010	MA_21677g0010	MA_83939g0010	MA_36030g0010	MA_33055g0010	MA_10434298g0010	MA_55500g0010	MA_199954g0010
MA_10435198g0010	MA_10435440g0010	MA_10432343g0010	MA_10434497g0010	MA_124901g0010	MA_111727g0010	MA_12147g0010	MA_188257g0010	MA_182869g0020	MA_24035g0010	MA_134875g0010	MA_217733g0010	MA_8414035g0010	MA_361693g0010	MA_331330g0010	MA_10434309g0010	MA_55646g0010	MA_200769g0010
MA_10435202g0010	MA_10435451g0030	MA_10432357g0010	MA_10434523g0010	MA_1249g0010	MA_11179g0010	MA_121606g0010	MA_18829g0010	MA_18287g0010	MA_24218g0010	MA_135002g0010	MA_219031g0010	MA_8421g0010	MA_36188g0010	MA_33148g0010	MA_10434314g0010	MA_56165g0010	MA_200841g0010
MA_10435215g0010	MA_10435479g0040	MA_10432368g0010	MA_10434525g0010	MA_125554g0010	MA_111881g0010	MA_121710g0010	MA_1888g0010	MA_183150g0010	MA_24219g0010	MA_135096g0010	MA_21957g0010	MA_84310g0010	MA_36205g0010	MA_33184g0020	MA_10434317g0010	MA_56251g0010	MA_201030g0010
MA_10435220g0010	MA_10435483g0010	MA_10432376g0010	MA_10434526g0010	MA_125564g0010	MA_112295g0010	MA_121751g0010	MA_189522g0010	MA_183150g0020	MA_2427g0010	MA_135257g0010	MA_2207g0020	MA_84660g0010	MA_362407g0010	MA_332069g0010	MA_10434323g0010	MA_56257g0010	MA_201284g0010
MA_10435238g0010	MA_10435486g0020	MA_10432419g0010	MA_10434529g0010	MA_125631g0010	MA_11258g0010	MA_121819g0010	MA_1897g0010	MA_183160g0020	MA_243964g0010	MA_135427g0010	MA_22150g0010	MA_8467145g0010	MA_362439g0010	MA_332596g0010	MA_10434345g0010	MA_5639274g0010	MA_201730g0010
MA_10435239g0010	MA_10435489g0010	MA_10432421g0010	MA_10434536g0010	MA_125636g0010	MA_11262g0010	MA_12198g0010	MA_19015g0010	MA_18319g0010	MA_24475g0010	MA_135861g0010	MA_222729g0010	MA_84804g0010	MA_363692g0010	MA_334985g0010	MA_10434350g0010	MA_5664g0010	MA_20195g0010
MA_10435241g0010	MA_10435491g0030	MA_10432429g0010	MA_10434537g0010	MA_125673g0010	MA_1127885g0010	MA_12209g0020	MA_190236g0010	MA_183426g0010	MA_24477g0010	MA_13594g0010	MA_222847g0010	MA_8499g0020	MA_363801g0010	MA_3366g0010	MA_10434372g0010	MA_56717g0010	MA_202179g0010
MA_10435268g0010	MA_10435498g0010	MA_10432442g0010	MA_10434540g0020	MA_126300g0010	MA_113047g0010	MA_122233g0010	MA_19029g0020	MA_18343g0010	MA_245048g0010	MA_135987g0010	MA_224276g0010	MA_852174g0010	MA_3650g0010	MA_337708g0010	MA_10434374g0010	MA_56928g0010	MA_20247g0030
MA_10435286g0010	MA_10435502g0010	MA_10432448g0010	MA_10434544g0010	MA_12643g0010	MA_11306g0010	MA_12301g0010	MA_19048g0010	MA_183628g0010	MA_2452g0010	MA_136209g0010	MA_22562g0010	MA_8534g0010	MA_36535g0010	MA_337980g0010	MA_10434395g0010	MA_569386g0010	MA_20248g0010
MA_10435294g0010	MA_10435510g0010	MA_10432453g0010	MA_10434551g0010	MA_126500g0010	MA_113206g0010	MA_123132g0010	MA_19049g0010	MA_184150g0010	MA_245641g0010	MA_136507g0010	MA_22713g0010	MA_85544g0010	MA_36667g0010	MA_338119g0010	MA_10434396g0010	MA_57399g0020	MA_203115g0010
MA_10435300g0010	MA_10435529g0010	MA_10432481g0010	MA_10434559g0010	MA_126645g0010	MA_113286g0010	MA_123220g0010	MA_190530g0010	MA_184308g0010	MA_24566g0010	MA_136671g0010	MA_2276692g0010	MA_86278g0040	MA_367302g0010	MA_33908g0010	MA_10434433g0010	MA_57437g0010	MA_20337g0010
MA_10435320g0020	MA_10435544g0020	MA_10432485g0010	MA_10434575g0010	MA_12670g0020	MA_113300g0020	MA_123269g0010	MA_19116g0010	MA_184516g0010	MA_246547g0010	MA_137330g0010	MA_22770g0010	MA_86450g0010	MA_36839g0020	MA_3390g0010	MA_10434449g0010	MA_57441g0010	MA_2034g0010
MA_10435321g0010	MA_10435554g0020	MA_10432509g0010	MA_10434577g0010	MA_12726g0010	MA_113320g0010	MA_123309g0010	MA_19118g0010	MA_184655g0010	MA_24673g0010	MA_137709g0010	MA_23052g0010	MA_864811g0010	MA_36861g0010	MA_33929g0010	MA_10434452g0010	MA_57501g0010	MA_20361g0010
MA_10435321g0020	MA_10435556g0010	MA_10432549g0010	MA_10434580g0010	MA_127542g0020	MA_113402g0010	MA_12354g0010	MA_19198g0010	MA_18532g0010	MA_24880g0010	MA_137828g0010	MA_23116g0010	MA_86598g0010	MA_3692g0010	MA_339377g0010	MA_10434466g0010	MA_5763106g0010	MA_203732g0010
MA_10435337g0010	MA_10435561g0030	MA_10432562g0010	MA_10434583g0010	MA_12755g0010	MA_11357g0010	MA_123810g0010	MA_192173g0010	MA_185611g0010	MA_25248g0010	MA_137876g0010	MA_23219g0010	MA_86824g0010	MA_371030g0010	MA_34035g0010	MA_10434506g0010	MA_577011g0010	MA_203800g0010
MA_10435373g0010	MA_10435564g0010	MA_10432580g0010	MA_10434586g0010	MA_127562g0010	MA_113816g0010	MA_123831g0010	MA_19223g0010	MA_18621g0010	MA_2527g0010	MA_137887g0010	MA_2323484g0010	MA_8687g0010	MA_37522g0020	MA_340899g0010	MA_10434519g0010	MA_57732g0010	MA_203992g0010
MA_10435374g0010	MA_10435566g0010	MA_10432585g0010	MA_10434590g0010	MA_12760g0020	MA_114261g0010	MA_123836g0020	MA_19229g0020	MA_186538g0010	MA_25328g0010	MA_137894g0010	MA_23261g0010	MA_87076g0010	MA_375589g0010	MA_34155g0010	MA_10434527g0010	MA_57799g0010	MA_20406g0010
MA_10435382g0010	MA_10435575g0010	MA_10432586g0010	MA_10434593g0010	MA_12771g0010	MA_114460g0010	MA_123836g0040	MA_19316g0010	MA_18654g0010	MA_253979g0010	MA_138387g0010	MA_232828g0010	MA_872479g0010	MA_376272g0010	MA_342176g0010	MA_10434535g0010	MA_577g0010	MA_204276g0010
MA_10435411g0010	MA_10435576g0010	MA_10432623g0010	MA_10434597g0010	MA_128052g0010	MA_114475g0010	MA_124244g0020	MA_193898g0010	MA_187402g0010	MA_254258g0010	MA_138523g0010	MA_233997g0010	MA_872728g0010	MA_377417g0010	MA_345915g0010	MA_10434544g0010	MA_57875g0010	MA_20436g0010
MA_10435419g0020	MA_10435593g0010	MA_10432627g0010	MA_10434635g0010	MA_12806g0020	MA_114481g0010	MA_124703g0010	MA_194302g0010	MA_187587g0020	MA_254625g0010	MA_138527g0010	MA_234203g0010	MA_87384g0010	MA_37849g0010	MA_346251g0010	MA_10434565g0010	MA_57899g0010	MA_204527g0010
MA_10435426g0010	MA_10435597g0010	MA_10432630g0020	MA_10434637g0010	MA_128083g0020	MA_114573g0010	MA_12471g0010	MA_1954g0010	MA_18770g0010	MA_255552g0010	MA_13853g0020	MA_234479g0010	MA_8758266g0010	MA_38025g0010	MA_34680g0010	MA_10434569g0010	MA_58159g0010	MA_20469g0010
MA_10435430g0020	MA_10435601g0010	MA_10432635g0010	MA_10434649g0010	MA_12853g0010	MA_11457g0020	MA_124774g0010	MA_19573g0010	MA_18790g0010	MA_255g0010	MA_138854g0010	MA_23595g0010	MA_87599g0010	MA_383885g0010	MA_3479646g0010	MA_10434600g0010	MA_58293g0010	MA_205222g0010
MA_10435434g0010	MA_10435606g0010	MA_10432638g0010	MA_10434660g0010	MA_128643g0010	MA_115075g0010	MA_12483g0010	MA_19582g0010	MA_1881g0010	MA_256353g0010	MA_139026g0010	MA_24218g0010	MA_876775g0010	MA_38431g0020	MA_350040g0010	MA_10434610g0010	MA_58340g0010	MA_20527g0010
MA_10435435g0010	MA_10435616g0010	MA_10432639g0010	MA_10434671g0010	MA_128891g0010	MA_115118g0010	MA_124843g0010	MA_195978g0010	MA_18829g0010	MA_25654g0010	MA_13906g0010	MA_24219g0010	MA_8773709g0010	MA_3844g0010	MA_35043g0010	MA_10434621g0010	MA_5838759g0010	MA_20536g0020
MA_10435459g0010	MA_10435622g0010	MA_10432646g0010	MA_10434685g0010	MA_128999g0010	MA_115167g0010	MA_124901g0010	MA_196209g0010	MA_18873g0020	MA_25663g0010	MA_139135g0010	MA_24477g0010	MA_87828g0010	MA_38g0010	MA_3510221g0010	MA_10434625g0010	MA_5873226g0010	MA_20572g0010
MA_10435477g0010	MA_10435623g0010	MA_10432652g0010	MA_10434696g0020	MA_129080g0010	MA_11516g0010	MA_124902g0010	MA_196504g0010	MA_18884g0010	MA_25710g0010	MA_139263g0010	MA_245048g0010	MA_878697g0020	MA_39012g0020	MA_35231g0010	MA_10434628g0010	MA_589906g0010	MA_205762g0010
MA_10435479g0040	MA_10435643g0010	MA_10432658g0010	MA_10434698g0010	MA_129211g0010	MA_115261g0010	MA_124933g0010	MA_19672g0010	MA_189522g0010	MA_258707g0010	MA_13946g0010	MA_245237g0010	MA_879696g0010	MA_3901g0010	MA_352346g0010	MA_10434642g0010	MA_590383g0010	MA_206106g0010
MA_10435489g0010	MA_10435647g0010	MA_10432659g0010	MA_10434734g0010	MA_129725g0010	MA_115374g0010	MA_1249g0010	MA_19696g0010	MA_1898g0010	MA_261998g0010	MA_139472g0010	MA_24593g0010	MA_8797g0010	MA_39209g0010	MA_3535524g0010	MA_10434648g0010	MA_591011g0010	MA_206415g0010
MA_10435491g0030	MA_10435653g0010	MA_10432661g0010	MA_10434753g0010	MA_129755g0010	MA_115424g0010	MA_125564g0010	MA_197015g0010	MA_19029g0020	MA_262326g0010	MA_139559g0010	MA_247623g0010	MA_882912g0010	MA_393170g0010	MA_355142g0010	MA_10434654g0010	MA_5913418g0010	MA_206473g0010
MA_10435493g0010	MA_10435663g0010	MA_10432667g0020	MA_10434762g0010	MA_129762g0010	MA_115494g0010	MA_125673g0010	MA_19707g0010	MA_19049g0010	MA_26383g0010	MA_13968g0020	MA_248791g0010	MA_882934g0010	MA_394947g0010	MA_355839g0010	MA_10434673g0010	MA_5949706g0010	MA_206805g0010
MA_10435501g0030	MA_10435667g0010	MA_10432678g0010	MA_10434764g0010	MA_130026g0010	MA_115613g0010	MA_12592g0010	MA_197119g0010	MA_19099g0030	MA_264314g0010	MA_139801g0010	MA_248854g0010	MA_8829511g0010	MA_39595g0010	MA_356354g0010	MA_10434675g0010	MA_595725g0010	MA_20701g0020
MA_10435510g0010	MA_10435695g0010	MA_10432692g0020	MA_10434773g0020	MA_130238g0010	MA_11596g0010	MA_126170g0010	MA_197296g0010	MA_19116g0010	MA_26585g0010	MA_139905g0010	MA_25554g0010	MA_8902970g0010	MA_396911g0010	MA_35761g0010	MA_10434688g0010	MA_59913g0010	MA_207140g0010
MA_10435516g0010	MA_10435705g0010	MA_10432693g0010	MA_10434779g0010	MA_13032g0010	MA_116050g0010	MA_126387g0010	MA_19731g0010	MA_19118g0010	MA_26805g0010	MA_140124g0010	MA_2555g0010	MA_8904731g0010	MA_396934g0010	MA_35762g0010	MA_10434707g0010	MA_599784g0010	MA_207420g0010
MA_10435529g0010	MA_10435733g0010	MA_10432703g0020	MA_10434802g0010	MA_130537g0010	MA_116385g0010	MA_126500g0010	MA_197466g0010	MA_19157g0010	MA_268474g0010	MA_140410g0010	MA_256397g0010	MA_8922546g0010	MA_40013g0010	MA_358581g0010	MA_10434737g0010	MA_60015g0010	MA_208475g0010
MA_10435544g0010	MA_10435739g0010	MA_10432715g0010	MA_10434810g0020	MA_13061g0010	MA_116722g0010	MA_126568g0010	MA_198191g0010	MA_191671g0010	MA_2689408g0010	MA_140611g0010	MA_25654g0010	MA_8923441g0010	MA_40055g0010	MA_35890g0010	MA_10434740g0010	MA_608139g0010	MA_208557g0010
MA_10435550g0020	MA_10435752g0010	MA_10432729g0010	MA_10434826g0020	MA_130653g0020	MA_1167537g0010	MA_126645g0010	MA_198319g0010	MA_19198g0010	MA_269415g0010	MA_140622g0010	MA_25663g0010	MA_89416g0020	MA_40057g0010	MA_36030g0010	MA_10434758g0010	MA_608446g0010	MA_20925g0010
MA_10435565g0010	MA_10435764g0010	MA_10432736g0010	MA_10434827g0010	MA_13077g0020	MA_116893g0020	MA_126871g0010	MA_19866g0010	MA_192173g0010	MA_27109g0020	MA_14068g0010	MA_25682g0010	MA_89717g0010	MA_40234g0010	MA_36031g0010	MA_10434770g0010	MA_60924g0010	MA_209399g0010
MA_10435566g0010	MA_10435768g0010	MA_10432740g0010	MA_10434836g0010	MA_1307g0010	MA_11699g0020	MA_127038g0010	MA_19881g0030	MA_19223g0010	MA_273360g0010	MA_14076g0010	MA_258629g0010	MA_897588g0010	MA_4027549g0010	MA_36205g0010	MA_10434797g0010	MA_614794g0010	MA_210524g0010
MA_10435567g0020	MA_10435770g0010	MA_10432752g0010	MA_10434838g0010	MA_130835g0010	MA_117298g0010	MA_127060g0010	MA_199206g0010	MA_19229g0020	MA_27336g0010	MA_14082g0010	MA_25943g0010	MA_90030g0010	MA_402880g0010	MA_362407g0010	MA_10434804g0010	MA_61492g0010	MA_210976g0010
MA_10435570g0010	MA_10435780g0010	MA_10432754g0010	MA_10434860g0030	MA_1308g0020	MA_117364g0010	MA_12714g0010	MA_1999g0010	MA_19256g0010	MA_27414g0020	MA_140869g0010	MA_261860g0010	MA_90086g0010	MA_4032367g0010	MA_362439g0010	MA_10434805g0020	MA_61728g0010	MA_211369g0010
MA_10435575g0010	MA_10435782g0010	MA_10432765g0010	MA_10434871g0010	MA_131015g0010	MA_117442g0010	MA_127247g0010	MA_200035g0010	MA_193082g0010	MA_276043g0010	MA_141060g0010	MA_262201g0020	MA_9009309g0010	MA_40328g0010	MA_363692g0010	MA_10434807g0010	MA_6175g0020	MA_2116g0010
MA_10435589g0010	MA_10435785g0010	MA_10432791g0010	MA_10434886g0010	MA_131024g0010	MA_117445g0010	MA_127500g0010	MA_200613g0010	MA_193313g0010	MA_27704g0010	MA_14174g0010	MA_263120g0010	MA_9015061g0010	MA_40335g0010	MA_364562g0010	MA_10434810g0010	MA_6194g0010	MA_211932g0010
MA_10435601g0010	MA_10435794g0010	MA_10432806g0010	MA_10434893g0010	MA_13110g0010	MA_11753g0010	MA_127542g0020	MA_200955g0010	MA_193898g0010	MA_277563g0010	MA_141946g0010	MA_26320g0030	MA_902407g0010	MA_40443g0010	MA_364818g0010	MA_10434837g0010	MA_62267g0010	MA_212895g0010
MA_10435626g0010	MA_10435796g0010	MA_10432812g0010	MA_10434894g0010	MA_131256g0010	MA_11777g0010	MA_12755g0010	MA_20095g0010	MA_194127g0010	MA_27769g0010	MA_14214g0010	MA_263703g0010	MA_902657g0010	MA_40639g0010	MA_3652531g0010	MA_10434839g0010	MA_62463g0010	MA_2133139g0010
MA_10435639g0020	MA_10435798g0010	MA_10432831g0010	MA_10434920g0010	MA_132005g0010	MA_11783g0010	MA_127804g0010	MA_20165g0030	MA_194302g0010	MA_27968g0010	MA_14261g0010	MA_2640g0010	MA_90310g0010	MA_40796g0010	MA_365628g0010	MA_10434839g0020	MA_62853g0010	MA_215039g0010
MA_10435643g0010	MA_10435805g0010	MA_10432838g0010	MA_10434959g0010	MA_132021g0010	MA_117880g0010	MA_12782g0020	MA_201669g0010	MA_19464g0010	MA_27987g0010	MA_14277g0010	MA_26585g0010	MA_9034283g0010	MA_408628g0010	MA_365769g0010	MA_10434847g0010	MA_62876g0010	MA_215122g0010
MA_10435645g0020	MA_10435806g0010	MA_10432856g0030	MA_10434977g0010	MA_13210g0010	MA_118288g0010	MA_127981g0010	MA_20169g0010	MA_19507g0010	MA_28209g0010	MA_1428g0010	MA_26805g0010	MA_904410g0010	MA_408741g0010	MA_367302g0010	MA_10434852g0010	MA_6288g0010	MA_216034g0010
MA_10435647g0010	MA_10435834g0010	MA_10432858g0010	MA_10434981g0010	MA_132163g0010	MA_118438g0010	MA_12808g0010	MA_20247g0030	MA_1954g0010	MA_284873g0010	MA_14308g0010	MA_268474g0010	MA_9044114g0010	MA_409714g0010	MA_36755g0010	MA_10434872g0010	MA_62890g0010	MA_216144g0010
MA_10435652g0010	MA_10435839g0010	MA_10432873g0010	MA_10434986g0010	MA_132279g0010	MA_118465g0010	MA_128611g0010	MA_20265g0010	MA_19573g0010	MA_284876g0010	MA_14388g0010	MA_269415g0010	MA_906028g0010	MA_41068g0020	MA_36839g0020	MA_10434886g0010	MA_6291053g0010	MA_21627g0010
MA_10435653g0010	MA_10435860g0010	MA_10432879g0010	MA_10435021g0010	MA_132413g0010	MA_118589g0010	MA_129062g0010	MA_202753g0010	MA_19582g0010	MA_28601g0010	MA_14460g0010	MA_26948g0010	MA_9070442g0010	MA_41101g0010	MA_36861g0010	MA_10434906g0010	MA_63061g0010	MA_21657g0010
MA_10435675g0010	MA_10435867g0010	MA_10432885g0010	MA_10435028g0010	MA_132683g0020	MA_118702g0010	MA_129211g0010	MA_20288g0010	MA_1960g0010	MA_28841g0010	MA_14521g0020	MA_27101g0010	MA_90790g0010	MA_41168g0010	MA_36909g0010	MA_10434917g0010	MA_63268g0010	MA_216618g0010
MA_10435703g0010	MA_10435871g0010	MA_10432896g0010	MA_10435030g0020	MA_132868g0010	MA_118818g0010	MA_12933g0010	MA_2034g0010	MA_19696g0010	MA_28980g0010	MA_1461g0010	MA_27181g0010	MA_90807g0010	MA_41196g0010	MA_371064g0010	MA_10434929g0010	MA_63297g0010	MA_21677g0010
MA_10435740g0010	MA_10435879g0010	MA_10432901g0010	MA_10435042g0010	MA_132958g0020	MA_119046g0010	MA_129476g0010	MA_20378g0010	MA_19707g0010	MA_289g0020	MA_1464g0010	MA_271856g0010	MA_90818g0010	MA_412421g0010	MA_372753g0010	MA_10434934g0010	MA_63342g0010	MA_217053g0010
MA_10435748g0010	MA_10435887g0040	MA_10432916g0010	MA_10435064g0010	MA_133153g0010	MA_119175g0010	MA_129725g0010	MA_203800g0010	MA_197119g0010	MA_29107g0020	MA_14736g0050	MA_27203g0010	MA_910768g0010	MA_41294g0010	MA_37329g0010	MA_10434967g0010	MA_633762g0010	MA_21710g0010
MA_10435748g0020	MA_10435894g0010	MA_10432928g0010	MA_10435074g0010	MA_133216g0010	MA_11933g0010	MA_129762g0010	MA_203954g0010	MA_197296g0010	MA_2912g0010	MA_1477g0010	MA_27519g0010	MA_9114055g0010	MA_41308g0010	MA_37439g0010	MA_10434974g0010	MA_63516g0020	MA_217540g0010
MA_10435763g0020	MA_10435903g0010	MA_10432938g0020	MA_10435089g0010	MA_13331g0010	MA_119424g0010	MA_130026g0010	MA_20425g0010	MA_19731g0010	MA_29137g0010	MA_14786g0010	MA_276043g0010	MA_9143g0010	MA_42169g0010	MA_377417g0010	MA_10434980g0010	MA_6362g0020	MA_217554g0010
MA_10435764g0010	MA_10435905g0020	MA_10432948g0010	MA_10435098g0010	MA_133607g0010	MA_119766g0010	MA_130537g0010	MA_204345g0010	MA_197340g0010	MA_29241g0010	MA_14987g0010	MA_277563g0010	MA_914471g0010	MA_42211g0010	MA_37849g0010	MA_10434991g0010	MA_636666g0010	MA_218163g0010
MA_10435765g0010	MA_10435910g0010	MA_10432952g0010	MA_10435110g0010	MA_133928g0010	MA_119790g0010	MA_13061g0010	MA_204624g0010	MA_197466g0010	MA_2924g0010	MA_14999g0010	MA_27769g0010	MA_915907g0010	MA_42236g0030	MA_3796100g0010	MA_10434999g0010	MA_638933g0010	MA_21822g0010
MA_10435768g0010	MA_10435911g0020	MA_10432956g0020	MA_10435115g0010	MA_134086g0010	MA_119966g0010	MA_1307g0010	MA_205016g0010	MA_198191g0010	MA_294339g0010	MA_15053g0010	MA_2779g0010	MA_91680g0010	MA_4224g0010	MA_3844g0010	MA_10435027g0010	MA_6412g0010	MA_218996g0010
MA_10435782g0010	MA_10435931g0010	MA_10432958g0010	MA_10435120g0010	MA_134156g0010	MA_120108g0010	MA_1308g0020	MA_205171g0010	MA_198224g0010	MA_296526g0010	MA_15064g0010	MA_282911g0010	MA_91749g0010	MA_42327g0010	MA_38565g0010	MA_10435030g0020	MA_642404g0010	MA_219031g0010
MA_10435788g0010	MA_10435937g0010	MA_10432963g0010	MA_10435148g0010	MA_134292g0010	MA_120420g0020	MA_130934g0010	MA_20544g0010	MA_198319g0010	MA_298679g0010	MA_153080g0010	MA_284873g0010	MA_91814g0010	MA_423536g0010	MA_3866803g0010	MA_10435045g0010	MA_64498g0010	MA_219167g0010
MA_10435789g0020	MA_10435941g0010	MA_10432974g0010	MA_10435152g0010	MA_134429g0010	MA_120562g0010	MA_131080g0010	MA_20565g0010	MA_19866g0010	MA_30032g0010	MA_15398g0010	MA_285305g0010	MA_9217141g0010	MA_42471g0010	MA_387226g0010	MA_10435057g0010	MA_64588g0010	MA_2193g0020
MA_10435790g0010	MA_10435952g0010	MA_10432999g0020	MA_10435152g0020	MA_134470g0010	MA_12061g0010	MA_13110g0010	MA_20586g0010	MA_19925g0010	MA_30073g0010	MA_15423g0020	MA_287168g0010	MA_9228703g0010	MA_424930g0010	MA_39002g0010	MA_10435077g0020	MA_6505g0010	MA_21950g0020
MA_10435790g0020	MA_10435961g0030	MA_10433004g0010	MA_10435174g0010	MA_134742g0010	MA_120712g0010	MA_131191g0020	MA_20596g0010	MA_199402g0010	MA_30192g0010	MA_1548g0010	MA_287596g0010	MA_92393g0010	MA_425410g0010	MA_39012g0020	MA_10435083g0010	MA_6509g0020	MA_2208g0010
MA_10435796g0010	MA_10435966g0030	MA_10433037g0010	MA_10435180g0010	MA_134953g0010	MA_120743g0010	MA_1313241g0010	MA_206106g0010	MA_199593g0010	MA_30194g0010	MA_15508g0010	MA_28794g0010	MA_925722g0010	MA_427215g0010	MA_3901g0010	MA_10435086g0020	MA_65112g0010	MA_22141g0010
MA_10435811g0020	MA_10435968g0010	MA_10433050g0010	MA_10435201g0010	MA_135063g0010	MA_12077g0010	MA_131377g0010	MA_206296g0010	MA_1999g0010	MA_303043g0010	MA_155287g0010	MA_28841g0010	MA_9261976g0010	MA_427366g0010	MA_390984g0010	MA_10435089g0010	MA_65144g0010	MA_22150g0010
MA_10435817g0010	MA_10436003g0010	MA_10433058g0020	MA_10435218g0010	MA_135684g0020	MA_12084g0010	MA_13154g0010	MA_206492g0010	MA_200111g0010	MA_30401g0010	MA_15599g0010	MA_28980g0010	MA_926271g0010	MA_43158g0020	MA_391409g0020	MA_10435104g0010	MA_651697g0010	MA_2215g0010
MA_10435822g0010	MA_10436033g0010	MA_10433062g0010	MA_10435225g0010	MA_13571g0010	MA_120902g0010	MA_13166g0010	MA_206599g0010	MA_200466g0010	MA_304122g0010	MA_15732g0010	MA_29076g0010	MA_92628g0020	MA_43243g0010	MA_394947g0010	MA_10435118g0010	MA_65319g0010	MA_22260g0020
MA_10435856g0010	MA_10436036g0010	MA_10433065g0010	MA_10435227g0010	MA_135835g0010	MA_121070g0010	MA_131998g0010	MA_206687g0010	MA_20049g0010	MA_30531g0010	MA_157506g0010	MA_29107g0020	MA_9267623g0010	MA_434977g0010	MA_39512g0020	MA_10435124g0010	MA_653418g0010	MA_2226g0020
MA_10435879g0010	MA_10436040g0020	MA_10433070g0010	MA_10435230g0010	MA_135987g0010	MA_121123g0010	MA_132005g0010	MA_206805g0010	MA_200613g0010	MA_30565g0010	MA_15756g0010	MA_29137g0010	MA_9272140g0010	MA_43581g0010	MA_396934g0010	MA_10435152g0010	MA_6588g0010	MA_223201g0010
MA_10435885g0010	MA_10436046g0010	MA_10433105g0010	MA_10435239g0010	MA_136021g0010	MA_12147g0010	MA_132021g0010	MA_207070g0010	MA_200955g0010	MA_307296g0010	MA_158054g0010	MA_292265g0010	MA_92722g0020	MA_43661g0010	MA_397393g0010	MA_10435155g0010	MA_66144g0010	MA_2237g0020
MA_10435898g0010	MA_10436049g0020	MA_10433107g0010	MA_10435255g0010	MA_13606g0010	MA_121710g0010	MA_132279g0010	MA_208149g0010	MA_20095g0010	MA_307628g0010	MA_158316g0010	MA_29241g0010	MA_928126g0010	MA_43688g0010	MA_3996g0010	MA_10435169g0010	MA_66252g0010	MA_22430g0010
MA_10435901g0010	MA_10436070g0040	MA_10433108g0010	MA_10435266g0010	MA_136209g0010	MA_121751g0010	MA_132330g0010	MA_208596g0010	MA_20140g0010	MA_30833g0020	MA_158424g0020	MA_29382g0010	MA_92814g0010	MA_4379g0010	MA_400638g0010	MA_10435190g0010	MA_6692890g0010	MA_225419g0010
MA_10435905g0020	MA_10436073g0010	MA_10433134g0010	MA_10435270g0010	MA_136320g0010	MA_121856g0010	MA_132592g0010	MA_209408g0010	MA_20265g0010	MA_309957g0010	MA_158602g0010	MA_29489g0010	MA_9310752g0010	MA_43955g0020	MA_40109g0020	MA_10435191g0020	MA_66948g0010	MA_22562g0010
MA_10435913g0010	MA_10436078g0010	MA_10433141g0010	MA_10435272g0010	MA_136671g0010	MA_122505g0010	MA_132683g0020	MA_209527g0010	MA_202753g0010	MA_31029g0010	MA_158684g0010	MA_29611g0010	MA_9365g0010	MA_445192g0010	MA_4025805g0010	MA_10435197g0020	MA_6712793g0010	MA_2263g0010
MA_10435943g0010	MA_10436081g0010	MA_10433158g0010	MA_10435278g0010	MA_136974g0020	MA_122694g0010	MA_132868g0010	MA_211228g0010	MA_202822g0010	MA_3113g0010	MA_159064g0010	MA_296126g0010	MA_93682g0010	MA_44552g0010	MA_402876g0010	MA_10435202g0010	MA_6724677g0010	MA_2267030g0010
MA_10435947g0010	MA_10436084g0010	MA_10433179g0020	MA_10435292g0010	MA_13697g0010	MA_123269g0010	MA_132921g0010	MA_21175g0010	MA_20288g0010	MA_31261g0010	MA_159093g0010	MA_29729g0010	MA_9370877g0010	MA_44659g0010	MA_40443g0010	MA_10435208g0010	MA_67285g0010	MA_22760g0010
MA_10435952g0010	MA_10436087g0020	MA_10433182g0010	MA_10435299g0010	MA_137163g0010	MA_123309g0010	MA_133206g0010	MA_211896g0010	MA_20320g0010	MA_31322g0010	MA_15917g0010	MA_29843g0010	MA_9371025g0010	MA_44874g0010	MA_40805g0010	MA_10435221g0010	MA_673025g0010	MA_22886g0010
MA_10435964g0010	MA_10436088g0010	MA_10433192g0010	MA_10435302g0010	MA_137163g0020	MA_123444g0010	MA_133607g0010	MA_21240g0010	MA_2034g0010	MA_313447g0010	MA_159855g0010	MA_30032g0010	MA_9373163g0010	MA_44963g0010	MA_408628g0010	MA_10435232g0010	MA_67464g0010	MA_229578g0010
MA_10435966g0020	MA_10436094g0010	MA_10433225g0010	MA_10435314g0010	MA_137202g0010	MA_123541g0010	MA_133842g0010	MA_212458g0010	MA_20378g0010	MA_31398g0010	MA_15991g0010	MA_300423g0010	MA_93859g0010	MA_449938g0010	MA_409075g0020	MA_10435256g0010	MA_675192g0010	MA_229590g0010
MA_10435966g0030	MA_10436101g0010	MA_10433267g0010	MA_10435318g0020	MA_137324g0010	MA_123810g0010	MA_13389g0010	MA_2133139g0010	MA_203800g0010	MA_31546g0010	MA_160636g0010	MA_30078g0010	MA_93993g0010	MA_4504739g0010	MA_409714g0010	MA_10435278g0010	MA_67552g0010	MA_22977g0010
MA_10435999g0020	MA_10436101g0020	MA_10433276g0010	MA_10435320g0020	MA_137330g0010	MA_123978g0010	MA_134086g0010	MA_213558g0010	MA_20423g0010	MA_3165339g0010	MA_16118g0010	MA_30124g0010	MA_940351g0010	MA_4507637g0010	MA_41101g0010	MA_10435282g0010	MA_6767965g0010	MA_230381g0010
MA_10436014g0010	MA_10436103g0010	MA_10433279g0010	MA_10435328g0010	MA_137393g0010	MA_124056g0010	MA_134156g0010	MA_21387g0010	MA_204624g0010	MA_31668g0010	MA_161463g0020	MA_30194g0010	MA_940375g0010	MA_4526436g0010	MA_41269g0010	MA_10435303g0020	MA_6786906g0010	MA_23050g0010
MA_10436033g0010	MA_10436106g0010	MA_10433285g0010	MA_10435333g0010	MA_137427g0010	MA_12435g0010	MA_134184g0010	MA_214227g0010	MA_205016g0010	MA_3172g0010	MA_16231g0010	MA_30232g0010	MA_9437597g0010	MA_453630g0010	MA_41294g0010	MA_10435320g0020	MA_680276g0010	MA_23052g0010
MA_10436040g0020	MA_10436113g0010	MA_10433288g0010	MA_10435334g0020	MA_137604g0010	MA_12466g0020	MA_134292g0010	MA_21626g0010	MA_20544g0010	MA_31952g0020	MA_162339g0010	MA_30471g0010	MA_944383g0010	MA_45497g0020	MA_412995g0010	MA_10435337g0010	MA_6810654g0010	MA_230579g0010
MA_10436045g0010	MA_10436115g0010	MA_10433300g0010	MA_10435338g0010	MA_13795g0010	MA_124703g0010	MA_134470g0010	MA_216312g0010	MA_205722g0010	MA_320558g0010	MA_1625746g0010	MA_306582g0010	MA_94565g0010	MA_45528g0010	MA_4130608g0010	MA_10435347g0010	MA_6814260g0010	MA_2308g0010
MA_10436049g0020	MA_10436132g0030	MA_10433308g0010	MA_10435366g0010	MA_13796g0010	MA_12471g0010	MA_134535g0010	MA_21656g0010	MA_20586g0010	MA_32064g0010	MA_162701g0010	MA_30683g0010	MA_948394g0010	MA_45581g0020	MA_41308g0010	MA_10435385g0010	MA_68401g0010	MA_230982g0010
MA_10436078g0010	MA_10436135g0010	MA_10433317g0020	MA_10435373g0010	MA_138049g0020	MA_124774g0010	MA_134558g0010	MA_216640g0010	MA_20596g0010	MA_32067g0010	MA_16292g0010	MA_309477g0010	MA_94870g0010	MA_455989g0010	MA_41364g0010	MA_10435389g0010	MA_68433g0020	MA_23116g0010
MA_10436081g0010	MA_10436165g0010	MA_10433346g0010	MA_10435406g0010	MA_138082g0010	MA_124843g0010	MA_134613g0010	MA_21710g0010	MA_205985g0010	MA_32559g0010	MA_162940g0010	MA_309957g0010	MA_94963g0010	MA_45656g0030	MA_413668g0010	MA_10435401g0020	MA_68436g0020	MA_231790g0010
MA_10436088g0010	MA_10436167g0010	MA_10433357g0010	MA_10435408g0010	MA_138103g0010	MA_124901g0010	MA_134742g0010	MA_217261g0010	MA_206492g0010	MA_32594g0010	MA_163198g0030	MA_31219g0010	MA_9497088g0010	MA_45741g0010	MA_417765g0010	MA_10435420g0040	MA_68464g0010	MA_232394g0010
MA_10436104g0010	MA_10436171g0010	MA_10433370g0010	MA_10435426g0010	MA_138440g0010	MA_1249g0010	MA_134775g0010	MA_217664g0010	MA_206524g0010	MA_3262g0010	MA_16389g0020	MA_31242g0010	MA_952732g0010	MA_457761g0010	MA_418947g0010	MA_10435421g0020	MA_6888g0010	MA_232715g0010
MA_10436113g0010	MA_10436205g0020	MA_10433371g0010	MA_10435427g0010	MA_138441g0010	MA_125308g0010	MA_134919g0010	MA_21775g0010	MA_206805g0010	MA_327255g0010	MA_164007g0010	MA_31261g0010	MA_9530120g0010	MA_45897g0010	MA_42122g0010	MA_10435429g0010	MA_68992g0010	MA_232828g0010
MA_10436115g0010	MA_10436220g0010	MA_10433374g0010	MA_10435431g0010	MA_13853g0020	MA_125564g0010	MA_135002g0010	MA_218274g0010	MA_208596g0010	MA_32769g0010	MA_164028g0010	MA_314050g0010	MA_9542147g0010	MA_4597810g0010	MA_42211g0010	MA_10435449g0020	MA_6924g0010	MA_2332g0020
MA_10436135g0010	MA_10436225g0020	MA_10433406g0020	MA_10435433g0010	MA_138770g0010	MA_125631g0010	MA_135045g0010	MA_218507g0010	MA_20925g0010	MA_33034g0010	MA_16407g0010	MA_315124g0010	MA_955549g0010	MA_45981g0010	MA_42231g0010	MA_10435450g0010	MA_6930g0010	MA_234285g0010
MA_10436155g0020	MA_10436231g0010	MA_10433409g0010	MA_10435439g0010	MA_138853g0010	MA_125636g0010	MA_13504g0020	MA_2190g0010	MA_209629g0010	MA_330807g0010	MA_164599g0010	MA_315714g0010	MA_9556g0010	MA_460253g0010	MA_42236g0030	MA_10435455g0010	MA_693317g0010	MA_234923g0010
MA_10436160g0020	MA_10436231g0020	MA_10433414g0020	MA_10435441g0010	MA_139106g0010	MA_125673g0010	MA_135528g0010	MA_21957g0010	MA_21175g0010	MA_331950g0010	MA_164918g0010	MA_315890g0010	MA_9566834g0010	MA_462704g0010	MA_423536g0010	MA_10435471g0020	MA_6975350g0010	MA_23673g0010
MA_10436172g0010	MA_10436238g0020	MA_10433415g0010	MA_10435451g0030	MA_139155g0010	MA_12587g0010	MA_135684g0020	MA_22012g0010	MA_211896g0010	MA_332109g0010	MA_165342g0010	MA_315961g0010	MA_95843g0010	MA_46281g0010	MA_42714g0010	MA_10435485g0010	MA_6977862g0010	MA_23781g0010
MA_10436182g0010	MA_10436239g0010	MA_10433417g0010	MA_10435469g0010	MA_139160g0010	MA_1258855g0010	MA_135835g0010	MA_221164g0010	MA_212458g0010	MA_33248g0010	MA_165875g0010	MA_31668g0010	MA_95995g0010	MA_46315g0010	MA_427215g0010	MA_10435492g0010	MA_6982814g0010	MA_237930g0010
MA_10436194g0040	MA_10436243g0010	MA_10433419g0010	MA_10435479g0040	MA_139378g0010	MA_125938g0010	MA_136021g0010	MA_22150g0010	MA_2133139g0010	MA_33279g0010	MA_16653g0010	MA_317011g0010	MA_96170g0010	MA_4650904g0010	MA_43229g0010	MA_10435506g0010	MA_698430g0010	MA_238418g0010
MA_10436203g0020	MA_10436246g0010	MA_10433420g0010	MA_10435486g0020	MA_139682g0010	MA_126170g0010	MA_136037g0010	MA_222590g0010	MA_214227g0010	MA_33378g0010	MA_16738g0010	MA_3172g0010	MA_96347g0010	MA_46530g0010	MA_432705g0010	MA_10435512g0010	MA_69872g0010	MA_239309g0010
MA_10436211g0010	MA_10436248g0010	MA_10433433g0010	MA_10435498g0010	MA_139752g0010	MA_126387g0010	MA_136209g0010	MA_222941g0010	MA_215314g0010	MA_33392g0010	MA_168201g0010	MA_31885g0010	MA_96368g0010	MA_46617g0010	MA_433673g0020	MA_10435529g0010	MA_700g0020	MA_23931g0010
MA_10436218g0010	MA_10436253g0010	MA_10433445g0020	MA_10435510g0010	MA_139757g0010	MA_126414g0010	MA_136507g0010	MA_223074g0010	MA_2157g0010	MA_334985g0010	MA_16831g0010	MA_318998g0010	MA_96461g0010	MA_469670g0010	MA_43398g0010	MA_10435539g0010	MA_7010g0010	MA_23931g0020
MA_10436228g0010	MA_10436263g0010	MA_10433451g0010	MA_10435515g0010	MA_139801g0010	MA_126500g0010	MA_136671g0010	MA_2237g0020	MA_216312g0010	MA_335640g0010	MA_16875g0010	MA_322676g0010	MA_96606g0010	MA_470252g0010	MA_434977g0010	MA_10435541g0010	MA_70291g0010	MA_24078g0010
MA_10436229g0010	MA_10436264g0010	MA_10433492g0010	MA_10435518g0010	MA_13982g0010	MA_126568g0010	MA_136805g0010	MA_224167g0010	MA_21677g0010	MA_335961g0010	MA_16904g0010	MA_324587g0010	MA_96669g0010	MA_470996g0010	MA_43501g0010	MA_10435542g0010	MA_7041008g0010	MA_24155g0010
MA_10436248g0020	MA_10436272g0010	MA_10433501g0010	MA_10435529g0010	MA_139833g0010	MA_126642g0010	MA_136974g0020	MA_224992g0010	MA_21710g0010	MA_3372633g0010	MA_169331g0010	MA_3262g0010	MA_96682g0010	MA_471078g0010	MA_436191g0010	MA_10435544g0010	MA_704202g0010	MA_242171g0010
MA_10436254g0020	MA_10436279g0020	MA_10433513g0010	MA_10435530g0010	MA_140044g0010	MA_126871g0010	MA_13697g0010	MA_22562g0010	MA_217261g0010	MA_337546g0010	MA_16939g0010	MA_327255g0010	MA_96703g0010	MA_471903g0010	MA_43688g0010	MA_10435544g0020	MA_70684g0020	MA_24219g0010
MA_10436259g0020	MA_10436280g0010	MA_10433527g0010	MA_10435546g0010	MA_140124g0010	MA_127019g0010	MA_137163g0010	MA_226275g0010	MA_217733g0010	MA_33908g0020	MA_16984g0010	MA_32823g0010	MA_9687017g0010	MA_472306g0010	MA_4379g0010	MA_10435556g0010	MA_708473g0010	MA_2421g0010
MA_10436264g0010	MA_10436283g0010	MA_10433555g0020	MA_10435548g0010	MA_140260g0010	MA_127060g0010	MA_137163g0020	MA_2267030g0010	MA_21775g0010	MA_33920g0010	MA_169894g0010	MA_330807g0010	MA_96944g0010	MA_473040g0010	MA_438267g0010	MA_10435561g0030	MA_70965g0010	MA_24261g0010
MA_10436272g0010	MA_10436314g0010	MA_10433556g0010	MA_10435556g0010	MA_140410g0010	MA_127071g0010	MA_137330g0010	MA_228579g0010	MA_2177g0010	MA_33929g0010	MA_16998g0010	MA_33148g0010	MA_97126g0010	MA_473068g0010	MA_444333g0010	MA_10435591g0010	MA_7101854g0010	MA_24477g0010
MA_10436275g0010	MA_10436320g0010	MA_10433557g0010	MA_10435561g0010	MA_14051g0010	MA_12714g0010	MA_137427g0010	MA_230182g0010	MA_2190g0010	MA_33964g0010	MA_17053g0010	MA_33279g0010	MA_98336g0010	MA_477123g0010	MA_445017g0010	MA_10435595g0020	MA_71038g0010	MA_244869g0010
MA_10436280g0010	MA_10436321g0010	MA_10433559g0010	MA_10435568g0010	MA_140607g0010	MA_12755g0010	MA_137453g0010	MA_23116g0010	MA_21957g0010	MA_342176g0010	MA_170596g0010	MA_33300g0010	MA_98411g0010	MA_480885g0010	MA_445192g0010	MA_10435600g0010	MA_7125g0010	MA_245107g0010
MA_10436283g0010	MA_10436331g0010	MA_10433593g0010	MA_10435568g0020	MA_140610g0010	MA_12771g0010	MA_137709g0010	MA_231973g0010	MA_22069g0010	MA_34382g0010	MA_170713g0010	MA_33469g0010	MA_98513g0010	MA_48238g0010	MA_44552g0010	MA_10435601g0010	MA_71275g0010	MA_245850g0010
MA_10436322g0010	MA_10436332g0010	MA_10433599g0010	MA_10435575g0010	MA_140611g0010	MA_12775g0010	MA_13795g0010	MA_23219g0010	MA_2215g0010	MA_344977g0010	MA_170877g0010	MA_335640g0010	MA_98574g0010	MA_482771g0010	MA_4464g0010	MA_10435604g0010	MA_71399g0010	MA_24774g0010
MA_10436324g0010	MA_10436348g0010	MA_10433608g0010	MA_10435576g0010	MA_140622g0010	MA_12775g0020	MA_13801g0010	MA_232828g0010	MA_223074g0010	MA_34648g0010	MA_17088g0010	MA_33623g0010	MA_98882g0010	MA_48341g0010	MA_448669g0010	MA_10435612g0010	MA_7140g0010	MA_247828g0010
MA_10436328g0010	MA_10436374g0010	MA_10433636g0010	MA_10435580g0010	MA_140715g0010	MA_127981g0010	MA_138387g0010	MA_2328g0010	MA_2237g0020	MA_34680g0010	MA_171376g0010	MA_337546g0010	MA_9930g0010	MA_4865711g0010	MA_4490876g0010	MA_10435624g0010	MA_71513g0010	MA_248112g0010
MA_10436331g0010	MA_10436407g0010	MA_10433654g0010	MA_10435593g0010	MA_14082g0010	MA_12808g0010	MA_13840g0010	MA_234203g0010	MA_225054g0010	MA_349538g0020	MA_17138g0010	MA_337982g0010	MA_9942220g0010	MA_487257g0010	MA_44963g0010	MA_10435627g0010	MA_71661g0010	MA_248802g0010
MA_10436343g0010	MA_10436427g0010	MA_10433657g0010	MA_10435597g0010	MA_141074g0010	MA_128170g0010	MA_13853g0020	MA_235928g0020	MA_22562g0010	MA_35039g0010	MA_17139g0010	MA_33908g0020	MA_9958278g0010	MA_487500g0010	MA_45007g0010	MA_10435630g0010	MA_7175126g0010	MA_2513g0010
MA_10436348g0010	MA_10436444g0010	MA_10433660g0010	MA_10435601g0010	MA_141147g0010	MA_12853g0010	MA_138761g0010	MA_23675g0030	MA_22632g0010	MA_35469g0010	MA_172189g0020	MA_33964g0010	MA_9964470g0010	MA_48811g0010	MA_4504739g0010	MA_10435644g0010	MA_717958g0010	MA_2516g0010
MA_10436357g0010	MA_10436451g0020	MA_10433674g0010	MA_10435616g0010	MA_141445g0010	MA_128999g0010	MA_138894g0010	MA_23830g0010	MA_22770g0010	MA_35622g0010	MA_172748g0010	MA_34259g0010	MA_9964484g0010	MA_488729g0010	MA_4523766g0010	MA_10435653g0010	MA_717g0010	MA_251908g0010
MA_10436361g0010	MA_10436469g0010	MA_10433678g0010	MA_10435618g0010	MA_141466g0010	MA_129080g0010	MA_138907g0010	MA_238844g0010	MA_2284g0010	MA_356643g0010	MA_17313g0010	MA_34648g0010	MA_99736g0010	MA_488753g0010	MA_4526436g0010	MA_10435668g0010	MA_7180573g0010	MA_25230g0020
MA_10436362g0020	MA_10436470g0020	MA_10433685g0010	MA_10435623g0010	MA_141g0010	MA_129211g0010	MA_139135g0010	MA_23994g0010	MA_22966g0010	MA_357774g0010	MA_17334g0010	MA_34759g0010	MA_9977408g0010	MA_48961g0010	MA_45307g0010	MA_10435671g0010	MA_71872g0010	MA_25251g0010
MA_10436370g0010	MA_10436472g0020	MA_10433692g0010	MA_10435647g0010	MA_1420253g0010	MA_129725g0010	MA_139238g0010	MA_24035g0010	MA_230381g0010	MA_358621g0010	MA_17349g0010	MA_34934g0010	MA_9992178g0010	MA_4897576g0010	MA_453436g0010	MA_10435674g0010	MA_720135g0010	MA_25267g0010
MA_10436376g0010	MA_10436477g0020	MA_10433735g0010	MA_10435653g0010	MA_14333g0020	MA_129762g0010	MA_139378g0010	MA_24218g0010	MA_23116g0010	MA_35898g0010	MA_173543g0020	MA_350255g0010	MA_99945g0010	MA_489894g0010	MA_453483g0010	MA_10435678g0010	MA_721368g0010	MA_2527g0010
MA_10436379g0010	MA_10436479g0010	MA_10433740g0010	MA_10435659g0020	MA_14337g0010	MA_130026g0010	MA_139472g0010	MA_243964g0010	MA_2313535g0010	MA_359293g0010	MA_173565g0010	MA_35039g0010		MA_492232g0010	MA_455040g0010	MA_10435699g0020	MA_7217803g0010	MA_25336g0010
MA_10436380g0020	MA_10436479g0020	MA_10433746g0010	MA_10435661g0010	MA_14388g0010	MA_130238g0010	MA_139682g0010	MA_24477g0010	MA_23152g0010	MA_360074g0010	MA_17400g0010	MA_35079g0010		MA_492465g0010	MA_45528g0010	MA_10435700g0010	MA_724304g0010	MA_253979g0010
MA_10436388g0010	MA_10436480g0020	MA_10433749g0010	MA_10435663g0010	MA_14437g0020	MA_130537g0010	MA_13968g0020	MA_24533g0010	MA_23219g0010	MA_361612g0010	MA_174037g0010	MA_3588360g0010		MA_49292g0010	MA_456489g0010	MA_10435701g0010	MA_73153g0010	MA_25569g0020
MA_10436411g0010	MA_10436489g0010	MA_10433779g0010	MA_10435667g0010	MA_14460g0010	MA_13061g0010	MA_139797g0010	MA_24566g0010	MA_232828g0010	MA_36205g0010	MA_174291g0010	MA_36030g0010		MA_493782g0010	MA_45756g0010	MA_10435704g0010	MA_7324054g0010	MA_255g0010
MA_10436412g0010	MA_10436494g0010	MA_10433789g0010	MA_10435678g0010	MA_14524g0010	MA_13077g0020	MA_13982g0010	MA_24597g0010	MA_2328g0010	MA_36362g0010	MA_174429g0010	MA_3619g0010		MA_494146g0010	MA_45897g0010	MA_10435710g0010	MA_73460g0010	MA_256066g0010
MA_10436424g0010	MA_10436507g0010	MA_10433797g0010	MA_10435689g0010	MA_14679g0010	MA_1307g0010	MA_139833g0010	MA_246547g0010	MA_233997g0010	MA_3651g0010	MA_174482g0010	MA_36205g0010		MA_494797g0010	MA_460253g0010	MA_10435712g0010	MA_73509g0010	MA_25654g0010
MA_10436440g0020	MA_10436522g0010	MA_10433798g0010	MA_10435708g0010	MA_14697g0010	MA_1308g0020	MA_13999g0010	MA_24673g0010	MA_234203g0010	MA_3653g0010	MA_174526g0010	MA_362407g0010		MA_49677g0010	MA_461683g0010	MA_10435722g0010	MA_7364g0010	MA_25663g0010
MA_10436440g0030	MA_10436540g0010	MA_10433804g0010	MA_10435713g0020	MA_147026g0020	MA_131015g0010	MA_140161g0010	MA_24880g0010	MA_23595g0010	MA_36667g0010	MA_17477g0010	MA_36244g0010		MA_49773g0010	MA_462351g0010	MA_10435732g0010	MA_74056g0010	MA_25862g0010
MA_10436441g0010	MA_10436543g0020	MA_10433818g0010	MA_10435740g0010	MA_147115g0010	MA_131080g0010	MA_140235g0010	MA_251404g0010	MA_2370298g0010	MA_367459g0010	MA_17498g0010	MA_363303g0010		MA_497g0010	MA_462704g0010	MA_10435735g0010	MA_74093g0010	MA_25900g0010
MA_10436445g0020	MA_10436551g0010	MA_10433821g0010	MA_10435747g0010	MA_14714g0010	MA_13110g0010	MA_140260g0010	MA_25251g0020	MA_23830g0010	MA_36795g0010	MA_175110g0010	MA_363538g0010		MA_49950g0010	MA_46281g0010	MA_10435741g0010	MA_7413574g0010	MA_2611822g0010
MA_10436464g0010	MA_10436568g0020	MA_10433824g0010	MA_10435749g0010	MA_14743g0010	MA_131290g0010	MA_140338g0010	MA_252882g0010	MA_238844g0010	MA_368651g0010	MA_175723g0010	MA_364198g0010		MA_50166g0010	MA_46315g0010	MA_10435747g0010	MA_7432g0010	MA_262554g0010
MA_10436470g0020	MA_10436573g0010	MA_10433831g0010	MA_10435752g0010	MA_148363g0010	MA_1313241g0010	MA_140410g0010	MA_25307g0030	MA_24035g0010	MA_3692g0010	MA_175782g0020	MA_36514g0010		MA_503714g0010	MA_466601g0010	MA_10435765g0010	MA_7435g0010	MA_2626808g0010
MA_10436479g0020	MA_10436574g0010	MA_10433847g0010	MA_10435759g0010	MA_14860g0020	MA_13154g0010	MA_140610g0010	MA_254258g0010	MA_24182g0010	MA_36944g0020	MA_175822g0010	MA_36535g0010		MA_50379g0010	MA_468195g0010	MA_10435781g0010	MA_74762g0010	MA_26307g0010
MA_10436490g0010	MA_10436576g0010	MA_10433858g0010	MA_10435768g0010	MA_14898g0010	MA_131802g0010	MA_140611g0010	MA_254625g0010	MA_24218g0010	MA_37009g0010	MA_17586g0010	MA_366599g0010		MA_504223g0010	MA_469670g0010	MA_10435787g0010	MA_74764g0010	MA_263876g0010
MA_10436505g0010	MA_10436578g0010	MA_10433876g0020	MA_10435773g0010	MA_14925g0010	MA_131998g0010	MA_140622g0010	MA_255g0010	MA_242560g0010	MA_37337g0010	MA_175946g0010	MA_36795g0010		MA_506872g0010	MA_470252g0010	MA_10435802g0010	MA_748541g0010	MA_26597g0010
MA_10436516g0010	MA_10436580g0010	MA_10433899g0010	MA_10435780g0010	MA_14999g0010	MA_132005g0010	MA_140669g0010	MA_256353g0010	MA_2427g0010	MA_37384g0010	MA_176162g0010	MA_3692g0010		MA_5089172g0010	MA_471078g0010	MA_10435809g0010	MA_748776g0010	MA_267129g0010
MA_10436516g0020	MA_10436580g0020	MA_10433909g0010	MA_10435782g0010	MA_15024g0020	MA_132021g0010	MA_14068g0010	MA_25654g0010	MA_24338g0010	MA_37385g0010	MA_17639g0020	MA_370526g0010		MA_51088g0010	MA_472144g0010	MA_10435810g0010	MA_74926g0010	MA_26842g0010
MA_10436516g0030	MA_10436586g0020	MA_10433920g0010	MA_10435785g0010	MA_15045g0010	MA_132163g0010	MA_14082g0010	MA_25663g0010	MA_243964g0010	MA_3745g0010	MA_17678g0010	MA_372753g0010		MA_510935g0010	MA_474303g0010	MA_10435837g0010	MA_7493674g0010	MA_268790g0010
MA_10436526g0010	MA_10436607g0010	MA_10433934g0010	MA_10435791g0010	MA_15046g0010	MA_132279g0010	MA_140869g0010	MA_256965g0010	MA_24475g0010	MA_375545g0010	MA_17693g0010	MA_37385g0010		MA_511365g0010	MA_474922g0010	MA_10435855g0010	MA_751511g0010	MA_268790g0020
MA_10436550g0010	MA_10436618g0010	MA_10433951g0030	MA_10435801g0010	MA_15053g0010	MA_132330g0010	MA_141060g0010	MA_25710g0010	MA_24477g0010	MA_376272g0010	MA_176955g0010	MA_3745g0010		MA_51206g0010	MA_475630g0010	MA_10435856g0010	MA_7515g0010	MA_269071g0010
MA_10436565g0010	MA_10436625g0010	MA_10433953g0010	MA_10435804g0010	MA_150g0010	MA_132592g0010	MA_141147g0010	MA_25773g0010	MA_245048g0010	MA_37772g0010	MA_17699g0010	MA_376215g0010		MA_5145g0010	MA_475682g0010	MA_10435858g0010	MA_75193g0010	MA_2692g0010
MA_10436572g0010	MA_10436626g0030	MA_10433954g0010	MA_10435805g0010	MA_151196g0020	MA_132688g0020	MA_141286g0010	MA_258707g0010	MA_24533g0010	MA_377864g0010	MA_17708g0010	MA_376272g0010		MA_5199g0010	MA_475954g0010	MA_10435864g0010	MA_75222g0010	MA_269349g0010
MA_10436589g0010	MA_10436630g0010	MA_10433955g0010	MA_10435806g0010	MA_151623g0020	MA_133015g0010	MA_141465g0010	MA_259238g0010	MA_24566g0010	MA_3795851g0010	MA_1773g0010	MA_37764g0030		MA_521233g0010	MA_476097g0010	MA_10435868g0020	MA_7524311g0010	MA_27014g0010
MA_10436610g0010	MA_10436637g0010	MA_10433965g0010	MA_10435832g0010	MA_15224g0010	MA_133089g0010	MA_14181g0010	MA_25927g0010	MA_24593g0010	MA_38064g0010	MA_177426g0010	MA_379082g0010		MA_5220g0010	MA_47673g0010	MA_10435871g0020	MA_7539284g0010	MA_2703g0010
MA_10436612g0010	MA_10436637g0030	MA_10433966g0010	MA_10435836g0010	MA_15360g0010	MA_133153g0010	MA_141852g0010	MA_26026g0010	MA_246547g0010	MA_3826267g0010	MA_17768g0010	MA_383910g0010		MA_52620g0010	MA_478g0010	MA_10435874g0010	MA_7567986g0010	MA_272202g0010
MA_10436637g0010	MA_10436652g0010	MA_10433980g0010	MA_10435839g0010	MA_15380g0010	MA_133216g0010	MA_141946g0010	MA_260606g0010	MA_247144g0010	MA_383885g0010	MA_17826g0020	MA_38411g0010		MA_5271g0010	MA_4800661g0010	MA_10435875g0030	MA_7600339g0010	MA_27352g0010
MA_10436639g0010	MA_10436659g0010	MA_10434001g0010	MA_10435860g0010	MA_15391g0010	MA_13331g0010	MA_14272g0010	MA_2611822g0010	MA_24784g0010	MA_383910g0010	MA_17837g0010	MA_38514g0010		MA_52817g0010	MA_4807g0010	MA_10435882g0010	MA_760150g0010	MA_27408g0010
MA_10436643g0010	MA_10436662g0010	MA_10434007g0010	MA_10435879g0010	MA_15416g0020	MA_133607g0010	MA_14319g0010	MA_261448g0020	MA_24880g0010	MA_38656g0010	MA_178824g0010	MA_3859g0010		MA_53054g0010	MA_480885g0020	MA_10435885g0010	MA_764324g0010	MA_27414g0020
MA_10436644g0010	MA_10436667g0010	MA_10434011g0010	MA_10435886g0010	MA_15580g0010	MA_134078g0010	MA_1432g0010	MA_261g0010	MA_2513g0010	MA_38736g0010	MA_178870g0010	MA_38656g0010		MA_53252g0020	MA_482255g0010	MA_10435890g0020	MA_764368g0010	MA_275989g0010
MA_10436658g0010	MA_10436684g0020	MA_10434013g0010	MA_10435887g0040	MA_157506g0010	MA_134184g0010	MA_14388g0010	MA_262326g0010	MA_2516g0010	MA_38821g0010	MA_17938g0010	MA_38735g0020		MA_53309g0010	MA_483364g0010	MA_10435896g0010	MA_764977g0010	MA_277070g0010
MA_10436684g0020	MA_10436685g0020	MA_10434019g0010	MA_10435892g0010	MA_15776g0020	MA_134292g0010	MA_14437g0020	MA_265798g0010	MA_25251g0020	MA_388737g0010	MA_17957g0010	MA_38821g0010		MA_534511g0010	MA_48341g0010	MA_10435900g0010	MA_765263g0010	MA_277563g0010
MA_10436698g0010	MA_10436696g0010	MA_10434038g0030	MA_10435894g0010	MA_158099g0010	MA_134429g0010	MA_14460g0010	MA_26597g0010	MA_25307g0030	MA_38999g0010	MA_17969g0010	MA_38999g0010		MA_5355712g0010	MA_483998g0020	MA_10435903g0010	MA_76578g0010	MA_2788g0010
MA_10436705g0010	MA_10436698g0010	MA_10434041g0010	MA_10435898g0010	MA_158381g0010	MA_134470g0010	MA_14490g0010	MA_267113g0010	MA_25328g0010	MA_39143g0010	MA_1796g0010	MA_38g0010		MA_537118g0010	MA_484656g0010	MA_10435905g0020	MA_76721g0020	MA_2789g0010
MA_10436707g0010	MA_10436705g0010	MA_10434044g0010	MA_10435903g0010	MA_158390g0010	MA_134613g0010	MA_14521g0020	MA_2674882g0010	MA_255552g0010	MA_391931g0010	MA_179774g0010	MA_3900929g0010		MA_53961g0010	MA_4865711g0010	MA_10435916g0010	MA_76825g0010	MA_279651g0010
MA_10436714g0010	MA_10436706g0010	MA_10434046g0010	MA_10435905g0020	MA_158483g0010	MA_134698g0010	MA_14524g0010	MA_26783g0010	MA_255g0010	MA_392284g0010	MA_17978g0010	MA_3900g0010		MA_5400409g0010	MA_486716g0010	MA_10435921g0020	MA_76964g0020	MA_28024g0010
MA_10436733g0010	MA_10436733g0010	MA_10434052g0010	MA_10435916g0010	MA_158653g0010	MA_134742g0010	MA_14527g0010	MA_267974g0010	MA_256353g0010	MA_39262g0020	MA_18002g0010	MA_39012g0020		MA_5401g0010	MA_487257g0010	MA_10435928g0010	MA_77020g0010	MA_281725g0010
MA_10436742g0010	MA_10436734g0010	MA_10434075g0010	MA_10435930g0010	MA_15889g0020	MA_13504g0020	MA_145377g0020	MA_270960g0010	MA_25654g0010	MA_39408g0010	MA_180335g0010	MA_391725g0010		MA_54099g0010	MA_48747g0010	MA_10435929g0010	MA_772760g0010	MA_2833g0020
MA_10436778g0010	MA_10436742g0010	MA_10434077g0010	MA_10435931g0010	MA_15892g0010	MA_135063g0010	MA_14697g0010	MA_27109g0020	MA_25663g0010	MA_39567g0020	MA_18049g0010	MA_39209g0010		MA_54369g0010	MA_487500g0010	MA_10435930g0050	MA_774966g0010	MA_28425g0010
MA_10436791g0010	MA_10436746g0010	MA_10434079g0010	MA_10435937g0010	MA_1600g0010	MA_13550g0010	MA_147026g0020	MA_273360g0010	MA_256965g0010	MA_39627g0010	MA_18050g0020	MA_393542g0010		MA_5484215g0010	MA_48811g0010	MA_10435932g0010	MA_77614g0010	MA_284873g0010
MA_10436792g0010	MA_10436753g0020	MA_10434090g0010	MA_10435941g0010	MA_16036g0010	MA_135528g0010	MA_14736g0050	MA_27414g0020	MA_258707g0010	MA_3967g0010	MA_1806g0010	MA_395590g0010		MA_549241g0010	MA_488729g0010	MA_10435936g0010	MA_77639g0010	MA_28559g0010
MA_10436798g0010	MA_10436755g0010	MA_10434091g0010	MA_10435949g0010	MA_16066g0010	MA_135684g0020	MA_14999g0010	MA_27496g0010	MA_26026g0010	MA_396911g0010	MA_180744g0010	MA_39561g0010		MA_549246g0010	MA_48873g0010	MA_10435939g0010	MA_77746g0010	MA_285723g0010
MA_10436820g0010	MA_10436768g0010	MA_10434093g0010	MA_10435950g0010	MA_160750g0010	MA_13571g0010	MA_15053g0010	MA_276043g0010	MA_2607g0010	MA_399736g0010	MA_18076g0010	MA_39627g0010		MA_54929g0010	MA_488753g0010	MA_10435964g0010	MA_780267g0010	MA_28815g0030
MA_10436829g0010	MA_10436772g0010	MA_10434126g0020	MA_10435952g0010	MA_160810g0010	MA_135835g0010	MA_15073g0010	MA_277070g0010	MA_261585g0010	MA_40013g0010	MA_180857g0010	MA_396934g0010		MA_55799g0010	MA_489894g0010	MA_10435968g0010	MA_7821171g0010	MA_28815g0040
MA_10436829g0020	MA_10436782g0010	MA_10434136g0010	MA_10435961g0030	MA_16105g0010	MA_136021g0010	MA_150838g0010	MA_277563g0010	MA_262201g0020	MA_40034g0010	MA_180954g0010	MA_400747g0010		MA_55842g0010	MA_491848g0010	MA_10435975g0010	MA_7845g0010	MA_289134g0010
MA_10436843g0030	MA_10436791g0010	MA_10434138g0010	MA_10435999g0010	MA_161133g0010	MA_136209g0010	MA_15104g0010	MA_27769g0010	MA_262326g0010	MA_40046g0020	MA_18107g0010	MA_402811g0010		MA_5603g0010	MA_492232g0010	MA_10435988g0010	MA_785288g0010	MA_29241g0010
MA_10436847g0010	MA_10436794g0010	MA_10434148g0010	MA_10436009g0010	MA_16160g0010	MA_136490g0010	MA_15350g0010	MA_27855g0010	MA_263876g0010	MA_40109g0020	MA_181139g0010	MA_40328g0010		MA_5612915g0010	MA_49292g0010	MA_10435990g0010	MA_785483g0010	MA_294124g0010
MA_10436854g0010	MA_10436816g0010	MA_10434152g0010	MA_10436021g0010	MA_1617g0010	MA_136493g0010	MA_15391g0010	MA_28034g0010	MA_26597g0010	MA_402253g0010	MA_18125g0010	MA_40443g0010		MA_5643g0010	MA_493782g0010	MA_10436004g0030	MA_785562g0010	MA_296014g0020
MA_10436867g0020	MA_10436820g0010	MA_10434154g0010	MA_10436024g0010	MA_16231g0010	MA_136671g0010	MA_15392g0010	MA_281725g0010	MA_267113g0010	MA_40312g0010	MA_18153g0010	MA_4050g0010		MA_566560g0010	MA_493817g0010	MA_10436012g0010	MA_785651g0010	MA_29611g0010
MA_10436872g0010	MA_10436821g0010	MA_10434164g0020	MA_10436033g0010	MA_16283g0010	MA_13697g0010	MA_154g0010	MA_282261g0010	MA_269415g0010	MA_40639g0010	MA_181544g0010	MA_405683g0010		MA_56659g0010	MA_49770g0010	MA_10436024g0010	MA_78855g0010	MA_296304g0010
MA_10436881g0010	MA_10436829g0020	MA_10434189g0020	MA_10436036g0010	MA_16407g0010	MA_137163g0010	MA_15508g0010	MA_28336g0010	MA_26994g0010	MA_40677g0020	MA_18169g0010	MA_40639g0010		MA_56689g0010	MA_49773g0010	MA_10436028g0020	MA_7893g0010	MA_297200g0010
MA_10436888g0010	MA_10436837g0010	MA_10434216g0010	MA_10436040g0020	MA_1640g0010	MA_137163g0020	MA_15599g0010	MA_28402g0020	MA_273360g0010	MA_40679g0010	MA_181744g0010	MA_40679g0010		MA_568538g0010	MA_497g0010	MA_10436040g0020	MA_79020g0010	MA_297507g0010
MA_10436892g0010	MA_10436843g0030	MA_10434218g0010	MA_10436046g0010	MA_16420g0020	MA_137330g0010	MA_158381g0010	MA_284873g0010	MA_27336g0010	MA_408329g0010	MA_181877g0010	MA_40797g0010		MA_5692971g0010	MA_49950g0010	MA_10436042g0030	MA_7906g0020	MA_297827g0010
MA_10436931g0030	MA_10436854g0010	MA_10434222g0010	MA_10436049g0020	MA_16499g0020	MA_137393g0010	MA_158424g0020	MA_28601g0010	MA_27414g0020	MA_40961g0010	MA_182125g0010	MA_408741g0010		MA_5693g0010	MA_500401g0010	MA_10436055g0020	MA_79152g0010	MA_29804g0010
MA_10436932g0010	MA_10436855g0020	MA_10434234g0010	MA_10436066g0020	MA_165491g0010	MA_137427g0010	MA_158602g0010	MA_28601g0020	MA_27451g0010	MA_410580g0010	MA_18241g0010	MA_41006g0010		MA_5701g0010	MA_501071g0010	MA_10436056g0010	MA_791664g0010	MA_29855g0010
MA_10436942g0010	MA_10436858g0010	MA_10434242g0010	MA_10436070g0010	MA_1654g0020	MA_137442g0010	MA_158684g0010	MA_286708g0010	MA_276043g0010	MA_41196g0010	MA_18260g0010	MA_410920g0010		MA_57254g0010	MA_50141g0010	MA_10436060g0010	MA_7924g0020	MA_299373g0010
MA_10436962g0020	MA_10436861g0010	MA_10434267g0010	MA_10436070g0020	MA_16653g0010	MA_137453g0010	MA_15889g0020	MA_28841g0010	MA_277563g0010	MA_412129g0010	MA_182704g0010	MA_41168g0010		MA_5730007g0010	MA_502954g0010	MA_10436060g0020	MA_79886g0010	MA_29999g0010
MA_10436977g0010	MA_10436867g0020	MA_10434268g0010	MA_10436070g0030	MA_167502g0010	MA_137709g0010	MA_159011g0010	MA_2893716g0010	MA_27769g0010	MA_412421g0010	MA_18274g0010	MA_41196g0010		MA_57437g0010	MA_503384g0010	MA_10436063g0010	MA_800932g0010	MA_30073g0010
MA_10436982g0010	MA_10436872g0010	MA_10434309g0010	MA_10436081g0010	MA_167779g0010	MA_137861g0010	MA_159093g0010	MA_289g0020	MA_27855g0010	MA_4137775g0010	MA_183150g0020	MA_412129g0010		MA_57501g0010	MA_5036474g0010	MA_10436072g0030	MA_802289g0010	MA_30078g0010
MA_10436984g0020	MA_10436881g0010	MA_10434310g0010	MA_10436083g0020	MA_168035g0010	MA_137894g0010	MA_159242g0010	MA_2912g0010	MA_28034g0010	MA_41488g0010	MA_183160g0020	MA_41233g0010		MA_57716g0010	MA_503832g0010	MA_10436078g0010	MA_806g0020	MA_303043g0010
MA_10436988g0010	MA_10436884g0010	MA_10434318g0010	MA_10436084g0010	MA_168957g0010	MA_13795g0010	MA_159355g0010	MA_29137g0010	MA_281709g0010	MA_416496g0010	MA_183426g0010	MA_4137775g0010		MA_57774g0010	MA_504223g0010	MA_10436081g0010	MA_80729g0030	MA_30401g0010
MA_10437002g0020	MA_10436886g0010	MA_10434341g0010	MA_10436087g0020	MA_169095g0010	MA_13801g0010	MA_160159g0010	MA_29241g0010	MA_281725g0010	MA_41664g0010	MA_18343g0010	MA_41664g0010		MA_57875g0010	MA_5089172g0010	MA_10436090g0010	MA_80944g0010	MA_304480g0010
MA_10437009g0010	MA_10436893g0010	MA_10434345g0010	MA_10436088g0010	MA_16922g0010	MA_13806g0010	MA_16036g0010	MA_2924g0010	MA_28336g0010	MA_41733g0010	MA_183628g0010	MA_41733g0010		MA_5789309g0010	MA_50989g0010	MA_10436110g0020	MA_811551g0010	MA_306675g0010
MA_10437029g0040	MA_10436903g0010	MA_10434365g0010	MA_10436094g0010	MA_16984g0010	MA_138082g0010	MA_16066g0010	MA_292538g0010	MA_28413g0010	MA_41906g0020	MA_183668g0020	MA_417765g0010		MA_57899g0010	MA_5105234g0010	MA_10436112g0020	MA_81219g0030	MA_306852g0010
MA_10437035g0030	MA_10436911g0010	MA_10434397g0010	MA_10436095g0010	MA_17031g0010	MA_138103g0010	MA_160750g0010	MA_293560g0010	MA_28437g0010	MA_41997g0010	MA_18376g0010	MA_41988g0010		MA_5791g0010	MA_511365g0010	MA_10436124g0010	MA_81330g0010	MA_30800g0010
MA_10437048g0010	MA_10436930g0020	MA_10434409g0010	MA_10436098g0040	MA_17061g0010	MA_138387g0010	MA_160895g0010	MA_29364g0010	MA_28601g0010	MA_42026g0020	MA_18403g0010	MA_420445g0010		MA_580707g0010	MA_514361g0010	MA_10436140g0010	MA_815900g0010	MA_3080g0010
MA_10437056g0010	MA_10436931g0030	MA_10434412g0010	MA_10436101g0010	MA_170670g0010	MA_138440g0010	MA_16105g0010	MA_294189g0010	MA_28828g0010	MA_42064g0010	MA_184047g0010	MA_42064g0010		MA_5832g0010	MA_514370g0010	MA_10436142g0010	MA_816764g0010	MA_309957g0010
MA_10437058g0010	MA_10436938g0010	MA_10434413g0010	MA_10436103g0010	MA_17088g0010	MA_138441g0010	MA_16120g0010	MA_29517g0010	MA_28980g0010	MA_421080g0010	MA_184150g0010	MA_421080g0010		MA_58353g0010	MA_51451g0010	MA_10436143g0010	MA_8253027g0010	MA_310699g0010
MA_10437071g0010	MA_10436946g0030	MA_10434421g0010	MA_10436106g0010	MA_170g0010	MA_13853g0020	MA_161463g0020	MA_29556g0010	MA_289g0020	MA_421644g0010	MA_184879g0010	MA_42108g0010		MA_5838g0010	MA_518788g0010	MA_10436149g0010	MA_82638g0010	MA_31104g0010
MA_10437072g0010	MA_10436947g0010	MA_10434422g0010	MA_10436115g0010	MA_1712g0010	MA_138761g0010	MA_16160g0010	MA_296126g0010	MA_29137g0010	MA_4216g0010	MA_185520g0010	MA_42218g0010		MA_58789g0010	MA_52109g0010	MA_10436153g0010	MA_83018g0020	MA_31111g0010
MA_10437075g0040	MA_10436958g0010	MA_10434431g0010	MA_10436132g0030	MA_17138g0010	MA_138770g0010	MA_161683g0020	MA_296438g0010	MA_292248g0010	MA_42218g0010	MA_186354g0020	MA_42236g0030		MA_58851g0010	MA_521233g0010	MA_10436175g0020	MA_8303283g0010	MA_311211g0010
MA_10437082g0010	MA_10436959g0010	MA_10434439g0040	MA_10436134g0010	MA_171473g0010	MA_138907g0010	MA_16231g0010	MA_298679g0010	MA_29235g0010	MA_42236g0030	MA_18654g0010	MA_4224g0010		MA_58855g0010	MA_5220g0010	MA_10436176g0010	MA_83071g0010	MA_3113g0010
MA_10437097g0040	MA_10436962g0020	MA_10434442g0010	MA_10436135g0010	MA_17180g0010	MA_139026g0010	MA_16292g0010	MA_298968g0010	MA_29241g0010	MA_4224g0010	MA_18695g0010	MA_42276g0020		MA_5889168g0010	MA_52277g0010	MA_10436186g0010	MA_83169g0010	MA_3118990g0010
MA_10437109g0010	MA_10436965g0010	MA_10434445g0010	MA_10436138g0010	MA_172215g0010	MA_139160g0010	MA_16384g0010	MA_29957g0010	MA_2924g0010	MA_4228g0010	MA_187402g0010	MA_42327g0010		MA_592495g0010	MA_52469g0020	MA_10436202g0010	MA_83329g0010	MA_312116g0010
MA_10437113g0010	MA_10436971g0010	MA_10434494g0010	MA_10436155g0020	MA_172452g0010	MA_139238g0010	MA_164038g0010	MA_3000363g0010	MA_294189g0010	MA_424619g0010	MA_187622g0010	MA_424930g0010		MA_5937864g0010	MA_52817g0010	MA_10436220g0010	MA_83624g0010	MA_31219g0010
MA_10437120g0010	MA_10436977g0010	MA_10434497g0010	MA_10436161g0010	MA_172474g0010	MA_139378g0010	MA_16407g0010	MA_30032g0010	MA_294339g0010	MA_424930g0010	MA_18770g0010	MA_425143g0010		MA_59485g0010	MA_52889g0010	MA_10436232g0010	MA_8365429g0010	MA_31230g0020
MA_10437138g0030	MA_10436984g0020	MA_10434511g0010	MA_10436167g0010	MA_17305g0010	MA_139472g0010	MA_164208g0010	MA_30194g0010	MA_29452g0010	MA_425143g0010	MA_18805g0010	MA_42703g0010		MA_59638g0010	MA_53043g0010	MA_10436234g0010	MA_8370633g0010	MA_31242g0010
MA_10437150g0010	MA_10436987g0010	MA_10434513g0010	MA_10436171g0010	MA_173882g0010	MA_13954g0010	MA_165005g0010	MA_303578g0010	MA_296126g0010	MA_426368g0010	MA_1881g0010	MA_427215g0010		MA_59913g0010	MA_531422g0010	MA_10436240g0010	MA_83870g0010	MA_31261g0010
MA_10437155g0010	MA_10436988g0010	MA_10434529g0010	MA_10436174g0010	MA_174037g0010	MA_139682g0010	MA_16653g0010	MA_304122g0010	MA_296526g0010	MA_42714g0010	MA_188257g0010	MA_43158g0020		MA_599784g0010	MA_53252g0020	MA_10436248g0020	MA_83939g0010	MA_313098g0010
MA_10437183g0010	MA_10436989g0010	MA_10434536g0010	MA_10436177g0010	MA_174294g0010	MA_139797g0010	MA_168035g0010	MA_30531g0010	MA_29812g0010	MA_427215g0010	MA_18829g0010	MA_43243g0010		MA_60111g0010	MA_533668g0010	MA_10436258g0010	MA_84105g0010	MA_31352g0010
MA_10437201g0010	MA_10436996g0010	MA_10434537g0010	MA_10436220g0010	MA_174429g0010	MA_13982g0010	MA_168879g0020	MA_307296g0010	MA_29957g0010	MA_43064g0010	MA_18853g0010	MA_433673g0010		MA_601771g0010	MA_534511g0010	MA_10436264g0010	MA_8414035g0010	MA_31373g0010
MA_10437202g0020	MA_10436999g0010	MA_10434551g0010	MA_10436224g0010	MA_174526g0010	MA_139833g0010	MA_169095g0010	MA_309957g0010	MA_300110g0010	MA_43083g0010	MA_189020g0010	MA_43388g0010		MA_6025923g0010	MA_536922g0010	MA_10436269g0010	MA_84234g0020	MA_31505g0010
MA_10437208g0020	MA_10437016g0010	MA_10434552g0010	MA_10436227g0010	MA_174814g0010	MA_139843g0010	MA_169331g0010	MA_31104g0010	MA_30073g0010	MA_432009g0010	MA_189777g0010	MA_43398g0010		MA_6029637g0010	MA_536954g0010	MA_10436269g0020	MA_84321g0010	MA_31546g0010
MA_10437223g0020	MA_10437024g0010	MA_10434559g0010	MA_10436236g0020	MA_174927g0010	MA_13999g0010	MA_169524g0010	MA_3113g0010	MA_30078g0010	MA_433673g0010	MA_18982g0020	MA_434977g0010		MA_606492g0010	MA_537118g0010	MA_10436282g0010	MA_8459784g0010	MA_315714g0010
MA_10437224g0010	MA_10437032g0010	MA_10434575g0010	MA_10436239g0010	MA_17498g0010	MA_140235g0010	MA_17031g0010	MA_3123392g0010	MA_30194g0010	MA_4338g0030	MA_1898g0010	MA_436257g0010		MA_60789g0010	MA_53784g0020	MA_10436283g0010	MA_848458g0010	MA_3172g0010
MA_10437245g0020	MA_10437035g0010	MA_10434583g0010	MA_10436239g0020	MA_1750g0010	MA_140260g0010	MA_170596g0010	MA_31261g0010	MA_304122g0010	MA_43398g0010	MA_19099g0030	MA_436482g0010		MA_608446g0010	MA_53827g0010	MA_10436299g0010	MA_8507594g0010	MA_320571g0010
MA_10437246g0010	MA_10437035g0030	MA_10434586g0010	MA_10436242g0020	MA_175234g0010	MA_140410g0010	MA_17061g0010	MA_31294g0010	MA_30531g0010	MA_434977g0010	MA_19118g0010	MA_43661g0010		MA_6141586g0010	MA_53961g0010	MA_10436308g0010	MA_852174g0010	MA_32064g0010
MA_10437246g0030	MA_10437038g0020	MA_10434587g0020	MA_10436246g0010	MA_17525g0010	MA_14051g0010	MA_170695g0010	MA_313447g0010	MA_306582g0010	MA_43595g0010	MA_191372g0010	MA_43688g0010		MA_6167286g0010	MA_53995g0010	MA_10436322g0010	MA_8527195g0010	MA_32098g0010
MA_10437260g0010	MA_10437040g0010	MA_10434593g0010	MA_10436255g0010	MA_175737g0010	MA_140610g0010	MA_170713g0010	MA_313473g0010	MA_3069g0010	MA_436257g0010	MA_191671g0010	MA_438293g0010		MA_61874g0010	MA_5401g0010	MA_10436330g0010	MA_8528837g0010	MA_321311g0010
MA_104378g0010	MA_10437041g0010	MA_10434597g0010	MA_10436257g0010	MA_17586g0010	MA_140611g0010	MA_170877g0010	MA_31398g0010	MA_307628g0010	MA_4364386g0010	MA_19223g0010	MA_439049g0010		MA_61920g0010	MA_54099g0010	MA_10436331g0040	MA_85337g0010	MA_32400g0010
MA_104379g0010	MA_10437041g0020	MA_10434601g0010	MA_10436259g0010	MA_17594g0010	MA_140622g0010	MA_17088g0010	MA_31546g0010	MA_3113g0010	MA_436482g0010	MA_19229g0020	MA_44165g0010		MA_6198g0010	MA_54295g0010	MA_10436343g0010	MA_8539612g0010	MA_3240g0020
MA_104588g0010	MA_10437045g0010	MA_10434607g0020	MA_10436272g0010	MA_176351g0010	MA_140669g0010	MA_171358g0010	MA_3165339g0010	MA_31261g0010	MA_43667g0010	MA_19243g0020	MA_44267g0010		MA_62101g0010	MA_54369g0010	MA_10436346g0010	MA_8544g0010	MA_32563g0010
MA_104824g0010	MA_10437047g0020	MA_10434613g0010	MA_10436279g0020	MA_17699g0010	MA_14068g0010	MA_171473g0010	MA_31668g0010	MA_31294g0010	MA_43688g0010	MA_193136g0010	MA_44394g0020		MA_6218g0010	MA_5439169g0010	MA_10436361g0010	MA_85505g0010	MA_3259g0010
MA_10483g0010	MA_10437048g0010	MA_10434632g0010	MA_10436280g0010	MA_17704g0010	MA_14082g0010	MA_17173g0010	MA_31952g0020	MA_313447g0010	MA_43846g0010	MA_193313g0010	MA_4442g0010		MA_623590g0010	MA_54628g0010	MA_10436362g0020	MA_855574g0010	MA_326239g0010
MA_10520g0010	MA_10437051g0010	MA_10434637g0010	MA_10436283g0010	MA_177169g0010	MA_141074g0010	MA_171750g0010	MA_319g0010	MA_314812g0010	MA_440182g0010	MA_193509g0010	MA_445192g0010		MA_62361g0010	MA_546709g0010	MA_10436369g0010	MA_8555g0010	MA_32829g0010
MA_105292g0010	MA_10437056g0010	MA_10434649g0010	MA_10436289g0010	MA_17746g0010	MA_141147g0010	MA_172007g0010	MA_320558g0010	MA_315890g0010	MA_44290g0010	MA_193867g0010	MA_44552g0010		MA_62463g0010	MA_54900g0010	MA_10436378g0010	MA_8573g0010	MA_328353g0010
MA_105438g0010	MA_10437058g0010	MA_10434660g0010	MA_10436298g0010	MA_17763g0010	MA_141465g0010	MA_172189g0020	MA_32067g0010	MA_3160g0010	MA_443520g0010	MA_193898g0010	MA_44783g0010		MA_629271g0010	MA_549553g0010	MA_10436379g0010	MA_8576373g0010	MA_32860g0010
MA_105516g0020	MA_10437069g0010	MA_10434662g0020	MA_10436300g0010	MA_177791g0010	MA_141466g0010	MA_172407g0010	MA_32133g0010	MA_3165339g0010	MA_443647g0010	MA_194639g0010	MA_448669g0010		MA_62967g0010	MA_550291g0010	MA_10436381g0010	MA_8584g0010	MA_32961g0010
MA_105595g0010	MA_10437069g0020	MA_10434671g0010	MA_10436305g0010	MA_177877g0010	MA_141852g0010	MA_172967g0010	MA_323727g0010	MA_31668g0010	MA_4442g0010	MA_19464g0010	MA_44963g0010		MA_63061g0010	MA_55041g0010	MA_10436385g0010	MA_8605697g0010	MA_33057g0010
MA_105791g0010	MA_10437070g0010	MA_10434685g0010	MA_10436318g0010	MA_17801g0020	MA_141860g0010	MA_172990g0010	MA_3245g0010	MA_3203075g0010	MA_445192g0010	MA_195017g0010	MA_4504739g0010		MA_6307g0010	MA_55416g0010	MA_10436406g0010	MA_8624159g0010	MA_3308940g0010
MA_105916g0010	MA_10437071g0010	MA_10434687g0010	MA_10436321g0010	MA_17826g0010	MA_141g0010	MA_17333g0010	MA_3262g0010	MA_320558g0010	MA_44565g0010	MA_1954g0010	MA_4520511g0010		MA_63342g0010	MA_558352g0010	MA_10436408g0010	MA_8624541g0010	MA_331722g0010
MA_105966g0010	MA_10437087g0010	MA_10434693g0010	MA_10436335g0010	MA_178479g0010	MA_1420253g0010	MA_17400g0010	MA_327945g0010	MA_32067g0010	MA_44670g0010	MA_19573g0010	MA_45528g0010		MA_6362g0020	MA_56102g0010	MA_10436411g0010	MA_86321g0010	MA_33186g0010
MA_1059749g0010	MA_10437091g0010	MA_10434701g0010	MA_10436337g0010	MA_178480g0010	MA_14214g0010	MA_174037g0010	MA_3280g0020	MA_32133g0010	MA_449338g0010	MA_19607g0010	MA_45580g0010		MA_637136g0010	MA_56416g0010	MA_10436415g0010	MA_86325g0010	MA_33392g0010
MA_10597g0010	MA_10437095g0010	MA_10434711g0020	MA_10436340g0010	MA_178794g0010	MA_14229g0020	MA_174429g0010	MA_330312g0010	MA_323727g0010	MA_450713g0010	MA_196874g0010	MA_45640g0010		MA_6380g0020	MA_5643g0010	MA_10436438g0010	MA_86400g0010	MA_33471g0020
MA_10604g0010	MA_10437097g0010	MA_10434733g0010	MA_10436358g0010	MA_17887g0010	MA_14234g0010	MA_174526g0010	MA_330807g0010	MA_3262g0010	MA_451633g0010	MA_19707g0010	MA_45656g0030		MA_6398766g0010	MA_566091g0010	MA_10436464g0010	MA_86436g0010	MA_337347g0010
MA_106287g0010	MA_10437104g0020	MA_10434750g0010	MA_10436383g0010	MA_17910g0010	MA_14272g0010	MA_1747311g0010	MA_33248g0010	MA_327255g0010	MA_45497g0020	MA_197089g0010	MA_457761g0010		MA_6406g0010	MA_56659g0010	MA_10436470g0020	MA_8668333g0010	MA_33877g0010
MA_106307g0010	MA_10437105g0010	MA_10434762g0010	MA_10436390g0010	MA_17927g0010	MA_14388g0010	MA_174750g0010	MA_333124g0010	MA_3280g0020	MA_455040g0010	MA_19731g0010	MA_459670g0010		MA_64080g0010	MA_568538g0010	MA_10436473g0010	MA_86784g0010	MA_33908g0010
MA_106330g0010	MA_10437109g0010	MA_10434764g0010	MA_10436407g0010	MA_179817g0010	MA_14417g0020	MA_17477g0010	MA_333663g0010	MA_330807g0010	MA_45528g0010	MA_198191g0010	MA_4597810g0010		MA_645236g0010	MA_5692971g0010	MA_10436480g0020	MA_86824g0010	MA_339377g0010
MA_106416g0010	MA_10437128g0010	MA_10434774g0010	MA_10436421g0010	MA_18029g0010	MA_14437g0020	MA_17498g0010	MA_33378g0010	MA_3312g0010	MA_455g0010	MA_198224g0010	MA_46102g0010		MA_64588g0010	MA_5693g0010	MA_10436482g0010	MA_87036g0020	MA_3393g0010
MA_106449g0010	MA_10437129g0010	MA_10434779g0010	MA_10436427g0010	MA_180963g0010	MA_14460g0010	MA_17520g0010	MA_33392g0010	MA_33148g0010	MA_456304g0010	MA_198319g0010	MA_46216g0010		MA_646164g0010	MA_5701g0010	MA_10436492g0010	MA_87079g0010	MA_33941g0010
MA_106464g0010	MA_10437144g0010	MA_10434788g0010	MA_10436440g0030	MA_18107g0010	MA_14521g0020	MA_175258g0010	MA_334985g0010	MA_33248g0010	MA_4584026g0010	MA_19852g0010	MA_462275g0010		MA_646875g0010	MA_570893g0010	MA_10436493g0010	MA_872479g0010	MA_340094g0010
MA_10648g0010	MA_10437145g0010	MA_10434791g0010	MA_10436441g0010	MA_18161g0010	MA_14524g0010	MA_175737g0010	MA_335640g0010	MA_33279g0010	MA_45931g0010	MA_19866g0010	MA_462704g0010		MA_6484736g0010	MA_572791g0010	MA_10436501g0010	MA_87371g0010	MA_342670g0010
MA_106654g0010	MA_10437150g0010	MA_10434810g0020	MA_10436445g0020	MA_181765g0010	MA_14527g0010	MA_17699g0010	MA_335961g0010	MA_33300g0010	MA_459670g0010	MA_19915g0010	MA_46281g0010		MA_6491878g0010	MA_57298g0010	MA_10436511g0010	MA_87384g0010	MA_34351g0010
MA_106922g0010	MA_10437155g0010	MA_10434812g0010	MA_10436446g0010	MA_18178g0010	MA_14607g0010	MA_17708g0010	MA_33908g0010	MA_33479g0010	MA_459g0010	MA_19925g0010	MA_46357g0010		MA_64990g0010	MA_5730007g0010	MA_10436532g0010	MA_87479g0010	MA_3443g0010
MA_1069406g0010	MA_10437156g0010	MA_10434820g0010	MA_10436463g0010	MA_181877g0010	MA_1461g0020	MA_177103g0010	MA_33929g0010	MA_335640g0010	MA_460253g0010	MA_1999g0010	MA_465263g0010		MA_65035g0010	MA_57426g0010	MA_10436541g0010	MA_8758266g0010	MA_34680g0010
MA_107025g0010	MA_10437162g0010	MA_10434827g0010	MA_10436464g0010	MA_182125g0010	MA_147026g0020	MA_17763g0010	MA_339377g0010	MA_338170g0010	MA_46325g0010	MA_200111g0010	MA_46530g0010		MA_65214g0010	MA_57437g0010	MA_10436552g0010	MA_8796924g0010	MA_347612g0010
MA_1070g0010	MA_10437182g0040	MA_10434832g0010	MA_10436467g0010	MA_182478g0010	MA_14743g0010	MA_177763g0010	MA_33941g0010	MA_33908g0020	MA_4650904g0010	MA_200295g0010	MA_466566g0010		MA_657554g0010	MA_57485g0010	MA_10436556g0010	MA_8810g0010	MA_34795g0020
MA_107218g0010	MA_10437187g0010	MA_10434836g0010	MA_10436472g0020	MA_18247g0010	MA_14860g0020	MA_177791g0010	MA_340094g0010	MA_339377g0010	MA_46617g0010	MA_20049g0010	MA_467153g0010		MA_657652g0010	MA_57712g0020	MA_10436569g0010	MA_8833695g0010	MA_349751g0010
MA_107340g0010	MA_10437201g0010	MA_10434838g0010	MA_10436475g0010	MA_182569g0020	MA_14925g0010	MA_17795g0020	MA_340991g0010	MA_3393g0010	MA_467153g0010	MA_200613g0010	MA_468792g0010		MA_65838g0010	MA_57732g0010	MA_10436572g0010	MA_885953g0010	MA_350032g0010
MA_107371g0020	MA_10437213g0010	MA_10434843g0010	MA_10436476g0010	MA_18260g0010	MA_14999g0010	MA_1780171g0010	MA_343890g0010	MA_33941g0010	MA_46769g0010	MA_200955g0010	MA_46922g0010		MA_6588g0010	MA_5789309g0010	MA_10436590g0020	MA_8882769g0010	MA_35014g0010
MA_107397g0010	MA_10437219g0010	MA_10434860g0030	MA_10436477g0020	MA_182704g0010	MA_15053g0010	MA_17820g0010	MA_3440g0010	MA_34163g0010	MA_469g0010	MA_20095g0010	MA_471558g0010		MA_659g0010	MA_57899g0010	MA_10436597g0010	MA_88915g0010	MA_35043g0010
MA_107447g0010	MA_10437229g0010	MA_10434866g0010	MA_10436479g0010	MA_18274g0010	MA_15073g0010	MA_17826g0010	MA_3460g0010	MA_34414g0010	MA_470173g0010	MA_20109g0010	MA_47189g0010		MA_66252g0010	MA_5791g0010	MA_10436607g0010	MA_88936g0020	MA_35187g0010
MA_107641g0010	MA_10437249g0010	MA_10434871g0010	MA_10436479g0020	MA_182828g0010	MA_150838g0010	MA_17826g0020	MA_34648g0010	MA_34648g0010	MA_470326g0010	MA_201315g0010	MA_471903g0010		MA_66402g0010	MA_58143g0010	MA_10436613g0010	MA_88973g0020	MA_352312g0010
MA_107764g0010	MA_10437264g0010	MA_10434885g0010	MA_10436480g0020	MA_183104g0010	MA_150g0010	MA_17847g0010	MA_34669g0010	MA_34669g0010	MA_471558g0010	MA_20136g0010	MA_4719g0010		MA_66510g0010	MA_58353g0010	MA_10436615g0020	MA_89177g0010	MA_352346g0010
MA_107952g0020	MA_10437270g0020	MA_10434886g0010	MA_10436489g0010	MA_183150g0020	MA_15104g0010	MA_178480g0010	MA_34680g0010	MA_34861g0010	MA_471903g0010	MA_20140g0010	MA_47201g0010		MA_666061g0010	MA_5838g0010	MA_10436618g0010	MA_89208g0010	MA_352866g0010
MA_107g0010	MA_10437271g0010	MA_10434893g0010	MA_10436506g0020	MA_18326g0010	MA_15350g0010	MA_178870g0010	MA_348099g0010	MA_349326g0010	MA_471976g0010	MA_20165g0030	MA_473040g0010		MA_66732g0010	MA_58424g0010	MA_10436619g0010	MA_8922546g0010	MA_355142g0010
MA_10811g0010	MA_10437275g0010	MA_10434893g0020	MA_10436507g0010	MA_18343g0010	MA_15360g0010	MA_17910g0010	MA_35039g0010	MA_349538g0020	MA_473040g0010	MA_20205g0020	MA_476377g0010		MA_6677595g0010	MA_5862668g0010	MA_10436635g0020	MA_89317g0010	MA_35568g0010
MA_108143g0010	MA_104378g0010	MA_10434894g0010	MA_10436510g0010	MA_183913g0010	MA_15380g0010	MA_179294g0010	MA_352866g0010	MA_35039g0010	MA_47390g0010	MA_20221g0010	MA_47699g0010		MA_6685g0010	MA_58704g0010	MA_10436637g0030	MA_8932955g0010	MA_35622g0010
MA_108165g0010	MA_10448g0010	MA_10434909g0010	MA_10436521g0010	MA_183980g0010	MA_15416g0020	MA_1796g0010	MA_352945g0010	MA_352346g0010	MA_475421g0010	MA_20230g0010	MA_479657g0010		MA_66969g0010	MA_58783g0010	MA_10436642g0010	MA_89683g0010	MA_356418g0010
MA_108430g0010	MA_104598g0010	MA_10434920g0010	MA_10436540g0010	MA_18403g0010	MA_154390g0010	MA_18002g0010	MA_35469g0010	MA_3552g0010	MA_476106g0010	MA_20247g0030	MA_48238g0010		MA_6700463g0010	MA_58789g0010	MA_10436655g0010	MA_89717g0010	MA_356573g0010
MA_10844g0010	MA_104824g0010	MA_10434922g0010	MA_10436545g0010	MA_184047g0010	MA_154988g0010	MA_180303g0010	MA_3553g0010	MA_3553g0010	MA_47641g0010	MA_20251g0010	MA_48557g0010		MA_67245g0010	MA_58855g0010	MA_10436679g0010	MA_89747g0010	MA_356609g0010
MA_10845g0010	MA_1048g0020	MA_10434926g0010	MA_10436551g0010	MA_18424g0010	MA_154g0010	MA_18030g0010	MA_35567g0010	MA_356197g0010	MA_4780g0010	MA_203031g0010	MA_48561g0010		MA_6745973g0010	MA_59064g0020	MA_10436681g0010	MA_898819g0010	MA_35705g0010
MA_108590g0010	MA_105037g0010	MA_10434928g0010	MA_10436554g0010	MA_18476g0020	MA_155488g0010	MA_180335g0010	MA_356197g0010	MA_35622g0010	MA_483663g0010	MA_20378g0010	MA_48585g0010		MA_67464g0010	MA_590834g0010	MA_10436697g0010	MA_8997746g0010	MA_3582g0010
MA_108607g0010	MA_10516g0010	MA_10434945g0020	MA_10436564g0010	MA_184879g0010	MA_15599g0010	MA_18040g0020	MA_356643g0010	MA_356643g0010	MA_48561g0010	MA_203800g0010	MA_48649g0010		MA_6751970g0010	MA_5913418g0010	MA_104366g0010	MA_8999561g0010	MA_358917g0010
MA_108626g0020	MA_10520g0010	MA_10434950g0020	MA_10436564g0020	MA_185360g0010	MA_157506g0010	MA_18076g0010	MA_35771g0010	MA_356813g0010	MA_48585g0010	MA_20419g0010	MA_488186g0010		MA_6751g0010	MA_59485g0010	MA_10436702g0010	MA_90007g0010	MA_359322g0010
MA_108756g0010	MA_1054190g0010	MA_10434959g0010	MA_10436568g0020	MA_18557g0010	MA_158067g0010	MA_18086g0010	MA_358892g0010	MA_35771g0010	MA_487500g0010	MA_204345g0010	MA_48961g0010		MA_6757g0010	MA_5949706g0010	MA_10436704g0010	MA_9015061g0010	MA_361612g0010
MA_108808g0010	MA_105438g0010	MA_10434963g0010	MA_10436574g0010	MA_18571g0010	MA_158099g0010	MA_180954g0010	MA_359293g0010	MA_360074g0010	MA_48786g0010	MA_204624g0010	MA_489894g0010		MA_676551g0010	MA_595725g0010	MA_10436721g0010	MA_90223g0010	MA_36205g0010
MA_108874g0010	MA_105450g0010	MA_10434974g0010	MA_10436576g0010	MA_185736g0010	MA_158381g0010	MA_181139g0010	MA_35999g0010	MA_361612g0010	MA_488067g0010	MA_205016g0010	MA_493782g0010		MA_676718g0010	MA_59627g0010	MA_10436730g0050	MA_90310g0010	MA_362407g0010
MA_109428g0010	MA_105462g0010	MA_10434976g0010	MA_10436580g0010	MA_18584g0010	MA_15889g0020	MA_181657g0020	MA_360074g0010	MA_361617g0010	MA_489177g0010	MA_20506g0010	MA_495594g0010		MA_6767965g0010	MA_59732g0010	MA_10436736g0010	MA_9042395g0010	MA_363303g0010
MA_109433g0010	MA_105837g0010	MA_10434977g0010	MA_10436586g0020	MA_18602g0020	MA_15892g0010	MA_18169g0010	MA_360253g0010	MA_3619g0010	MA_489894g0010	MA_20557g0010	MA_49677g0010		MA_6784553g0010	MA_5975797g0010	MA_10436750g0010	MA_905146g0010	MA_363692g0010
MA_109660g0020	MA_105916g0010	MA_10434981g0010	MA_10436599g0010	MA_186354g0020	MA_15892g0020	MA_18178g0010	MA_361612g0010	MA_36205g0010	MA_4908g0010	MA_20567g0010	MA_49950g0010		MA_681053g0010	MA_59900g0010	MA_10436751g0010	MA_9065834g0010	MA_36432g0010
MA_109703g0010	MA_10597g0010	MA_10434988g0010	MA_10436606g0010	MA_18695g0010	MA_159242g0010	MA_181877g0010	MA_36205g0010	MA_362268g0010	MA_4941179g0010	MA_20580g0050	MA_499839g0010		MA_68132g0010	MA_59913g0010	MA_10436756g0010	MA_9068991g0010	MA_36495g0010
MA_109827g0010	MA_10607g0010	MA_10435007g0010	MA_10436616g0010	MA_18755g0010	MA_1600g0010	MA_182125g0010	MA_362678g0010	MA_362355g0010	MA_494569g0010	MA_20596g0010	MA_50550g0010		MA_6816589g0010	MA_599784g0010	MA_10436759g0010	MA_9069587g0010	MA_36667g0010
MA_10990g0010	MA_106094g0010	MA_10435020g0010	MA_10436625g0010	MA_187587g0020	MA_16036g0010	MA_18241g0010	MA_36362g0010	MA_362407g0010	MA_495594g0010	MA_20603g0010	MA_50745g0010		MA_68521g0010	MA_60111g0010	MA_10436782g0010	MA_9070442g0010	MA_36826g0020
MA_109913g0010	MA_106197g0010	MA_10435021g0010	MA_10436626g0030	MA_18760g0020	MA_16045g0020	MA_182478g0010	MA_3636g0010	MA_364285g0010	MA_496233g0010	MA_207283g0010	MA_50762g0010		MA_68666g0010	MA_6029637g0010	MA_10436783g0020	MA_9100264g0010	MA_36839g0020
MA_10g0010	MA_10629g0010	MA_10435028g0010	MA_10436627g0010	MA_18779g0010	MA_16066g0010	MA_18247g0010	MA_364285g0010	MA_3651g0010	MA_496974g0010	MA_207576g0010	MA_510935g0010		MA_687922g0010	MA_60296g0010	MA_10436799g0010	MA_91246g0010	MA_37003g0010
MA_110148g0010	MA_106307g0010	MA_10435029g0010	MA_10436629g0010	MA_18795g0020	MA_160750g0010	MA_182501g0010	MA_36454g0010	MA_3653g0010	MA_497147g0010	MA_20804g0010	MA_511365g0010		MA_6891g0010	MA_607323g0010	MA_10436816g0010	MA_9143g0010	MA_372495g0010
MA_110306g0010	MA_106416g0010	MA_10435030g0020	MA_10436630g0010	MA_18795g0030	MA_160810g0010	MA_182569g0020	MA_3650g0010	MA_36667g0010	MA_49757g0010	MA_20825g0010	MA_51206g0010		MA_68992g0010	MA_60789g0010	MA_10436819g0020	MA_914471g0010	MA_372753g0010
MA_110317g0010	MA_106449g0010	MA_10435042g0010	MA_10436637g0010	MA_18805g0010	MA_16094g0010	MA_18260g0010	MA_3651g0010	MA_36795g0010	MA_4982182g0010	MA_20925g0010	MA_5126g0010		MA_69324g0010	MA_608446g0010	MA_10436820g0010	MA_9152101g0010	MA_3737618g0010
MA_110789g0010	MA_106464g0010	MA_10435046g0020	MA_10436637g0030	MA_188257g0010	MA_16105g0010	MA_182653g0010	MA_3653g0010	MA_3692g0010	MA_498943g0010	MA_209948g0010	MA_5147g0010		MA_69411g0010	MA_612949g0010	MA_10436826g0010	MA_915294g0010	MA_37385g0010
MA_110832g0010	MA_10648g0010	MA_10435064g0010	MA_10436659g0010	MA_188532g0010	MA_161133g0010	MA_18274g0010	MA_36542g0010	MA_369609g0010	MA_499991g0010	MA_210084g0010	MA_5156g0010		MA_69620g0010	MA_6141586g0010	MA_10436832g0010	MA_91621g0010	MA_37390g0010
MA_1109378g0010	MA_106654g0010	MA_10435074g0010	MA_10436662g0010	MA_188822g0010	MA_161463g0020	MA_182869g0020	MA_365628g0010	MA_36980g0010	MA_50166g0010	MA_21130g0010	MA_5161g0010		MA_697231g0010	MA_616505g0010	MA_10436845g0010	MA_91814g0010	MA_37416g0010
MA_110954g0010	MA_10684g0010	MA_10435077g0010	MA_10436683g0010	MA_18884g0010	MA_16160g0010	MA_183104g0010	MA_36585g0020	MA_3715141g0010	MA_501670g0010	MA_2116g0010	MA_521233g0010		MA_697806g0010	MA_61758g0010	MA_10436847g0010	MA_91881g0010	MA_374923g0010
MA_110963g0010	MA_107074g0010	MA_10435087g0010	MA_10436685g0020	MA_18895g0010	MA_161683g0020	MA_183130g0010	MA_36667g0010	MA_37329g0010	MA_502411g0010	MA_21175g0010	MA_5229g0010		MA_698430g0010	MA_6177568g0010	MA_10436856g0010	MA_91889g0010	MA_375545g0010
MA_110995g0010	MA_107105g0010	MA_10435089g0010	MA_10436690g0010	MA_18937g0010	MA_162063g0010	MA_18316g0010	MA_3672319g0010	MA_37337g0010	MA_502836g0010	MA_211896g0010	MA_524071g0010		MA_7007g0010	MA_61874g0010	MA_10436860g0030	MA_9215955g0010	MA_3794g0010
MA_111018g0010	MA_107159g0010	MA_10435110g0010	MA_10436696g0010	MA_189740g0010	MA_16231g0010	MA_18319g0010	MA_36795g0010	MA_37385g0010	MA_503714g0010	MA_212458g0010	MA_52463g0010		MA_7009745g0010	MA_62101g0010	MA_10436868g0010	MA_921926g0010	MA_37965g0020
MA_111087g0010	MA_107207g0010	MA_10435120g0010	MA_10436698g0020	MA_1898g0010	MA_163198g0030	MA_18326g0010	MA_368877g0010	MA_3745g0010	MA_50379g0010	MA_212895g0010	MA_528640g0010		MA_70291g0010	MA_6218g0010	MA_10436879g0010	MA_9223648g0010	MA_380133g0010
MA_111168g0010	MA_10721g0020	MA_10435122g0010	MA_10436701g0010	MA_189927g0010	MA_16384g0010	MA_18343g0010	MA_368887g0010	MA_375545g0010	MA_505466g0010	MA_213520g0010	MA_52972g0010		MA_70355g0010	MA_62361g0010	MA_10436890g0010	MA_9241978g0010	MA_38087g0010
MA_11130g0010	MA_107548g0010	MA_10435148g0010	MA_10436705g0010	MA_19008g0020	MA_163953g0010	MA_183668g0020	MA_3692g0010	MA_376272g0010	MA_505608g0010	MA_214227g0010	MA_53043g0010		MA_704202g0010	MA_626921g0010	MA_10436897g0010	MA_92421g0010	MA_3809g0010
MA_11145g0010	MA_107838g0010	MA_10435152g0010	MA_10436712g0010	MA_19015g0010	MA_16407g0010	MA_184150g0010	MA_36980g0010	MA_380938g0010	MA_50745g0010	MA_214707g0010	MA_53309g0010		MA_705145g0010	MA_6277139g0010	MA_10436898g0010	MA_92600g0020	MA_3821g0010
MA_111465g0010	MA_107877g0010	MA_10435152g0020	MA_10436724g0010	MA_190236g0010	MA_164208g0010	MA_184192g0010	MA_37009g0010	MA_3809g0010	MA_50762g0010	MA_21473g0010	MA_534511g0010		MA_70692g0010	MA_62876g0010	MA_10436899g0030	MA_92628g0020	MA_382537g0010
MA_111475g0010	MA_108080g0010	MA_10435168g0020	MA_10436726g0010	MA_19029g0020	MA_16444g0020	MA_184381g0010	MA_371064g0010	MA_381577g0010	MA_5080871g0010	MA_21505g0010	MA_5395g0030		MA_70965g0010	MA_6291g0010	MA_10436932g0010	MA_92651g0010	MA_38414g0010
MA_111545g0020	MA_10811g0010	MA_10435171g0010	MA_10436733g0010	MA_19049g0010	MA_165491g0010	MA_184516g0010	MA_371151g0010	MA_3826267g0010	MA_508435g0010	MA_2157g0010	MA_5400409g0010		MA_710175g0010	MA_63061g0010	MA_10436938g0010	MA_927917g0010	MA_38486g0010
MA_111552g0010	MA_108143g0010	MA_10435180g0010	MA_10436744g0010	MA_190592g0010	MA_165845g0010	MA_184879g0010	MA_372753g0010	MA_386670g0010	MA_5089172g0010	MA_216190g0010	MA_54007g0010		MA_71034g0010	MA_6307g0010	MA_10436942g0010	MA_928022g0010	MA_3859g0010
MA_11159g0010	MA_108430g0010	MA_10435205g0010	MA_10436746g0010	MA_190618g0010	MA_16653g0010	MA_18498g0010	MA_37329g0010	MA_38736g0010	MA_5095g0010	MA_216312g0010	MA_540203g0010		MA_71106g0010	MA_631270g0010	MA_10436942g0020	MA_92849g0010	MA_38676g0010
MA_11165g0010	MA_10853g0020	MA_10435207g0010	MA_10436756g0010	MA_19075g0010	MA_16677g0010	MA_185036g0010	MA_37385g0010	MA_38751g0010	MA_51206g0010	MA_21657g0010	MA_54628g0010		MA_71114g0010	MA_63297g0010	MA_10436944g0020	MA_92857g0020	MA_38686g0010
MA_11179g0010	MA_108607g0010	MA_10435210g0010	MA_10436760g0010	MA_19116g0010	MA_166984g0010	MA_18522g0010	MA_37646g0010	MA_388737g0010	MA_5145g0010	MA_216711g0010	MA_546381g0010		MA_71201g0010	MA_63342g0010	MA_10436945g0010	MA_92961g0010	MA_38821g0010
MA_111802g0010	MA_108756g0010	MA_10435218g0010	MA_10436767g0010	MA_19118g0010	MA_16797g0010	MA_18557g0010	MA_376653g0010	MA_38999g0010	MA_5147g0010	MA_21677g0010	MA_548564g0010		MA_7125g0010	MA_63516g0020	MA_10436946g0030	MA_93051g0010	MA_38922g0010
MA_111858g0010	MA_108874g0010	MA_10435225g0010	MA_10436771g0010	MA_19127g0010	MA_168035g0010	MA_185611g0010	MA_3774728g0010	MA_38g0010	MA_5161g0010	MA_21710g0010	MA_549241g0010		MA_714770g0010	MA_6354g0010	MA_10436947g0010	MA_931234g0010	MA_3901g0010
MA_11193g0010	MA_109054g0010	MA_10435227g0010	MA_10436772g0010	MA_191579g0010	MA_168754g0010	MA_185736g0010	MA_381265g0010	MA_391816g0010	MA_52109g0010	MA_2181622g0010	MA_54929g0010		MA_71513g0010	MA_6362g0020	MA_10436957g0010	MA_93206g0010	MA_39143g0010
MA_112005g0010	MA_10908g0010	MA_10435238g0010	MA_10436774g0010	MA_19157g0020	MA_168957g0010	MA_18619g0010	MA_3826267g0010	MA_391931g0010	MA_52298g0010	MA_218823g0010	MA_5501467g0010		MA_71565g0010	MA_637136g0010	MA_10436962g0020	MA_93305g0020	MA_392445g0010
MA_112057g0010	MA_109115g0010	MA_10435255g0010	MA_10436786g0010	MA_19189g0010	MA_169095g0010	MA_186324g0010	MA_383910g0010	MA_393063g0010	MA_524071g0010	MA_21957g0010	MA_55351g0010		MA_716242g0010	MA_6373997g0010	MA_10436975g0020	MA_93349g0010	MA_39293g0020
MA_112061g0010	MA_109150g0010	MA_10435257g0010	MA_10436793g0010	MA_192173g0010	MA_16922g0010	MA_186422g0010	MA_38486g0010	MA_39405g0010	MA_52416g0010	MA_22069g0010	MA_5548g0010		MA_716312g0010	MA_6403939g0010	MA_10436977g0020	MA_93384g0010	MA_393147g0010
MA_112104g0010	MA_109428g0010	MA_10435266g0010	MA_10436794g0010	MA_192322g0010	MA_169331g0010	MA_186538g0010	MA_3850g0010	MA_39408g0010	MA_525327g0010	MA_22150g0010	MA_55646g0010		MA_71661g0010	MA_64059g0010	MA_10436994g0030	MA_934341g0010	MA_396190g0010
MA_11215g0010	MA_109588g0010	MA_10435270g0010	MA_10436795g0010	MA_19242g0010	MA_169524g0010	MA_18695g0010	MA_3850g0020	MA_39561g0010	MA_52704g0010	MA_22170g0010	MA_5571g0010		MA_717958g0010	MA_6406g0010	MA_10437015g0010	MA_9347352g0010	MA_3965g0010
MA_112169g0010	MA_10959g0010	MA_10435271g0010	MA_10436799g0030	MA_192464g0010	MA_169834g0010	MA_18697g0010	MA_386236g0010	MA_39567g0020	MA_528640g0010	MA_222195g0010	MA_558226g0010		MA_71850g0010	MA_64080g0010	MA_10437016g0010	MA_9349g0010	MA_3967g0010
MA_112179g0010	MA_109631g0010	MA_10435272g0010	MA_10436816g0010	MA_192976g0010	MA_17031g0010	MA_18750g0020	MA_386670g0010	MA_39587g0010	MA_5287g0010	MA_2237g0020	MA_55842g0010		MA_71872g0010	MA_6445g0010	MA_10437020g0010	MA_9350851g0010	MA_396934g0010
MA_11225g0010	MA_109678g0010	MA_10435292g0010	MA_10436843g0030	MA_19310g0010	MA_17061g0010	MA_187587g0020	MA_38686g0010	MA_39627g0010	MA_52972g0010	MA_22384g0010	MA_55937g0010		MA_7211241g0010	MA_645236g0010	MA_10437036g0010	MA_9356847g0010	MA_39829g0010
MA_11241g0010	MA_109827g0010	MA_10435294g0010	MA_10436851g0010	MA_193455g0010	MA_170695g0010	MA_187623g0010	MA_38736g0010	MA_3967g0010	MA_53043g0010	MA_22510g0010	MA_56165g0010		MA_72126g0010	MA_64588g0010	MA_10437045g0010	MA_93682g0010	MA_3997878g0010
MA_112542g0010	MA_109877g0010	MA_10435302g0010	MA_10436854g0010	MA_193563g0010	MA_170713g0010	MA_18779g0010	MA_387513g0010	MA_39847g0010	MA_531475g0010	MA_22562g0010	MA_5639274g0010		MA_72185g0010	MA_6461228g0010	MA_10437046g0010	MA_9372873g0010	MA_39984g0010
MA_11255g0020	MA_109969g0010	MA_10435303g0020	MA_10436858g0010	MA_19370g0010	MA_170877g0010	MA_18790g0010	MA_38751g0010	MA_399736g0010	MA_534511g0010	MA_226275g0010	MA_567306g0010		MA_722404g0010	MA_647307g0010	MA_10437048g0010	MA_9387168g0010	MA_400638g0010
MA_1125743g0010	MA_11005g0010	MA_10435314g0010	MA_10436878g0010	MA_194304g0010	MA_17088g0010	MA_188822g0010	MA_388737g0010	MA_40013g0010	MA_53693g0010	MA_22713g0010	MA_5692971g0010		MA_7224g0020	MA_64875g0010	MA_10437061g0020	MA_93874g0010	MA_40109g0010
MA_112694g0010	MA_110148g0010	MA_10435318g0020	MA_10436878g0020	MA_195017g0010	MA_17091g0010	MA_18884g0010	MA_3894144g0010	MA_40034g0010	MA_537118g0010	MA_2276692g0010	MA_571234g0010		MA_72340g0010	MA_64923g0010	MA_10437088g0010	MA_94092g0010	MA_402393g0010
MA_112757g0010	MA_110162g0010	MA_10435320g0020	MA_10436881g0010	MA_195595g0010	MA_17138g0010	MA_189522g0010	MA_38956g0010	MA_40055g0010	MA_5395g0030	MA_22770g0010	MA_57254g0010		MA_724304g0010	MA_64990g0010	MA_10437096g0010	MA_94136g0010	MA_40443g0010
MA_112769g0010	MA_110169g0010	MA_10435321g0020	MA_10436886g0010	MA_19559g0010	MA_171473g0010	MA_19015g0010	MA_38970g0010	MA_40109g0010	MA_540526g0010	MA_22825g0010	MA_57298g0010		MA_724630g0010	MA_6509g0020	MA_10437115g0010	MA_9416g0010	MA_4055g0010
MA_112952g0010	MA_110181g0010	MA_10435324g0010	MA_10436888g0020	MA_19634g0010	MA_17173g0010	MA_19029g0020	MA_38999g0010	MA_40197g0010	MA_54070g0010	MA_2284g0010	MA_5730007g0010		MA_724g0010	MA_651g0010	MA_10437119g0010	MA_942060g0010	MA_40583g0020
MA_113013g0010	MA_110222g0010	MA_10435333g0010	MA_10436889g0010	MA_19647g0010	MA_172194g0010	MA_19049g0010	MA_38g0010	MA_40312g0010	MA_54295g0010	MA_22966g0010	MA_57501g0010		MA_725251g0010	MA_65214g0010	MA_10437121g0010	MA_9428230g0010	MA_40805g0010
MA_11327g0010	MA_110306g0010	MA_10435334g0020	MA_10436903g0010	MA_19663g0010	MA_172452g0010	MA_190592g0010	MA_39034g0010	MA_404300g0010	MA_54355g0010	MA_23076g0010	MA_57598g0010		MA_72684g0020	MA_6556215g0010	MA_10437136g0010	MA_9437597g0010	MA_40909g0010
MA_113291g0010	MA_110587g0010	MA_10435362g0010	MA_10436910g0010	MA_196711g0010	MA_172474g0010	MA_19099g0030	MA_391931g0010	MA_40583g0020	MA_54737g0010	MA_23116g0010	MA_57964g0010		MA_72760g0010	MA_657397g0010	MA_10437148g0010	MA_944383g0010	MA_40961g0010
MA_11331g0010	MA_110832g0010	MA_10435373g0010	MA_10436911g0010	MA_19696g0010	MA_17311g0010	MA_19116g0010	MA_392284g0010	MA_40639g0010	MA_548564g0010	MA_23152g0010	MA_5873226g0010		MA_7328695g0010	MA_65818g0010	MA_10437148g0020	MA_94565g0010	MA_409714g0010
MA_113423g0010	MA_110991g0010	MA_10435386g0010	MA_10436930g0020	MA_19731g0010	MA_173543g0010	MA_19118g0010	MA_393063g0010	MA_40679g0010	MA_549065g0010	MA_231790g0010	MA_58783g0010		MA_7331g0010	MA_65838g0010	MA_10437149g0010	MA_9464348g0010	MA_409776g0010
MA_1134g0010	MA_110995g0010	MA_10435394g0020	MA_10436938g0010	MA_197340g0010	MA_17400g0010	MA_191579g0010	MA_39567g0020	MA_408329g0010	MA_55097g0010	MA_2328g0010	MA_58789g0010		MA_73449g0010	MA_65845g0010	MA_10437150g0010	MA_94664g0010	MA_41176g0010
MA_113592g0010	MA_1111743g0010	MA_10435406g0010	MA_10436939g0030	MA_19741g0010	MA_174037g0010	MA_192173g0010	MA_395770g0010	MA_40901g0010	MA_55130g0010	MA_23324g0010	MA_58855g0010		MA_73460g0010	MA_6588g0010	MA_10437163g0010	MA_947214g0010	MA_41196g0010
MA_11372g0010	MA_11130g0010	MA_10435407g0010	MA_10436947g0010	MA_198139g0010	MA_174181g0010	MA_19223g0010	MA_39627g0010	MA_40961g0010	MA_5528g0010	MA_2332g0020	MA_59109g0010		MA_7362g0010	MA_659551g0010	MA_10437166g0010	MA_948089g0010	MA_412421g0010
MA_113730g0010	MA_111367g0010	MA_10435408g0010	MA_10436954g0010	MA_1999g0010	MA_17429g0010	MA_19229g0020	MA_39935g0010	MA_410580g0010	MA_5537306g0010	MA_233997g0010	MA_5939661g0010		MA_7364g0010	MA_65964g0010	MA_10437172g0020	MA_9480g0010	MA_41251g0030
MA_1137731g0020	MA_111465g0010	MA_10435418g0010	MA_10436958g0010	MA_200466g0010	MA_17430g0010	MA_19256g0010	MA_40013g0010	MA_41068g0020	MA_55444g0010	MA_234203g0010	MA_59421g0010		MA_73666g0010	MA_666061g0010	MA_10437177g0010	MA_9486006g0010	MA_41308g0010
MA_11380g0030	MA_111545g0020	MA_10435422g0020	MA_10436959g0010	MA_200509g0010	MA_174344g0010	MA_19310g0010	MA_400330g0010	MA_4130g0010	MA_556438g0010	MA_23595g0010	MA_5949706g0010		MA_7380553g0010	MA_66732g0010	MA_10437180g0010	MA_9500957g0010	MA_413329g0010
MA_113838g0010	MA_111553g0010	MA_10435426g0010	MA_10436962g0020	MA_200955g0010	MA_174429g0010	MA_19316g0010	MA_40034g0010	MA_4137775g0010	MA_55700g0010	MA_236830g0010	MA_5950g0010		MA_74014g0010	MA_66772g0020	MA_10437183g0010	MA_9528523g0010	MA_41397g0010
MA_113869g0010	MA_11179g0010	MA_10435430g0010	MA_10436963g0010	MA_201039g0010	MA_174750g0010	MA_193313g0010	MA_40055g0010	MA_4154579g0010	MA_5571g0010	MA_23931g0010	MA_595253g0010		MA_74093g0010	MA_6685g0010	MA_10437190g0010	MA_952g0010	MA_41403g0010
MA_11388g0010	MA_111908g0010	MA_10435431g0010	MA_10436965g0010	MA_20113g0010	MA_174814g0010	MA_193359g0010	MA_4055764g0010	MA_41646g0010	MA_56102g0010	MA_2410818g0010	MA_595282g0010		MA_7423700g0010	MA_66897g0010	MA_10437191g0010	MA_9533298g0010	MA_41474g0010
MA_113903g0010	MA_112057g0010	MA_10435435g0010	MA_10436971g0010	MA_201611g0010	MA_174927g0010	MA_193378g0010	MA_40639g0010	MA_41664g0010	MA_56213g0010	MA_243964g0010	MA_59576g0010		MA_7452g0010	MA_66969g0010	MA_10437204g0010	MA_954053g0010	MA_41617g0010
MA_113962g0010	MA_11213g0010	MA_10435438g0020	MA_10436974g0010	MA_20216g0010	MA_17498g0010	MA_19370g0010	MA_40653g0010	MA_41733g0010	MA_5630g0010	MA_24477g0010	MA_598152g0010		MA_74757g0010	MA_6700463g0010	MA_10437205g0010	MA_954063g0010	MA_41646g0010
MA_114091g0010	MA_112169g0010	MA_10435440g0010	MA_10436977g0010	MA_20251g0010	MA_1750g0010	MA_193898g0010	MA_409389g0010	MA_4188g0010	MA_56326g0010	MA_245048g0010	MA_599784g0010		MA_74764g0010	MA_670206g0010	MA_10437217g0010	MA_954466g0010	MA_417765g0010
MA_114098g0010	MA_112539g0010	MA_10435443g0030	MA_10436977g0030	MA_20288g0010	MA_17586g0010	MA_19464g0010	MA_40961g0010	MA_41906g0020	MA_5639274g0010	MA_24593g0010	MA_6025923g0010		MA_748776g0010	MA_67052g0010	MA_10437223g0020	MA_9548318g0010	MA_41803g0010
MA_114136g0010	MA_112542g0010	MA_10435451g0030	MA_10436977g0040	MA_20353g0010	MA_17639g0020	MA_19507g0010	MA_409714g0010	MA_41997g0010	MA_56506g0010	MA_24673g0010	MA_6029637g0010		MA_749314g0010	MA_6712793g0010	MA_10437234g0010	MA_955764g0010	MA_419057g0010
MA_114206g0010	MA_112946g0010	MA_10435459g0010	MA_10436978g0010	MA_203641g0010	MA_176544g0010	MA_19559g0010	MA_41176g0010	MA_42026g0020	MA_56692g0010	MA_247623g0010	MA_60392g0010		MA_7502g0010	MA_6727255g0010	MA_10437235g0010	MA_9566834g0010	MA_419723g0010
MA_114226g0010	MA_113010g0010	MA_10435460g0010	MA_10436981g0010	MA_20423g0010	MA_17699g0010	MA_19573g0010	MA_41196g0010	MA_421080g0010	MA_567306g0010	MA_24880g0010	MA_60610g0010		MA_751511g0010	MA_6728528g0010	MA_10437242g0030	MA_9578808g0010	MA_42003g0010
MA_114374g0010	MA_113048g0010	MA_10435464g0010	MA_10436984g0020	MA_20484g0010	MA_177103g0010	MA_19647g0010	MA_412129g0010	MA_421644g0010	MA_56912g0020	MA_248854g0010	MA_60985g0010		MA_7540g0020	MA_6731734g0010	MA_10437263g0010	MA_95843g0010	MA_420445g0010
MA_114456g0010	MA_113056g0010	MA_10435465g0010	MA_10436991g0010	MA_205171g0010	MA_177169g0010	MA_196504g0010	MA_41294g0010	MA_4216g0010	MA_56916g0010	MA_2513g0010	MA_610235g0010		MA_755410g0010	MA_6739g0010	MA_10437269g0010	MA_960281g0010	MA_42327g0010
MA_114817g0010	MA_11306g0010	MA_10435469g0010	MA_10436996g0010	MA_20536g0030	MA_17763g0010	MA_19696g0010	MA_4130g0010	MA_42181g0010	MA_5692971g0010	MA_25248g0010	MA_611975g0010		MA_7567986g0010	MA_67464g0010	MA_10437270g0010	MA_96117g0010	MA_42373g0010
MA_11486g0010	MA_113146g0010	MA_10435473g0010	MA_10437005g0010	MA_20544g0010	MA_177754g0010	MA_19707g0010	MA_4137775g0010	MA_42218g0010	MA_5693g0010	MA_2527g0010	MA_61272g0010		MA_758709g0010	MA_6751g0010	MA_10437272g0010	MA_96170g0010	MA_42440g0010
MA_114887g0010	MA_113402g0010	MA_10435479g0040	MA_10437021g0010	MA_20565g0010	MA_177872g0010	MA_197296g0010	MA_4154579g0010	MA_42236g0030	MA_571234g0010	MA_253979g0010	MA_6140350g0010		MA_7600339g0010	MA_6767965g0010	MA_10437278g0010	MA_96244g0010	MA_425143g0010
MA_11492g0010	MA_113413g0020	MA_10435489g0010	MA_10437024g0010	MA_20572g0010	MA_177877g0010	MA_19731g0010	MA_4156888g0010	MA_4224g0010	MA_5775g0010	MA_255552g0010	MA_614278g0020		MA_76060g0010	MA_6784553g0010	MA_10437280g0010	MA_96246g0010	MA_426204g0010
MA_114950g0010	MA_113417g0010	MA_10435498g0010	MA_10437027g0010	MA_20580g0050	MA_1780171g0010	MA_197340g0010	MA_416496g0010	MA_42268g0010	MA_5829756g0010	MA_255786g0010	MA_61526g0010		MA_7609420g0010	MA_6803592g0010	MA_104378g0010	MA_9645976g0010	MA_426605g0010
MA_115136g0010	MA_113423g0010	MA_10435502g0010	MA_10437029g0040	MA_20591g0020	MA_17801g0020	MA_197466g0010	MA_41664g0010	MA_424619g0010	MA_58476g0010	MA_255g0010	MA_61758g0010		MA_7610875g0010	MA_681053g0010	MA_104379g0010	MA_96489g0010	MA_42714g0010
MA_11514g0010	MA_1134g0010	MA_10435507g0010	MA_10437033g0010	MA_205985g0010	MA_17820g0010	MA_198191g0010	MA_41733g0010	MA_424930g0010	MA_58518g0010	MA_256397g0010	MA_61920g0010		MA_76217g0010	MA_681272g0010	MA_104401g0010	MA_96585g0010	MA_427215g0010
MA_115167g0010	MA_11362g0010	MA_10435515g0010	MA_10437035g0010	MA_206492g0010	MA_17826g0010	MA_198319g0010	MA_419057g0010	MA_425143g0010	MA_5859g0010	MA_25654g0010	MA_62008g0010		MA_764324g0010	MA_6816589g0010	MA_104604g0010	MA_96703g0010	MA_428227g0010
MA_115173g0010	MA_113816g0010	MA_10435526g0010	MA_10437035g0030	MA_206524g0010	MA_17826g0020	MA_19866g0010	MA_41906g0020	MA_425410g0010	MA_5873226g0010	MA_25663g0010	MA_62101g0010		MA_76459g0010	MA_68436g0020	MA_104614g0010	MA_96898g0010	MA_429142g0010
MA_115324g0010	MA_113838g0010	MA_10435529g0010	MA_10437035g0050	MA_206687g0010	MA_17837g0010	MA_19925g0010	MA_41997g0010	MA_425966g0010	MA_58789g0010	MA_257104g0010	MA_6218g0010		MA_764977g0010	MA_68521g0010	MA_104768g0010	MA_97126g0010	MA_429980g0010
MA_1153g0020	MA_113855g0010	MA_10435530g0010	MA_10437038g0020	MA_20701g0020	MA_178480g0010	MA_1999g0010	MA_42026g0020	MA_42714g0010	MA_59109g0010	MA_25733g0010	MA_622g0020		MA_766870g0010	MA_68567g0010	MA_104866g0010	MA_97322g0010	MA_43064g0010
MA_115457g0010	MA_113962g0010	MA_10435554g0020	MA_10437041g0010	MA_207070g0010	MA_17886g0010	MA_200035g0010	MA_420445g0010	MA_427213g0010	MA_59214g0010	MA_25832g0010	MA_62342g0010		MA_767167g0010	MA_687922g0010	MA_10490g0010	MA_97345g0010	MA_431548g0010
MA_1154883g0010	MA_114047g0010	MA_10435556g0010	MA_10437042g0010	MA_207304g0010	MA_179056g0010	MA_200105g0010	MA_421644g0010	MA_427215g0010	MA_595253g0010	MA_26026g0010	MA_623590g0010		MA_767345g0010	MA_6924g0010	MA_104973g0010	MA_97458g0010	MA_4334518g0010
MA_11552g0010	MA_114098g0010	MA_10435561g0010	MA_10437045g0010	MA_207479g0010	MA_17910g0010	MA_200111g0010	MA_4216g0010	MA_43079g0010	MA_59627g0010	MA_260761g0010	MA_6246126g0010		MA_768288g0010	MA_69299g0010	MA_105022g0010	MA_97465g0010	MA_434510g0010
MA_115613g0010	MA_114153g0010	MA_10435564g0010	MA_10437047g0020	MA_20853g0010	MA_17927g0010	MA_20049g0010	MA_42181g0010	MA_43243g0010	MA_5969116g0010	MA_261998g0010	MA_6268685g0010		MA_7685779g0010	MA_69324g0010	MA_105202g0030	MA_97669g0010	MA_434977g0010
MA_115727g0010	MA_114187g0010	MA_10435566g0010	MA_10437051g0010	MA_209399g0010	MA_179294g0010	MA_200955g0010	MA_4224g0010	MA_4334518g0010	MA_5969488g0010	MA_262201g0020	MA_6291053g0010		MA_768g0010	MA_69343g0010	MA_105236g0010	MA_97732g0010	MA_4349g0020
MA_11574g0010	MA_114210g0010	MA_10435568g0010	MA_10437056g0010	MA_209488g0010	MA_1796g0010	MA_20095g0010	MA_424619g0010	MA_433673g0010	MA_5988g0010	MA_263076g0010	MA_62967g0010		MA_7694890g0010	MA_69352g0010	MA_10537g0010	MA_9822612g0010	MA_4355g0010
MA_115849g0010	MA_114460g0010	MA_10435568g0020	MA_10437059g0020	MA_209678g0010	MA_179817g0010	MA_201039g0010	MA_424930g0010	MA_43398g0010	MA_60015g0010	MA_263120g0010	MA_629925g0010		MA_76962g0010	MA_69370g0010	MA_105452g0010	MA_98353g0010	MA_43617g0010
MA_115880g0010	MA_114482g0010	MA_10435575g0010	MA_10437064g0010	MA_210494g0010	MA_180282g0010	MA_201242g0020	MA_425143g0010	MA_434977g0010	MA_602728g0010	MA_26377g0010	MA_63061g0010		MA_77020g0010	MA_69439g0010	MA_105476g0010	MA_98574g0010	MA_436191g0010
MA_11618g0010	MA_11461g0010	MA_10435576g0010	MA_10437066g0010	MA_210951g0010	MA_180857g0010	MA_201307g0010	MA_425410g0010	MA_43595g0010	MA_6029637g0010	MA_26383g0010	MA_630721g0010		MA_7702134g0010	MA_69620g0010	MA_105580g0010	MA_98656g0010	MA_43688g0010
MA_11621g0010	MA_114779g0010	MA_10435597g0010	MA_10437069g0010	MA_211104g0010	MA_18086g0010	MA_201611g0010	MA_426368g0010	MA_438293g0010	MA_602g0010	MA_264314g0010	MA_6307g0010		MA_77292g0010	MA_6975350g0010	MA_105804g0010	MA_9874812g0010	MA_43865g0010
MA_116246g0010	MA_114817g0010	MA_10435598g0010	MA_10437069g0020	MA_21130g0010	MA_180954g0010	MA_20165g0030	MA_427213g0010	MA_43846g0010	MA_60392g0010	MA_26585g0010	MA_63342g0010		MA_7737080g0010	MA_69756g0010	MA_1059749g0010	MA_98760g0010	MA_44078g0010
MA_116344g0020	MA_114866g0010	MA_10435601g0010	MA_10437070g0010	MA_212504g0010	MA_18107g0010	MA_20169g0010	MA_431374g0010	MA_43955g0020	MA_6076895g0010	MA_267974g0010	MA_6362g0020		MA_773806g0010	MA_697806g0010	MA_105996g0010	MA_98848g0020	MA_444333g0010
MA_11634g0010	MA_11486g0010	MA_10435606g0010	MA_10437075g0040	MA_21299g0010	MA_181139g0010	MA_20205g0020	MA_431548g0010	MA_4402g0010	MA_60892g0010	MA_26805g0010	MA_6380g0020		MA_7742979g0010	MA_698430g0010	MA_10600g0010	MA_9887482g0010	MA_445372g0010
MA_11646g0010	MA_114887g0010	MA_10435623g0010	MA_10437077g0010	MA_213145g0010	MA_18161g0010	MA_20265g0010	MA_43243g0010	MA_44173g0010	MA_60985g0010	MA_268144g0010	MA_638933g0010		MA_77614g0010	MA_699589g0010	MA_106166g0010	MA_9887485g0010	MA_44557g0010
MA_116490g0010	MA_114950g0010	MA_10435633g0010	MA_10437082g0010	MA_2133139g0010	MA_18169g0010	MA_202753g0010	MA_43291g0010	MA_44235g0020	MA_6119g0010	MA_268463g0010	MA_6406g0010		MA_7785813g0010	MA_6996g0010	MA_106167g0010	MA_98979g0010	MA_44570g0010
MA_116686g0010	MA_115075g0010	MA_10435647g0010	MA_10437083g0020	MA_214896g0010	MA_181765g0010	MA_20288g0010	MA_43388g0010	MA_4442g0010	MA_6128248g0010	MA_26896g0010	MA_645236g0010		MA_78005g0010	MA_7007g0010	MA_106287g0010	MA_9908852g0010	MA_4464g0010
MA_116809g0010	MA_11527g0010	MA_10435653g0010	MA_10437085g0010	MA_215314g0010	MA_18178g0010	MA_203210g0010	MA_4338g0030	MA_444333g0010	MA_6141g0010	MA_269071g0010	MA_64588g0010		MA_781679g0010	MA_70291g0010	MA_106318g0010	MA_99177g0010	MA_451633g0010
MA_116904g0010	MA_115394g0010	MA_10435663g0010	MA_10437097g0040	MA_21537g0010	MA_181877g0010	MA_203210g0020	MA_43398g0010	MA_445192g0010	MA_61451g0010	MA_26948g0010	MA_64700g0010		MA_782432g0010	MA_70355g0010	MA_10663g0010	MA_9934g0010	MA_452577g0010
MA_116933g0010	MA_11552g0010	MA_10435667g0010	MA_10437104g0020	MA_21626g0010	MA_182125g0010	MA_2034g0010	MA_434132g0010	MA_445372g0010	MA_61526g0010	MA_27283g0020	MA_64903g0010		MA_78360g0010	MA_70500g0010	MA_106890g0010	MA_9935197g0010	MA_45497g0020
MA_116958g0010	MA_115530g0010	MA_10435678g0010	MA_10437109g0010	MA_216501g0010	MA_182478g0010	MA_203633g0010	MA_434977g0010	MA_44557g0010	MA_6160g0010	MA_274963g0010	MA_64969g0010		MA_78490g0020	MA_70567g0010	MA_106922g0010	MA_9958278g0010	MA_45528g0010
MA_11699g0020	MA_115536g0010	MA_10435689g0010	MA_10437114g0010	MA_21652g0020	MA_18247g0010	MA_20378g0010	MA_43595g0010	MA_44565g0010	MA_616616g0010	MA_275989g0010	MA_64997g0010		MA_7858089g0010	MA_708473g0010	MA_106936g0010	MA_9964470g0010	MA_455989g0010
MA_117002g0010	MA_115570g0010	MA_10435695g0010	MA_10437116g0010	MA_21710g0010	MA_182501g0010	MA_203954g0010	MA_43667g0010	MA_44659g0010	MA_618246g0010	MA_276043g0010	MA_6558g0010		MA_78644g0010	MA_7095g0010	MA_107025g0010	MA_996954g0010	MA_456359g0010
MA_117169g0010	MA_115849g0010	MA_10435705g0010	MA_10437120g0010	MA_21753g0010	MA_18260g0010	MA_20419g0010	MA_43846g0010	MA_44670g0010	MA_6186g0010	MA_277563g0010	MA_6573347g0010		MA_787g0010	MA_70965g0010	MA_107134g0010	MA_9971982g0010	MA_456489g0010
MA_11716g0010	MA_115863g0010	MA_10435733g0010	MA_10437125g0010	MA_21775g0010	MA_182704g0010	MA_20423g0010	MA_4402g0010	MA_446g0010	MA_6198g0010	MA_27769g0010	MA_658115g0010		MA_78838g0010	MA_70988g0010	MA_107288g0010	MA_9991974g0010	MA_456907g0010
MA_117379g0010	MA_115880g0010	MA_10435739g0010	MA_10437128g0010	MA_2177g0010	MA_18274g0010	MA_20425g0010	MA_44083g0010	MA_44729g0010	MA_62008g0010	MA_2791g0010	MA_6581216g0010		MA_788969g0010	MA_71034g0010	MA_107341g0010	MA_99935g0010	MA_45741g0010
MA_117528g0010	MA_116011g0010	MA_10435740g0010	MA_10437129g0010	MA_218141g0010	MA_182828g0010	MA_204624g0010	MA_441480g0010	MA_448422g0010	MA_6205g0020	MA_28209g0010	MA_6588g0010		MA_78897g0010	MA_71106g0010	MA_10735g0010		MA_45822g0010
MA_117650g0010	MA_116246g0010	MA_10435752g0010	MA_10437134g0010	MA_2193g0020	MA_183130g0010	MA_205016g0010	MA_442304g0010	MA_4520511g0010	MA_62101g0010	MA_28437g0010	MA_65964g0010		MA_7893g0010	MA_71114g0010	MA_107443g0010		MA_45897g0010
MA_117901g0010	MA_116360g0010	MA_10435759g0010	MA_10437144g0010	MA_21957g0010	MA_18317g0010	MA_20544g0010	MA_443647g0010	MA_455040g0010	MA_6234g0010	MA_28559g0010	MA_659g0010		MA_7899834g0010	MA_711804g0010	MA_10744g0010		MA_460253g0010
[truncated: 3,096 more rows]

## Sheet: 2 Summary
	Biological process				Molecular function				Cellular component
	T1-03	1	<- Select Sample nr
[truncated: 120 more rows]

## Sheet: 3a Biological process
	T1-03	T1-04	T1-05	T1-06	T1-07	T1-08	T1-09	T1-10	T1-11	T1-12	T1-13	T1-14	T1-15	T1-16	T1-17	T1-18	T1-19	T1-20	tot uniq	sum
[truncated: 77 more rows]

[truncated: 11 more sheets: 3b Molecular function, 3c Cellular component, 4a Biological process GO, 4b Molecular function GO, 4c Cellular component GO, 5a Biological Process Pval, 5b Molecular function Pval, 5c Cellular component Pval, 6 Binning Genes, 7 Binning biological process, 8 Indexing]
