# Supplementary material for: NorWood: a gene expression resource for evo‐devo studies of conifer wood development
Source: New Phytol. 2017 Feb 10;216(2):482–94. doi: 10.1111/nph.14458 (PMC6079643; doi:10.1111/nph.14458)
Supplement: Supplementary file 7 — Table S6 Network statistics [file NPH-216-482-s007.xlsx]

## Sheet: Centrality
Gene ID	Degree	Betweeness rank	Closeness rank	Neighbor degree	Cluster	Pfam	plantTFDB	Best Populus BLASTp	Best Arabidopsis BLASTp	Arabidopsis description	Arabidopsis synonyms
MA_126021g0010	140	7909	9237	124.702711431	a	PF00046;PF02183;PF05477;PF05920;PF08961	tf	Potri.006G193700	AT5G06710	homeobox from Arabidopsis thaliana	HAT14
MA_47307g0010	130	1453	15693	117.952162418	a	PF03106	tf	Potri.002G186600	AT4G04450	WRKY family transcription factor	AtWRKY42,WRKY42
MA_141469g0010	110	2044	15102	114.842440159	a	PF00010;PF13291	tf	Potri.013G025900	AT3G24140	basic helix-loop-helix (bHLH) DNA-binding superfamily protein	FMA
MA_8343g0010	97	1607	15539	98.4980206222	a	PF05687	tf	Potri.001G372500	AT2G45880	beta-amylase 7	BAM7,BMY4
MA_194299g0010	94	11119	6027	126.388447193	a	PF00046;PF02183;PF04618;PF05920;PF11569	tf	Potri.006G193700	AT5G06710	homeobox from Arabidopsis thaliana	HAT14
MA_52914g0010	92	5259	11887	87.958288238	a	PF00249;PF01844;PF13395;PF13921	tf	Potri.003G058600	AT3G15550	unknown
MA_9929143g0010	86	685	16461	102.065814667	a	PF00125;PF00808;PF04684;PF09415	tf	Potri.007G070900	AT5G63470	nuclear factor Y, subunit C4	NF-YC4
MA_3179g0020	84	1529	15617	81.821448973	a	PF03110	tf	Potri.014G057700	AT1G02065	squamosa promoter binding protein-like 8	SPL8
MA_20585g0010	83	3679	13467	98.8507814327	a	PF00010	tf	Potri.015G105200	AT1G12860	basic helix-loop-helix (bHLH) DNA-binding superfamily protein	ICE2,SCRM2
MA_8090186g0010	81	1602	15544	109.269026993	a	PF00847	tf	Potri.007G046200	AT4G36920	Integrase-type DNA-binding superfamily protein	AP2,FL1,FLO2
MA_121643g0010	59	4780	12366	112.536440825	a	PF00046	tf	Potri.014G025300	AT1G46480	WUSCHEL related homeobox 4	WOX4
MA_131805g0010	57	3650	13496	79.6226453232	a	PF03195	tf	Potri.008G043900	AT2G28500	LOB domain-containing protein 11	LBD11
MA_94228g0010	56	7485	9661	94.7762387496	a	PF00847	tf	Potri.018G021900	AT5G25190	Integrase-type DNA-binding superfamily protein
MA_83118g0010	54	5755	11391	101.292793824	a	PF00847	tf	Potri.005G077300	AT2G22200	Integrase-type DNA-binding superfamily protein
MA_57244g0010	53	12030	5116	100.015816652	a	PF00010;PF03770;PF08335;PF13291	tf	Potri.001G314400	AT3G24140	basic helix-loop-helix (bHLH) DNA-binding superfamily protein	FMA
MA_158362g0010	52	2784	14362	100.240602375	a	PF00010	tf	Potri.002G235400	AT1G68920	basic helix-loop-helix (bHLH) DNA-binding superfamily protein
MA_47367g0010	48	9892	7254	80.8767093788	a	PF03110	tf	Potri.014G057700	AT1G02065	squamosa promoter binding protein-like 8	SPL8
MA_451290g0010	44	13495	3651	116.193599566	a	PF03195	tf	Potri.008G043900	AT1G07900	LOB domain-containing protein 1	LBD1
MA_16692g0010	43	12050	5096	90.7086639705	a	PF02701	tf	Potri.012G081300	AT5G60200	TARGET OF MONOPTEROS 6	TMO6
MA_13676g0010	40	13458	3688	96.42716541	a	PF00010	tf	Potri.010G136100	AT1G68920	basic helix-loop-helix (bHLH) DNA-binding superfamily protein
MA_3688g0010	38	7992	9154	90.0520945811	a	PF00046;PF02183;PF05920;PF06156	tf	Potri.017G081700	AT5G15150	homeobox 3	ATHB-3,ATHB3,HAT7,HB-3
MA_10431706g0010	37	5379	11767	57.1185400845	a	PF00847	tf
MA_879g0010	37	4886	12260	54.2158827106	a	PF00096;PF12171;PF12874;PF13465;PF13894	tf	Potri.016G052700	AT3G57670	C2H2-type zinc finger family protein	NTT,WIP2
MA_91369g0010	36	6092	11054	72.2261180459	a	PF03195	tf	Potri.004G100100	AT1G68510	LOB domain-containing protein 42	LBD42
MA_3040g0010	35	2251	14895	41.0306381317	a	PF05687;PF11914	tf	Potri.003G026600	AT1G78700	BES1/BZR1 homolog 4	BEH4
MA_103312g0010	30	8089	9057	71.5213682698	a	PF02365	tf	Potri.010G129700	AT1G25580	NAC (No Apical Meristem) domain transcriptional regulator superfamily protein	ANAC008,SOG1
MA_59943g0010	29	10867	6279	90.777700211	a	PF02362	tf	Potri.009G103100	AT3G19184	AP2/B3-like transcriptional factor family protein
MA_122595g0010	28	7481	9665	178.871037605	a	PF03195	tf	Potri.005G145500	AT5G67420	LOB domain-containing protein 37	ASL39,LBD37
MA_113446g0010	26	10126	7020	24.6042232067	a	PF00847	tf	Potri.006G218200	AT5G21960	Integrase-type DNA-binding superfamily protein
MA_2026g0010	26	8288	8858	51.9961553471	a	PF00249;PF08914;PF13921	tf	Potri.009G134000	AT4G38620	myb domain protein 4	ATMYB4,MYB4
MA_4032g0010	24	8197	8949	40.709593071	a	PF00847	tf	Potri.002G043300	AT1G28360	ERF domain protein 12	ATERF12,ERF12
MA_10429891g0010	22	10711	6435	91.4405984574	a	PF03110	tf	Potri.003G172600	AT5G43270	squamosa promoter binding protein-like 2	SPL2
MA_11527g0010	22	10040	7106	66.4822344251	a	PF00447	tf	Potri.001G273700	AT1G46264	heat shock transcription factor B4	AT-HSFB4,HSFB4,SCZ
MA_12174g0010	22	6642	10504	43.9250224903	a	PF00046;PF02183;PF04618;PF05920;PF11569	tf	Potri.005G147100	AT5G06710	homeobox from Arabidopsis thaliana	HAT14
MA_17724g0010	21	14658	2488	87.3685243894	a	PF00096;PF00644;PF03832;PF13894	tf	Potri.005G238300	AT1G75710	C2H2-like zinc finger protein
MA_10435426g0010	20	14811	2335	89.3337737737	a	PF03110	tf	Potri.010G154300	AT2G42200	squamosa promoter binding protein-like 9	SPL9
MA_107950g0010	16	12997	4149	59.1688172451	a	PF03106;PF10533	tf	Potri.007G047400	AT4G31550	WRKY DNA-binding protein 11	ATWRKY11,WRKY11
MA_208967g0010	15	9938	7208	41.5969515252	a	PF00249;PF06074;PF13921	tf	Potri.008G070900	AT3G50060	myb domain protein 77	MYB77
MA_21538g0020	15	12578	4568	48.2003790889	a	PF00249;PF03602;PF07755;PF08895;PF10096;PF14379	tf	Potri.013G060200	AT4G13640	Homeodomain-like superfamily protein	UNE16
MA_130776g0010	13	12738	4408	49.7129015353	a	PF00010;PF04239;PF13291	tf	Potri.001G314400	AT3G24140	basic helix-loop-helix (bHLH) DNA-binding superfamily protein	FMA
MA_17689g0010	13	11367	5779	76.6929656567	a	PF00010;PF07289;PF13291;PF14215	tf	Potri.005G208600	AT4G09820	basic helix-loop-helix (bHLH) DNA-binding superfamily protein	BHLH42,TT8
MA_23986g0010	13	3652	13494	51.8125359986	a	PF00170;PF00191;PF03131;PF06156;PF07716	tf	Potri.013G124400	AT3G58120	Basic-leucine zipper (bZIP) transcription factor family protein	ATBZIP61,BZIP61
MA_67041g0010	13	9945	7201	47.6279539649	a	PF00847	tf	Potri.006G049700	AT2G41710	Integrase-type DNA-binding superfamily protein
MA_10020434g0010	10	13405	3741	27.8889305479	a	PF00847	tf	Potri.005G176000	AT1G21910	Integrase-type DNA-binding superfamily protein
MA_52085g0010	8	14612	2534	34.1333137284	a	PF00010;PF02724	tf	Potri.009G117300	AT3G07340	basic helix-loop-helix (bHLH) DNA-binding superfamily protein
MA_46112g0010	7	13552	3594	127.612059431	a	PF00010	tf	Potri.015G105200	AT1G12860	basic helix-loop-helix (bHLH) DNA-binding superfamily protein	ICE2,SCRM2
MA_132680g0010	5	16714	432	52.9643796265	a	PF00010;PF07373	tf	Potri.010G130000	AT1G68810	basic helix-loop-helix (bHLH) DNA-binding superfamily protein
MA_22572g0020	162	364	16782	120.813174263	b	PF00642	tf	Potri.019G053200	AT2G47850	Zinc finger C-x8-C-x5-C-x3-H type family protein
MA_2446g0010	134	304	16842	108.056202077	b	PF00847	tf	Potri.013G135600	AT2G20880	Integrase-type DNA-binding superfamily protein
MA_139924g0010	115	1955	15191	116.604352706	b	PF00249;PF13921	tf	Potri.004G174400	AT4G38620	myb domain protein 4	ATMYB4,MYB4
MA_459791g0010	107	920	16226	101.06082039	b	PF02701	tf	Potri.012G081300	AT5G60200	TARGET OF MONOPTEROS 6	TMO6
MA_448849g0010	87	3853	13293	89.6791264426	b	PF00010	tf	Potri.015G105200	AT3G26744	basic helix-loop-helix (bHLH) DNA-binding superfamily protein	ATICE1,ICE1,SCRM
MA_13142g0010	82	2723	14423	97.9081883008	b	PF01978;PF02319;PF06320;PF12329	tf	Potri.009G161900	AT5G22220	E2F transcription factor 1	ATE2FB,E2F1,E2FB
MA_63506g0010	76	2235	14911	92.8450227492	b	PF00010	tf	Potri.015G105200	AT1G12860	basic helix-loop-helix (bHLH) DNA-binding superfamily protein	ICE2,SCRM2
MA_126258g0010	67	9522	7624	102.043524952	b	PF00400;PF00642;PF11715;PF13570	tf	Potri.012G134800	AT5G51980	Transducin/WD40 repeat-like superfamily protein
MA_29238g0010	67	1815	15331	90.5966128234	b	PF00096;PF12171;PF12874;PF13465;PF13894;PF13912	tf	Potri.003G205000	AT3G57670	C2H2-type zinc finger family protein	NTT,WIP2
MA_73173g0010	63	9884	7262	64.7010104642	b	PF03514	tf	Potri.005G175300	AT4G08250	GRAS family transcription factor
MA_10430030g0010	59	1927	15219	64.1714235961	b	PF02042	tf	Potri.005G101000	AT4G35590	RWP-RK domain-containing protein
MA_1139g0010	54	3934	13212	60.3878200564	b	PF00642;PF12152	tf	Potri.019G053200	AT3G02830	zinc finger protein 1	ZFN1
MA_73870g0010	53	10670	6476	68.9422671047	b	PF03514	tf	Potri.003G065400	AT3G13840	GRAS family transcription factor
MA_88000g0010	52	8643	8503	113.859861724	b	PF00023;PF00642;PF12796;PF13606;PF13637;PF13857	tf	Potri.016G053700	AT2G41900	CCCH-type zinc finger protein with ARM repeat domain
MA_108992g0010	44	2268	14878	56.1683626727	b	PF00847	tf	Potri.006G218200	AT1G74930	Integrase-type DNA-binding superfamily protein	ORA47
MA_113508g0010	44	12116	5030	62.2686675194	b	PF00447	tf	Potri.001G273700	AT1G46264	heat shock transcription factor B4	AT-HSFB4,HSFB4,SCZ
MA_79519g0010	40	8680	8466	88.4871561117	b	PF00249;PF05678;PF10545;PF13837;PF13921	tf	Potri.008G025600	AT1G76880	Duplicated homeodomain-like superfamily protein
MA_13910g0010	38	2907	14239	78.9532998475	b	PF00447;PF03273	tf	Potri.001G273700	AT1G46264	heat shock transcription factor B4	AT-HSFB4,HSFB4,SCZ
MA_135627g0010	37	14717	2429	146.04338953	b	PF00249;PF00439;PF13837;PF13921	tf	Potri.004G036900	AT3G60110	DNA-binding bromodomain-containing protein
MA_9374017g0010	34	11432	5714	54.9249705954	b	PF00249;PF13921	tf	Potri.005G074500	AT3G02940	myb domain protein 107	AtMYB107,MYB107
MA_10431176g0010	33	11158	5988	46.5498249721	b	PF00010	tf	Potri.015G048000	AT5G08130	basic helix-loop-helix (bHLH) DNA-binding superfamily protein	BIM1
MA_84935g0010	25	11329	5817	43.7359199022	b	PF00249	tf	Potri.008G142000	AT2G40260	Homeodomain-like superfamily protein
MA_93471g0010	25	9833	7313	61.9753167524	b	PF00046;PF01852;PF05920	tf	Potri.002G154700	AT4G00730	Homeobox-leucine zipper family protein / lipid-binding START domain-containing protein	AHDP,ANL2
MA_47952g0010	23	10078	7068	53.7727051634	b	PF01698;PF13543	tf	Potri.015G106900	AT5G61850	floral meristem identity control protein LEAFY (LFY)	LFY,LFY3
MA_101463g0010	22	11899	5247	33.2345464702	b	PF00319	tf	Potri.014G074200	AT2G45660	AGAMOUS-like 20	AGL20,ATSOC1,SOC1
MA_10433116g0010	19	14170	2976	65.3131457512	b	PF01422	tf	Potri.010G188700	AT5G05660	sequence-specific DNA binding transcription factors;zinc ion binding;sequence-specific DNA binding transcription factors	ATNFXL2
MA_101972g0010	18	10446	6700	117.202048355	b	PF04770	tf	Potri.002G102900	AT4G24660	homeobox protein 22	ATHB22,HB22,MEE68
MA_962483g0010	15	9168	7978	30.3063411876	b	PF00249;PF13921	tf	Potri.007G122800	AT2G46410	Homeodomain-like superfamily protein	CPC
MA_34924g0010	14	16310	836	102.513479436	b	PF03162;PF10545;PF12776;PF13837;PF13873	tf	Potri.004G002800	AT1G05000	Phosphotyrosine protein phosphatases superfamily protein
MA_10431881g0010	13	12299	4847	36.5700393694	b	PF00249;PF13921	tf	Potri.015G095000	AT5G41020	myb family transcription factor
MA_97537g0010	13	12968	4178	76.9729927374	b	PF00249;PF13921	tf	Potri.007G093900	AT1G34670	myb domain protein 93	AtMYB93,MYB93
MA_436312g0010	9	15948	1198	58.9426496419	b	PF00249;PF13837;PF13921	tf	Potri.001G147000	AT5G45420	Duplicated homeodomain-like superfamily protein
MA_133946g0010	7	16432	714	120.503916932	b	PF00249;PF03162;PF10545;PF12776;PF13837;PF13873	tf	Potri.014G159100	AT1G05000	Phosphotyrosine protein phosphatases superfamily protein
MA_3940g0010	6	14543	2603	10.5568984742	b	PF00010	tf	Potri.006G135600	AT2G24260	LJRHL1-like 1	LRL1
MA_9965g0010	6	16485	661	139.529363147	b	PF06217	tf	Potri.009G125300	AT5G42520	basic pentacysteine 6	ATBPC6,BBR/BPC6,BPC6
MA_10436314g0010	5	13859	3287	32.836848666	b	PF00737;PF06943	tf
MA_19634g0010	4	17119	27	26.6485449116	b	PF00170;PF07716	tf	Potri.008G010800	AT1G49720	abscisic acid responsive element-binding factor 1	ABF1
MA_120020g0010	2	16792	354	82.0862535638	b	PF00249;PF14379	tf	Potri.001G314800	AT3G24120	Homeodomain-like superfamily protein
MA_2797g0010	162	1417	15729	138.909754953	c	PF00249;PF13921	tf	Potri.004G174400	AT4G38620	myb domain protein 4	ATMYB4,MYB4
MA_66847g0010	155	484	16662	130.101495988	c	PF02365	tf	Potri.018G068700	AT4G29230	NAC domain containing protein 75	anac075,NAC075
MA_158099g0010	124	8304	8842	140.214812025	c	PF00249;PF13921	tf	Potri.003G132000	AT1G63910	myb domain protein 103	AtMYB103,MYB103
MA_17746g0010	115	404	16742	105.764409988	c	PF00023;PF00642;PF12796;PF13606;PF13637;PF13857	tf	Potri.009G061000	AT2G41900	CCCH-type zinc finger protein with ARM repeat domain
MA_4395g0010	110	5408	11738	151.859380189	c	PF00010	tf	Potri.012G106000	AT1G12860	basic helix-loop-helix (bHLH) DNA-binding superfamily protein	ICE2,SCRM2
MA_6326342g0010	88	3734	13412	93.2505412772	c	PF00249;PF13921	tf	Potri.007G076200	AT5G08520	Duplicated homeodomain-like superfamily protein
MA_10429682g0010	84	7300	9846	90.9694085033	c	PF00249;PF13921	tf	Potri.004G174400	AT4G38620	myb domain protein 4	ATMYB4,MYB4
MA_8846750g0010	65	8357	8789	90.2092853528	c	PF00249;PF13921	tf	Potri.004G174400	AT4G38620	myb domain protein 4	ATMYB4,MYB4
MA_96029g0010	65	11346	5800	158.750878894	c	PF03514	tf	Potri.014G060500	AT4G00150	GRAS family transcription factor	ATHAM3,HAM3
MA_381604g0010	49	4624	12522	57.004440932	c	PF02365	tf	Potri.004G081000	AT1G65910	NAC domain containing protein 28	anac028,NAC028
MA_10432457g0010	40	13283	3863	133.801950904	c	PF00072;PF00249	tf	Potri.001G146200	AT4G18020	CheY-like two-component responsive regulator family protein	APRR2,PRR2
MA_267974g0010	19	11812	5334	47.2865106989	c	PF00249	tf	Potri.005G087700	AT5G08520	Duplicated homeodomain-like superfamily protein
MA_91466g0010	2	17111	35	14.1754995453	c	PF00447	tf	Potri.014G027100	AT1G46264	heat shock transcription factor B4	AT-HSFB4,HSFB4,SCZ
MA_137453g0010	360	4491	12655	231.098732212	d	PF00249;PF08914;PF13921	tf	Potri.002G157600	AT3G61250	myb domain protein 17	AtMYB17,MYB17
MA_33964g0010	345	509	16637	223.152774854	d	PF00249;PF13921	tf	Potri.017G130300	AT5G16600	myb domain protein 43	AtMYB43,MYB43
MA_161608g0010	325	2949	14197	216.061508744	d	PF03195	tf	Potri.012G083500	AT3G27650	LOB domain-containing protein 25	LBD25
MA_139238g0010	320	1620	15526	221.244445133	d	PF00249;PF13921	tf	Potri.014G111200	AT4G01680	myb domain protein 55	AtMYB55,MYB55
MA_95898g0010	269	3774	13372	219.098650695	d	PF02365;PF03119	tf	Potri.018G068700	AT4G29230	NAC domain containing protein 75	anac075,NAC075
MA_10434782g0020	251	1719	15427	186.168281447	d	PF03195	tf	Potri.010G177100	AT1G65620	Lateral organ boundaries (LOB) domain family protein	AS2
MA_30401g0010	232	5195	11951	204.080217456	d	PF04423;PF13912	tf	Potri.002G143800	AT2G45120	C2H2-like zinc finger protein
MA_1589g0010	210	3531	13615	217.270961719	d	PF00249;PF13921	tf	Potri.001G099800	AT1G63910	myb domain protein 103	AtMYB103,MYB103
MA_10425867g0020	195	704	16442	195.413504385	d	PF00249;PF09649;PF13921	tf	Potri.012G039400	AT1G69560	myb domain protein 105	ATMYB105,LOF2,MYB105
MA_19573g0010	177	6444	10702	228.19524009	d	PF02365;PF10571;PF13248	tf	Potri.018G068700	AT4G29230	NAC domain containing protein 75	anac075,NAC075
MA_635g0010	174	1396	15750	152.416624209	d	PF03634	tf	Potri.011G055500	AT3G47620	TEOSINTE BRANCHED, cycloidea and PCF (TCP) 14	AtTCP14,TCP14
MA_213558g0010	151	5021	12125	228.301279405	d	PF00010	tf
MA_9483804g0010	149	4386	12760	142.582227942	d	PF00249;PF13921	tf	Potri.017G086300	AT5G15310	myb domain protein 16	ATMIXTA,ATMYB16,MYB16
MA_195595g0010	137	5464	11682	134.092190673	d	PF05687	tf	Potri.005G126400	AT3G50750	BES1/BZR1 homolog 1	BEH1
MA_402393g0010	109	8454	8692	182.229650118	d	PF02365;PF02591;PF03119;PF07282;PF08882;PF09297;PF10571;PF12773;PF13248;PF13453	tf	Potri.018G068700	AT4G29230	NAC domain containing protein 75	anac075,NAC075
MA_10426405g0010	98	8981	8165	162.189091192	d	PF00096;PF12756;PF13894;PF13912;PF13913	tf	Potri.014G066200	AT1G02040	C2H2-type zinc finger family protein
MA_127139g0010	73	4912	12234	87.1580112296	d	PF03195	tf	Potri.003G149000	AT1G31320	LOB domain-containing protein 4	LBD4
MA_18616g0010	67	6464	10682	111.623244586	d	PF00320	tf	Potri.018G044900	AT5G25830	GATA transcription factor 12	GATA12
MA_38970g0010	64	11529	5617	182.684895608	d	PF04770	tf	Potri.004G126600	AT3G50890	homeobox protein 28	AtHB28,HB28
MA_10208000g0010	42	15987	1159	258.381891324	d	PF00249;PF08914;PF13921	tf	Potri.003G189700	AT5G06100	myb domain protein 33	ATMYB33,MYB33
MA_9399348g0010	40	10068	7078	124.679529739	d	PF00170;PF06156;PF07200;PF07716	tf	Potri.009G119700	AT3G30530	basic leucine-zipper 42	ATBZIP42,bZIP42
MA_109421g0010	37	13367	3779	110.618226083	d	PF04423;PF12171;PF12874;PF13894;PF13912	tf	Potri.008G032300	AT2G45120	C2H2-like zinc finger protein
MA_123846g0010	25	8508	8638	55.3375851506	d	PF02365	tf	Potri.011G046700	AT3G04070	NAC domain containing protein 47	anac047,NAC047
MA_10434609g0010	23	10037	7109	85.4835816187	d	PF00249;PF13921	tf	Potri.018G005300	AT3G13540	myb domain protein 5	ATMYB5,MYB5
MA_91212g0010	9	13868	3278	145.313516846	d	PF04770	tf	Potri.003G000400	AT2G02540	homeobox protein 21	ATHB21,HB21,ZFHD4
MA_74910g0010	383	1525	15621	234.017668464	e	PF10545;PF13837	tf	Potri.003G118600	AT3G10030	aspartate/glutamate/uridylate kinase family protein
MA_116716g0010	375	2867	14279	233.103400967	e	PF00046	tf	Potri.005G101800	AT4G35550	WUSCHEL related homeobox 13	ATWOX13,HB-4,WOX13
MA_9412105g0010	368	9491	7655	245.064086671	e	PF03195	tf	Potri.013G081200	AT2G40470	LOB domain-containing protein 15	ASL11,LBD15
MA_98464g0010	344	4999	12147	230.762736141	e	PF00847	tf	Potri.005G077300	AT1G78080	related to AP2 4	RAP2.4
MA_9924708g0010	260	7696	9450	256.146836376	e	PF03195	tf	Potri.007G066700	AT1G31320	LOB domain-containing protein 4	LBD4
MA_6777g0010	237	3739	13407	251.195203866	e	PF02365	tf	Potri.001G120000	AT1G12260	NAC 007	ANAC007,EMB2749,NAC007,VND4
MA_70076g0010	216	7317	9829	228.708933108	e	PF00096;PF02892;PF12171;PF12756;PF12874;PF13465;PF13894;PF13912	tf	Potri.002G143600	AT5G03510	C2H2-type zinc finger family protein
MA_92489g0010	167	4234	12912	212.830385277	e	PF03110;PF08188	tf	Potri.002G142400	AT5G43270	squamosa promoter binding protein-like 2	SPL2
MA_85675g0010	156	1087	16059	198.106232237	e	PF00096;PF02892;PF12171;PF12874;PF13465;PF13894;PF13912;PF14446	tf	Potri.002G143600	AT2G45120	C2H2-like zinc finger protein
MA_32594g0010	152	1292	15854	187.243523407	e	PF04770;PF06876	tf	Potri.004G126600	AT3G28917	mini zinc finger 2	MIF2
MA_18153g0010	135	11212	5934	255.640318835	e	PF02365	tf	Potri.004G038000	AT1G61110	NAC domain containing protein 25	anac025,NAC025
MA_367459g0010	36	17010	136	293.340174547	e	PF00170;PF07716	tf	Potri.010G135200	AT2G18160	basic leucine-zipper 2	ATBZIP2,bZIP2,GBF5
MA_7751g0010	10	14211	2935	32.8587197163	e	PF00170;PF06156;PF07716	tf	Potri.009G119700	AT3G30530	basic leucine-zipper 42	ATBZIP42,bZIP42
MA_69304g0010	5	7580	9566	18.7240609602	e	PF03525;PF04770	tf	Potri.004G229600	AT4G24660	homeobox protein 22	ATHB22,HB22,MEE68
MA_10425932g0020	297	47	17099	158.218149211	f	PF03106;PF08604	tf	Potri.001G058800	AT5G13080	WRKY DNA-binding protein 75	ATWRKY75,WRKY75
MA_10435612g0010	144	3596	13550	92.0977163743	f	PF00249;PF13921	tf	Potri.017G086300	AT5G15310	myb domain protein 16	ATMIXTA,ATMYB16,MYB16
MA_124887g0010	134	212	16934	98.8029456617	f	PF00249;PF13921	tf	Potri.010G114000	AT4G38620	myb domain protein 4	ATMYB4,MYB4
MA_110105g0020	127	7892	9254	190.232772169	f	PF00170;PF01814;PF02183;PF05791;PF06005;PF06156;PF06160;PF07321;PF07716;PF07994;PF08702;PF09789	tf	Potri.009G119700	AT1G75390	basic leucine-zipper 44	AtbZIP44,bZIP44
MA_124797g0010	125	1809	15337	107.674213804	f	PF03106	tf	Potri.001G460600	AT1G29280	WRKY DNA-binding protein 65	ATWRKY65,WRKY65
MA_10435380g0010	109	7045	10101	170.112768644	f	PF00249;PF13921	tf	Potri.009G061500	AT3G08500	myb domain protein 83	AtMYB83,MYB83
MA_608139g0010	103	12708	4438	177.115221337	f	PF02045	tf	Potri.006G201900	AT1G17590	nuclear factor Y, subunit A8	NF-YA8
MA_908g0010	99	6662	10484	123.008383184	f	PF00249;PF13921	tf	Potri.001G248800	AT2G38090	Duplicated homeodomain-like superfamily protein
MA_960494g0010	99	5306	11840	129.311374191	f	PF00170;PF04156;PF05812;PF07716;PF09789;PF12498	tf	Potri.013G040700	AT5G28770	bZIP transcription factor family protein	AtbZIP63,BZO2H3
MA_436575g0010	96	12776	4370	196.306679086	f	PF00847	tf
MA_223201g0010	82	2774	14372	97.6722389685	f	PF00249;PF13921	tf	Potri.010G114000	AT4G38620	myb domain protein 4	ATMYB4,MYB4
MA_38931g0010	75	2651	14495	98.6703320656	f	PF00170;PF05979;PF06156;PF07716;PF08227	tf	Potri.009G119700	AT3G30530	basic leucine-zipper 42	ATBZIP42,bZIP42
MA_19523g0010	74	4087	13059	74.7999577789	f	PF00125;PF00808;PF09415	tf	Potri.005G094900	AT1G08970	nuclear factor Y, subunit C9	HAP5C,NF-YC9
MA_18939g0010	72	9720	7426	126.363510877	f	PF02365	tf	Potri.011G153300	AT2G46770	NAC (No Apical Meristem) domain transcriptional regulator superfamily protein	ANAC043,EMB2301,NST1
MA_19163g0010	55	16332	814	186.438466579	f	PF00249;PF13921	tf	Potri.004G138000	AT4G38620	myb domain protein 4	ATMYB4,MYB4
MA_86256g0010	48	11579	5567	173.884960839	f	PF01310;PF02365	tf	Potri.005G180200	AT1G01720	NAC (No Apical Meristem) domain transcriptional regulator superfamily protein	ANAC002,ATAF1
MA_8980g0010	45	4059	13087	106.143674013	f	PF02365	tf	Potri.002G081000	AT1G01720	NAC (No Apical Meristem) domain transcriptional regulator superfamily protein	ANAC002,ATAF1
MA_57501g0010	41	7550	9596	125.744334654	f	PF13912	tf	Potri.001G047500	AT1G80730	zinc-finger protein 1	ATZFP1,ZFP1
MA_73369g0010	36	8485	8661	82.5223954581	f	PF02365	tf	Potri.017G082000	AT1G26870	NAC (No Apical Meristem) domain transcriptional regulator superfamily protein	ANAC009,FEZ
MA_9826431g0010	30	7400	9746	94.9155228715	f	PF03514	tf	Potri.002G073400	AT1G21450	SCARECROW-like 1	SCL1
MA_18042g0010	28	12945	4201	69.996678511	f	PF00010	tf	Potri.018G109500	AT2G24260	LJRHL1-like 1	LRL1
MA_101135g0010	20	14233	2913	57.2398691609	f	PF03106	tf	Potri.007G078200	AT2G44745	WRKY family transcription factor
MA_426605g0010	15	11863	5283	66.1432881284	f	PF03106	tf	Potri.014G050000	AT2G44745	WRKY family transcription factor
MA_101790g0010	14	10321	6825	20.0472590659	f	PF00249;PF13921	tf	Potri.019G081500	AT4G38620	myb domain protein 4	ATMYB4,MYB4
MA_297827g0010	13	10268	6878	51.1692720684	f	PF00170;PF07716	tf	Potri.005G231300	AT3G30530	basic leucine-zipper 42	ATBZIP42,bZIP42
MA_8756989g0010	10	16739	407	104.556570199	f	PF00125;PF00808;PF09415	tf	Potri.019G047000	AT1G56170	nuclear factor Y, subunit C2	ATHAP5B,HAP5B,NF-YC2
MA_419570g0010	7	13554	3592	47.4959778551	f	PF00319;PF09726	tf	Potri.005G002400	AT5G48670	AGAMOUS-like 80	AGL80,FEM111
MA_54929g0010	6	16708	438	106.732156058	f	PF00643;PF06203;PF09425;PF14370	tf	Potri.006G267700	AT5G24930	CONSTANS-like 4	ATCOL4,COL4
MA_110587g0010	237	517	16629	150.447606136	z	PF00447	tf	Potri.014G027100	AT1G46264	heat shock transcription factor B4	AT-HSFB4,HSFB4,SCZ
MA_12356g0020	219	1372	15774	152.30901389	z	PF04770	tf	Potri.004G126600	AT3G28917	mini zinc finger 2	MIF2
MA_4130g0010	204	3	17143	105.397820301	z	PF00096;PF12171;PF12756;PF12874;PF13465;PF13894;PF13912	tf	Potri.016G052700	AT3G57670	C2H2-type zinc finger family protein	NTT,WIP2
MA_112057g0010	172	3729	13417	246.593598779	z	PF00046;PF00170;PF01852;PF08670	tf	Potri.001G188800	AT1G52150	Homeobox-leucine zipper family protein / lipid-binding START domain-containing protein	ATHB-15,ATHB15,CNA,ICU4
MA_10157g0010	156	816	16330	115.481614364	z	PF00010	tf	Potri.010G130000	AT1G68810	basic helix-loop-helix (bHLH) DNA-binding superfamily protein
MA_74014g0010	154	779	16367	104.173228662	z	PF02701	tf	Potri.003G144500	AT5G60850	OBF binding protein 4	OBP4
MA_9304g0020	132	408	16738	104.521126104	z	PF00847	tf	Potri.017G013700	AT1G28360	ERF domain protein 12	ATERF12,ERF12
MA_35014g0010	95	1185	15961	78.7902333581	z	PF00170;PF07716	tf	Potri.005G119300	AT2G18160	basic leucine-zipper 2	ATBZIP2,bZIP2,GBF5
MA_26547g0010	89	1152	15994	89.1379581806	z	PF00847	tf	Potri.012G032900	AT4G23750	cytokinin response factor 2	CRF2,TMO3
MA_120531g0010	86	9554	7592	83.1369032931	z	PF00847	tf	Potri.004G047500	AT1G28360	ERF domain protein 12	ATERF12,ERF12
MA_103421g0030	80	9434	7712	184.868322355	z	PF00320	tf	Potri.009G123400	AT4G36240	GATA transcription factor 7	GATA7
MA_2290g0010	72	4587	12559	163.249311706	z	PF03106	tf	Potri.012G031700	AT5G24110	WRKY DNA-binding protein 30	ATWRKY30,WRKY30
MA_181986g0010	55	7970	9176	170.815474957	z	PF00249;PF14379	tf	Potri.013G060200	AT3G04030	Homeodomain-like superfamily protein
MA_28894g0010	54	4705	12441	77.2479353405	z	PF00847	tf
MA_944867g0010	47	4513	12633	84.3820063404	z	PF02701	tf	Potri.004G121800	AT3G47500	cycling DOF factor 3	CDF3
MA_10435905g0020	46	10121	7025	139.89874641	z	PF00010;PF14215	tf	Potri.003G092200	AT1G32640	Basic helix-loop-helix (bHLH) DNA-binding family protein	ATMYC2,JAI1,JIN1,MYC2,RD22BP1,ZBF1
MA_23673g0010	46	1425	15721	74.3569213728	z	PF00847;PF02362	tf	Potri.010G129200	AT1G25560	AP2/B3 transcription factor family protein	EDF1,TEM1
MA_43733g0010	44	10143	7003	83.4156300335	z	PF02319;PF08738;PF08781;PF10186	tf	Potri.006G124200	AT5G03415	Transcription factor DP	ATDPB,DPB
MA_64687g0010	39	1422	15724	50.1844015602	z	PF02365	tf	Potri.002G081000	AT1G01720	NAC (No Apical Meristem) domain transcriptional regulator superfamily protein	ANAC002,ATAF1
MA_10430397g0010	38	7377	9769	33.5012527444	z	PF02365	tf	Potri.004G081000	AT1G65910	NAC domain containing protein 28	anac028,NAC028
MA_81979g0010	34	6218	10928	69.5668660768	z	PF00847	tf	Potri.018G047300	AT5G21960	Integrase-type DNA-binding superfamily protein
MA_917988g0010	27	8008	9138	25.3426816879	z	PF00642	tf
MA_81876g0010	26	6388	10758	71.7554286835	z	PF00096;PF12171;PF12756;PF12874;PF13894	tf	Potri.007G094100	AT1G34370	C2H2 and C2HC zinc fingers superfamily protein	STOP1
MA_10434976g0010	24	3452	13694	49.9681539366	z	PF03106;PF04606	tf	Potri.008G094000	AT1G69310	WRKY DNA-binding protein 57	ATWRKY57,WRKY57
MA_18454g0020	22	8311	8835	50.4974621872	z	PF00847;PF13761	tf	Potri.002G043300	AT1G50640	ethylene responsive element binding factor 3	ATERF3,ERF3
MA_96585g0010	22	7283	9863	31.4686122018	z	PF00010;PF13291;PF14215	tf	Potri.005G208600	AT1G63650	basic helix-loop-helix (bHLH) DNA-binding superfamily protein	ATMYC-2,EGL1,EGL3
MA_10255g0010	21	12285	4861	58.7199464934	z	PF03514	tf	Potri.012G020200	AT1G55580	GRAS family transcription factor	LAS,SCL18
MA_103616g0010	20	9060	8086	74.8742172879	z	PF03106	tf	Potri.004G007500	AT1G62300	WRKY family transcription factor	ATWRKY6,WRKY6
MA_10429262g0010	19	6387	10759	42.1955367677	z	PF02050;PF03195	tf	Potri.015G082200	AT3G27650	LOB domain-containing protein 25	LBD25
MA_4076g0010	18	14165	2981	81.8447365883	z	PF00010;PF14215	tf	Potri.014G099700	AT1G01260	basic helix-loop-helix (bHLH) DNA-binding superfamily protein
MA_900190g0010	18	8865	8281	40.1094929255	z	PF00847	tf	Potri.003G050700	AT5G11590	Integrase-type DNA-binding superfamily protein	TINY2
MA_10435654g0010	17	13226	3920	77.7163260362	z	PF02365	tf	Potri.004G181900	AT2G17040	NAC domain containing protein 36	anac036,NAC036
MA_11847g0020	17	13127	4019	69.4784216733	z	PF00170;PF07716	tf	Potri.009G134900	AT4G35040	Basic-leucine zipper (bZIP) transcription factor family protein	bZIP19
MA_92689g0020	17	9213	7933	51.4529034111	z	PF00072;PF00249;PF05416	tf	Potri.008G213500	AT4G16110	response regulator 2	ARR2,RR2
MA_65818g0010	16	12522	4624	24.8785052893	z	PF00010;PF00669	tf	Potri.008G116000	AT1G68810	basic helix-loop-helix (bHLH) DNA-binding superfamily protein
MA_98008g0010	14	10156	6990	72.2824086429	z	PF02365	tf	Potri.008G116600	AT1G25580	NAC (No Apical Meristem) domain transcriptional regulator superfamily protein	ANAC008,SOG1
MA_130615g0020	10	14786	2360	123.345755279	z	PF00046;PF02183;PF05920;PF06156	tf	Potri.007G097100	AT2G22430	homeobox protein 6	ATHB6,HB6
MA_10434389g0010	8	12794	4352	36.2831918785	z	PF00046;PF02183;PF05920	tf	Potri.016G059000	AT5G06710	homeobox from Arabidopsis thaliana	HAT14
MA_13587g0010	8	12841	4305	60.4710861283	z	PF00046;PF02183;PF04618;PF05920	tf	Potri.016G059000	AT5G06710	homeobox from Arabidopsis thaliana	HAT14
MA_19757g0010	8	16237	909	35.2572453913	z	PF00170;PF07716	tf	Potri.009G125400	AT4G38900	Basic-leucine zipper (bZIP) transcription factor family protein
MA_10260690g0010	7	11449	5697	54.3019121505	z	PF00249;PF13921	tf	Potri.004G021300	AT2G46410	Homeodomain-like superfamily protein	CPC
MA_364562g0010	7	10764	6382	53.4181867566	z	PF00847	tf	Potri.003G050700	AT5G11590	Integrase-type DNA-binding superfamily protein	TINY2
MA_8992661g0010	7	14559	2587	11.9586382519	z	PF00447	tf	Potri.001G273700	AT1G46264	heat shock transcription factor B4	AT-HSFB4,HSFB4,SCZ
MA_3405g0010	6	15561	1585	52.1872650953	z	PF00847	tf	Potri.001G154100	AT4G17500	ethylene responsive element binding factor 1	ATERF-1,ERF-1
MA_20925g0010	1	0	17573	89	z	PF00564;PF02042	tf	Potri.002G009700	AT3G59580	Plant regulator RWP-RK family protein
MA_95754g0010	369	55	17091	156.283985679		PF04689	tf
MA_19520g0020	194	232	16914	111.996679816		PF00046;PF01852;PF08670	tf	Potri.001G372300	AT1G52150	Homeobox-leucine zipper family protein / lipid-binding START domain-containing protein	ATHB-15,ATHB15,CNA,ICU4
MA_10427484g0010	174	4121	13025	163.906615918		PF00046;PF01852;PF08670	tf	Potri.001G188800	AT1G52150	Homeobox-leucine zipper family protein / lipid-binding START domain-containing protein	ATHB-15,ATHB15,CNA,ICU4
MA_175298g0010	165	1440	15706	117.838207485		PF02701	tf	Potri.017G084600	AT5G39660	cycling DOF factor 2	CDF2
MA_45656g0030	155	1197	15949	113.816810677		PF03514	tf	Potri.006G086600	AT1G07530	SCARECROW-like 14	ATGRAS2,GRAS2,SCL14
MA_10427835g0010	148	8237	8909	147.206672083		PF04094;PF05132;PF06217	tf	Potri.002G026700	AT5G42520	basic pentacysteine 6	ATBPC6,BBR/BPC6,BPC6
MA_19310g0010	148	2665	14481	150.678136445		PF03514	tf	Potri.001G326000	AT3G54220	GRAS family transcription factor	SCR,SGR1
MA_10426586g0010	145	4576	12570	144.886025049		PF00847	tf	Potri.004G047600	AT5G44210	erf domain protein 9	ATERF-9,ATERF9,ERF9
MA_108727g0010	145	2843	14303	148.114338865		PF00249;PF00439	tf	Potri.009G023100	AT2G44430	DNA-binding bromodomain-containing protein
MA_10435790g0010	141	1464	15682	110.608726205		PF03514	tf	Potri.005G123800	AT5G66770	GRAS family transcription factor
MA_10435282g0010	136	888	16258	113.542498778		PF00642	tf	Potri.019G053200	AT2G47850	Zinc finger C-x8-C-x5-C-x3-H type family protein
MA_89233g0010	124	908	16238	119.803965414		PF08536	tf	Potri.008G149100	AT1G14410	ssDNA-binding transcriptional regulator	ATWHY1,PTAC1,WHY1
MA_86784g0010	123	1662	15484	124.953483905		PF00096;PF12171;PF13465;PF13894	tf	Potri.018G052200	AT3G50700	indeterminate(ID)-domain 2	AtIDD2,IDD2
MA_10426489g0020	122	506	16640	111.323977144		PF03514	tf	Potri.014G164400	AT5G48150	GRAS family transcription factor	PAT1
MA_137427g0010	122	3640	13506	133.167968463		PF00642	tf	Potri.019G053200	AT3G02830	zinc finger protein 1	ZFN1
MA_10426648g0010	116	1332	15814	77.2042130302		PF03101;PF03106	tf	Potri.001G361600	AT4G26640	WRKY family transcription factor family protein	AtWRKY20,WRKY20
MA_10435385g0010	111	5354	11792	107.956598943		PF00642	tf	Potri.013G086800	AT5G16540	zinc finger nuclease 3	ZFN3
MA_10431762g0010	107	2013	15133	118.470516555		PF00170;PF07716;PF14144	tf	Potri.006G039000	AT5G06950	bZIP transcription factor family protein	AHBP-1B,TGA2
MA_297507g0010	104	9786	7360	192.3081456		PF00808	tf	Potri.015G052800	AT5G23090	nuclear factor Y, subunit B13	NF-YB13
MA_49315g0010	104	6874	10272	142.589512059		PF04504;PF10545;PF12776;PF13837;PF13921	tf	Potri.001G028400	AT3G54390	sequence-specific DNA binding transcription factors
MA_38676g0010	102	2186	14960	101.105355403		PF00046;PF05787;PF05920;PF11569;PF13384	tf	Potri.009G071700	AT4G03250	Homeodomain-like superfamily protein
MA_79012g0010	102	3379	13767	127.656935143		PF00249	tf	Potri.008G191800	AT1G70000	myb-like transcription factor family protein
MA_10432093g0010	97	2853	14293	113.656678812		PF03514	tf	Potri.014G164400	AT5G48150	GRAS family transcription factor	PAT1
MA_12314g0010	97	4808	12338	98.5400963911		PF04770	tf	Potri.004G126600	AT3G28917	mini zinc finger 2	MIF2
MA_11267g0020	89	6675	10471	130.03946456		PF00249;PF13921	tf	Potri.002G180800	AT2G46830	circadian clock associated 1	CCA1
MA_303404g0010	88	6210	10936	140.317796911		PF00046;PF03789;PF05920	tf	Potri.002G113300	AT4G08150	KNOTTED-like from Arabidopsis thaliana	BP,BP1,KNAT1
MA_1948g0010	87	337	16809	59.6330210875		PF02365;PF14112	tf	Potri.010G229900	AT5G04410	NAC domain containing protein 2	anac078,NAC2
MA_36755g0010	86	6048	11098	98.2396609336		PF04770	tf	Potri.004G126600	AT3G28917	mini zinc finger 2	MIF2
MA_49770g0010	86	2155	14991	87.5417486651		PF00249;PF00538;PF13921	tf	Potri.001G292700	AT1G72740	Homeodomain-like/winged-helix DNA-binding family protein
MA_11306g0010	85	2954	14192	77.3979149419		PF00023;PF00642;PF12796;PF13606;PF13637;PF13857	tf	Potri.001G266700	AT2G41900	CCCH-type zinc finger protein with ARM repeat domain
MA_917739g0010	84	1363	15783	101.135667113		PF00010	tf	Potri.005G158100
MA_1151g0010	82	3394	13752	90.6274006748		PF00013;PF00642;PF08352;PF13014	tf	Potri.016G046600	AT5G06770	KH domain-containing protein / zinc finger (CCCH type) family protein
MA_132897g0010	81	4098	13048	92.8946445337		PF04873;PF11001	tf	Potri.008G011300	AT3G20770	Ethylene insensitive 3 family protein	AtEIN3,EIN3
MA_324587g0010	81	2601	14545	98.1733350588		PF00642	tf	Potri.003G093600	AT1G32360	Zinc finger (CCCH-type) family protein
MA_339377g0010	80	1383	15763	79.0505275804		PF04770	tf	Potri.004G126600	AT3G28917	mini zinc finger 2	MIF2
MA_88419g0010	80	1886	15260	102.192089684		PF03106;PF10533	tf	Potri.002G043500	AT4G24240	WRKY DNA-binding protein 7	ATWRKY7,WRKY7
MA_128658g0010	77	4621	12525	103.155208541		PF00643;PF10080	tf	Potri.011G105400	AT1G78600	light-regulated zinc finger protein 1	DBB3,LZF1,STH3
MA_40234g0010	74	11349	5797	167.467778013		PF00249	tf	Potri.001G155300	AT5G47390	myb-like transcription factor family protein
MA_10435988g0010	73	3193	13953	62.3961520804		PF00249;PF13921	tf	Potri.012G060300	AT1G49010	Duplicated homeodomain-like superfamily protein
MA_68801g0010	72	3964	13182	114.266054986		PF10545;PF13837;PF13873	tf	Potri.006G117300	AT3G10030	aspartate/glutamate/uridylate kinase family protein
MA_115846g0010	68	5532	11614	110.009051689		PF00249;PF11831;PF13921	tf	Potri.019G018400	AT1G09770	cell division cycle 5	ATCDC5,ATMYBCDC5,CDC5
MA_98243g0010	67	8688	8458	121.316079037		PF00206;PF00696;PF10545;PF12776;PF13837	tf	Potri.006G117300	AT3G10030	aspartate/glutamate/uridylate kinase family protein
MA_121581g0010	65	7466	9680	101.146182004		PF00847	tf	Potri.005G077300	AT1G22190	Integrase-type DNA-binding superfamily protein
MA_8518489g0010	63	1294	15852	57.6861982084		PF00847	tf	Potri.001G163700	AT1G53910	related to AP2 12	RAP2.12
MA_10426425g0010	62	7100	10046	133.904938163		PF00096;PF12171;PF12874;PF13912	tf	Potri.014G066200	AT2G45120	C2H2-like zinc finger protein
MA_52817g0010	62	6605	10541	118.195226651		PF04873	tf	Potri.010G247500	AT2G27050	ETHYLENE-INSENSITIVE3-like 1	AtEIL1,EIL1
MA_127542g0020	61	7977	9169	119.743800853		PF00170;PF02183;PF05812;PF06156;PF07334;PF07716;PF07777	tf	Potri.001G136000	AT2G35530	basic region/leucine zipper transcription factor 16	AtbZIP16,bZIP16
MA_16118g0010	60	3120	14026	93.461038318		PF03106	tf	Potri.011G169300	AT4G26640	WRKY family transcription factor family protein	AtWRKY20,WRKY20
MA_96911g0010	59	3164	13982	70.1914196527		PF00125;PF00808;PF07524	tf	Potri.014G167800	AT4G14540	nuclear factor Y, subunit B3	NF-YB3
MA_11492g0010	58	6351	10795	124.905186507		PF03106;PF10533	tf	Potri.005G219500	AT2G30590	WRKY DNA-binding protein 21	WRKY21
MA_33970g0010	57	4454	12692	84.5938165733		PF00125;PF00808;PF04684	tf	Potri.005G094900	AT1G56170	nuclear factor Y, subunit C2	ATHAP5B,HAP5B,NF-YC2
MA_10431132g0020	56	2419	14727	84.8374241568		PF03514	tf	Potri.014G164400	AT5G48150	GRAS family transcription factor	PAT1
MA_84578g0010	56	4893	12253	107.998414279		PF00847	tf	Potri.014G126100	AT1G72360	Integrase-type DNA-binding superfamily protein	HRE1
MA_2237g0020	55	6439	10707	90.0446551594		PF02309;PF02362;PF06507	tf	Potri.010G223200	AT4G30080	auxin response factor 16	ARF16
MA_26803g0010	55	4646	12500	124.584164694		PF00642	tf	Potri.003G213200	AT3G12130	KH domain-containing protein / zinc finger (CCCH type) family protein
MA_88541g0010	55	8448	8698	70.4051806295		PF00642	tf	Potri.006G234300	AT2G19810	CCCH-type zinc finger family protein
MA_114573g0010	54	3509	13637	71.6402985289		PF00010	tf	Potri.004G029100	AT4G29100	basic helix-loop-helix (bHLH) DNA-binding superfamily protein
MA_19532g0010	53	8681	8465	124.986647063		PF00847	tf	Potri.001G163700	AT3G16770	ethylene-responsive element binding protein	ATEBP,EBP,ERF72,RAP2.3
MA_10436384g0010	52	9611	7535	118.243052292		PF00564;PF02042	tf	Potri.003G143000	AT3G59580	Plant regulator RWP-RK family protein
MA_33594g0010	50	4774	12372	135.493821772		PF00249	tf	Potri.018G074200	AT2G03500	Homeodomain-like superfamily protein
MA_10100585g0010	49	9445	7701	70.1453126388		PF00447	tf	Potri.001G273700	AT1G46264	heat shock transcription factor B4	AT-HSFB4,HSFB4,SCZ
MA_10435446g0010	49	5395	11751	102.30775273		PF00046;PF05920;PF07526	tf	Potri.001G100800	AT2G23760	BEL1-like homeodomain 4	BLH4,SAW2
MA_3905g0020	49	740	16406	63.1318646925		PF12171;PF13912	tf
MA_10430620g0010	48	9489	7657	124.918606993		PF00249;PF13921	tf	Potri.007G023800	AT1G75250	RAD-like 6	ATRL6,RL6,RSM3
MA_10428446g0010	47	10677	6469	154.158817183		PF00046;PF03789;PF03790;PF03791;PF05920	tf	Potri.002G113300	AT4G08150	KNOTTED-like from Arabidopsis thaliana	BP,BP1,KNAT1
MA_108219g0010	47	8577	8569	102.234076598		PF00096;PF13894	tf	Potri.003G010400	AT4G06634	zinc finger (C2H2 type) family protein
MA_168035g0010	46	6398	10748	98.3133010588		PF00125;PF00808;PF07524	tf	Potri.010G216600	AT2G37060	nuclear factor Y, subunit B8	NF-YB8
MA_10430831g0010	45	4819	12327	91.0644678283		PF03514	tf	Potri.017G125200	AT2G01570	GRAS family transcription factor family protein	RGA,RGA1
MA_10432580g0010	45	13870	3276	136.61013485		PF02309;PF02362;PF06507	tf	Potri.012G106100	AT5G62000	auxin response factor 2	ARF1-BP,ARF2,HSS,ORE14
MA_53004g0010	45	7811	9335	120.490264817		PF04873	tf	Potri.008G011300	AT2G27050	ETHYLENE-INSENSITIVE3-like 1	AtEIL1,EIL1
MA_80342g0010	45	5004	12142	72.5998582454		PF00249	tf	Potri.009G032000	AT3G12560	TRF-like 9	ATTBP2,TRFL9
MA_17919g0010	44	6232	10914	119.734389525		PF00319	tf	Potri.014G074100	AT2G45650	AGAMOUS-like 6	AGL6
MA_10436704g0010	43	13820	3326	202.609616929		PF00249;PF10545;PF13837	tf	Potri.001G129900	AT2G38250	Homeodomain-like superfamily protein
MA_33034g0010	43	9740	7406	103.34865768		PF01936;PF12874;PF13894	tf	Potri.014G025100	AT5G52010	C2H2-like zinc finger protein
MA_57426g0010	43	5338	11808	83.2272643437		PF04770	tf	Potri.004G126600	AT1G74660	mini zinc finger 1	MIF1
MA_10427207g0010	42	8207	8939	58.6614137181		PF00125;PF00808	tf	Potri.005G094900	AT1G56170	nuclear factor Y, subunit C2	ATHAP5B,HAP5B,NF-YC2
MA_10433513g0010	42	5883	11263	84.7744105753		PF00643	tf	Potri.004G162600	AT4G38960	B-box type zinc finger family protein
MA_17466g0010	42	11394	5752	75.5617373572		PF00249	tf	Potri.001G155300	AT5G47390	myb-like transcription factor family protein
MA_33471g0010	42	11455	5691	88.9217676426		PF00170;PF04102;PF07716	tf	Potri.016G032400	AT3G10800	Basic-leucine zipper (bZIP) transcription factor family protein	BZIP28
MA_172474g0010	41	3970	13176	58.0973337609		PF04504	tf	Potri.001G293900	AT5G28040	DNA-binding storekeeper protein-related transcriptional regulator
MA_44185g0010	41	3987	13159	89.8388936861		PF00320	tf	Potri.002G142800	AT3G60530	GATA transcription factor 4	GATA4
MA_123810g0010	40	7596	9550	79.0847639883		PF02701	tf	Potri.012G063800	AT5G60850	OBF binding protein 4	OBP4
MA_6407g0010	40	4315	12831	64.9575646703		PF00170;PF06156;PF07716;PF08614;PF09726;PF11559;PF13721	tf	Potri.017G027400	AT1G06070	Basic-leucine zipper (bZIP) transcription factor family protein
MA_9434330g0010	40	11811	5335	68.4124863103		PF00447	tf	Potri.001G273700	AT1G46264	heat shock transcription factor B4	AT-HSFB4,HSFB4,SCZ
MA_10435070g0010	39	4518	12628	63.2098784596		PF02045	tf	Potri.011G101000	AT1G30500	nuclear factor Y, subunit A7	NF-YA7
MA_111475g0020	39	2676	14470	39.3236659315		PF00642;PF01805	tf	Potri.006G279800	AT4G31200	SWAP (Suppressor-of-White-APricot)/surp RNA-binding domain-containing protein
MA_52027g0010	39	3221	13925	74.488254561		PF00023;PF03110;PF12796;PF13606;PF13637;PF13857	tf	Potri.005G258700	AT1G20980	squamosa promoter binding protein-like 14	ATSPL14,FBR6,SPL14,SPL1R2
MA_141733g0010	38	7434	9712	63.8363651305		PF00096;PF01428;PF12171;PF13894;PF13912;PF13913	tf	Potri.006G052200	AT2G41835	zinc finger (C2H2 type, AN1-like) family protein
MA_504223g0010	38	10474	6672	100.943497419		PF00010	tf	Potri.004G029100	AT3G20640	basic helix-loop-helix (bHLH) DNA-binding superfamily protein
MA_11029g0010	37	7603	9543	71.1242269537		PF00125;PF00808;PF09415	tf	Potri.005G094900	AT1G56170	nuclear factor Y, subunit C2	ATHAP5B,HAP5B,NF-YC2
MA_40335g0010	37	4168	12978	69.3028581904		PF02309;PF02362;PF06507	tf	Potri.012G106100	AT5G62000	auxin response factor 2	ARF1-BP,ARF2,HSS,ORE14
MA_10435735g0010	36	8108	9038	71.9161426382		PF00249;PF02701;PF13921	tf	Potri.015G100400	AT2G33610	switch subunit 3	ATSWI3B,CHB2,SWI3B
MA_126170g0010	36	14326	2820	236.967046338		PF00642	tf	Potri.006G053800	AT4G29190	Zinc finger C-x8-C-x5-C-x3-H type family protein
MA_10713g0010	35	11033	6113	101.919103224		PF00249;PF01448	tf	Potri.017G091900	AT1G26580	unknown
MA_72133g0010	35	5299	11847	90.1813265478		PF02045	tf	Potri.009G060600	AT1G30500	nuclear factor Y, subunit A7	NF-YA7
MA_232394g0010	31	6080	11066	60.7035046189		PF04504;PF05120	tf	Potri.001G261700	AT3G04930	DNA-binding storekeeper protein-related transcriptional regulator
MA_9556g0010	31	7041	10105	64.088137268		PF00046;PF03789;PF03790;PF03791;PF05920	tf	Potri.002G113300	AT4G08150	KNOTTED-like from Arabidopsis thaliana	BP,BP1,KNAT1
MA_10293408g0010	30	9142	8004	74.9881554114		PF00447;PF02183	tf	Potri.001G138900	AT5G16820	heat shock factor 3	ATHSF3,ATHSFA1B,HSF3,HSFA1B
MA_41006g0010	30	6042	11104	29.8569568554		PF00170;PF01166;PF03131;PF03938;PF04156;PF04977;PF05300;PF05622;PF07716;PF08172;PF09726	tf	Potri.018G029500	AT5G11260	Basic-leucine zipper (bZIP) transcription factor family protein	HY5,TED 5
MA_78381g0010	30	8404	8742	31.8876381093		PF00046;PF02183;PF04618;PF05920	tf	Potri.009G023600	AT4G37790	Homeobox-leucine zipper protein family	HAT22
MA_132247g0010	29	8536	8610	62.0904379051		PF00170;PF07716	tf	Potri.006G034500	AT2G40950	Basic-leucine zipper (bZIP) transcription factor family protein	BZIP17
MA_76835g0010	29	10088	7058	56.8497322833		PF00046;PF05920;PF07526	tf	Potri.006G203000	AT2G35940	BEL1-like homeodomain 1	BLH1,EDA29
MA_27968g0010	28	13720	3426	196.37067208		PF02365	tf	Potri.004G081000	AT1G65910	NAC domain containing protein 28	anac028,NAC028
MA_113047g0010	27	11368	5778	84.8993827791		PF10545;PF13837	tf	Potri.003G195300	AT3G54390	sequence-specific DNA binding transcription factors
MA_10432269g0010	26	9453	7693	31.7221229138		PF00447	tf	Potri.001G138900	AT1G32330	heat shock transcription factor A1D	ATHSFA1D,HSFA1D
MA_18871g0020	26	6884	10262	87.1769044949		PF00249;PF09404;PF13837;PF13873;PF13921	tf	Potri.003G163000	AT2G35640	Homeodomain-like superfamily protein
MA_52903g0010	26	3304	13842	108.300135416		PF03514	tf	Potri.002G073400	AT1G21450	SCARECROW-like 1	SCL1
MA_164507g0010	25	7694	9452	56.8684774097		PF00125;PF00808	tf	Potri.012G098500	AT5G63470	nuclear factor Y, subunit C4	NF-YC4
MA_73880g0010	25	10149	6997	63.3915154551		PF04504	tf	Potri.001G261700	AT3G04930	DNA-binding storekeeper protein-related transcriptional regulator
MA_133015g0010	24	12565	4581	59.4626126948		PF00096;PF12171;PF13465;PF13894	tf	Potri.008G037800	AT5G04240	Zinc finger (C2H2 type) family protein / transcription factor jumonji (jmj) family protein	ELF6
MA_10426233g0010	23	7574	9572	35.4992836026		PF00249;PF13921	tf	Potri.006G241700	AT5G11510	myb domain protein 3r-4	AtMYB3R4,MYB3R-4
MA_10437041g0010	23	13606	3540	100.894301876		PF02365	tf	Potri.017G139500	AT1G65910	NAC domain containing protein 28	anac028,NAC028
MA_111188g0010	23	12169	4977	67.5890656843		PF00046;PF05920;PF07526	tf	Potri.006G203000	AT2G35940	BEL1-like homeodomain 1	BLH1,EDA29
MA_126678g0010	23	13953	3193	78.5906160672		PF00642	tf	Potri.010G098200	AT2G02160	CCCH-type zinc finger family protein
MA_10435554g0020	22	10436	6710	58.3879179979		PF00170	tf	Potri.003G014800	AT1G58110	Basic-leucine zipper (bZIP) transcription factor family protein
MA_10844g0010	21	9556	7590	60.5343052285		PF02365	tf	Potri.004G050900	AT1G28520	vascular plant one zinc finger protein	ATVOZ1,VOZ1
MA_83924g0010	21	9862	7284	86.9068343071		PF00013;PF00642;PF08352;PF13014	tf	Potri.003G213200	AT5G06770	KH domain-containing protein / zinc finger (CCCH type) family protein
MA_10163039g0010	20	9508	7638	27.2816715526		PF00125;PF00808;PF12814	tf	Potri.005G094900	AT5G63470	nuclear factor Y, subunit C4	NF-YC4
MA_10430340g0010	20	11009	6137	85.331434136		PF02365	tf	Potri.008G031800	AT5G04410	NAC domain containing protein 2	anac078,NAC2
MA_5629699g0010	20	10215	6931	51.9569577633		PF00847	tf	Potri.018G038100	AT5G21960	Integrase-type DNA-binding superfamily protein
MA_8911g0010	20	14787	2359	69.5748740575		PF00642	tf	Potri.008G080300	AT3G12680	floral homeotic protein (HUA1)	HUA1
MA_59421g0010	19	9067	8079	50.4434379107		PF00170;PF02183;PF07558;PF07716;PF12176;PF12325	tf	Potri.001G136000	AT2G35530	basic region/leucine zipper transcription factor 16	AtbZIP16,bZIP16
MA_69872g0010	19	14069	3077	59.0970330962		PF02365	tf	Potri.011G060000	AT1G28520	vascular plant one zinc finger protein	ATVOZ1,VOZ1
MA_10436305g0010	18	10197	6949	55.0113431645		PF00249;PF13921	tf	Potri.014G166300	AT4G16420	homolog of yeast ADA2 2B	ADA2B,PRZ1
MA_11322g0010	18	14226	2920	81.7786661116		PF00249	tf	Potri.003G079500	AT5G47390	myb-like transcription factor family protein
MA_203641g0010	18	4482	12664	27.2192317265		PF04504	tf		AT3G04930	DNA-binding storekeeper protein-related transcriptional regulator
MA_22141g0010	18	9009	8137	70.4627576778		PF06943	tf	Potri.001G143900	AT1G32540	lsd one like 1	LOL1
MA_66378g0010	18	4423	12723	30.596687746		PF00010	tf	Potri.009G064700	AT1G35460	basic helix-loop-helix (bHLH) DNA-binding superfamily protein
MA_20537g0010	17	8707	8439	75.3189174466		PF03110	tf	Potri.014G057700	AT1G02065	squamosa promoter binding protein-like 8	SPL8
MA_69787g0010	17	11824	5322	56.879775432		PF10545;PF13837;PF13873;PF13921	tf
MA_98656g0010	17	14862	2284	88.6073872043		PF00642	tf	Potri.006G234300	AT2G19810	CCCH-type zinc finger family protein
MA_102992g0010	15	12379	4767	45.6550709064		PF00249;PF09111;PF13921	tf	Potri.010G021400	AT5G18620	chromatin remodeling factor17	CHR17
MA_10437259g0030	15	15398	1748	59.5558936494		PF10545;PF13837	tf	Potri.012G095800	AT5G63420	RNA-metabolising metallo-beta-lactamase family protein	emb2746
MA_11552g0010	15	13087	4059	92.1798061982		PF12776;PF13837	tf	Potri.001G019200	AT1G21200	sequence-specific DNA binding transcription factors
MA_14087g0010	15	5635	11511	37.4496122564		PF00249	tf	Potri.006G155200	AT2G03500	Homeodomain-like superfamily protein
MA_16778g0010	15	12337	4809	90.8098491343		PF00847	tf	Potri.008G073600	AT5G05410	DRE-binding protein 2A	DREB2,DREB2A
MA_115536g0010	14	15713	1433	128.771527919		PF00249;PF13921	tf	Potri.002G180800	AT1G01060	Homeodomain-like superfamily protein	LHY,LHY1
MA_162339g0010	14	3960	13186	121.585629052		PF00170;PF06156;PF06216;PF07716	tf	Potri.003G014800	AT1G58110	Basic-leucine zipper (bZIP) transcription factor family protein
MA_62361g0010	14	9507	7639	40.8653226583		PF00249;PF13045;PF13921	tf	Potri.004G086300	AT1G66230	myb domain protein 20	AtMYB20,MYB20
MA_2421g0010	13	15004	2142	77.0230390852		PF02309;PF02362;PF06507	tf	Potri.010G223200	AT4G30080	auxin response factor 16	ARF16
MA_37766g0010	13	14203	2943	39.4504320891		PF00847	tf	Potri.010G006800	AT1G53910	related to AP2 12	RAP2.12
MA_10427612g0010	12	14945	2201	36.649375411		PF00046;PF05920	tf	Potri.006G075500	AT4G29940	pathogenesis related homeodomain protein A	PRHA
MA_303578g0010	12	10872	6274	71.8797112544		PF00249;PF07172	tf	Potri.009G035000	AT3G46640	Homeodomain-like superfamily protein	LUX,PCL1
MA_3352g0010	12	11802	5344	33.4253643478		PF00249	tf	Potri.001G243600	AT3G46640	Homeodomain-like superfamily protein	LUX,PCL1
MA_60457g0010	12	3471	13675	24.9824316653		PF00046;PF02183;PF05920	tf	Potri.006G193700	AT5G06710	homeobox from Arabidopsis thaliana	HAT14
MA_757530g0010	12	8417	8729	133.027822711		PF00170;PF07716	tf	Potri.007G019900	AT3G30530	basic leucine-zipper 42	ATBZIP42,bZIP42
MA_16454g0010	11	14510	2636	35.9131892192		PF00010;PF00769;PF01496;PF03148;PF03980;PF06156;PF06160;PF08861;PF08961;PF09728;PF12325;PF12329;PF13476;PF13600;PF13851;PF13870;PF14235	tf	Potri.011G031000	AT5G54680	basic helix-loop-helix (bHLH) DNA-binding superfamily protein	bHLH105,ILR3
MA_2193g0020	11	16609	537	100.595522487		PF00847	tf	Potri.008G045300	AT4G36920	Integrase-type DNA-binding superfamily protein	AP2,FL1,FLO2
MA_20603g0010	9	12838	4308	120.560768826		PF13837;PF13921	tf	Potri.003G163000	AT2G33550	Homeodomain-like superfamily protein
MA_28402g0010	9	14251	2895	86.5035497198		PF00170;PF07716;PF07960	tf	Potri.010G248300	AT2G41070	Basic-leucine zipper (bZIP) transcription factor family protein	ATBZIP12,DPBF4,EEL
MA_5374g0010	9	13926	3220	72.9753753946		PF00447	tf	Potri.009G068000	AT1G46264	heat shock transcription factor B4	AT-HSFB4,HSFB4,SCZ
MA_83624g0010	9	9557	7589	27.1118774114		PF01363;PF02701	tf	Potri.012G081300	AT5G60200	TARGET OF MONOPTEROS 6	TMO6
MA_115810g0010	8	16955	191	75.4342650369		PF04094;PF06217	tf	Potri.005G235900	AT5G42520	basic pentacysteine 6	ATBPC6,BBR/BPC6,BPC6
MA_43386g0010	8	12419	4727	31.0266125309		PF01422;PF01424	tf	Potri.012G043700	AT1G10170	NF-X-like 1	ATNFXL1,NFXL1
MA_6700463g0010	8	15475	1671	104.07364345		PF00642	tf	Potri.002G223700	AT1G04990	Zinc finger C-x8-C-x5-C-x3-H type family protein
MA_867875g0010	8	15190	1956	84.1286960365		PF00249;PF14392	tf	Potri.003G079500	AT5G47390	myb-like transcription factor family protein
MA_12808g0010	7	15332	1814	29.6305954538		PF00447;PF10414	tf	Potri.001G138900	AT5G16820	heat shock factor 3	ATHSF3,ATHSFA1B,HSF3,HSFA1B
MA_15962g0010	7	0	17512	108.392804562		PF00010;PF12215;PF14215	tf	Potri.003G092200	AT1G32640	Basic helix-loop-helix (bHLH) DNA-binding family protein	ATMYC2,JAI1,JIN1,MYC2,RD22BP1,ZBF1
MA_3158g0010	7	10581	6565	27.0851435219		PF00046;PF05920	tf	Potri.018G142400	AT4G29940	pathogenesis related homeodomain protein A	PRHA
MA_10436931g0040	6	16455	691	68.1267187007		PF03106;PF04500;PF10533	tf	Potri.007G047400	AT4G31550	WRKY DNA-binding protein 11	ATWRKY11,WRKY11
MA_17313g0010	6	14809	2337	37.1333452224		PF02045	tf	Potri.009G060600	AT1G30500	nuclear factor Y, subunit A7	NF-YA7
MA_30617g0010	6	14082	3064	39.5732800594		PF00170;PF02183;PF07716;PF07777	tf	Potri.003G097600	AT2G35530	basic region/leucine zipper transcription factor 16	AtbZIP16,bZIP16
MA_8533126g0010	6	15690	1456	24.3210807159		PF02365	tf	Potri.010G129700	AT1G25580	NAC (No Apical Meristem) domain transcriptional regulator superfamily protein	ANAC008,SOG1
MA_97786g0010	6	15611	1535	72.247787337		PF00010	tf	Potri.014G025900	AT1G49770	basic helix-loop-helix (bHLH) DNA-binding superfamily protein	RGE1,ZOU
MA_98506g0010	6	11991	5155	18.2570353435		PF02309;PF02362;PF06507	tf	Potri.010G223200	AT4G30080	auxin response factor 16	ARF16
MA_112632g0010	5	16937	209	44.6972345859		PF02045	tf	Potri.011G101000	AT1G30500	nuclear factor Y, subunit A7	NF-YA7
MA_20596g0010	5	15491	1655	64.0154692065		PF00320	tf	Potri.010G251600	AT1G51600	ZIM-LIKE 2	GATA28,TIFY2A,ZML2
MA_28961g0020	5	16579	567	105.60620373		PF00010	tf	Potri.002G235400	AT1G68920	basic helix-loop-helix (bHLH) DNA-binding superfamily protein
MA_41803g0010	5	15709	1437	75.046299595		PF00249;PF13921	tf	Potri.001G248800	AT5G08520	Duplicated homeodomain-like superfamily protein
MA_4997g0010	5	14876	2270	27.3281703391		PF10545;PF13837	tf	Potri.001G179800	AT3G24490	Alcohol dehydrogenase transcription factor Myb/SANT-like family protein
MA_61649g0010	5	14401	2745	49.133160291		PF00170;PF07716	tf	Potri.002G125400	AT1G49720	abscisic acid responsive element-binding factor 1	ABF1
MA_95674g0010	5	7200	9946	19.007084918		PF00319	tf	Potri.014G074200	AT2G45660	AGAMOUS-like 20	AGL20,ATSOC1,SOC1
MA_10427358g0010	4	14895	2251	16.2710133884		PF00249;PF00570;PF12776;PF13837;PF13873;PF13921	tf	Potri.008G025600	AT5G03680	Duplicated homeodomain-like superfamily protein	PTL
MA_10428586g0010	4	14632	2514	24.8109137275		PF00249;PF13921	tf	Potri.003G063700	AT1G72650	TRF-like 6	TRFL6
MA_10430713g0010	4	16460	686	27.664563389		PF10545;PF12776;PF13837	tf	Potri.008G071300	AT5G05550	sequence-specific DNA binding transcription factors
MA_44659g0010	4	14587	2559	66.5034882351		PF03638	tf	Potri.006G160400	AT4G29000	Tesmin/TSO1-like CXC domain-containing protein
MA_709537g0010	4	14493	2653	12.2238734131		PF08536	tf	Potri.008G149100	AT1G14410	ssDNA-binding transcriptional regulator	ATWHY1,PTAC1,WHY1
MA_89683g0010	4	10252	6894	11.105389022		PF00249;PF13921	tf	Potri.008G070900	AT3G50060	myb domain protein 77	MYB77
MA_10426365g0010	3	15871	1275	30.4953005776		PF02365	tf	Potri.017G139500	AT1G65910	NAC domain containing protein 28	anac028,NAC028
MA_10433112g0010	3	10665	6481	25.0674656008		PF00249;PF14379	tf	Potri.006G000800	AT2G01060	myb-like HTH transcriptional regulator family protein
MA_127060g0010	3	0	17475	104.706477194		PF00097;PF00642;PF05883;PF13639;PF13923	tf	Potri.009G062600	AT3G08505	zinc finger (CCCH-type/C3HC4-type RING finger) family protein
MA_18002g0010	3	16734	412	34.7854829458		PF00046;PF05920;PF07526	tf	Potri.001G216600	AT2G35940	BEL1-like homeodomain 1	BLH1,EDA29
MA_50745g0010	3	0	17702	25.4781075604		PF00226;PF00249;PF13921	tf	Potri.001G035800	AT5G06110	DnaJ domain ;Myb-like DNA-binding domain
MA_66734g0010	3	16470	676	28.1660153105		PF01978;PF02319	tf	Potri.006G205100	AT5G22220	E2F transcription factor 1	ATE2FB,E2F1,E2FB
MA_71756g0010	3	16424	722	19.1384208119		PF00642	tf	Potri.013G086800	AT2G47850	Zinc finger C-x8-C-x5-C-x3-H type family protein
MA_10428916g0010	2	0	17248	37.0165220902		PF00046;PF05920	tf	Potri.015G065400	AT3G01470	homeobox 1	ATHB-1,ATHB1,HAT5,HB-1,HD-ZIP-1
MA_10430013g0020	2	0	17271	55.0546584977		PF00096;PF12171;PF12874;PF13894	tf	Potri.017G017100	AT1G03840	C2H2 and C2HC zinc fingers superfamily protein	MGP
MA_10431052g0010	2	0	17290	115.845833844		PF00249;PF13873;PF13921	tf	Potri.001G170200	AT1G72650	TRF-like 6	TRFL6
MA_120969g0010	2	0	17462	67.9975247461		PF03106	tf	Potri.016G083600	AT4G26640	WRKY family transcription factor family protein	AtWRKY20,WRKY20
MA_139559g0010	2	16357	789	14.1004981401		PF00170;PF02183;PF04156;PF04977;PF07558;PF07716;PF09674	tf	Potri.003G097600	AT2G35530	basic region/leucine zipper transcription factor 16	AtbZIP16,bZIP16
MA_16728g0010	2	16272	874	9.58567286135		PF13837	tf	Potri.005G191700	AT1G76870	unknown
MA_19453g0040	2	15350	1796	6.41738228762		PF00046;PF02183;PF05920	tf	Potri.015G065400	AT3G01470	homeobox 1	ATHB-1,ATHB1,HAT5,HB-1,HD-ZIP-1
MA_10308567g0050	1	0	17182	16		PF02365	tf	Potri.004G050900	AT1G28520	vascular plant one zinc finger protein	ATVOZ1,VOZ1
MA_10428500g0010	1	0	17244	195		PF00046;PF03789;PF03790;PF03791;PF05920	tf	Potri.006G259400	AT5G25220	KNOTTED1-like homeobox gene 3	KNAT3
MA_32163g0010	1	0	17629	57		PF01585;PF07535;PF12171;PF12656;PF12756;PF12874	tf	Potri.005G002700	AT5G26610	D111/G-patch domain-containing protein
MA_92651g0010	1	0	17892	20		PF02309;PF02362;PF06507	tf	Potri.012G106100	AT5G62000	auxin response factor 2	ARF1-BP,ARF2,HSS,ORE14
MA_10426064g0010	286	6	17140	105.455300308	a	PF00657;PF13472		Potri.014G094100	AT4G01130	GDSL-like Lipase/Acylhydrolase superfamily protein
MA_129542g0010	285	9	17137	106.366475669	a	PF00069;PF00560;PF07714;PF08263;PF11721;PF12799;PF12819;PF13516;PF13855		Potri.010G052800	AT1G67720	Leucine-rich repeat protein kinase family protein
MA_10430057g0010	256	534	16612	110.622208458	a	PF03181		Potri.008G190000	AT1G70370	polygalacturonase 2	PG2
MA_128137g0010	241	4939	12207	115.654944583	a	PF05512		Potri.001G354500	AT1G29520	AWPM-19-like family protein
MA_196359g0010	232	16	17130	105.736942815	a	PF00450;PF09192		Potri.002G071800	AT5G42240	serine carboxypeptidase-like 42	scpl42
MA_101764g0010	227	12	17134	106.743370369	a	PF00295;PF05048;PF12708		Potri.002G190600	AT1G48100	Pectin lyase-like superfamily protein
MA_59794g0010	223	2771	14375	123.488326754	a
MA_36115g0010	222	19	17127	99.71684687	a	PF00069;PF00560;PF07714;PF08263;PF12799;PF13504;PF13516;PF13855		Potri.014G147300	AT3G28040	Leucine-rich receptor-like protein kinase family protein
MA_20589g0010	217	1885	15261	122.526594834	a
MA_881825g0010	216	771	16375	108.470411329	a	PF00106;PF01073;PF01113;PF01118;PF01370;PF02719;PF03435;PF03807;PF05368;PF08659;PF13460		Potri.009G118100	AT1G75290	NAD(P)-binding Rossmann-fold superfamily protein
MA_182289g0010	215	1254	15892	118.258062725	a	PF00933;PF01915		Potri.001G206800	AT5G64570	beta-D-xylosidase 4	ATBXL4,XYL4
MA_10426767g0020	214	320	16826	115.472840762	a	PF01095		Potri.014G117100	AT5G55590	Pectin lyase-like superfamily protein	QRT1
MA_3421g0010	213	976	16170	112.288698394	a	PF00854		Potri.008G170100	AT5G46050	peptide transporter 3	ATPTR3,PTR3
MA_10427332g0010	207	5181	11965	125.905434598	a	PF00141		Potri.002G065300	AT1G71695	Peroxidase superfamily protein
MA_9114192g0010	205	28	17118	109.649610114	a	PF00403;PF00560;PF00931;PF01582;PF05729;PF08937;PF12799;PF13504;PF13676;PF13855		Potri.T038300	AT3G04220	Disease resistance protein (TIR-NBS-LRR class) family
MA_589691g0010	204	4438	12708	123.370614128	a	PF03351;PF04526		Potri.014G161900	AT3G59070	Cytochrome b561/ferric reductase transmembrane with DOMON related domain
MA_58127g0010	203	4382	12764	122.696446423	a	PF04043;PF12455		Potri.008G132600	AT2G01610	Plant invertase/pectin methylesterase inhibitor superfamily protein
MA_185360g0010	202	705	16441	116.05216643	a	PF00141		Potri.013G154400	AT5G05340	Peroxidase superfamily protein
MA_10254g0020	199	2280	14866	119.369451781	a	PF00394;PF07731;PF07732		Potri.004G180500	AT4G22010	SKU5 similar 4	sks4
MA_10426822g0010	199	170	16976	112.927225264	a			Potri.001G339500	AT5G63180	Pectin lyase-like superfamily protein
MA_1964g0010	199	5710	11436	121.244535641	a	PF00022		Potri.016G045500	AT5G09810	actin 7	ACT7
MA_65498g0010	199	1145	16001	115.429078053	a	PF00069;PF01636;PF07714		Potri.009G055200	AT3G51990	Protein kinase superfamily protein
MA_6800g0010	198	1189	15957	117.080558193	a	PF00560;PF12799;PF13504;PF13516;PF13855		Potri.007G001000	AT5G23400	Leucine-rich repeat (LRR) family protein
MA_10311455g0020	197	1568	15578	111.849317624	a	PF00892;PF03151;PF13536		Potri.002G029100	AT1G75500	Walls Are Thin 1	WAT1
MA_4952g0010	197	17	17129	104.447913969	a	PF00069;PF01636;PF07714		Potri.007G014700	AT4G36180	Leucine-rich receptor-like protein kinase family protein
MA_53365g0010	196	1043	16103	118.37793063	a	PF04674		Potri.015G129700	AT5G51550	EXORDIUM like 3	EXL3
MA_7874114g0010	196	265	16881	112.50437854	a
MA_469702g0010	194	126	17020	98.427469592	a	PF00487		Potri.011G050800	AT4G04930	fatty acid desaturase family protein	DES-1-LIKE
MA_10430750g0010	193	2624	14522	126.24994628	a	PF06830		Potri.009G097400	AT3G19430	late embryogenesis abundant protein-related / LEA protein-related
MA_14449g0010	193	4767	12379	119.239581092	a	PF01095		Potri.018G068400	AT5G19730	Pectin lyase-like superfamily protein
MA_15029g0010	193	4283	12863	112.485492223	a	PF07172
MA_8038g0010	193	4056	13090	127.9118821	a	PF00332;PF07983		Potri.002G007300	AT5G24318	O-Glycosyl hydrolases family 17 protein
MA_111367g0010	191	1584	15562	112.418994781	a	PF00462		Potri.006G212700	AT5G03870	Glutaredoxin family protein
MA_200725g0010	191	3536	13610	122.191239335	a
MA_10427676g0020	187	847	16299	120.418092713	a	PF01565;PF04030;PF11041		Potri.002G178400	AT2G46740	D-arabinono-1,4-lactone oxidase family protein
MA_427851g0010	185	341	16805	117.994549415	a	PF00295		Potri.001G171900	AT1G80170	Pectin lyase-like superfamily protein
MA_48769g0010	185	1252	15894	104.00552108	a	PF13947;PF14380		Potri.010G152900	AT3G17350	unknown
MA_8082682g0010	185	2040	15106	119.170959153	a
MA_182289g0020	184	3609	13537	127.956275648	a	PF14310		Potri.001G206800	AT5G64570	beta-D-xylosidase 4	ATBXL4,XYL4
MA_6183884g0010	184	5732	11414	118.271617004	a	PF04674		Potri.015G129700	AT5G51550	EXORDIUM like 3	EXL3
MA_566096g0010	183	4164	12982	117.240801463	a	PF00234;PF14368		Potri.006G065500	AT1G62500	Bifunctional inhibitor/lipid-transfer protein/seed storage 2S albumin superfamily protein
MA_54476g0010	182	4990	12156	119.930362765	a	PF03171;PF14226		Potri.004G003000	AT1G77330	2-oxoglutarate (2OG) and Fe(II)-dependent oxygenase superfamily protein
MA_88982g0010	182	109	17037	92.7551960784	a	PF00134;PF02984		Potri.001G177100	AT5G11300	mitotic-like cyclin 3B from Arabidopsis	CYC2BAT,CYC3B,CYCA2;2
MA_2873g0010	180	2309	14837	118.649083462	a	PF00722;PF06955		Potri.014G115000	AT1G10550	xyloglucan:xyloglucosyl transferase 33	XET,XTH33
MA_10068901g0010	179	4833	12313	111.502011868	a	PF03018		Potri.016G060900	AT2G21100	Disease resistance-responsive (dirigent-like protein) family protein
MA_10434923g0010	179	1059	16087	109.366906401	a	PF00562;PF04560;PF04565;PF04566;PF04567		Potri.018G019100	AT3G18090	nuclear RNA polymerase D2B	NRPD2B
MA_29255g0010	179	3527	13619	122.666307235	a	PF00560;PF08263;PF12799;PF13504;PF13516;PF13855		Potri.014G136100	AT1G03440	Leucine-rich repeat (LRR) family protein
MA_3486g0010	179	8080	9066	116.165582959	a	PF00141		Potri.007G019300	AT5G66390	Peroxidase superfamily protein
MA_46385g0010	179	290	16856	119.018639022	a	PF00069;PF01453;PF01636;PF07714;PF08276;PF08277		Potri.018G027300	AT4G32300	S-domain-2 5	SD2-5
MA_6618g0020	179	342	16804	107.487538119	a			Potri.002G187700	AT2G47010	unknown
MA_10426660g0010	178	4053	13093	119.321642771	a	PF01593;PF04988		Potri.015G074600	AT5G13700	polyamine oxidase 1	APAO,ATPAO1,PAO1
MA_172215g0010	178	1901	15245	119.311290389	a	PF00069;PF00560;PF02480;PF07714;PF12799;PF13504;PF13855		Potri.010G121700	AT1G68400	leucine-rich repeat transmembrane protein kinase family protein
MA_10433056g0010	177	6415	10731	127.883893736	a	PF00026		Potri.010G128200	AT1G25510	Eukaryotic aspartyl protease family protein
MA_292549g0010	177	4038	13108	117.90944749	a			Potri.006G215000	AT5G02640	unknown
MA_37224g0010	176	2893	14253	121.181862287	a	PF00069;PF00560;PF01636;PF07714;PF08263;PF12799;PF13504;PF13516;PF13855		Potri.012G139000	AT5G07280	Leucine-rich repeat transmembrane protein kinase	EMS1,EXS
MA_10436564g0010	175	345	16801	110.589419251	a	PF07731		Potri.008G073700	AT5G05390	laccase 12	LAC12
MA_6634g0010	175	131	17015	97.9465024002	a	PF00204;PF00521;PF01751;PF02518		Potri.009G058900	AT3G23890	topoisomerase II	ATTOPII,TOPII
MA_93105g0010	174	1086	16060	106.750296779	a	PF00085;PF00515;PF03704;PF07719;PF12895;PF13174;PF13176;PF13181;PF13414;PF13424;PF13428;PF13431;PF13432		Potri.011G111500	AT1G53300	tetratricopetide-repeat thioredoxin-like 1	TTL1
MA_232404g0010	173	166	16980	124.496065839	a	PF00931		Potri.T002500	AT3G04220	Disease resistance protein (TIR-NBS-LRR class) family
MA_96515g0010	172	2177	14969	122.01698332	a	PF01095;PF04043		Potri.002G202500	AT5G53370	pectin methylesterase PCR fragment F	ATPMEPCRF,PMEPCRF
MA_22751g0010	171	991	16155	118.481819711	a	PF07250;PF09118;PF13418		Potri.002G027000	AT1G14430	glyoxal oxidase-related protein
MA_10156144g0010	170	3426	13720	115.509799296	a
MA_10436348g0010	170	10505	6641	120.117058623	a	PF00722;PF06955		Potri.004G021000	AT1G11545	xyloglucan endotransglucosylase/hydrolase 8	XTH8
MA_301181g0010	170	3207	13939	112.979192441	a
MA_5724g0010	170	190	16956	94.840476916	a	PF03386		Potri.004G184000	AT5G25940	early nodulin-related
MA_7839g0010	170	1258	15888	127.711074658	a	PF04892;PF05176
MA_10434820g0010	169	1164	15982	116.143926733	a	PF00400;PF08662		Potri.014G179700	AT5G58230	Transducin/WD40 repeat-like superfamily protein	ATMSI1,MEE70,MSI1
MA_142027g0010	169	40	17106	88.2733325567	a	PF03398		Potri.006G149800	AT4G35730	Regulator of Vps4 activity in the MVB pathway protein
MA_160117g0010	169	7209	9937	125.536645777	a	PF04043;PF05055;PF08397;PF12455		Potri.008G132600	AT2G01610	Plant invertase/pectin methylesterase inhibitor superfamily protein
MA_2603g0010	168	2724	14422	109.662135332	a	PF13839;PF14416		Potri.008G020900	AT3G54260	TRICHOME BIREFRINGENCE-LIKE 36	TBL36
MA_474647g0010	168	4378	12768	122.283189148	a	PF07731		Potri.010G183500	AT5G05390	laccase 12	LAC12
MA_267781g0010	167	6683	10463	122.270748303	a	PF05512		Potri.010G064200	AT5G46530	AWPM-19-like family protein
MA_20853g0010	166	138	17008	110.223121843	a	PF01095		Potri.018G068400	AT5G19730	Pectin lyase-like superfamily protein
MA_474985g0010	166	6025	11121	123.420062735	a	PF00257
MA_56386g0010	166	67	17079	89.1737699305	a	PF06351		Potri.004G102500	AT3G25760	allene oxide cyclase 1	AOC1,ERD12
MA_72515g0010	166	684	16462	98.1691329722	a	PF00350;PF01926		Potri.001G356300	AT3G20290	EPS15 homology domain 1	ATEHD1,EHD1
MA_907632g0010	166	2137	15009	116.519234024	a	PF00188		Potri.T093600	AT5G57625	CAP (Cysteine-rich secretory proteins, Antigen 5, and Pathogenesis-related 1 protein) superfamily protein
MA_14604g0010	165	39	17107	124.477418153	a	PF00759		Potri.002G202400	AT4G02290	glycosyl hydrolase 9B13	AtGH9B13,GH9B13
MA_10432333g0040	164	38	17108	80.8685172795	a	PF00026		Potri.014G099400	AT3G18490	Eukaryotic aspartyl protease family protein
MA_10434342g0010	164	2790	14356	120.527762647	a	PF00201;PF10244		Potri.002G098400	AT1G22340	UDP-glucosyl transferase 85A7	AtUGT85A7,UGT85A7
MA_170449g0010	164	7637	9509	117.800277518	a	PF00141;PF06536		Potri.003G214800	AT3G50990	Peroxidase superfamily protein
MA_10048594g0010	163	1012	16134	117.943617811	a	PF03141;PF05148;PF08241;PF08242;PF13489		Potri.004G083800	AT3G05390	unknown
MA_4662908g0010	163	3238	13908	123.836883144	a	PF00234;PF14368		Potri.014G149900	AT5G48490	Bifunctional inhibitor/lipid-transfer protein/seed storage 2S albumin superfamily protein
MA_10436843g0030	162	7424	9722	115.004979407	a	PF14009		Potri.016G079700	AT3G10120	unknown
MA_59717g0020	162	6204	10942	118.489612302	a
MA_9367174g0010	162	1307	15839	119.079366794	a
MA_10428038g0010	161	4470	12676	111.761384824	a	PF00249		Potri.012G031200	AT5G53200	Homeodomain-like superfamily protein	TRY
MA_11193g0010	161	5676	11470	114.374764546	a			Potri.016G081600	AT5G02640	unknown
MA_10217369g0010	160	1703	15443	119.037919274	a	PF01753		Potri.003G171400	AT1G67340	HCP-like superfamily protein with MYND-type zinc finger
MA_10434513g0010	160	1651	15495	111.207871232	a	PF02065		Potri.010G048400	AT3G26380	Melibiase family protein
MA_10435459g0010	160	1151	15995	109.022471115	a	PF01490;PF12430		Potri.014G036500	AT1G47670	Transmembrane amino acid transporter family protein
MA_93406g0010	160	125	17021	86.5676606326	a	PF00854;PF07690;PF12650		Potri.003G111500	AT2G26690	Major facilitator superfamily protein
MA_100136g0010	159	3540	13606	106.430468069	a
MA_19597g0010	159	9991	7155	116.190951725	a	PF00612;PF13178		Potri.002G178500	AT4G00820	IQ-domain 17	iqd17
MA_5999197g0010	159	7068	10078	112.923444642	a	PF00314		Potri.002G020500	AT1G18250	Pathogenesis-related thaumatin superfamily protein	ATLP-1
MA_80324g0020	159	37	17109	90.3115431811	a	PF00560;PF08263;PF12799;PF13504;PF13516;PF13855		Potri.006G189000	AT5G51350	Leucine-rich repeat transmembrane protein kinase family protein
MA_9929g0010	159	1693	15453	108.551205224	a
MA_105438g0010	157	5785	11361	121.713958803	a	PF10199
MA_102060g0010	156	1030	16116	114.777272828	a	PF03552;PF13632;PF13641		Potri.006G251900	AT4G32410	cellulose synthase 1	AtCESA1,CESA1,RSW1
MA_10430569g0010	156	8489	8657	120.266039159	a	PF00268		Potri.017G063900	AT3G27060	Ferritin/ribonucleotide reductase-like family protein	ATTSO2,TSO2
MA_110954g0010	156	3781	13365	129.140502685	a	PF04674		Potri.015G129700	AT5G51550	EXORDIUM like 3	EXL3
MA_145665g0010	156	3049	14097	115.379243858	a	PF00241		Potri.008G052100	AT4G00680	actin depolymerizing factor 8	ADF8
MA_809g0010	156	5429	11717	120.085862745	a
MA_100820g0010	155	1838	15308	105.704366835	a	PF00560;PF08263;PF12799;PF13504;PF13516;PF13855		Potri.009G018800	AT5G21090	Leucine-rich repeat (LRR) family protein
MA_81735g0010	155	11210	5936	125.498046068	a	PF00722;PF06955		Potri.004G021000	AT1G11545	xyloglucan endotransglucosylase/hydrolase 8	XTH8
MA_10427805g0010	154	4960	12186	106.784607639	a
MA_22679g0010	154	285	16861	103.924879173	a
MA_9992g0010	154	178	16968	103.030326364	a	PF00560;PF00931;PF01582;PF03193;PF12799;PF13191;PF13504;PF13676;PF13855		Potri.T005200	AT5G36930	Disease resistance protein (TIR-NBS-LRR class) family
MA_10432013g0010	153	4516	12630	109.479252581	a	PF01001;PF03208		Potri.005G054700	AT1G55190	PRA1 (Prenylated rab acceptor) family protein	PRA1.F2,PRA7
MA_1482g0010	153	3704	13442	114.072837173	a	PF00268		Potri.017G063900	AT3G23580	ribonucleotide reductase 2A	RNR2,RNR2A
MA_10426708g0010	152	2823	14323	109.232271372	a	PF00903;PF12681;PF13669		Potri.003G062400	AT1G80160	Lactoylglutathione lyase / glyoxalase I family protein
MA_177599g0010	152	162	16984	95.8271314828	a	PF01095;PF04043		Potri.012G014500	AT5G53370	pectin methylesterase PCR fragment F	ATPMEPCRF,PMEPCRF
MA_7318306g0010	152	8019	9127	115.448750298	a	PF01582		Potri.012G135700	AT1G72840	Disease resistance protein (TIR-NBS-LRR class)
MA_88519g0010	152	3483	13663	122.84178696	a	PF00295;PF12708;PF13229		Potri.002G186900	AT3G62110	Pectin lyase-like superfamily protein
MA_254400g0010	151	6813	10333	119.846940434	a	PF03168;PF10717		Potri.001G090400	AT4G23930	Late embryogenesis abundant (LEA) hydroxyproline-rich glycoprotein family
MA_102349g0010	150	228	16918	94.2684997983	a	PF00933;PF01915;PF14310		Potri.001G206800	AT5G64570	beta-D-xylosidase 4	ATBXL4,XYL4
MA_18245g0010	150	1970	15176	97.6586505075	a	PF00082;PF02225;PF05922		Potri.001G163600	AT3G14240	Subtilase family protein
MA_333359g0010	150	488	16658	114.717839347	a	PF00026		Potri.018G014900	AT1G01300	Eukaryotic aspartyl protease family protein
MA_9473697g0010	149	2640	14506	127.345361055	a	PF01490		Potri.014G036500	AT1G47670	Transmembrane amino acid transporter family protein
MA_10429802g0010	148	11486	5660	113.872697465	a	PF00560;PF00931;PF01582;PF05729;PF12799;PF13173;PF13191;PF13207;PF13238;PF13401;PF13504;PF13676;PF13855		Potri.005G030300	AT1G69550	disease resistance protein (TIR-NBS-LRR class)
MA_10434249g0030	148	9917	7229	123.861026677	a
MA_7129g0010	148	2283	14863	106.473874515	a			Potri.013G130700	AT4G28310	unknown
MA_748060g0010	148	2099	15047	106.931250043	a
MA_832501g0010	148	11135	6011	122.204074991	a	PF01596;PF13578		Potri.009G099800	AT4G34050	S-adenosyl-L-methionine-dependent methyltransferases superfamily protein	CCoAOMT1
MA_91692g0010	148	9528	7618	120.00590552	a	PF00026		Potri.006G204700	AT3G52500	Eukaryotic aspartyl protease family protein
MA_180273g0010	147	1575	15571	125.963339508	a	PF00450		Potri.002G071800	AT5G42240	serine carboxypeptidase-like 42	scpl42
MA_480961g0010	147	6247	10899	107.308111682	a	PF00759		Potri.004G162200	AT1G70710	glycosyl hydrolase 9B1	ATGH9B1,CEL1,GH9B1
MA_10292331g0010	146	8333	8813	106.367080971	a	PF00314		Potri.002G020500	AT1G18250	Pathogenesis-related thaumatin superfamily protein	ATLP-1
MA_1600002g0010	146	2449	14697	122.421826433	a	PF00230		Potri.003G077800	AT3G16240	delta tonoplast integral protein	AQP1,ATTIP2;1,DELTA-TIP,DELTA-TIP1,TIP2;1
MA_53529g0010	146	516	16630	79.4528934369	a	PF02309		Potri.006G161400	AT4G29080	phytochrome-associated protein 2	IAA27,PAP2
MA_10428317g0010	145	8312	8834	122.733261318	a	PF01596		Potri.009G099800	AT4G34050	S-adenosyl-L-methionine-dependent methyltransferases superfamily protein	CCoAOMT1
MA_60155g0010	145	4179	12967	114.481323863	a	PF00657		Potri.T143700	AT1G28590	GDSL-like Lipase/Acylhydrolase superfamily protein
MA_10436509g0010	144	706	16440	113.655267675	a	PF00282		Potri.T059200	AT2G02010	glutamate decarboxylase 4	GAD4
MA_10437227g0030	144	3402	13744	109.167622014	a	PF00544;PF03510;PF05048;PF12048;PF12708;PF13229		Potri.001G052300	AT4G13710	Pectin lyase-like superfamily protein
MA_3303g0010	144	1938	15208	125.533388253	a	PF03283		Potri.004G234100	AT5G23870	Pectinacetylesterase family protein
MA_4884g0010	144	6369	10777	113.116948447	a	PF01102
MA_54974g0010	144	874	16272	112.432666959	a	PF01095;PF04043		Potri.007G107300	AT5G09760	Plant invertase/pectin methylesterase inhibitor superfamily
MA_5971026g0020	144	8335	8811	119.991079128	a	PF00657;PF13472		Potri.010G237000	AT3G09930	GDSL-like Lipase/Acylhydrolase superfamily protein
MA_9819944g0010	144	1760	15386	104.287315977	a	PF00245;PF01095		Potri.001G162400	AT3G43270	Plant invertase/pectin methylesterase inhibitor superfamily
MA_10436376g0010	143	6793	10353	122.098611896	a	PF04116		Potri.011G162000	AT2G34770	fatty acid hydroxylase 1	ATFAH1,FAH1
MA_914817g0010	143	963	16183	108.140109107	a
MA_10431154g0020	142	1	17145	62.7544436096	a	PF00069;PF07714		Potri.017G134900	AT1G66150	transmembrane kinase 1	TMK1
MA_202640g0010	142	8806	8340	118.600647194	a	PF02123;PF02519		Potri.004G164400	AT2G21220	SAUR-like auxin-responsive protein family
MA_10436564g0020	141	2285	14861	116.532312861	a	PF00394;PF07731;PF07732		Potri.010G183600	AT5G05390	laccase 12	LAC12
MA_84241g0010	141	10775	6371	119.976087946	a	PF00403		Potri.018G076400	AT5G02600	Heavy metal transport/detoxification superfamily protein
MA_10253368g0010	140	4501	12645	112.108442923	a	PF01593;PF04988		Potri.015G074600	AT5G13700	polyamine oxidase 1	APAO,ATPAO1,PAO1
MA_192464g0010	140	3188	13958	123.056632789	a	PF00394;PF07731;PF07732		Potri.010G183600	AT5G05390	laccase 12	LAC12
MA_8841793g0010	140	1025	16121	79.3060006359	a
MA_89669g0010	140	4328	12818	114.799552259	a	PF00072		Potri.016G038000	AT1G59940	response regulator 3	ARR3
MA_136390g0010	139	552	16594	82.1290336056	a	PF00069;PF00560;PF07714;PF08263;PF12799;PF13855		Potri.014G068700	AT5G51560	Leucine-rich repeat protein kinase family protein
MA_254754g0010	139	10916	6230	120.262854945	a	PF00036;PF12763;PF13202;PF13405;PF13499;PF13833		Potri.006G112500	AT4G20780	calmodulin like 42	CML42
MA_10432715g0010	138	3269	13877	124.707737723	a	PF00394;PF07731;PF07732;PF09244;PF10618		Potri.010G183600	AT5G05390	laccase 12	LAC12
MA_10434090g0010	138	8212	8934	125.777301862	a	PF00394;PF04151;PF07731;PF07732;PF13473		Potri.010G183600	AT5G05390	laccase 12	LAC12
MA_177265g0010	138	5594	11552	111.179907162	a
MA_31571g0010	138	2749	14397	126.095598531	a	PF06955		Potri.001G136100	AT1G14720	xyloglucan endotransglucosylase/hydrolase 28	ATXTH28,EXGT-A2,XTH28,XTR2
MA_446492g0010	138	1454	15692	115.199205386	a	PF05498
MA_9244g0010	138	5984	11162	131.789774451	a	PF00650		Potri.001G461400	AT4G09160	SEC14 cytosolic factor family protein / phosphoglyceride transfer family protein
MA_120076g0010	137	2238	14908	102.188808503	a
MA_10426925g0010	136	1003	16143	96.9721919494	a
MA_124753g0010	136	470	16676	107.895733142	a
MA_1692g0010	136	4174	12972	117.57570904	a	PF00168;PF02862;PF06398;PF08372		Potri.016G049100	AT3G57880	Calcium-dependent lipid-binding (CaLB domain) plant phosphoribosyltransferase family protein
MA_64117g0010	136	3310	13836	106.766226302	a	PF00069;PF00560;PF01636;PF07714;PF08263;PF12799;PF13504;PF13516;PF13855		Potri.007G009200	AT5G65700	Leucine-rich receptor-like protein kinase family protein	BAM1
MA_10429002g0010	135	7407	9739	119.275572292	a			Potri.006G221800	AT4G05100	myb domain protein 74	AtMYB74,MYB74
MA_10433934g0010	135	755	16391	112.169968862	a	PF00083;PF07690		Potri.008G170100	AT5G46050	peptide transporter 3	ATPTR3,PTR3
MA_108430g0010	135	3928	13218	119.734321576	a	PF00456;PF00676;PF02775;PF13292		Potri.005G064000	AT5G09300	Thiamin diphosphate-binding fold (THDP-binding) superfamily protein
MA_158556g0010	135	1546	15600	112.161600515	a	PF00317;PF02867;PF03477;PF13597		Potri.007G076700	AT2G21790	ribonucleotide reductase 1	ATRNR1,CLS8,R1,RNR1
MA_9190158g0010	135	7805	9341	109.446011312	a	PF13839;PF14416		Potri.008G020900	AT3G54260	TRICHOME BIREFRINGENCE-LIKE 36	TBL36
MA_503588g0010	134	5736	11410	129.598680915	a	PF00067		Potri.001G003000	AT5G36110	cytochrome P450, family 716, subfamily A, polypeptide 1	CYP716A1
MA_75919g0010	134	7234	9912	135.431959353	a	PF00722		Potri.016G098600	AT2G36870	xyloglucan endotransglucosylase/hydrolase 32	XTH32
MA_103584g0010	133	8568	8578	122.420796781	a	PF00069;PF07714		Potri.002G248900	AT4G13000	AGC (cAMP-dependent, cGMP-dependent and protein kinase C) kinase family protein
MA_10426084g0030	133	3911	13235	126.460319962	a	PF00657		Potri.014G094100	AT4G01130	GDSL-like Lipase/Acylhydrolase superfamily protein
MA_13367g0010	133	781	16365	87.2394659233	a	PF01920		Potri.019G116200	AT4G28230	unknown
MA_15709g0010	133	4844	12302	103.699596725	a
MA_18641g0010	133	6532	10614	107.676041075	a
MA_192106g0010	133	1351	15795	111.971079383	a	PF13947;PF14380		Potri.T063900	AT1G66940	protein kinase-related
MA_58502g0010	133	1884	15262	96.3559917928	a	PF00069;PF00560;PF07714;PF12799;PF13504;PF13516;PF13855		Potri.002G027400	AT4G36180	Leucine-rich receptor-like protein kinase family protein
MA_9461183g0010	133	1987	15159	112.488852791	a	PF03936		Potri.007G119700	AT4G16740	terpene synthase 03	ATTPS03,TPS03
MA_10259819g0010	132	5605	11541	106.660575794	a	PF03492		Potri.001G359000	AT5G56300	gibberellic acid methyltransferase 2	GAMT2
MA_10430145g0030	132	5473	11673	128.10883983	a	PF00544;PF12708;PF13229		Potri.003G175900	AT4G13710	Pectin lyase-like superfamily protein
MA_10430851g0010	132	807	16339	101.429831064	a	PF00394;PF07732		Potri.002G227600	AT4G22010	SKU5 similar 4	sks4
MA_623920g0010	132	9039	8107	119.706953012	a
MA_96086g0010	132	6246	10900	121.170154012	a	PF00022		Potri.016G045500	AT5G09810	actin 7	ACT7
MA_101256g0010	131	2818	14328	98.2732696887	a	PF14368
MA_10427438g0010	131	730	16416	112.804711572	a	PF06376;PF06803		Potri.014G094800	AT3G61640	arabinogalactan protein 20	AGP20,AtAGP20
MA_10428824g0010	131	463	16683	92.317903332	a	PF01915;PF14310		Potri.002G093900	AT5G10560	Glycosyl hydrolase family protein
MA_11327g0010	131	3485	13661	83.5102815308	a	PF00230		Potri.008G039600	AT2G16850	plasma membrane intrinsic protein 2;8	PIP2;8,PIP3B
MA_98310g0010	131	7151	9995	109.600540817	a	PF00332		Potri.001G321900	AT3G23770	O-Glycosyl hydrolases family 17 protein
MA_14679g0010	130	2632	14514	112.248529869	a	PF00722;PF06955		Potri.005G201200	AT3G23730	xyloglucan endotransglucosylase/hydrolase 16	XTH16
MA_881406g0010	130	3490	13656	113.476609204	a	PF10242;PF13947		Potri.010G040500	AT1G10380	Putative membrane lipoprotein
MA_10428067g0010	129	36	17110	100.26593669	a	PF00069;PF01163;PF01636;PF05445;PF06293;PF07714;PF10140		Potri.019G048800	AT5G45820	CBL-interacting protein kinase 20	CIPK20,PKS18,SnRK3.6
MA_10434249g0020	129	6307	10839	114.092429026	a
MA_5028840g0010	129	1726	15420	108.13976331	a	PF00722;PF06955		Potri.004G021000	AT1G11545	xyloglucan endotransglucosylase/hydrolase 8	XTH8
MA_10427936g0010	128	1040	16106	124.686333622	a	PF00141		Potri.004G015300	AT4G21960	Peroxidase superfamily protein	PRXR1
MA_158232g0010	128	2970	14176	112.38374309	a	PF00536;PF07647		Potri.003G012100	AT1G15760	Sterile alpha motif (SAM) domain-containing protein
MA_250996g0010	128	981	16165	115.794615461	a
MA_79976g0010	128	6997	10149	137.316829262	a	PF03759;PF12515		Potri.003G052600	AT3G24620	RHO guanyl-nucleotide exchange factor 8	ATROPGEF8,ROPGEF8
MA_9303502g0010	128	9374	7772	127.276622346	a	PF00403		Potri.010G114600	AT1G22990	Heavy metal transport/detoxification superfamily protein
MA_96570g0010	128	3000	14146	100.679389965	a			Potri.002G060100	AT3G58850	phy rapidly regulated 2	HLH2,PAR2
MA_10430494g0010	127	476	16670	106.595107169	a	PF02115		Potri.002G234600	AT3G07880	Immunoglobulin E-set superfamily protein	SCN1
MA_185755g0010	127	2678	14468	109.169615615	a	PF00141		Potri.007G019300	AT5G66390	Peroxidase superfamily protein
MA_3501g0020	127	5903	11243	105.753533499	a	PF00305;PF01477		Potri.005G032700	AT3G22400	PLAT/LH2 domain-containing lipoxygenase family protein	LOX5
MA_488033g0010	127	10214	6932	125.707629393	a			Potri.008G078000	AT5G36710	unknown
MA_10426881g0010	126	6535	10611	118.072360971	a	PF01446;PF12699
MA_216572g0010	126	8927	8219	130.486227114	a	PF00759		Potri.002G202400	AT1G02800	cellulase 2	ATCEL2,CEL2
MA_6619g0010	126	2612	14534	99.6146215087	a	PF00134;PF02984		Potri.002G080000	AT1G44110	Cyclin A1;1	CYCA1;1
MA_694444g0010	126	3578	13568	105.614942773	a	PF14009
MA_81028g0010	126	3638	13508	97.1216167534	a	PF00234;PF14368		Potri.016G136000	AT3G08770	lipid transfer protein 6	LTP6
MA_10436104g0010	125	2291	14855	110.845655005	a	PF12745
MA_196085g0010	125	4393	12753	121.274620992	a
MA_58875g0010	125	356	16790	70.0022744042	a
MA_10428947g0010	124	10063	7083	128.077944118	a	PF03314;PF05637		Potri.008G208000	AT4G02500	UDP-xylosyltransferase 2	ATXT2,XT2,XXT2
MA_10436328g0010	124	10842	6304	123.934019885	a	PF03009		Potri.006G187600	AT5G58050	SHV3-like 4	SVL4
MA_100087g0010	123	2244	14902	105.101669252	a	PF00560;PF08263;PF12799;PF13504;PF13516;PF13855		Potri.007G001000	AT5G23400	Leucine-rich repeat (LRR) family protein
MA_197833g0010	123	5478	11668	106.795501037	a
MA_100150g0010	122	12398	4748	132.124909094	a	PF05910		Potri.002G051600	AT5G28150	Plant protein of unknown function (DUF868)
MA_144503g0010	122	6214	10932	127.788951665	a	PF00722;PF06955		Potri.013G152400	AT4G03210	xyloglucan endotransglucosylase/hydrolase 9	XTH9
MA_178036g0010	122	5944	11202	118.434722617	a	PF13716		Potri.005G246800	AT3G10210	SEC14 cytosolic factor family protein / phosphoglyceride transfer family protein
MA_57718g0010	122	1673	15473	107.906864271	a
MA_7289g0010	122	1764	15382	114.028648891	a	PF00072		Potri.001G027000	AT1G10470	response regulator 4	ARR4,ATRR1,IBC7,MEE7
MA_91467g0010	122	9076	8070	111.941272111	a	PF00544;PF06006;PF13229		Potri.015G087800	AT4G24780	Pectin lyase-like superfamily protein
MA_9495805g0010	122	5678	11468	107.55397592	a	PF00403;PF06459;PF07382		Potri.001G099500	AT1G01490	Heavy metal transport/detoxification superfamily protein
MA_107397g0010	121	10810	6336	136.871018065	a	PF00201;PF04101		Potri.014G088400	AT5G65550	UDP-Glycosyltransferase superfamily protein
MA_80748g0010	121	2609	14537	101.31844019	a
MA_86183g0010	121	3501	13645	119.843214735	a			Potri.003G063400	AT1G54200	unknown
MA_10426591g0010	120	68	17078	106.057837321	a	PF00295;PF12708		Potri.008G211900	AT1G23460	Pectin lyase-like superfamily protein
MA_19057g0010	120	7257	9889	127.681291744	a	PF03181		Potri.010G040800	AT1G60390	polygalacturonase 1	PG1
MA_20319g0010	120	12207	4939	120.947071816	a			Potri.010G030700	AT3G06145	unknown
MA_204792g0010	120	1933	15213	107.721589667	a	PF00931;PF01582;PF05729;PF07693;PF08477;PF08937;PF13173;PF13191;PF13238;PF13401;PF13676		Potri.T004500	AT5G17680	disease resistance protein (TIR-NBS-LRR class), putative
MA_46031g0010	120	10513	6633	125.131914131	a	PF03018		Potri.006G195300	AT5G42510	Disease resistance-responsive (dirigent-like protein) family protein
MA_8866650g0010	120	1198	15948	107.523898133	a	PF00394;PF07731;PF07732		Potri.008G073700	AT5G05390	laccase 12	LAC12
MA_918490g0010	120	1998	15148	95.9306352958	a
MA_958153g0010	120	1361	15785	107.244714115	a	PF00069;PF00560;PF02480;PF03109;PF04156;PF04478;PF06365;PF07423;PF07714;PF08263;PF08374;PF08693;PF12799;PF13855;PF13882;PF13908		Potri.018G074300	AT2G26730	Leucine-rich repeat protein kinase family protein
MA_10020g0010	119	8365	8781	117.789449255	a	PF01357;PF03330		Potri.010G167200	AT1G26770	expansin A10	AT-EXP10,ATEXP10,ATEXPA10,ATHEXP ALPHA 1.1,EXP10,EXPA10
MA_83835g0010	119	8535	8611	120.701185009	a	PF00591;PF00705;PF02144;PF02747;PF04139		Potri.001G247700	AT1G07370	proliferating cellular nuclear antigen 1	ATPCNA1,PCNA1
MA_901946g0010	119	686	16460	93.9315371805	a	PF04525;PF10650		Potri.016G143500	AT2G38640	Protein of unknown function (DUF567)
MA_10094952g0010	118	5877	11269	96.6757059855	a			Potri.001G071000	AT2G06850	xyloglucan endotransglucosylase/hydrolase 4	EXGT-A1,EXT,XTH4
MA_10434996g0010	118	5575	11571	108.532447672	a	PF00860		Potri.013G083300	AT3G10960	AZA-guanine resistant1	ATAZG1,AZG1
MA_16362g0010	118	3798	13348	114.147090405	a	PF00892		Potri.005G233600	AT1G75500	Walls Are Thin 1	WAT1
MA_49755g0010	118	4040	13106	106.638676479	a			Potri.015G063700	AT5G62550	unknown
MA_5943499g0010	118	821	16325	83.584405379	a	PF00722		Potri.014G140300	AT5G13870	xyloglucan endotransglucosylase/hydrolase 5	EXGT-A4,XTH5
MA_8824317g0010	118	12144	5002	134.370033794	a	PF00067		Potri.002G130700	AT5G42650	allene oxide synthase	AOS,CYP74A,DDE2
MA_10157399g0010	117	809	16337	98.3057561277	a	PF03073;PF05512		Potri.001G354500	AT5G46530	AWPM-19-like family protein
MA_16601g0010	117	8320	8826	111.181487308	a	PF05512		Potri.001G354500	AT5G46530	AWPM-19-like family protein
MA_40458g0010	117	2315	14831	103.453550735	a	PF00403		Potri.010G005300	AT1G06330	Heavy metal transport/detoxification superfamily protein
MA_824288g0010	117	3556	13590	109.110663437	a	PF00234;PF14368		Potri.002G251000	AT5G55460	Bifunctional inhibitor/lipid-transfer protein/seed storage 2S albumin superfamily protein
MA_1041683g0010	116	1322	15824	102.282465748	a	PF00931;PF01582;PF01637;PF05729;PF08937;PF12846;PF13173;PF13191;PF13207;PF13238;PF13401;PF13676		Potri.005G206400	AT1G72840	Disease resistance protein (TIR-NBS-LRR class)
MA_10427616g0010	116	7030	10116	122.645985773	a	PF01627		Potri.013G028300	AT5G39340	histidine-containing phosphotransmitter 3	AHP3,ATHP2
MA_325398g0010	116	419	16727	83.4305825671	a	PF00069;PF01636;PF06293;PF07714		Potri.016G142800	AT2G38620	cyclin-dependent kinase B1;2	CDKB1;2
MA_10034488g0010	115	6337	10809	116.462710824	a	PF01515;PF04043		Potri.008G132600	AT2G01610	Plant invertase/pectin methylesterase inhibitor superfamily protein
MA_10430859g0010	115	5155	11991	108.138773012	a	PF01566		Potri.002G080500	AT1G15960	NRAMP metal ion transporter 6	ATNRAMP6,NRAMP6
MA_17859g0010	115	2087	15059	80.1384547531	a	PF00069;PF00560;PF03109;PF07714;PF08263;PF11980;PF12799;PF13504;PF13516;PF13855		Potri.016G126300	AT3G51740	inflorescence meristem receptor-like kinase 2	IMK2
MA_30958g0010	115	2379	14767	112.711841496	a	PF00692		Potri.002G261900	AT3G46940	DUTP-PYROPHOSPHATASE-LIKE 1	DUT1
MA_747503g0010	115	9788	7358	125.193466067	a	PF00241		Potri.008G052100	AT4G00680	actin depolymerizing factor 8	ADF8
MA_10436630g0010	114	3905	13241	106.095640353	a	PF03283		Potri.013G000900	AT3G05910	Pectinacetylesterase family protein
MA_164748g0010	114	218	16928	73.4194099215	a	PF00069;PF07714		Potri.010G103000	AT1G66150	transmembrane kinase 1	TMK1
MA_57140g0010	114	8662	8484	121.336997208	a	PF00394;PF04151;PF07731;PF07732;PF13473		Potri.010G183600	AT5G05390	laccase 12	LAC12
MA_63465g0020	114	795	16351	110.766348988	a			Potri.004G224200	AT1G11120	unknown
MA_746222g0010	114	13018	4128	116.802827969	a	PF05512;PF13346		Potri.001G354500	AT1G29520	AWPM-19-like family protein
MA_14256g0010	113	1634	15512	107.60804272	a			Potri.010G221700	AT3G54950	patatin-like protein 6	PLA IIIA,PLP7
MA_16252g0010	113	8854	8292	123.473756042	a	PF05032		Potri.004G120200
MA_2301731g0010	113	10827	6319	103.60317301	a
MA_303487g0010	113	2894	14252	112.95168296	a
MA_381654g0010	113	7899	9247	104.178916008	a	PF00075;PF13456		Potri.008G146800	AT3G01410	Polynucleotidyl transferase, ribonuclease H-like superfamily protein
MA_4893405g0010	113	6849	10297	125.884338439	a	PF07731		Potri.010G183600	AT5G05390	laccase 12	LAC12
MA_52763g0010	113	1587	15559	79.1647122962	a	PF00106;PF01073;PF01370;PF02719;PF04321;PF05368;PF07993;PF08241;PF08659;PF13460		Potri.014G068400	AT4G00110	UDP-D-glucuronate 4-epimerase 3	GAE3
MA_692738g0010	113	1841	15305	101.725710109	a	PF00083;PF06779;PF07690		Potri.002G212900	AT5G18840	Major facilitator superfamily protein
MA_10430715g0010	112	9865	7281	133.304865108	a	PF00257
MA_10434127g0010	112	7923	9223	109.897053185	a	PF01095		Potri.002G202500	AT4G02330	Plant invertase/pectin methylesterase inhibitor superfamily	ATPMEPCRB
MA_12503g0010	112	86	17060	77.2188691445	a
MA_204448g0020	112	13434	3712	131.914811893	a
MA_479353g0010	112	10139	7007	105.905180447	a	PF01593		Potri.012G079500	AT5G13700	polyamine oxidase 1	APAO,ATPAO1,PAO1
MA_637235g0010	112	1757	15389	105.256378024	a	PF00145		Potri.001G347000	AT5G14620	domains rearranged methyltransferase 2	DMT7,DRM2
MA_17738g0010	111	4985	12161	127.772136121	a	PF00134;PF02984		Potri.005G141900	AT3G50070	CYCLIN D3;3	CYCD3;3
MA_28323g0010	111	10147	6999	109.487981854	a	PF00134;PF02984		Potri.018G034100	AT5G25380	cyclin a2;1	CYCA2;1
MA_34359g0010	111	10973	6173	128.951008732	a	PF00903;PF12681;PF13669		Potri.003G009000	AT1G80160	Lactoylglutathione lyase / glyoxalase I family protein
MA_6960g0020	111	8760	8386	116.106496227	a	PF05498		Potri.007G044700	AT5G67070	ralf-like 34	RALFL34
MA_83822g0010	111	5868	11278	129.548999668	a	PF01734		Potri.010G221700	AT2G39220	PATATIN-like protein 6	PLA IIB,PLP6
MA_10320543g0010	110	8556	8590	112.166896146	a
MA_10435321g0020	110	953	16193	97.16375114	a	PF00004;PF00910;PF05496;PF05673;PF07728;PF13086;PF13191;PF13207;PF13245;PF13401;PF13479;PF13481;PF13521;PF13555;PF13671;PF14363		Potri.006G169000	AT5G57480	P-loop containing nucleoside triphosphate hydrolases superfamily protein
MA_23160g0010	110	4706	12440	115.160471966	a	PF00702;PF03031;PF12689;PF13242;PF13419		Potri.006G086900	AT5G59480	Haloacid dehalogenase-like hydrolase (HAD) superfamily protein
MA_23745g0010	110	7999	9147	106.327249222	a	PF01032;PF02704		Potri.015G071500	AT2G18420	Gibberellin-regulated family protein
MA_31783g0010	110	9738	7408	123.245749167	a
MA_5633g0010	110	2503	14643	107.515179832	a	PF09483		Potri.001G460300	AT3G25690	Hydroxyproline-rich glycoprotein family protein	CHUP1
MA_10191230g0010	109	12706	4440	127.814116015	a	PF00394;PF04151;PF07731		Potri.008G073700	AT5G05390	laccase 12	LAC12
MA_14667g0010	109	4400	12746	102.915344648	a
MA_213048g0010	109	4944	12202	91.0793077875	a	PF00125;PF00808		Potri.005G040700	AT1G08880	Histone superfamily protein	G-H2AX,GAMMA-H2AX,H2AXA,HTA5
MA_38571g0010	109	7024	10122	110.9009683	a	PF00234;PF14368		Potri.002G251000	AT5G48485	Bifunctional inhibitor/lipid-transfer protein/seed storage 2S albumin superfamily protein	DIR1
MA_43078g0010	109	2451	14695	95.8138468285	a	PF00280;PF11720		Potri.009G028300	AT5G43580	Serine protease inhibitor, potato inhibitor I-type family protein
MA_8348918g0010	109	1909	15237	91.0004479035	a
MA_10329763g0010	108	7928	9218	111.478642177	a	PF00722		Potri.011G025800	AT1G11545	xyloglucan endotransglucosylase/hydrolase 8	XTH8
MA_10426324g0010	108	11872	5274	109.685244503	a	PF05553		Potri.011G087000
MA_10436014g0010	108	14096	3050	115.367670853	a
MA_106330g0010	108	6283	10863	125.390445242	a	PF00234;PF14368		Potri.002G251000	AT5G48485	Bifunctional inhibitor/lipid-transfer protein/seed storage 2S albumin superfamily protein	DIR1
MA_86562g0010	108	6026	11120	95.5220358106	a			Potri.018G114600
MA_270222g0010	107	5964	11182	115.514038376	a	PF01095		Potri.015G127500	AT3G43270	Plant invertase/pectin methylesterase inhibitor superfamily
MA_42044g0010	107	7930	9216	123.09633997	a	PF00657;PF13472		Potri.005G038800	AT1G28640	GDSL-like Lipase/Acylhydrolase superfamily protein
MA_50111g0020	107	6350	10796	105.562796832	a	PF00225		Potri.018G079800	AT3G16630	P-loop containing nucleoside triphosphate hydrolases superfamily protein	ATKINESIN-13A,KINESIN-13A
MA_663956g0010	107	7775	9371	119.666603855	a	PF00234;PF14368		Potri.013G131500	AT1G18280	Bifunctional inhibitor/lipid-transfer protein/seed storage 2S albumin superfamily protein
MA_103523g0020	106	424	16722	119.835351441	a	PF04582;PF04849;PF06005;PF07765;PF07888;PF10473;PF13166		Potri.019G131000	AT1G03080	kinase interacting (KIP1-like) family protein
MA_10428258g0010	106	5519	11627	113.745627189	a	PF06830		Potri.009G097400	AT3G19430	late embryogenesis abundant protein-related / LEA protein-related
MA_116933g0010	106	6047	11099	106.888737125	a
MA_172355g0010	106	3314	13832	101.946471783	a	PF00076;PF13893;PF14259		Potri.019G069000	AT4G10110	RNA-binding (RRM/RBD/RNP motifs) family protein
MA_377571g0010	106	3083	14063	98.7200404568	a
MA_894609g0010	106	2835	14311	104.418746532	a	PF00150;PF02449;PF12876		Potri.005G229600	AT5G66460	Glycosyl hydrolase superfamily protein
MA_101266g0010	105	3762	13384	97.0462102749	a	PF05512		Potri.001G354500	AT1G29520	AWPM-19-like family protein
MA_10426048g0010	105	554	16592	77.0933656089	a	PF02065		Potri.018G152200	AT5G08380	alpha-galactosidase 1	AGAL1,AtAGAL1
MA_10430929g0010	105	6551	10595	120.898240524	a	PF00141		Potri.013G083600	AT5G05340	Peroxidase superfamily protein
MA_10436490g0010	105	428	16718	89.5282927262	a	PF02469		Potri.014G071700	AT2G45470	FASCICLIN-like arabinogalactan protein 8	AGP8,FLA8
MA_205961g0010	105	1490	15656	93.3725356965	a	PF03767		Potri.004G232900	AT4G29260	HAD superfamily, subfamily IIIB acid phosphatase
MA_10430510g0020	104	6268	10878	118.159114415	a	PF00582;PF13500		Potri.013G009800	AT3G62550	Adenine nucleotide alpha hydrolases-like superfamily protein
MA_124243g0010	104	5988	11158	115.642130209	a	PF02519		Potri.006G137000	AT5G20820	SAUR-like auxin-responsive protein family
MA_126635g0010	104	2043	15103	118.517690563	a	PF00704		Potri.018G112000	AT4G19810	Glycosyl hydrolase family protein with chitinase insertion domain
MA_15408g0010	104	1000	16146	84.7029898891	a	PF03372		Potri.014G039800	AT1G47510	inositol polyphosphate 5-phosphatase 11	5PTASE11,AT5PTASE11
MA_29790g0010	104	6177	10969	116.989764132	a	PF00234;PF14368		Potri.017G118700	AT3G18280	Bifunctional inhibitor/lipid-transfer protein/seed storage 2S albumin superfamily protein
MA_10290598g0010	103	739	16407	91.7663483761	a	PF00400;PF08662;PF12657		Potri.010G202100	AT5G13840	FIZZY-related 3	FZR3
MA_103558g0010	103	12259	4887	124.559353594	a	PF00036;PF08726;PF09279;PF10591;PF12763;PF13202;PF13405;PF13499;PF13833		Potri.006G112500	AT4G20780	calmodulin like 42	CML42
MA_10430507g0020	103	1825	15321	108.422859836	a	PF06376
MA_112539g0010	103	7356	9790	105.81576342	a	PF05460		Potri.011G083700	AT1G26840	origin recognition complex protein 6	ATORC6,ORC6
MA_114950g0010	103	13378	3768	107.041830148	a	PF00657		Potri.004G054400	AT5G45910	GDSL-like Lipase/Acylhydrolase superfamily protein
MA_158653g0010	103	5570	11576	124.738212999	a	PF00201		Potri.002G098300	AT1G22380	UDP-glucosyl transferase 85A3	AtUGT85A3,UGT85A3
MA_354952g0010	103	6640	10506	110.102417975	a
MA_37884g0010	103	11477	5669	107.534205421	a	PF01357;PF03330		Potri.019G057500	AT2G40610	expansin A8	ATEXP8,ATEXPA8,ATHEXP ALPHA 1.11,EXP8,EXPA8
MA_482741g0010	103	7020	10126	188.172267448	a	PF05512		Potri.001G354500	AT5G46530	AWPM-19-like family protein
MA_72744g0010	103	5890	11256	130.2004981	a	PF00091;PF03953;PF10644		Potri.011G162500	AT5G12250	beta-6 tubulin	TUB6
MA_7639g0010	103	5987	11159	116.633010725	a	PF00335;PF13273		Potri.018G065700	AT3G42725	Putative membrane lipoprotein
MA_10433614g0010	102	2865	14281	103.85054761	a	PF05910		Potri.005G210800	AT5G28150	Plant protein of unknown function (DUF868)
MA_106416g0010	102	6093	11053	120.353169245	a	PF00069;PF01636;PF06293;PF07714		Potri.016G142800	AT1G20930	cyclin-dependent kinase B2;2	CDKB2;2
MA_13167g0010	102	6985	10161	116.293711585	a	PF00069;PF01636;PF06024;PF06365;PF06387;PF07714;PF11837		Potri.014G143100	AT3G58690	Protein kinase superfamily protein
MA_291496g0010	102	6365	10781	122.907986575	a			Potri.007G042200	AT4G37050	PATATIN-like protein 4	AtPLAIVC,PLA V,PLP4
MA_33186g0010	102	683	16463	81.4502240951	a
MA_57290g0010	102	1233	15913	94.5461743782	a	PF00646;PF01344;PF11088;PF12937;PF13964		Potri.006G217500	AT4G33160	F-box family protein
MA_9159908g0010	102	2806	14340	111.72450409	a	PF03936		Potri.001G415100	AT3G29410	Terpenoid cyclases/Protein prenyltransferases superfamily protein
MA_9401071g0010	102	495	16651	82.8564069526	a	PF00025;PF00071;PF00448;PF00503;PF01926;PF04670;PF08477;PF09439		Potri.005G142100	AT1G10630	ADP-ribosylation factor A1F	ARFA1F,ATARFA1F
MA_101658g0010	101	259	16887	83.3167128892	a	PF00501;PF06596;PF13193		Potri.001G105900	AT3G48990	AMP-dependent synthetase and ligase family protein
MA_103716g0010	101	8531	8615	117.186302673	a	PF00544;PF03510;PF13229		Potri.015G087800	AT1G67750	Pectate lyase family protein
MA_10426380g0010	101	2855	14291	89.399708338	a	PF00150;PF02449;PF02836;PF12876		Potri.005G229600	AT5G66460	Glycosyl hydrolase superfamily protein
MA_10434153g0010	101	8923	8223	108.661792008	a	PF00722;PF06955		Potri.014G140300	AT5G13870	xyloglucan endotransglucosylase/hydrolase 5	EXGT-A4,XTH5
MA_20533g0020	101	3194	13952	99.8938560719	a	PF00722		Potri.004G021000	AT1G11545	xyloglucan endotransglucosylase/hydrolase 8	XTH8
MA_279855g0010	101	6810	10336	119.556484284	a	PF03386;PF06749		Potri.011G031500	AT4G21310	Protein of unknown function (DUF1218)
MA_467548g0010	101	8376	8770	131.830972411	a	PF13839;PF14416		Potri.001G278300	AT5G58600	Plant protein of unknown function (DUF828)	PMR5,TBL44
MA_119222g0010	100	2633	14513	117.139239259	a	PF00657		Potri.011G089700	AT5G55050	GDSL-like Lipase/Acylhydrolase superfamily protein
MA_339960g0010	100	1931	15215	102.034806692	a
MA_770477g0010	100	2756	14390	84.9946606849	a	PF04862		Potri.006G250100	AT5G25460	Protein of unknown function, DUF642
MA_920994g0010	100	10825	6321	116.473592092	a	PF00069;PF01636;PF06293;PF07714		Potri.016G142800	AT2G38620	cyclin-dependent kinase B1;2	CDKB1;2
MA_33275g0010	99	2700	14446	114.757821615	a	PF08381;PF13713		Potri.006G144900	AT1G54180	BREVIS RADIX-like 3	ATBRXL3,BRX-LIKE3
MA_427792g0010	99	12268	4878	122.790556499	a			Potri.002G152600	AT4G25433	peptidoglycan-binding LysM domain-containing protein
MA_585675g0010	99	6193	10953	123.757275582	a	PF09713		Potri.010G211500	AT3G55240	Plant protein 1589 of unknown function
MA_10426277g0020	98	6844	10302	103.705987434	a	PF03999		Potri.015G131400	AT5G51600	Microtubule associated protein (MAP65/ASE1) family protein	ATMAP65-3,MAP65-3,PLE
MA_10429792g0020	98	914	16232	76.5618807078	a	PF08022;PF08030		Potri.003G133300	AT1G64060	respiratory burst oxidase protein F	ATRBOH F,ATRBOHF,RBOH F,RBOHAP108,RBOHF
MA_113592g0010	98	7038	10108	96.9067351634	a
MA_407162g0010	98	1889	15257	100.162206018	a	PF00201;PF04101;PF13528		Potri.009G098400	AT4G01070	UDP-Glycosyltransferase superfamily protein	GT72B1,UGT72B1
MA_4979g0010	98	7178	9968	94.198875035	a	PF01357;PF03330		Potri.019G057500	AT2G40610	expansin A8	ATEXP8,ATEXPA8,ATHEXP ALPHA 1.11,EXP8,EXPA8
MA_113573g0010	97	5848	11298	110.003144286	a	PF00069;PF01636;PF07714		Potri.006G173700	AT5G57670	Protein kinase superfamily protein
MA_18297g0010	97	8277	8869	126.284724437	a	PF00230		Potri.003G077800	AT4G17340	tonoplast intrinsic protein 2;2	DELTA-TIP2,TIP2;2
MA_463504g0010	97	5873	11273	110.290010088	a	PF02458		Potri.003G057100	AT5G01210	HXXXD-type acyl-transferase family protein
MA_488729g0010	97	3231	13915	121.936411754	a	PF04759		Potri.002G002000	AT1G21050	Protein of unknown function, DUF617
MA_7273g0020	97	12623	4523	131.225623366	a	PF14351		Potri.003G216100	AT5G19875	unknown
MA_7763761g0010	97	258	16888	82.1015236741	a
MA_10427811g0010	96	206	16940	84.740491845	a	PF03171;PF14226		Potri.010G023600	AT3G21420	2-oxoglutarate (2OG) and Fe(II)-dependent oxygenase superfamily protein
MA_10436658g0010	96	4545	12601	118.549095199	a	PF07911		Potri.001G166900	AT4G14819	Protein of unknown function (DUF1677)
MA_14949g0010	96	4154	12992	109.720635128	a	PF00560;PF08263;PF12799;PF13504;PF13516;PF13855		Potri.007G016700	AT4G08850	Leucine-rich repeat receptor-like protein kinase family protein
MA_25224g0010	96	5043	12103	119.752061594	a	PF03171;PF14226		Potri.011G150100	AT4G10500	2-oxoglutarate (2OG) and Fe(II)-dependent oxygenase superfamily protein
MA_5668358g0010	96	556	16590	82.4538766921	a			Potri.T082900	AT4G02410	Concanavalin A-like lectin protein kinase family protein
MA_698449g0010	96	1271	15875	109.781487898	a	PF00083;PF05631;PF06609;PF06779;PF07690		Potri.001G244100	AT5G59250	Major facilitator superfamily protein
MA_10425823g0010	95	3770	13376	96.3540632467	a	PF01357;PF03330		Potri.010G202500	AT2G39700	expansin A4	ATEXP4,ATEXPA4,ATHEXP ALPHA 1.6,EXPA4
MA_10431323g0020	95	8239	8907	115.640867938	a			Potri.001G339500	AT3G27400	Pectin lyase-like superfamily protein
MA_110162g0010	95	2553	14593	98.9437734757	a	PF00150;PF02836;PF12876		Potri.005G120500	AT5G66460	Glycosyl hydrolase superfamily protein
MA_111802g0010	95	1750	15396	89.9094817457	a			Potri.017G128600	AT3G03341	unknown
MA_136282g0010	95	9084	8062	115.161696565	a	PF00069;PF00560;PF07714;PF08263;PF12799;PF13855		Potri.010G121700	AT1G68400	leucine-rich repeat transmembrane protein kinase family protein
MA_683856g0010	95	5031	12115	100.586311652	a	PF14009		Potri.010G116000	AT3G03280	unknown
MA_9836g0010	95	2501	14645	105.080037208	a			Potri.018G013600	AT4G25760	glutamine dumper 2	ATGDU2,GDU2
MA_10430674g0010	94	9141	8005	108.275322979	a	PF00560;PF05725;PF12799;PF13306;PF13504;PF13855		Potri.T002600
MA_10436580g0010	94	614	16532	93.4694989283	a	PF00149;PF09423;PF12850;PF14008		Potri.001G423700	AT3G52820	purple acid phosphatase 22	ATPAP22,PAP22
MA_11716g0010	94	6969	10177	95.8583971293	a	PF00332;PF07983;PF08491		Potri.012G017800	AT5G24318	O-Glycosyl hydrolases family 17 protein
MA_5279125g0010	94	4481	12665	121.419037469	a			Potri.007G132400	AT3G21560	UDP-Glycosyltransferase superfamily protein	UGT84A2
MA_7312g0010	94	3111	14035	110.535365674	a	PF00069;PF00560;PF07714;PF08263;PF12799;PF13504;PF13516;PF13855		Potri.019G058600	AT3G56370	Leucine-rich repeat protein kinase family protein
MA_76403g0010	94	1079	16067	96.3819391635	a
MA_95523g0010	94	6254	10892	139.481873274	a
MA_10430251g0010	93	4861	12285	96.3946091647	a	PF00891;PF08100;PF13489		Potri.012G006400	AT5G54160	O-methyltransferase 1	ATOMT1,OMT1
MA_10435917g0010	93	13797	3349	136.238207023	a	PF03171;PF14226		Potri.001G113100	AT4G22880	leucoanthocyanidin dioxygenase	ANS,LDOX,TDS4,TT18
MA_190532g0010	93	3210	13936	103.476483721	a
MA_2808g0010	93	11354	5792	116.33448897	a	PF00400		Potri.001G022900	AT3G51930	Transducin/WD40 repeat-like superfamily protein
MA_34692g0010	93	9345	7801	94.4470466496	a
MA_10427711g0010	92	6180	10966	118.586666276	a	PF02668		Potri.010G131200	AT3G21360	2-oxoglutarate (2OG) and Fe(II)-dependent oxygenase superfamily protein
MA_10436685g0020	92	7602	9544	115.544016092	a	PF00069;PF07714;PF12799;PF13504;PF13516;PF13855		Potri.002G242700	AT5G48740	Leucine-rich repeat protein kinase family protein
MA_125412g0010	92	1407	15739	122.155895903	a	PF00069;PF00139;PF01636;PF07714		Potri.016G045000	AT5G06740	Concanavalin A-like lectin protein kinase family protein
MA_4505582g0010	92	10036	7110	119.502600146	a	PF00257		Potri.002G013200	AT1G20450	Dehydrin family protein	ERD10,LTI29,LTI45
MA_8389288g0010	92	12205	4941	115.418562442	a			Potri.002G152600	AT4G25433	peptidoglycan-binding LysM domain-containing protein
MA_93267g0020	92	6780	10366	97.114704101	a	PF08423		Potri.006G135200	AT5G20850	RAS associated with diabetes protein 51	ATRAD51,RAD51
MA_130855g0010	91	12913	4233	135.026933073	a	PF00257
MA_15897g0010	91	113	17033	79.4127492203	a	PF00176;PF00270;PF00271;PF04851		Potri.014G050200	AT1G05490	chromatin remodeling 31	chr31
MA_478373g0010	91	4193	12953	92.8446892675	a	PF07731		Potri.004G010100	AT4G22010	SKU5 similar 4	sks4
MA_52192g0010	91	5508	11638	111.368717253	a	PF00560;PF00931;PF12799;PF13504;PF13855		Potri.T026800	AT4G27220	NB-ARC domain-containing disease resistance protein
MA_86271g0010	91	10913	6233	98.5980779809	a
MA_10426777g0010	90	3983	13163	104.369949697	a	PF00158;PF00493;PF01078;PF07726;PF07728;PF13335		Potri.006G188700	AT2G07690	Minichromosome maintenance (MCM2/3/5) family protein	MCM5
MA_10436589g0010	90	1121	16025	87.329981801	a	PF00332;PF06434;PF07983		Potri.010G108500	AT2G01630	O-Glycosyl hydrolases family 17 protein
MA_156769g0010	90	5414	11732	92.36342613	a	PF00931;PF12799;PF13855		Potri.014G035700	AT4G33300	ADR1-like 1	ADR1-L1
MA_707397g0010	90	4004	13142	90.6430708617	a	PF00234;PF14368		Potri.016G136000	AT5G59320	lipid transfer protein 3	LTP3
MA_77700g0010	90	8858	8288	109.046404811	a	PF00038;PF04156		Potri.015G000500	AT5G24660	response to low sulfur 2	LSU2
MA_77917g0010	90	4849	12297	163.558918818	a	PF04398		Potri.014G127500	AT4G02360	Protein of unknown function, DUF538
MA_953381g0010	90	8581	8565	107.761482655	a	PF00234;PF14368		Potri.006G065500	AT4G12470	azelaic acid induced 1	AZI1
MA_10426237g0010	89	1190	15956	70.1969769411	a	PF00493;PF01078;PF07726;PF07728		Potri.014G121000	AT4G02060	Minichromosome maintenance (MCM2/3/5) family protein	MCM7,PRL
MA_10429487g0020	89	3773	13373	104.178434882	a	PF00069;PF00560;PF01797;PF07714;PF08263;PF12799;PF13504;PF13516;PF13855		Potri.006G237400	AT2G25790	Leucine-rich receptor-like protein kinase family protein
MA_10430158g0020	89	3721	13425	87.8394406661	a	PF09346		Potri.005G138300	AT5G67020	unknown
MA_10435570g0010	89	8025	9121	110.838419026	a	PF03767;PF08235;PF08282;PF12710;PF13419		Potri.006G152900	AT4G29270	HAD superfamily, subfamily IIIB acid phosphatase
MA_128880g0010	89	13138	4008	115.956087263	a	PF00248;PF09634		Potri.005G052400	AT1G60750	NAD(P)-linked oxidoreductase superfamily protein
MA_15112g0010	89	5298	11848	123.281307935	a
MA_17767g0010	89	1257	15889	79.3545250107	a
MA_392733g0010	89	10902	6244	119.70250009	a	PF05498		Potri.005G139100	AT5G67070	ralf-like 34	RALFL34
MA_7470777g0010	89	10053	7093	116.158402464	a	PF02825
MA_7836401g0010	89	10228	6918	117.405659543	a
MA_960236g0010	89	8794	8352	114.952262515	a	PF01263		Potri.006G037300	AT3G17940	Galactose mutarotase-like superfamily protein
MA_10428394g0010	88	2942	14204	96.8696472604	a	PF05512		Potri.001G354500	AT1G29520	AWPM-19-like family protein
MA_10435168g0020	88	13719	3427	126.31340188	a	PF00134;PF08613		Potri.014G066400	AT3G60550	cyclin p3;2	CYCP3;2
MA_10212g0010	87	1032	16114	79.5501503995	a	PF00975;PF01764		Potri.005G204100	AT5G50890	alpha/beta-Hydrolases superfamily protein
MA_102702g0010	87	80	17066	74.6569789017	a	PF00856;PF05796		Potri.008G089500	AT1G26760	SET domain protein 35	ATXR1,SDG35
MA_10428162g0010	87	2916	14230	99.4329381889	a	PF13412
MA_10433863g0020	87	406	16740	80.7649706115	a
MA_53301g0010	87	388	16758	105.511731832	a			Potri.014G092500	AT4G01210	glycosyl transferase family 1 protein
MA_83663g0020	87	756	16390	84.6471943594	a	PF02516		Potri.012G036300	AT1G34130	staurosporin and temperature sensitive 3-like b	STT3B
MA_9572318g0010	87	12262	4884	120.639172826	a	PF03330		Potri.006G086100	AT2G37640	Barwin-like endoglucanases superfamily protein	ATEXP3,ATEXPA3,ATHEXP ALPHA 1.9,EXP3
MA_132199g0010	86	5499	11647	114.843688415	a	PF00314		Potri.002G020400	AT1G20030	Pathogenesis-related thaumatin superfamily protein
MA_16730g0010	86	10619	6527	120.37717096	a	PF04729		Potri.017G121100	AT5G38110	anti- silencing function 1b	ASF1B,SGA01,SGA1
MA_19507g0020	86	4159	12987	110.289628494	a			Potri.012G075800
MA_23257g0010	86	2331	14815	100.47795811	a	PF04844;PF13724		Potri.013G155200	AT1G06920	ovate family protein 4	ATOFP4,OFP4
MA_328340g0010	86	11284	5862	125.657337809	a	PF00722;PF06955		Potri.019G125000	AT4G03210	xyloglucan endotransglucosylase/hydrolase 9	XTH9
MA_581786g0010	86	6706	10440	92.334904324	a	PF00069;PF01636;PF07714		Potri.003G082600	AT4G16970	Protein kinase superfamily protein
MA_10230764g0010	85	1326	15820	115.007190505	a	PF05553		Potri.014G139900	AT1G52140	unknown
MA_10426701g0030	85	10551	6595	128.617100864	a	PF00005;PF01061;PF03193;PF03215;PF13175;PF13191;PF13207;PF13238;PF13304;PF13401;PF13481;PF13555		Potri.005G064300	AT2G13610	ABC-2 type transporter family protein
MA_3515726g0010	85	9871	7275	121.893101903	a	PF00230		Potri.001G186700	AT3G16240	delta tonoplast integral protein	AQP1,ATTIP2;1,DELTA-TIP,DELTA-TIP1,TIP2;1
MA_39829g0020	85	2059	15087	76.9695589165	a	PF00266;PF00282		Potri.005G190500	AT1G43710	Pyridoxal phosphate (PLP)-dependent transferases superfamily protein	emb1075
MA_41476g0010	85	1186	15960	96.8029388656	a	PF00083;PF07690		Potri.013G135200	AT2G20780	Major facilitator superfamily protein
MA_10425865g0010	84	11855	5291	99.6604393466	a	PF00514		Potri.004G140100	AT3G19380	plant U-box 25	PUB25
MA_10430553g0010	84	2431	14715	79.1433828812	a	PF03141;PF08241;PF13847		Potri.001G131400	AT4G19120	S-adenosyl-L-methionine-dependent methyltransferases superfamily protein	ERD3
MA_10431918g0010	84	6374	10772	112.916228497	a	PF00759		Potri.004G162200	AT1G70710	glycosyl hydrolase 9B1	ATGH9B1,CEL1,GH9B1
MA_133272g0010	84	1484	15662	83.3583431364	a	PF00204;PF00521;PF01751;PF02518		Potri.009G058900	AT3G23890	topoisomerase II	ATTOPII,TOPII
MA_188952g0010	84	1098	16048	80.7693400024	a
MA_353889g0010	84	9894	7252	102.175559457	a
MA_6887994g0010	84	6301	10845	108.404422913	a	PF07731		Potri.004G010100	AT1G21850	SKU5 similar 8	sks8
MA_16509g0010	83	11518	5628	137.673768617	a	PF14009		Potri.002G178900	AT3G61920	unknown
MA_9992039g0010	83	420	16726	90.5957652955	a	PF03141;PF08241		Potri.011G147600	AT4G10440	S-adenosyl-L-methionine-dependent methyltransferases superfamily protein
MA_10428919g0010	82	2659	14487	100.050471229	a	PF00201;PF03033;PF04101;PF13528		Potri.007G140300	AT2G31750	UDP-glucosyl transferase 74D1	UGT74D1
MA_53055g0010	82	3677	13469	90.5828018501	a	PF02298		Potri.001G332200	AT3G27200	Cupredoxin superfamily protein
MA_738195g0010	82	1042	16104	85.4323071094	a	PF00134;PF02984		Potri.005G100000	AT1G76310	CYCLIN B2;4	CYCB2;4
MA_81058g0010	82	12031	5115	113.393507832	a	PF00335		Potri.008G041600	AT2G23810	tetraspanin8	TET8
MA_10433908g0010	81	6110	11036	99.3021463311	a	PF00722;PF06955		Potri.013G005700	AT4G03210	xyloglucan endotransglucosylase/hydrolase 9	XTH9
MA_128766g0010	81	3149	13997	107.668482949	a			Potri.008G175200
MA_145721g0010	81	12748	4398	124.328621701	a	PF00137;PF13301		Potri.016G098900	AT2G36885	unknown
MA_19983g0010	81	11535	5611	127.376736507	a	PF02519		Potri.005G237000	AT1G75590	SAUR-like auxin-responsive protein family
MA_218396g0010	81	9118	8028	117.243711086	a
MA_64463g0010	81	2094	15052	103.999124989	a
MA_9257937g0010	81	3845	13301	98.9271498407	a
MA_959201g0010	81	4953	12193	114.847120618	a	PF00107;PF08240;PF13602		Potri.001G342900	AT4G13010	Oxidoreductase, zinc-binding dehydrogenase family protein
MA_10426822g0020	80	3502	13644	120.317355359	a	PF00544;PF03510;PF06006;PF13229		Potri.015G087800	AT1G67750	Pectate lyase family protein
MA_10434848g0020	80	12680	4466	112.490367363	a	PF00067		Potri.016G031100	AT1G74550	cytochrome P450, family 98, subfamily A, polypeptide 9	CYP98A9
MA_115880g0010	80	9432	7714	115.324935422	a	PF00892;PF03151;PF13536		Potri.002G029100	AT1G75500	Walls Are Thin 1	WAT1
MA_189329g0010	80	1948	15198	97.3550475223	a	PF13839;PF14416		Potri.008G020900	AT3G54260	TRICHOME BIREFRINGENCE-LIKE 36	TBL36
MA_45700g0010	80	4950	12196	131.278083156	a	PF00012;PF00083;PF07690		Potri.009G168500	AT3G51490	tonoplast monosaccharide transporter3	TMT3
MA_68091g0010	80	5348	11798	98.4376862474	a	PF02519		Potri.018G063400	AT1G17345	SAUR-like auxin-responsive protein family
MA_10435386g0010	79	10822	6324	102.808946509	a
MA_112061g0010	79	9519	7627	107.274364856	a	PF00230		Potri.006G121700	AT2G36830	gamma tonoplast intrinsic protein	GAMMA-TIP,GAMMA-TIP1,TIP1;1
MA_18539g0010	79	1735	15411	73.8189299654	a	PF04554;PF05553;PF14364		Potri.001G406600	AT1G61260	Protein of unknown function (DUF761)
MA_199561g0010	79	4233	12913	93.8674196748	a
MA_342462g0010	79	5917	11229	105.363840114	a	PF00314;PF00947		Potri.005G241000	AT4G24180	THAUMATIN-LIKE PROTEIN 1	ATTLP1,TLP1
MA_354248g0010	79	1315	15831	85.5587742996	a	PF01095;PF04043;PF11837		Potri.012G014500	AT3G49220	Plant invertase/pectin methylesterase inhibitor superfamily
MA_5622761g0010	79	328	16818	100.803610897	a	PF01073;PF01370;PF02719;PF04321;PF07993;PF13460		Potri.006G022000	AT4G20460	NAD(P)-binding Rossmann-fold superfamily protein
MA_82491g0010	79	7062	10084	96.57198865	a	PF02338		Potri.003G168300	AT5G13100	unknown
MA_10437029g0040	78	6876	10270	123.413997328	a
MA_10908g0010	78	2384	14762	105.372871596	a	PF00069;PF00139;PF01636;PF07714		Potri.016G101000	AT3G53810	Concanavalin A-like lectin protein kinase family protein
MA_138314g0010	78	9773	7373	135.84828153	a	PF03547		Potri.005G099300	AT1G76520	Auxin efflux carrier family protein
MA_34236g0010	78	5196	11950	111.715902783	a	PF00578;PF08534		Potri.013G102100	AT3G52960	Thioredoxin superfamily protein
MA_550468g0010	78	115	17031	65.6936207897	a			Potri.006G130600	AT3G09730	unknown
MA_566616g0010	78	593	16553	79.145049506	a			Potri.001G199600	AT1G51720	Amino acid dehydrogenase family protein
MA_8007323g0010	78	5427	11719	94.3251464988	a	PF07690;PF13347		Potri.006G122400	AT2G39210	Major facilitator superfamily protein
MA_875175g0010	78	12931	4215	128.615368641	a			Potri.010G030700	AT3G06145	unknown
MA_9554g0010	78	1980	15166	76.0687260777	a	PF00514;PF02985;PF10508;PF11698;PF13513;PF13646		Potri.019G052500	AT1G50240	Protein kinase family protein with ARM repeat domain	FU
MA_10429185g0010	77	6286	10860	95.1446669199	a	PF00011;PF06708;PF13349		Potri.012G022400	AT4G27670	heat shock protein 21	HSP21
MA_134293g0010	77	14223	2923	124.060237366	a	PF05627		Potri.001G273300
MA_175978g0010	77	10237	6909	130.824442154	a	PF00230		Potri.006G121700	AT2G36830	gamma tonoplast intrinsic protein	GAMMA-TIP,GAMMA-TIP1,TIP1;1
MA_476625g0010	77	5096	12050	111.181658384	a	PF00544;PF03510;PF05048;PF12708;PF13229		Potri.015G087800	AT4G13710	Pectin lyase-like superfamily protein
MA_841019g0010	77	2134	15012	100.927974553	a
MA_86421g0010	77	810	16336	61.7571912184	a			Potri.007G139000	AT2G20635	ATP binding;protein kinases;protein serine/threonine kinases
MA_10050955g0010	76	1774	15372	86.8939115706	a	PF03639		Potri.004G105300	AT5G15870	glycosyl hydrolase family 81 protein
MA_10430599g0010	76	5954	11192	91.4323598887	a	PF00071		Potri.007G105500	AT1G43890	RAB GTPASE HOMOLOG B18	ATRAB-C1,ATRAB18,ATRABC1,RAB18,RAB18-1,RABC1
MA_10436357g0010	76	10655	6491	128.202418077	a
MA_11130g0010	76	1591	15555	113.159822	a
MA_12220g0020	76	6406	10740	99.3434705552	a	PF00533;PF12738		Potri.001G358100	AT4G21070	breast cancer susceptibility1	ATBRCA1,BRCA1
MA_1818g0010	76	4448	12698	93.7718695394	a	PF00860		Potri.009G148600	AT2G27810	nucleobase-ascorbate transporter 12	ATNAT12,NAT12
MA_27230g0010	76	6536	10610	105.786528168	a	PF02485		Potri.018G059100	AT1G10280	Core-2/I-branching beta-1,6-N-acetylglucosaminyltransferase family protein
MA_31797g0010	76	6328	10818	122.419947164	a			Potri.008G195000	AT3G06035	Glycoprotein membrane precursor GPI-anchored
MA_49347g0010	76	8518	8628	111.032530981	a	PF02298		Potri.016G015200	AT3G27200	Cupredoxin superfamily protein
MA_6078142g0010	76	11478	5668	102.301409746	a
MA_6184914g0010	76	9241	7905	109.252772534	a
MA_619076g0010	76	8570	8576	114.64813652	a	PF07732		Potri.010G183600	AT5G05390	laccase 12	LAC12
MA_6407547g0010	76	8950	8196	106.36128637	a
MA_7009745g0010	76	646	16500	75.8775262254	a	PF00560;PF12799;PF13504;PF13855		Potri.T048300	AT1G69550	disease resistance protein (TIR-NBS-LRR class)
MA_7553g0010	76	7446	9700	107.24152219	a	PF00097;PF11789;PF12678;PF12861;PF12906;PF13445;PF13639;PF13920;PF13923		Potri.003G130900	AT5G20885	RING/U-box superfamily protein
MA_75633g0010	76	3683	13463	101.485311162	a	PF08132		Potri.018G101400	AT3G02468	conserved peptide upstream open reading frame 9	CPuORF9
MA_94328g0020	76	3378	13768	108.605365255	a	PF00125;PF00808		Potri.013G028900	AT1G54690	gamma histone variant H2AX	G-H2AX,GAMMA-H2AX,H2AXB,HTA3
MA_95364g0010	76	1697	15449	91.4538906246	a	PF02519		Potri.006G137200	AT5G20810	SAUR-like auxin-responsive protein family
MA_9756g0020	76	10447	6699	115.8711105	a	PF00125;PF00808;PF03847		Potri.004G091200	AT2G28720	Histone superfamily protein
MA_10397539g0010	75	9041	8105	101.541531772	a	PF02469;PF04625		Potri.005G079500	AT4G12950	Fasciclin-like arabinogalactan family protein
MA_104179g0010	75	776	16370	78.7003608628	a	PF05812		Potri.011G091700	AT4G03620	myosin heavy chain-related
MA_139112g0010	75	3767	13379	103.094007666	a	PF00560;PF12799;PF13504;PF13516;PF13855		Potri.004G059500	AT5G45770	receptor like protein 55	AtRLP55,RLP55
MA_392344g0010	75	6212	10934	106.738613621	a	PF01554		Potri.019G063500	AT1G47530	MATE efflux family protein
MA_584078g0010	75	590	16556	86.4387563988	a
MA_717888g0010	75	5583	11563	142.074870938	a
MA_87837g0010	75	693	16453	61.2092845843	a	PF00316;PF00459		Potri.006G014900	AT3G02870	Inositol monophosphatase family protein	VTC4
MA_100190g0010	74	2418	14728	94.0907930601	a	PF00201;PF04101		Potri.014G096000	AT4G01070	UDP-Glycosyltransferase superfamily protein	GT72B1,UGT72B1
MA_10326937g0010	74	6785	10361	118.267903093	a			Potri.019G005300	AT1G53420	Leucine-rich repeat transmembrane protein kinase
MA_10430256g0010	74	10715	6431	111.240679009	a	PF03648;PF05568;PF12348
MA_119005g0010	74	8514	8632	136.201715264	a	PF00150;PF00232;PF14046		Potri.004G040700	AT1G26560	beta glucosidase 40	BGLU40
MA_188586g0010	74	8425	8721	101.369790566	a	PF02519		Potri.002G176400	AT3G61900	SAUR-like auxin-responsive protein family
MA_210389g0010	74	5910	11236	100.589193951	a	PF07983		Potri.011G094400	AT2G30933	Carbohydrate-binding X8 domain superfamily protein
MA_44340g0010	74	127	17019	68.0573706039	a
MA_61553g0010	74	3951	13195	106.746040352	a	PF03547		Potri.010G112800	AT5G57090	Auxin efflux carrier family protein	AGR,AGR1,ATPIN2,EIR1,PIN2,WAV6
MA_660111g0010	74	598	16548	70.5793756043	a	PF03949		Potri.002G156000	AT4G00570	NAD-dependent malic enzyme 2	NAD-ME2
MA_8727806g0010	74	11338	5808	110.902968766	a	PF00326;PF00561;PF05577;PF12695;PF12697		Potri.006G207900	AT2G24280	alpha/beta-Hydrolases superfamily protein
MA_874070g0010	74	2456	14690	117.692972249	a	PF00580;PF04851;PF06998;PF07728;PF09848;PF13086;PF13087;PF13245;PF13401;PF13604		Potri.001G148100	AT5G47010	RNA helicase, putative	ATUPF1,LBA1,UPF1
MA_87798g0010	74	112	17034	57.5245446242	a
MA_8972082g0010	74	7075	10071	128.893464665	a	PF14009
MA_9244g0020	74	2932	14214	100.778530944	a			Potri.001G461400	AT1G30690	Sec14p-like phosphatidylinositol transfer family protein
MA_9756g0010	74	8281	8865	117.673798308	a	PF00125;PF00808;PF03847;PF09731		Potri.004G091400	AT5G59910	Histone superfamily protein	HTB4
MA_10422g0030	73	1441	15705	122.488963576	a	PF00564		Potri.001G285800	AT5G09620	Octicosapeptide/Phox/Bem1p family protein
MA_10432078g0010	73	7935	9211	120.359215362	a	PF00075;PF13456		Potri.008G146800	AT3G01410	Polynucleotidyl transferase, ribonuclease H-like superfamily protein
MA_10433057g0020	73	6287	10859	89.6693058942	a
MA_13490g0020	73	464	16682	115.888890752	a	PF00141		Potri.005G195700	AT1G71695	Peroxidase superfamily protein
MA_136883g0010	73	931	16215	86.2551439026	a	PF05739;PF06791;PF12352		Potri.015G049000	AT5G61210	soluble N-ethylmaleimide-sensitive factor adaptor protein 33	ATSNAP33,ATSNAP33B,SNAP33,SNP33
MA_140124g0010	73	2758	14388	86.3338780754	a	PF00933;PF01915;PF14310		Potri.001G206800	AT5G64570	beta-D-xylosidase 4	ATBXL4,XYL4
MA_18425g0010	73	7023	10123	92.9051287786	a	PF01529		Potri.014G112000	AT4G01730	DHHC-type zinc finger family protein
MA_204735g0010	73	224	16922	70.0113917492	a			Potri.001G233700	AT3G45850	P-loop containing nucleoside triphosphate hydrolases superfamily protein
MA_2307640g0010	73	3133	14013	94.460974471	a
MA_248665g0010	73	836	16310	84.8038962311	a	PF00931;PF05578		Potri.001G028700	AT1G27170	transmembrane receptors;ATP binding
MA_377488g0010	73	4556	12590	88.5941508203	a	PF00933;PF01915		Potri.019G037400	AT5G20950	Glycosyl hydrolase family protein
MA_608456g0010	73	15270	1876	130.543000094	a	PF00022		Potri.001G309500	AT5G09810	actin 7	ACT7
MA_10431669g0010	72	5972	11174	97.7390576748	a			Potri.008G103500	AT3G17100	sequence-specific DNA binding transcription factors
MA_10434148g0010	72	2591	14555	94.9512512679	a	PF01070		Potri.003G069600	AT3G14130	Aldolase-type TIM barrel family protein
MA_10434750g0010	72	386	16760	58.0331869872	a	PF00560;PF12799;PF13306;PF13504;PF13516;PF13855		Potri.019G002600	AT3G44670	Disease resistance protein (TIR-NBS-LRR class) family
MA_10435695g0010	72	392	16754	76.0361318375	a	PF07690		Potri.003G109300	AT3G47420	phosphate starvation-induced gene 3	ATPS3,PS3
MA_10436440g0030	72	7390	9756	89.0312747166	a	PF00505;PF04690;PF09011		Potri.010G189900	AT3G51880	high mobility group B1	HMGB1,NFD1
MA_119803g0010	72	14346	2800	123.405266733	a			Potri.007G024400	AT4G36610	alpha/beta-Hydrolases superfamily protein
MA_18112g0010	72	2263	14883	90.6313349401	a	PF00036;PF03672;PF06972;PF08726;PF10591;PF12763;PF13202;PF13405;PF13499;PF13833		Potri.001G222200	AT5G37780	calmodulin 1	ACAM-1,CAM1,TCH1
MA_18362g0030	72	105	17041	65.0713491791	a
MA_39821g0010	72	6579	10567	89.2066198232	a	PF00226;PF00515;PF07719;PF13371;PF13414;PF13428;PF13432		Potri.014G122300	AT2G47440	Tetratricopeptide repeat (TPR)-like superfamily protein
MA_5981g0010	72	4412	12734	95.4995884255	a	PF05691		Potri.004G207900	AT5G40390	Raffinose synthase family protein	SIP1
MA_7831917g0010	72	797	16349	77.1142386337	a
MA_8534742g0010	72	8828	8318	96.8135748792	a	PF00234;PF14368		Potri.015G044500	AT3G18280	Bifunctional inhibitor/lipid-transfer protein/seed storage 2S albumin superfamily protein
MA_92892g0010	72	4599	12547	106.284452105	a	PF00069;PF00560;PF07714;PF08263;PF12799;PF13516;PF13855		Potri.010G043200	AT3G25560	NSP-interacting kinase 2	NIK2
MA_10004389g0010	71	7939	9207	82.4547552322	a			Potri.019G096700
MA_10427427g0010	71	4722	12424	126.075334948	a	PF01301;PF02140;PF02449;PF13364		Potri.005G232600	AT4G36360	beta-galactosidase 3	BGAL3
MA_10428545g0010	71	3086	14060	93.415547383	a	PF00560;PF00931;PF01582;PF08937;PF12799;PF13306;PF13676;PF13855		Potri.T048300	AT4G16890	disease resistance protein (TIR-NBS-LRR class), putative	BAL,SNC1
MA_10432754g0010	71	1405	15741	105.52735309	a	PF03492
MA_10436707g0010	71	2543	14603	92.4659535683	a	PF01055;PF13802		Potri.010G125800	AT1G68560	alpha-xylosidase 1	ATXYL1,TRG1,XYL1
MA_127335g0010	71	7978	9168	83.7353086653	a	PF00134;PF02984		Potri.009G165800	AT1G20610	Cyclin B2;3	CYCB2;3
MA_32270g0020	71	735	16411	95.7729559174	a
MA_5080871g0010	71	1485	15661	65.9792601347	a	PF00514;PF12481;PF13522;PF13537		Potri.008G158400	AT5G43830	Aluminium induced protein with YGL and LRDR motifs
MA_54403g0020	71	1746	15400	70.1327758596	a	PF02065		Potri.018G152200	AT5G08370	alpha-galactosidase 2	AGAL2,AtAGAL2
MA_552873g0010	71	13201	3945	107.102214927	a
MA_634100g0010	71	5827	11319	99.6868385593	a	PF00097;PF05883;PF12678;PF12861;PF13639;PF13832;PF13920;PF13923;PF14446		Potri.010G072700	AT2G42360	RING/U-box superfamily protein
MA_71027g0010	71	12468	4678	124.464128898	a
MA_87772g0010	71	6995	10151	124.824204892	a	PF00931;PF12799;PF13401		Potri.002G129300	AT4G33300	ADR1-like 1	ADR1-L1
MA_8816169g0010	71	1337	15809	64.122532937	a	PF03168		Potri.001G267200	AT3G08490	unknown
MA_9045465g0010	71	1506	15640	75.535089093	a
MA_10431591g0010	70	8290	8856	95.3032661979	a	PF00069;PF00560;PF01636;PF04478;PF07714;PF08263;PF12799;PF13855		Potri.004G084000	AT2G01820	Leucine-rich repeat protein kinase family protein
MA_10436829g0020	70	6097	11049	94.6626225299	a	PF04488;PF04572;PF05704;PF12919		Potri.016G114200	AT2G38150	alpha 1,4-glycosyltransferase family protein
MA_244382g0010	70	9059	8087	97.9976242049	a	PF00657		Potri.019G024800	AT4G28780	GDSL-like Lipase/Acylhydrolase superfamily protein
MA_98859g0010	70	7548	9598	105.171004114	a	PF07731;PF07732		Potri.011G120200	AT5G60020	laccase 17	ATLAC17,LAC17
MA_10427844g0010	69	2279	14867	104.766733678	a	PF00026		Potri.006G087600	AT2G39710	Eukaryotic aspartyl protease family protein
MA_10433050g0010	69	10283	6863	118.118069386	a	PF00069;PF00560;PF01636;PF07714;PF08263;PF12799;PF13504;PF13516;PF13855		Potri.010G120100	AT2G01210	Leucine-rich repeat protein kinase family protein
MA_10433303g0010	69	9069	8077	109.259221279	a
MA_134781g0010	69	216	16930	52.7896802221	a	PF06075		Potri.010G038600	AT1G23790	Plant protein of unknown function (DUF936)
MA_230429g0010	69	9910	7236	101.815612111	a	PF00892;PF13536		Potri.002G085100	AT1G21890	nodulin MtN21 /EamA-like transporter family protein
MA_32711g0010	69	2514	14632	86.9291153018	a
MA_381942g0010	69	8507	8639	76.6554891696	a
MA_7938511g0010	69	3093	14053	82.2017257117	a	PF01107		Potri.005G145700
MA_10428517g0020	68	9331	7815	68.4876028286	a	PF01313;PF05498;PF09204		Potri.007G044700	AT5G67070	ralf-like 34	RALFL34
MA_10429028g0020	68	1628	15518	54.7745709281	a	PF00544;PF03510		Potri.001G052300	AT4G13710	Pectin lyase-like superfamily protein
MA_12807g0010	68	5329	11817	105.401990905	a
MA_1315g0010	68	11247	5899	113.360857037	a	PF05553
MA_460362g0010	68	11841	5305	125.486786377	a	PF00083		Potri.013G027500	AT1G54730	Major facilitator superfamily protein
MA_10428913g0010	67	5398	11748	110.919246967	a	PF00560;PF12799;PF13504;PF13516;PF13855		Potri.001G025400	AT4G19530	disease resistance protein (TIR-NBS-LRR class) family
MA_10433300g0010	67	3453	13693	89.8313912822	a	PF00082;PF02225;PF05922;PF06280		Potri.018G143400	AT2G19170	subtilisin-like serine protease 3	SLP3
MA_10434189g0020	67	10826	6320	107.085919284	a
MA_10435639g0020	67	8467	8679	116.247837137	a	PF03552;PF13632		Potri.013G019800	AT5G05170	Cellulose synthase family protein	ATCESA3,ATH-B,CESA3,CEV1,IXR1
MA_10436440g0010	67	1216	15930	81.6083994819	a	PF01476		Potri.002G084800	AT1G21880	lysm domain GPI-anchored protein 1 precursor	LYM1
MA_130277g0010	67	10261	6885	112.362042604	a
MA_132232g0010	67	7882	9264	109.842303004	a	PF03407		Potri.015G029200	AT1G14590	Nucleotide-diphospho-sugar transferase family protein
MA_334306g0010	67	5132	12014	110.45026085	a
MA_390528g0020	67	1854	15292	116.396093942	a			Potri.004G007600	AT1G62290	Saposin-like aspartyl protease family protein
MA_4674g0010	67	10267	6879	122.56015366	a	PF01596;PF04989;PF12847;PF13578		Potri.009G099800	AT4G34050	S-adenosyl-L-methionine-dependent methyltransferases superfamily protein	CCoAOMT1
MA_7279130g0010	67	370	16776	69.2596675834	a	PF00560;PF12799;PF13504;PF13516;PF13855		Potri.001G262800	AT2G34930	disease resistance family protein / LRR family protein
MA_8813326g0010	67	2237	14909	104.931918174	a	PF00141		Potri.005G195700	AT1G71695	Peroxidase superfamily protein
MA_10436652g0010	66	3576	13570	68.0779943122	a	PF00225;PF07889;PF09304;PF13094		Potri.001G436200	AT1G72250	Di-glucose binding protein with Kinesin motor domain
MA_117169g0010	66	11688	5458	122.625454166	a	PF07939		Potri.013G042400	AT1G05870	Protein of unknown function (DUF1685)
MA_12679g0010	66	965	16181	76.1791712815	a	PF00560;PF12799;PF13504;PF13516;PF13855		Potri.008G211800	AT2G42800	receptor like protein 29	AtRLP29,RLP29
MA_33386g0010	66	9927	7219	102.649139027	a	PF02431		Potri.002G052200	AT3G63170	Chalcone-flavanone isomerase family protein
MA_3618g0010	66	11443	5703	112.777219331	a	PF03330		Potri.010G167200	AT1G69530	expansin A1	AT-EXP1,ATEXP1,ATEXPA1,ATHEXP ALPHA 1.2,EXP1,EXPA1
MA_648399g0010	66	3626	13520	83.3690176042	a	PF00091;PF10644		Potri.001G272800	AT5G23860	tubulin beta 8	TUB8
MA_769446g0010	66	639	16507	82.8116530797	a	PF00561;PF00756;PF03096;PF12695;PF12697		Potri.005G145000	AT4G37470	alpha/beta-Hydrolases superfamily protein
MA_8222690g0010	66	2232	14914	85.216102593	a
MA_101002g0010	65	10376	6770	111.046777189	a	PF02519		Potri.003G091400	AT2G35290	unknown
MA_10163543g0010	65	2828	14318	92.6527452435	a
MA_10177171g0010	65	10912	6234	107.357533408	a	PF11820		Potri.003G170400	AT3G48660	Protein of unknown function (DUF 3339)
MA_10430006g0010	65	622	16524	87.1472738705	a	PF03547		Potri.001G456400	AT1G20925	Auxin efflux carrier family protein
MA_10430121g0020	65	2385	14761	92.0600207665	a	PF00892		Potri.015G042900	AT2G39510	nodulin MtN21 /EamA-like transporter family protein
MA_15838g0010	65	12852	4294	128.439046549	a	PF00403		Potri.008G128400	AT1G23000	Heavy metal transport/detoxification superfamily protein
MA_19162g0010	65	2875	14271	94.8246429803	a	PF00125;PF00808		Potri.018G032000	AT1G52740	histone H2A protein 9	HTA9
MA_467865g0010	65	3399	13747	88.5999091351	a	PF00230		Potri.001G186700	AT3G16240	delta tonoplast integral protein	AQP1,ATTIP2;1,DELTA-TIP,DELTA-TIP1,TIP2;1
MA_57579g0010	65	12427	4719	109.896747773	a
MA_587787g0010	65	9756	7390	79.0069757583	a	PF00069;PF00560;PF01636;PF07714;PF12799;PF13516;PF13855		Potri.003G107600	AT5G61480	Leucine-rich repeat protein kinase family protein	PXY
MA_75633g0020	65	8671	8475	119.644784292	a	PF01536		Potri.017G108800	AT3G02470	S-adenosylmethionine decarboxylase	SAMDC
MA_10032317g0010	64	8266	8880	102.68295313	a			Potri.013G040600	AT5G28840	GDP-D-mannose 3',5'-epimerase	GME
MA_10120265g0010	64	1958	15188	67.2161475206	a
MA_209740g0010	64	5974	11172	90.9591228836	a			Potri.005G201500	AT2G42870	phy rapidly regulated 1	HLH1,PAR1
MA_228471g0010	64	1392	15754	76.8030203121	a	PF03962;PF06005;PF06156;PF08317;PF12128;PF12325
MA_28286g0010	64	2750	14396	111.608226473	a	PF00069;PF01636;PF01657;PF07714		Potri.004G024600	AT4G23160	cysteine-rich RLK (RECEPTOR-like protein kinase) 8	CRK8
MA_383231g0010	64	7037	10109	99.6024599815	a	PF03110		Potri.005G258700	AT2G47070	squamosa promoter binding protein-like 1	SPL1
MA_40444g0010	64	6329	10817	84.0733951614	a	PF00125;PF05498		Potri.T159500	AT5G65360	Histone superfamily protein
MA_60546g0010	64	2193	14953	84.3365909106	a	PF00535;PF03552;PF13506;PF13632;PF13641		Potri.014G125100	AT3G03050	cellulose synthase-like D3	ATCSLD3,CSLD3,KJK
MA_86173g0010	64	3548	13598	83.8620307522	a	PF01094;PF04178		Potri.005G253800	AT2G32400	glutamate receptor 5	ATGLR3.7,GLR3.7,GLR5
MA_10811g0010	63	11968	5178	121.064633322	a	PF01585;PF07679		Potri.003G116000	AT4G12110	sterol-4alpha-methyl oxidase 1-1	ATSMO1,ATSMO1-1,SMO1-1
MA_110832g0010	63	1573	15573	112.718323379	a	PF00394;PF07731;PF07732		Potri.003G112700	AT4G12420	Cupredoxin superfamily protein	SKU5
MA_122077g0010	63	10160	6986	110.541810788	a	PF00684;PF07092		Potri.005G237800	AT1G75690	DnaJ/Hsp40 cysteine-rich domain superfamily protein
MA_178479g0010	63	2211	14935	113.46167448	a	PF01764;PF07859;PF11187;PF12695;PF12697		Potri.012G074700	AT3G48080	alpha/beta-Hydrolases superfamily protein
MA_23426g0020	63	473	16673	64.5708949796	a	PF00069;PF01636;PF06293;PF07714		Potri.016G087800	AT5G55830	Concanavalin A-like lectin protein kinase family protein
MA_504598g0010	63	5313	11833	105.431658609	a	PF04043;PF12455		Potri.006G137800	AT1G62770	Plant invertase/pectin methylesterase inhibitor superfamily protein
MA_597173g0010	63	3614	13532	81.9235589174	a
MA_67291g0010	63	10441	6705	105.95215589	a	PF00394;PF07731;PF07732		Potri.010G183600	AT5G05390	laccase 12	LAC12
MA_10314549g0010	62	8876	8270	103.498201976	a	PF00188
MA_118630g0010	62	3654	13492	96.7654320229	a	PF02298		Potri.006G264600	AT2G25060	early nodulin-like protein 14	AtENODL14,ENODL14
MA_16797g0020	62	2338	14808	108.385902875	a	PF00069;PF01636;PF06293;PF07714		Potri.005G257500	AT1G20930	cyclin-dependent kinase B2;2	CDKB2;2
MA_301724g0010	62	3961	13185	82.3506528911	a	PF03595;PF04142		Potri.015G026700	AT5G24030	SLAC1 homologue 3	SLAH3
MA_654072g0010	62	3169	13977	48.0312352154	a	PF02453		Potri.001G097700	AT3G61560	Reticulon family protein
MA_712141g0010	62	1474	15672	80.6994878706	a	PF04727		Potri.013G143500	AT3G03610	ELMO/CED-12 family protein
MA_865199g0010	62	3108	14038	92.6802754453	a
MA_10425791g0020	61	937	16209	59.6395052676	a	PF00004;PF00005;PF00006;PF01061;PF01637;PF01926;PF02367;PF02492;PF03193;PF05496;PF06414;PF08370;PF10662;PF12698;PF12846;PF13173;PF13191;PF13207;PF13238;PF13245;PF13304;PF13401;PF13476;PF13481;PF13521;PF13555;PF13604;PF13671		Potri.003G057300	AT1G15520	pleiotropic drug resistance 12	ABCG40,ATABCG40,ATPDR12,PDR12
MA_10435021g0010	61	4804	12342	94.893305468	a	PF00560;PF00931;PF12799;PF13504;PF13855		Potri.004G088500	AT1G69550	disease resistance protein (TIR-NBS-LRR class)
MA_10g0010	61	6426	10720	109.037981861	a	PF00141		Potri.007G074700	AT5G47000	Peroxidase superfamily protein
MA_15670g0010	61	11067	6079	123.8052285	a	PF01210;PF07479		Potri.006G046900	AT2G41540	6-phosphogluconate dehydrogenase family protein	GPDHC1
MA_19215g0010	61	2950	14196	91.98258488	a	PF00134;PF02984		Potri.001G272000	AT3G11520	CYCLIN B1;3	CYC2,CYCB1;3
MA_25036g0020	61	2920	14226	89.5630601317	a
MA_327445g0010	61	8115	9031	141.972720761	a	PF00069;PF01163;PF01636;PF03109;PF07714;PF12260		Potri.003G163300	AT5G13290	Protein kinase superfamily protein	CRN,SOL2
MA_44504g0020	61	10165	6981	118.95062069	a	PF02018;PF04862;PF09339;PF14344		Potri.011G087500	AT2G34510	Protein of unknown function, DUF642
MA_476822g0010	61	402	16744	84.1617887602	a	PF00201;PF13528		Potri.009G095500	AT1G05675	UDP-Glycosyltransferase superfamily protein
MA_60435g0010	61	2747	14399	81.7237921375	a	PF07418
MA_69814g0010	61	4133	13013	76.0869529195	a	PF00150;PF12876		Potri.005G120500	AT5G66460	Glycosyl hydrolase superfamily protein
MA_7858g0010	61	8897	8249	110.788947252	a			Potri.002G078600	AT1G62380	ACC oxidase 2	ACO2,ATACO2
MA_10429199g0020	60	2766	14380	137.739613151	a	PF05056		Potri.010G210400	AT5G01150	Protein of unknown function (DUF674)
MA_4736g0010	60	4213	12933	88.7879130093	a	PF14309;PF14383		Potri.015G058900	AT1G74160	unknown
MA_7362860g0010	60	8315	8831	97.2833602427	a
MA_779847g0010	60	5264	11882	75.2051538544	a
MA_8320994g0010	60	13569	3577	132.795845558	a	PF00257
MA_8872g0010	60	4823	12323	65.2309254524	a	PF00234;PF14368		Potri.006G065500	AT1G62500	Bifunctional inhibitor/lipid-transfer protein/seed storage 2S albumin superfamily protein
MA_8996628g0010	60	1942	15204	119.601503043	a	PF00450;PF03583;PF05341;PF12695		Potri.003G164000	AT1G28110	serine carboxypeptidase-like 45	SCPL45
MA_9071020g0010	60	4407	12739	81.674245438	a	PF02704		Potri.013G113400	AT1G22690	Gibberellin-regulated family protein
MA_96120g0010	60	9666	7480	112.357556403	a	PF00450		Potri.007G072300	AT5G23210	serine carboxypeptidase-like 34	SCPL34
MA_10433771g0010	59	1864	15282	73.9609095584	a	PF00069;PF01636;PF06293;PF07714		Potri.005G181800	AT1G11050	Protein kinase superfamily protein
MA_10435411g0010	59	4526	12620	109.324943311	a	PF03016		Potri.012G130700	AT5G62220	glycosyltransferase 18	ATGT18,GT18
MA_107125g0010	59	6202	10944	114.863798652	a	PF02458		Potri.001G042900	AT5G48930	hydroxycinnamoyl-CoA shikimate/quinate hydroxycinnamoyl transferase	HCT
MA_119796g0010	59	5901	11245	101.347443609	a	PF00141		Potri.017G064100	AT4G37530	Peroxidase superfamily protein
MA_286050g0010	59	1409	15737	79.7111684011	a			Potri.010G122800
MA_51827g0010	59	9415	7731	103.155176367	a			Potri.015G036900	AT3G17950	unknown
MA_948595g0010	59	6634	10512	100.930272421	a
MA_10435794g0010	58	14553	2593	113.476484108	a	PF00332		Potri.006G002100	AT4G17180	O-Glycosyl hydrolases family 17 protein
MA_109913g0010	58	3047	14099	67.7331514196	a	PF04862		Potri.011G087500	AT2G34510	Protein of unknown function, DUF642
MA_185953g0010	58	1643	15503	153.183372059	a	PF00514;PF04826;PF05804;PF06133;PF13646		Potri.006G263100	AT4G31890	ARM repeat superfamily protein
MA_6511916g0010	58	9017	8129	95.4649594581	a				AT2G20030	RING/U-box superfamily protein
MA_10431380g0010	57	4958	12188	84.8857342497	a	PF02519		Potri.007G012800	AT2G18010	SAUR-like auxin-responsive protein family
MA_10432213g0010	57	10720	6426	102.284962369	a	PF04043		Potri.008G132600	AT2G01610	Plant invertase/pectin methylesterase inhibitor superfamily protein
MA_10433132g0020	57	9656	7490	119.707805406	a	PF00646;PF01344;PF07646;PF12768;PF13415;PF13418;PF13854;PF13964		Potri.006G196900	AT1G80440	Galactose oxidase/kelch repeat superfamily protein
MA_16249g0010	57	13940	3206	127.711010935	a	PF03469;PF12112		Potri.010G202700	AT1G15910	XH/XS domain-containing protein
MA_20113g0010	57	3534	13612	89.0840323302	a
MA_206401g0010	57	2847	14299	107.233038104	a	PF00293		Potri.011G063300	AT1G28960	nudix hydrolase homolog 15	ATNUDT15,ATNUDX15,NUDX15
MA_28768g0010	57	6151	10995	98.4876517331	a	PF00394;PF07731;PF07732		Potri.014G100600	AT2G38080	Laccase/Diphenol oxidase family protein	ATLMCO4,IRX12,LAC4,LMCO4
MA_447541g0010	57	10065	7081	107.726167626	a	PF01344;PF07646;PF13415;PF13418;PF13854;PF13964		Potri.008G214900	AT5G18590	Galactose oxidase/kelch repeat superfamily protein
MA_55143g0010	57	8224	8922	107.268568451	a	PF00560;PF00931;PF01582;PF08937;PF12799;PF12826;PF13306;PF13504;PF13676;PF13855		Potri.T050100	AT1G69550	disease resistance protein (TIR-NBS-LRR class)
MA_56689g0010	57	3480	13666	74.4124785316	a
MA_90279g0010	57	3758	13388	100.947734518	a	PF00779;PF04570		Potri.002G092900	AT1G78020	Protein of unknown function (DUF581)
MA_906551g0010	57	6751	10395	91.1296817745	a	PF01095		Potri.005G061500	AT5G09760	Plant invertase/pectin methylesterase inhibitor superfamily
MA_10271g0010	56	10821	6325	103.879500256	a	PF00650;PF13716		Potri.010G088300	AT1G05370	Sec14p-like phosphatidylinositol transfer family protein
MA_10426511g0010	56	3136	14010	71.2756763359	a	PF03193;PF03215;PF05673;PF13177;PF13191;PF13555		Potri.019G040000	AT5G27740	ATPase family associated with various cellular activities (AAA)	EMB161,EMB251,EMB2775,RFC3
MA_10429923g0010	56	4779	12367	56.6310851034	a	PF03018		Potri.003G216400	AT2G21100	Disease resistance-responsive (dirigent-like protein) family protein
MA_10432359g0020	56	2117	15029	58.348147071	a	PF00069;PF07714;PF11721;PF12819		Potri.001G405500	AT5G54380	protein kinase family protein	THE1
MA_10435691g0010	56	2691	14455	132.971702984	a
MA_10436886g0010	56	746	16400	76.6124447968	a	PF00560;PF12799;PF13504;PF13855		Potri.T118400	AT1G69550	disease resistance protein (TIR-NBS-LRR class)
MA_137299g0010	56	2046	15100	66.3214710687	a	PF02469		Potri.006G174900	AT3G46550	Fasciclin-like arabinogalactan family protein	SOS5
MA_173651g0010	56	853	16293	80.5503405681	a			Potri.003G100000	AT4G19020	chromomethylase 2	CMT2
MA_42230g0010	56	3840	13306	80.3738743367	a	PF00794;PF03000		Potri.008G186100	AT1G67900	Phototropic-responsive NPH3 family protein
MA_52620g0010	56	8169	8977	98.6943910061	a	PF00106;PF01073;PF01370;PF02719;PF05368;PF07993;PF08659;PF13460		Potri.004G030700	AT5G42800	dihydroflavonol 4-reductase	DFR,M318,TT3
MA_5372344g0010	56	5965	11181	67.81239501	a	PF01055		Potri.008G120000	AT1G68560	alpha-xylosidase 1	ATXYL1,TRG1,XYL1
MA_10077950g0010	55	8216	8930	83.2754348289	a	PF00561;PF12695;PF12697		Potri.005G145000	AT3G03990	alpha/beta-Hydrolases superfamily protein
MA_10429595g0010	55	1431	15715	92.8615301213	a	PF00141		Potri.016G125000	AT4G25980	Peroxidase superfamily protein
MA_10435652g0010	55	7341	9805	94.47094913	a			Potri.006G021200	AT2G32240	unknown
MA_161013g0010	55	10714	6432	91.9540454209	a	PF00394;PF07731;PF07732		Potri.004G180500	AT1G76160	SKU5 similar 5	sks5
MA_20259g0010	55	2169	14977	64.8174273486	a	PF01284;PF04535		Potri.010G207000	AT3G55390	Uncharacterised protein family (UPF0497)
MA_250036g0010	55	507	16639	84.6960577319	a	PF04398		Potri.014G127500	AT4G02360	Protein of unknown function, DUF538
MA_285833g0010	55	2870	14276	59.14706258	a	PF01190		Potri.002G093100	AT4G08685	Pollen Ole e 1 allergen and extensin family protein	SAH7
MA_3327g0010	55	11989	5157	104.180700301	a			Potri.010G148200	AT4G01960	unknown
MA_34970g0010	55	1388	15758	101.438896875	a
MA_56411g0010	55	7563	9583	110.130024007	a	PF00125;PF00808		Potri.T159500	AT5G65360	Histone superfamily protein
MA_681896g0010	55	13477	3669	119.940890658	a	PF01596		Potri.009G099800	AT4G34050	S-adenosyl-L-methionine-dependent methyltransferases superfamily protein	CCoAOMT1
MA_68307g0010	55	13915	3231	229.690426549	a	PF00428;PF00462;PF03066;PF04712		Potri.016G038600	AT3G57070	Glutaredoxin family protein
MA_10165933g0010	54	12909	4237	113.985928571	a	PF14009		Potri.007G033400	AT2G23690	unknown
MA_10427616g0020	54	4304	12842	98.1825207707	a	PF01627;PF12827		Potri.005G040400	AT3G21510	histidine-containing phosphotransmitter 1	AHP1
MA_10436854g0010	54	9070	8076	113.098740873	a	PF00561;PF00756;PF02230;PF06821;PF07819;PF10230;PF12146;PF12695;PF12697		Potri.001G083400	AT4G24140	alpha/beta-Hydrolases superfamily protein
MA_11646g0010	54	7820	9326	93.6828861508	a	PF13947;PF14380		Potri.015G078700	AT5G50290	unknown
MA_177507g0010	54	12452	4694	104.810731645	a	PF00025;PF00071;PF01926;PF03193;PF04670;PF08477;PF09439;PF13175;PF13191;PF13401		Potri.011G070300	AT5G59150	RAB GTPase homolog A2D	ATRAB-A2D,ATRABA2D,RABA2D
MA_20016g0010	54	3632	13514	78.5123943204	a	PF00069;PF00560;PF07714;PF08263;PF12799;PF13504;PF13516;PF13855		Potri.008G188800	AT3G25560	NSP-interacting kinase 2	NIK2
MA_3307g0020	54	4655	12491	94.739228699	a	PF00076;PF13893;PF14259		Potri.019G068400	AT1G33470	RNA-binding (RRM/RBD/RNP motifs) family protein
MA_454449g0010	54	262	16884	64.8237410616	a	PF05553		Potri.001G406600	AT1G61260	Protein of unknown function (DUF761)
MA_542770g0010	54	5585	11561	93.2851674366	a	PF00004;PF00560;PF00931;PF01637;PF03205;PF04665;PF05729;PF12799;PF13173;PF13191;PF13207;PF13238;PF13401;PF13855		Potri.011G013700	AT1G27170	transmembrane receptors;ATP binding
MA_6573347g0010	54	5476	11670	134.581175535	a
MA_10227167g0010	53	5269	11877	78.8825982735	a	PF03168		Potri.001G267200	AT3G08490	unknown
MA_10333153g0010	53	6264	10882	88.6154306677	a	PF03140		Potri.017G124100	AT3G02645	Plant protein of unknown function (DUF247)
MA_10432754g0020	53	9470	7676	111.925482464	a	PF03492		Potri.001G359000	AT5G56300	gibberellic acid methyltransferase 2	GAMT2
MA_10436496g0010	53	1045	16101	64.7571347857	a	PF06379;PF06800;PF07168;PF07857		Potri.008G095600	AT2G03530	ureide permease 2	ATUPS2,UPS2
MA_14404g0010	53	4734	12412	61.0279714294	a	PF00365;PF00781;PF01513		Potri.016G002700	AT5G47810	phosphofructokinase 2	PFK2
MA_14457g0020	53	7297	9849	93.1041128629	a	PF02170;PF08699		Potri.016G024200	AT5G21030	PAZ domain-containing protein / piwi domain-containing protein
MA_14873g0010	53	4498	12648	86.4909943964	a
MA_15755g0030	53	8510	8636	88.5221443462	a	PF00026		Potri.001G306200	AT2G03200	Eukaryotic aspartyl protease family protein
MA_181472g0010	53	1345	15801	70.8407093685	a	PF01643;PF12590		Potri.T082100	AT1G08510	fatty acyl-ACP thioesterases B	FATB
MA_34156g0010	53	2697	14449	88.1442286434	a	PF00069;PF07714		Potri.011G010500	AT4G22130	STRUBBELIG-receptor family 8	SRF8
MA_488920g0010	53	5152	11994	101.454203583	a
MA_678162g0010	53	12320	4826	99.5493151994	a			Potri.008G029600
MA_835914g0010	53	6274	10872	94.079657471	a			Potri.002G163300	AT1G01500	Erythronate-4-phosphate dehydrogenase family protein
MA_10433055g0010	52	1323	15823	48.3208507135	a	PF01758;PF03547;PF13593		Potri.003G008700	AT2G26900	Sodium Bile acid symporter family
MA_141669g0010	52	9730	7416	113.817603709	a	PF00067		Potri.018G070900	AT2G26710	Cytochrome P450 superfamily protein	BAS1,CYP72B1,CYP734A1
MA_46423g0010	52	5545	11601	107.782680339	a	PF00070;PF00743;PF00890;PF00899;PF01134;PF01266;PF01494;PF01946;PF03486;PF05834;PF07992;PF13434;PF13450;PF13454;PF13738		Potri.002G254200	AT4G28720	Flavin-binding monooxygenase family protein	YUC8
MA_55426g0010	52	10150	6996	90.4397738279	a			Potri.014G148200	AT3G25400	unknown
MA_6221g0010	52	4381	12765	112.887266789	a	PF00069;PF00560;PF05725;PF07714;PF08263;PF12799;PF13504;PF13516;PF13855		Potri.001G465800	AT5G10020	Leucine-rich receptor-like protein kinase family protein
MA_913949g0010	52	11710	5436	100.532436029	a
MA_9257733g0010	52	13440	3706	108.610848794	a	PF00036;PF10591;PF13202;PF13405;PF13499;PF13833		Potri.006G112500	AT5G44460	calmodulin like 43	CML43
MA_10325924g0010	51	11933	5213	88.1507536989	a	PF01476;PF04566		Potri.002G152600	AT4G25433	peptidoglycan-binding LysM domain-containing protein
MA_10429602g0010	51	1179	15967	70.1830320029	a
MA_10432693g0010	51	2986	14160	59.8605295062	a	PF00107;PF02826;PF08240		Potri.005G060200	AT1G77120	alcohol dehydrogenase 1	ADH,ADH1,ATADH,ATADH1
MA_112542g0010	51	2831	14315	74.4180567119	a	PF00205;PF02775;PF02776		Potri.012G098300	AT3G48560	chlorsulfuron/imidazolinone resistant 1	AHAS,ALS,CSR1,IMR1,TZP5
MA_119695g0010	51	6693	10453	96.6574670947	a
MA_124501g0010	51	1977	15169	102.16113327	a	PF03141;PF08241		Potri.011G147600	AT4G10440	S-adenosyl-L-methionine-dependent methyltransferases superfamily protein
MA_126777g0010	51	9498	7648	105.933953836	a	PF01357;PF03330;PF14323		Potri.003G087000	AT4G17030	expansin-like B1	AT-EXPR,ATEXLB1,ATEXPR1,ATHEXP BETA 3.1,EXLB1,EXPR
MA_134938g0010	51	10067	7079	106.831989675	a	PF00150;PF12876		Potri.007G022000	AT5G66460	Glycosyl hydrolase superfamily protein
MA_158445g0010	51	4795	12351	85.347910592	a	PF04520		Potri.011G004100	AT4G21970	Protein of unknown function, DUF584
MA_196711g0010	51	12840	4306	138.102749563	a			Potri.008G183200	AT1G67790	unknown
MA_25136g0030	51	5366	11780	99.2552471251	a	PF01680		Potri.006G100500	AT5G01410	Aldolase-type TIM barrel family protein	ATPDX1,ATPDX1.3,PDX1,PDX1.3,RSR4
MA_30381g0010	51	5471	11675	93.6294838672	a	PF00107;PF01262;PF08240		Potri.005G060200	AT1G77120	alcohol dehydrogenase 1	ADH,ADH1,ATADH,ATADH1
MA_8827g0010	51	2885	14261	60.8591842431	a	PF06075;PF08203;PF10084		Potri.018G072500	AT4G13370	Plant protein of unknown function (DUF936)
MA_961989g0010	51	6520	10626	99.6255598801	a	PF05553
MA_100525g0010	50	2670	14476	95.0069274342	a	PF03168		Potri.009G019600	AT5G53730	Late embryogenesis abundant (LEA) hydroxyproline-rich glycoprotein family
MA_10427662g0010	50	3898	13248	96.8220884173	a	PF14009		Potri.003G160000	AT1G28190	unknown
MA_10429415g0010	50	9406	7740	103.250564005	a	PF12481		Potri.008G203400	AT3G22850	Aluminium induced protein with YGL and LRDR motifs
MA_10431623g0010	50	9555	7591	84.915823141	a	PF00251;PF04041		Potri.008G089800	AT1G26761	Arabinanase/levansucrase/invertase
MA_10432284g0020	50	7628	9518	67.2804632068	a	PF02298		Potri.003G183300	AT5G15350	early nodulin-like protein 17	AtENODL17,ENODL17
MA_10433004g0010	50	6294	10852	77.5689418385	a			Potri.001G185900	AT2G31730	basic helix-loop-helix (bHLH) DNA-binding superfamily protein
MA_10435215g0010	50	10701	6445	99.1918540139	a	PF00657		Potri.014G094100	AT1G54790	GDSL-like Lipase/Acylhydrolase superfamily protein
MA_126364g0010	50	10617	6529	88.1130033293	a	PF00650;PF03765		Potri.001G461400	AT1G72160	Sec14p-like phosphatidylinositol transfer family protein
MA_140859g0010	50	4218	12928	75.3314233478	a			Potri.001G098000	AT1G64080	unknown
MA_19074g0010	50	11865	5281	107.381065392	a	PF04520		Potri.011G004100	AT4G21970	Protein of unknown function, DUF584
MA_410649g0010	50	5791	11355	94.8119815822	a	PF07544;PF13865
MA_10031g0010	49	10328	6818	96.6894489996	a	PF00144
MA_10161g0010	49	10919	6227	94.2568913875	a	PF01546;PF07687		Potri.015G004000	AT5G54140	IAA-leucine-resistant (ILR1)-like 3	ILL3
MA_102783g0010	49	12820	4326	111.262175272	a	PF00933;PF01915;PF14310		Potri.002G093900	AT5G10560	Glycosyl hydrolase family protein
MA_10427567g0010	49	5686	11460	67.8906887523	a	PF06886;PF12214		Potri.007G138600	AT1G03780	targeting protein for XKLP2	TPX2
MA_10428833g0020	49	6242	10904	72.0947695982	a			Potri.016G064600	AT1G02860	SPX (SYG1/Pho81/XPR1) domain-containing protein	BAH1,NLA
MA_105837g0010	49	6316	10830	94.9108132147	a	PF01141;PF04970		Potri.014G101300	AT5G06370	NC domain-containing protein-related
MA_23704g0020	49	2045	15101	84.4889012706	a
MA_271349g0010	49	4068	13078	58.0567139053	a	PF00171		Potri.015G074100	AT1G23800	aldehyde dehydrogenase 2B7	ALDH2B,ALDH2B7
MA_337265g0010	49	6481	10665	80.8109963023	a	PF00975;PF01738;PF03403;PF05448;PF07224;PF07859;PF12695;PF12697;PF12740		Potri.010G082300	AT5G43860	chlorophyllase 2	ATCLH2,CLH2
MA_3845g0010	49	11552	5594	152.560404313	a	PF00149;PF09423		Potri.015G031300	AT1G14700	purple acid phosphatase 3	ATPAP3,PAP3
MA_8032g0010	49	3755	13391	79.8920003791	a	PF03283		Potri.003G046200	AT1G57590	Pectinacetylesterase family protein
MA_10436767g0010	48	13301	3845	126.210034424	a	PF04484		Potri.006G181700	AT4G30710	Family of unknown function (DUF566)
MA_169299g0010	48	3787	13359	66.7525536547	a	PF01697;PF13704		Potri.005G258900	AT2G33570	Domain of unknown function (DUF23)
MA_22853g0010	48	3159	13987	60.1083549079	a	PF02453		Potri.018G108700	AT5G58000	Reticulon family protein
MA_257043g0010	48	9259	7887	114.623236432	a	PF01734		Potri.002G128300	AT2G26560	phospholipase A 2A	PLA IIA,PLA2A,PLP2
MA_331856g0010	48	10444	6702	113.793339131	a	PF00335;PF05656		Potri.001G107200	AT1G63260	tetraspanin10	TET10
MA_3703g0010	48	4949	12197	105.730747179	a	PF04885		Potri.008G220900	AT1G53130	Stigma-specific Stig1 family protein	GRI
MA_40975g0010	48	5652	11494	87.5701410868	a	PF03094		Potri.007G064200	AT1G61560	Seven transmembrane MLO family protein	ATMLO6,MLO6
MA_52345g0010	48	4212	12934	79.4290832761	a	PF04103;PF12669
MA_58991g0010	48	8178	8968	65.3564958153	a	PF04577		Potri.002G102300	AT4G33590	unknown
MA_8334247g0010	48	7825	9321	106.685604911	a			Potri.006G148000	AT5G57000	unknown
MA_8465203g0010	48	12529	4617	103.467088247	a	PF00332		Potri.016G057400	AT4G16260	Glycosyl hydrolase superfamily protein
MA_929730g0010	48	1528	15618	89.7330229629	a	PF00533;PF00628;PF12738		Potri.002G197400	AT4G02110	transcription coactivators
MA_9319114g0010	48	5565	11581	82.9910815619	a	PF01156		Potri.008G197500	AT5G18860	inosine-uridine preferring nucleoside hydrolase family protein
MA_10427280g0030	47	4196	12950	63.4129175822	a	PF00070;PF00890;PF01134;PF01266;PF01494;PF01593;PF01946;PF03486;PF05834;PF07992;PF12831;PF13450;PF13454;PF13738		Potri.002G055300	AT2G43020	polyamine oxidase 2	ATPAO2,PAO2
MA_10431892g0020	47	1009	16137	78.6476473949	a	PF00400;PF04762;PF08662		Potri.012G065200	AT3G42660	transducin family protein / WD-40 repeat family protein
MA_10432885g0010	47	8022	9124	78.8226019487	a	PF00478;PF00977;PF01070;PF03060;PF05690		Potri.004G065200	AT4G18360	Aldolase-type TIM barrel family protein
MA_107371g0010	47	10599	6547	84.4934398157	a	PF06485;PF07685;PF07795		Potri.009G027100	AT5G22930	Protein of unknown function (DUF1635)
MA_157865g0010	47	15055	2091	118.81708619	a	PF00022;PF01476;PF10061		Potri.016G045500	AT3G53750	actin 3	ACT3
MA_376741g0010	47	3562	13584	168.744486425	a	PF00201		Potri.002G098400	AT1G22400	UDP-Glycosyltransferase superfamily protein	ATUGT85A1,UGT85A1
MA_39757g0010	47	2748	14398	98.2130349665	a
MA_4268g0010	47	11162	5984	121.889709459	a	PF00657		Potri.007G133500	AT1G71120	GDSL-motif lipase/hydrolase 6	GLIP6
MA_5257g0010	47	3334	13812	95.5652202056	a	PF00777		Potri.004G184200	AT1G08280	Glycosyltransferase family 29 (sialyltransferase) family protein
MA_5353g0010	47	3257	13889	92.0501461503	a	PF00012;PF01968;PF02782;PF06723;PF08841		Potri.001G087500	AT5G28540	heat shock protein 70 (Hsp 70) family protein	BIP1
MA_912885g0010	47	3846	13300	70.306810183	a	PF00023;PF12796;PF13606;PF13637;PF13857		Potri.011G151300	AT5G14230	unknown
MA_913563g0020	47	7667	9479	52.7577612861	a	PF07557;PF14260
MA_99200g0020	47	5156	11990	83.4865153129	a	PF05440
MA_10427534g0010	46	6071	11075	102.671240797	a	PF04759		Potri.005G084000	AT5G06990	Protein of unknown function, DUF617
MA_10428222g0010	46	6346	10800	80.1859851043	a	PF00069;PF01636;PF07714		Potri.008G140500	AT2G01950	BRI1-like 2	BRL2,VH1
MA_10428247g0010	46	11618	5528	98.4413309801	a	PF00069;PF07714		Potri.009G009600	AT3G57120	Protein kinase superfamily protein
MA_10434254g0020	46	2616	14530	81.682045081	a	PF00515;PF00856;PF07719;PF13174;PF13181;PF13371;PF13414;PF13424		Potri.008G089500	AT1G26760	SET domain protein 35	ATXR1,SDG35
MA_10434624g0010	46	8223	8923	108.288407087	a	PF01095;PF04043;PF07602		Potri.003G072800	AT1G53830	pectin methylesterase 2	ATPME2,PME2
MA_10435046g0010	46	3662	13484	132.089546136	a	PF03214		Potri.017G099100	AT5G15650	reversibly glycosylated polypeptide 2	ATRGP2,RGP2
MA_10435300g0010	46	13161	3985	88.0274357761	a	PF13516;PF13943		Potri.002G052900	AT5G19320	RAN GTPase activating protein 2	RANGAP2
MA_107159g0010	46	8498	8648	99.7503582168	a	PF00067		Potri.014G179100	AT2G32440	ent-kaurenoic acid hydroxylase 2	ATKAO2,CYP88A4,KAO2
MA_132958g0020	46	9106	8040	98.4484732344	a	PF00141		Potri.004G052100	AT2G34060	Peroxidase superfamily protein
MA_138328g0010	46	6088	11058	57.85652048	a			Potri.013G066600
MA_14020g0030	46	1590	15556	69.2768110752	a	PF04042		Potri.010G055900	AT1G67630	DNA polymerase alpha 2	POLA2
MA_164849g0010	46	3847	13299	82.5424481047	a	PF04398		Potri.014G177800	AT3G07470	Protein of unknown function, DUF538
MA_185939g0010	46	3260	13886	79.5591882672	a	PF00860		Potri.014G157800	AT2G05760	Xanthine/uracil permease family protein
MA_189352g0010	46	3868	13278	61.4999372962	a
MA_3471g0020	46	3496	13650	68.6823512312	a	PF00136;PF08996		Potri.007G045300	AT5G67100	DNA-directed DNA polymerases	ICU2
MA_5212990g0010	46	10027	7119	83.8734693309	a
MA_9478009g0010	46	1395	15751	49.4862372127	a	PF00514;PF01602;PF02985;PF03224;PF04564;PF04826;PF05536;PF05804;PF10193;PF11789;PF13445;PF13646;PF13923		Potri.008G035700	AT3G46510	plant U-box 13	ATPUB13,PUB13
MA_100472g0010	45	1554	15592	95.7933623015	a	PF03547		Potri.010G112800	AT1G70940	Auxin efflux carrier family protein	ATPIN3,PIN3
MA_10382711g0010	45	7827	9319	76.1039895464	a
MA_10436231g0010	45	3659	13487	100.056448713	a	PF08240		Potri.009G063100	AT4G37970	cinnamyl alcohol dehydrogenase 6	ATCAD6,CAD6
MA_127081g0010	45	9918	7228	101.774694119	a	PF00580;PF01443;PF02562;PF04851;PF09848;PF13086;PF13087;PF13245;PF13401;PF13604		Potri.003G201200	AT2G38770	P-loop containing nucleoside triphosphate hydrolases superfamily protein	EMB2765
MA_158671g0010	45	9895	7251	106.661763477	a	PF00301;PF12760		Potri.005G049000	AT1G54500	Rubredoxin-like superfamily protein
MA_245557g0010	45	6667	10479	107.143027942	a	PF02519		Potri.011G143400	AT5G20820	SAUR-like auxin-responsive protein family
MA_8438880g0010	45	2004	15142	65.4761429631	a	PF00069;PF01636;PF07714		Potri.T139500	AT1G56140	Leucine-rich repeat transmembrane protein kinase
MA_908960g0010	45	12130	5016	74.6315814903	a
MA_9399920g0010	45	2980	14166	61.0501230454	a	PF05042		Potri.008G133800	AT4G26740	seed gene 1	ATPXG1,ATS1,CLO1
MA_9563380g0010	45	2677	14469	106.375297035	a	PF04570		Potri.018G035400	AT5G11460	Protein of unknown function (DUF581)
MA_103976g0010	44	1352	15794	84.6501033203	a	PF00514;PF02985;PF04564;PF04826;PF05804;PF11789;PF13445;PF13646		Potri.008G071600	AT1G29340	plant U-box 17	ATPUB17,PUB17
MA_10426242g0030	44	15468	1678	127.574601302	a	PF00056;PF01210;PF02056;PF02866;PF03447;PF03949		Potri.001G122400	AT4G17260	Lactate/malate dehydrogenase family protein
MA_10426681g0010	44	11634	5512	88.1813264054	a	PF00230		Potri.006G128200	AT2G16850	plasma membrane intrinsic protein 2;8	PIP2;8,PIP3B
MA_10427269g0010	44	9510	7636	88.9290071723	a
MA_10431703g0010	44	13273	3873	94.971345514	a	PF00493		Potri.001G070500	AT1G44900	minichromosome maintenance (MCM2/3/5) family protein	ATMCM2,MCM2
MA_107074g0010	44	3684	13462	79.7464626976	a	PF12799;PF12937;PF13516		Potri.002G143200	AT5G07670	RNI-like superfamily protein
MA_130894g0010	44	12518	4628	90.1491061585	a	PF00646;PF12937;PF13855		Potri.014G039700	AT5G56420	F-box/RNI-like/FBD-like domains-containing protein
MA_167676g0010	44	2316	14830	47.5908026463	a			Potri.002G057000	AT1G04030	unknown
MA_42406g0010	44	6965	10181	90.2014187521	a	PF00176;PF00270;PF00271;PF11496		Potri.007G026700	AT5G66750	chromatin remodeling 1	ATDDM1,CHA1,CHR01,CHR1,DDM1,SOM1,SOM4
MA_46772g0010	44	3161	13985	75.1006097486	a	PF01436		Potri.008G147700	AT1G70280	NHL domain-containing protein
MA_7597338g0010	44	14067	3079	137.669192907	a	PF04674		Potri.015G129700	AT5G51550	EXORDIUM like 3	EXL3
MA_77139g0010	44	10789	6357	105.287780936	a
MA_77321g0010	44	10307	6839	84.8834790835	a
MA_100380g0010	43	10308	6838	94.2205637678	a	PF00514;PF04564;PF05804;PF11789;PF13445;PF13646;PF13923		Potri.010G058000	AT1G24330	ARM repeat superfamily protein
MA_10426459g0010	43	13019	4127	106.986746247	a
MA_10428308g0010	43	1880	15266	95.359981025	a	PF00069;PF07714		Potri.008G204400	AT1G54610	Protein kinase superfamily protein
MA_10430779g0010	43	5853	11293	87.5860937144	a	PF00023;PF12796;PF13606;PF13637;PF13639;PF13857;PF13920		Potri.015G141400	AT5G07270	XB3 ortholog 3 in Arabidopsis thaliana	XBAT33
MA_10431284g0010	43	3235	13911	102.600643278	a			Potri.001G121400	AT5G11160	adenine phosphoribosyltransferase 5	APT5
MA_1137731g0020	43	14139	3007	114.305888667	a
MA_121428g0010	43	4263	12883	53.4107420928	a	PF00201		Potri.004G214100	AT2G36970	UDP-Glycosyltransferase superfamily protein
MA_127692g0010	43	6484	10662	100.005938514	a	PF00240		Potri.003G033700	AT3G21280	ubiquitin-specific protease 7	UBP7
MA_17339g0010	43	5087	12059	71.1851951277	a	PF00332;PF00925		Potri.018G000900	AT1G64760	O-Glycosyl hydrolases family 17 protein
MA_2025g0010	43	8647	8499	96.050196862	a	PF00332;PF07983		Potri.002G247900	AT3G07320	O-Glycosyl hydrolases family 17 protein
MA_308546g0010	43	12143	5003	88.7384316372	a	PF00106;PF08659;PF13561		Potri.016G129100	AT3G51680	NAD(P)-binding Rossmann-fold superfamily protein
MA_45786g0010	43	4927	12219	99.3284077671	a	PF00069;PF00139;PF07714		Potri.015G004500	AT3G53810	Concanavalin A-like lectin protein kinase family protein
MA_469246g0010	43	2337	14809	69.6352588584	a	PF02704		Potri.001G297700	AT2G14900	Gibberellin-regulated family protein
MA_48557g0010	43	5295	11851	76.588855472	a	PF06637
MA_66653g0010	43	6490	10656	69.2879003425	a	PF01161		Potri.015G041000	AT1G18100	PEBP (phosphatidylethanolamine-binding protein) family protein	E12A11,MFT
MA_91956g0010	43	5244	11902	87.033406506	a	PF00141		Potri.013G156500	AT5G05340	Peroxidase superfamily protein
MA_10429026g0010	42	897	16249	48.2242490957	a
MA_10429199g0010	42	1706	15440	79.224094455	a	PF05056		Potri.010G210400	AT5G01150	Protein of unknown function (DUF674)
MA_114375g0010	42	3268	13878	63.0949949018	a	PF00134;PF02984		Potri.002G103500	AT1G70210	CYCLIN D1;1	ATCYCD1;1,CYCD1;1
MA_116246g0010	42	1617	15529	52.4928644959	a	PF01344;PF07646;PF13415;PF13418;PF13854;PF13964		Potri.008G074200	AT5G01660	unknown
MA_126789g0010	42	3866	13280	69.9350352055	a	PF02458		Potri.019G043600	AT5G17540	HXXXD-type acyl-transferase family protein
MA_158224g0010	42	9008	8138	89.5110532337	a
MA_16736g0010	42	9148	7998	107.773438105	a	PF00754;PF01120		Potri.012G131400	AT2G28100	alpha-L-fucosidase 1	ATFUC1,FUC1
MA_500183g0010	42	12344	4802	121.111668242	a	PF00538		Potri.005G116600	AT2G18050	histone H1-3	HIS1-3
MA_58990g0010	42	8845	8301	115.651349796	a	PF00150;PF02449;PF12876		Potri.005G120500	AT5G66460	Glycosyl hydrolase superfamily protein
MA_85603g0010	42	9624	7522	93.8300541541	a
MA_86565g0010	42	6425	10721	75.1085769075	a	PF00505;PF06696;PF09011		Potri.007G000900	AT5G23420	high-mobility group box 6	HMGB6
MA_88535g0010	42	15880	1266	129.365519468	a	PF01501		Potri.002G200200	AT3G62660	galacturonosyltransferase-like 7	GATL7
MA_9061214g0010	42	8469	8677	102.572690273	a	PF06813;PF07690		Potri.006G060900	AT1G80530	Major facilitator superfamily protein
MA_91246g0010	42	6044	11102	72.4976466486	a	PF00308;PF00560;PF00931;PF01443;PF01637;PF02562;PF05729;PF12799;PF13173;PF13191;PF13207;PF13238;PF13401;PF13504;PF13516;PF13604;PF13671;PF13855		Potri.006G147100	AT1G61190	LRR and NB-ARC domains-containing disease resistance protein
MA_10427058g0010	41	5541	11605	76.6136539849	a	PF00500;PF01095		Potri.005G061500	AT5G09760	Plant invertase/pectin methylesterase inhibitor superfamily
MA_13573g0010	41	4334	12812	86.444487911	a	PF00403		Potri.001G234700	AT5G02600	Heavy metal transport/detoxification superfamily protein
MA_207341g0010	41	12403	4743	94.7281565903	a	PF00230		Potri.010G222700	AT2G16850	plasma membrane intrinsic protein 2;8	PIP2;8,PIP3B
MA_3493194g0010	41	13589	3557	101.751782364	a	PF03018		Potri.016G061000	AT2G21100	Disease resistance-responsive (dirigent-like protein) family protein
MA_3726g0010	41	9047	8099	85.1192291096	a	PF00069;PF07714		Potri.014G196600	AT2G16250	Leucine-rich repeat protein kinase family protein
MA_51912g0030	41	5510	11636	67.067137933	a	PF02519		Potri.004G164400	AT2G18010	SAUR-like auxin-responsive protein family
MA_64156g0020	41	11946	5200	79.3056152063	a			Potri.019G058200	AT5G05240	Uncharacterised conserved protein (UCP030365)
MA_74135g0010	41	4202	12944	73.5708038487	a	PF00498;PF13638		Potri.013G114700	AT1G34355	forkhead-associated (FHA) domain-containing protein	ATPS1,PS1
MA_8761892g0010	41	15067	2079	125.693291049	a	PF10445		Potri.009G112300	AT3G18850	lysophosphatidyl acyltransferase 5	LPAT5
MA_894023g0010	41	15585	1561	130.067561824	a	PF00722;PF06955		Potri.013G152400	AT5G13870	xyloglucan endotransglucosylase/hydrolase 5	EXGT-A4,XTH5
MA_960018g0010	41	5463	11683	70.8043389685	a	PF02984		Potri.006G035200	AT3G11520	CYCLIN B1;3	CYC2,CYCB1;3
MA_10433207g0010	40	12932	4214	91.4878399198	a
MA_110317g0010	40	5033	12113	46.7084196485	a	PF03018		Potri.006G195300	AT2G21100	Disease resistance-responsive (dirigent-like protein) family protein
MA_113869g0010	40	12137	5009	106.793979334	a	PF00225		Potri.012G058400	AT1G18550	ATP binding microtubule motor family protein
MA_114374g0010	40	4000	13146	40.7708035155	a	PF08718;PF13029		Potri.006G051800	AT2G34690	Glycolipid transfer protein (GLTP) family protein	ACD11
MA_291980g0010	40	10794	6352	100.156381983	a	PF11770
MA_364061g0010	40	15072	2074	98.1173110585	a	PF01111		Potri.009G004000	AT2G27960	cyclin-dependent kinase-subunit 1	CKS1,CKS1AT
MA_39164g0010	40	10282	6864	97.1811243622	a
MA_478577g0010	40	12364	4782	70.6828103258	a			Potri.008G219500
MA_564044g0010	40	10135	7011	104.662046438	a	PF03168;PF05545		Potri.009G003800	AT5G22870	Late embryogenesis abundant (LEA) hydroxyproline-rich glycoprotein family
MA_67006g0010	40	4286	12860	67.0043544367	a	PF00332;PF07983		Potri.004G153800	AT2G16230	O-Glycosyl hydrolases family 17 protein
MA_7257713g0010	40	5347	11799	58.8650363522	a	PF02298
MA_96538g0010	40	3539	13607	60.1979551674	a	PF00023;PF12550;PF12796;PF13606;PF13637;PF13857		Potri.003G103400	AT2G03430	Ankyrin repeat family protein
MA_10435230g0010	39	5233	11913	71.0728315349	a	PF00931;PF13191;PF13401		Potri.005G119800	AT3G50950	HOPZ-ACTIVATED RESISTANCE 1	ZAR1
MA_19675g0010	39	10962	6184	97.2792086699	a	PF02301		Potri.010G055100	AT3G25980	DNA-binding HORMA family protein	MAD2
MA_4334g0010	39	5407	11739	84.3427163211	a	PF01135;PF01596;PF04989;PF12847;PF13578;PF13659;PF13847		Potri.009G099800	AT4G34050	S-adenosyl-L-methionine-dependent methyltransferases superfamily protein	CCoAOMT1
MA_5039622g0010	39	7403	9743	54.4782058693	a	PF07983;PF12815		Potri.011G094400	AT5G55180	O-Glycosyl hydrolases family 17 protein
MA_523338g0010	39	1007	16139	59.9039017291	a
MA_673492g0010	39	1075	16071	66.2351257497	a	PF00560;PF08263;PF10660;PF12799;PF13504;PF13516;PF13855		Potri.007G001000	AT5G23400	Leucine-rich repeat (LRR) family protein
MA_7579543g0010	39	8285	8861	114.337695675	a
MA_87409g0010	39	8851	8295	83.3389526597	a	PF11250
MA_10189019g0010	38	3867	13279	55.7497169088	a	PF00069;PF01633;PF01636;PF07714		Potri.014G115600	AT5G14640	shaggy-like kinase 13	ATSK13,SK13
MA_10430301g0010	38	3902	13244	96.1097165219	a
MA_132224g0010	38	3921	13225	50.7084895813	a	PF01477;PF06232		Potri.007G091000	AT4G39730	Lipase/lipooxygenase, PLAT/LH2 family protein
MA_42965g0010	38	6894	10252	56.1727575823	a	PF00102;PF00782;PF09192;PF13350		Potri.015G105000	AT5G23720	dual specificity protein phosphatase family protein	PHS1
MA_477653g0010	38	7361	9785	102.179463784	a	PF06101		Potri.T132200	AT5G18490	Plant protein of unknown function (DUF946)
MA_5197g0010	38	5801	11345	64.3886995247	a
MA_87148g0010	38	5779	11367	74.2564183657	a	PF01925		Potri.006G242100	AT2G25737	Sulfite exporter TauE/SafE family protein
MA_10264519g0010	37	4630	12516	65.4252282832	a	PF06749		Potri.019G048300	AT5G17210	Protein of unknown function (DUF1218)
MA_10426583g0010	37	3610	13536	83.011652851	a	PF00076;PF00642;PF12872;PF13893;PF14259		Potri.014G165500	AT2G05160	CCCH-type zinc fingerfamily protein with RNA-binding domain
MA_10430115g0010	37	11929	5217	119.509187251	a	PF00403		Potri.007G087300	AT5G17450	Heavy metal transport/detoxification superfamily protein
MA_10430219g0010	37	4439	12707	65.5056100944	a	PF14309		Potri.008G108600	AT3G58650	unknown
MA_10434016g0010	37	11429	5717	91.5249218204	a	PF00230;PF06912		Potri.003G128600	AT1G01620	plasma membrane intrinsic protein 1C	PIP1;3,PIP1C,TMP-B
MA_10435034g0030	37	11056	6090	104.830629641	a			Potri.006G047200	AT2G15490	UDP-glycosyltransferase 73B4	UGT73B4
MA_10435302g0010	37	5573	11573	101.295930071	a	PF06136		Potri.009G005800	AT2G28150	Domain of unknown function (DUF966)
MA_133864g0010	37	3105	14041	53.3323386362	a	PF00314		Potri.005G241000	AT4G38660	Pathogenesis-related thaumatin superfamily protein
MA_372310g0010	37	4717	12429	42.5430288326	a	PF03168		Potri.012G006000	AT5G53730	Late embryogenesis abundant (LEA) hydroxyproline-rich glycoprotein family
MA_40440g0010	37	837	16309	50.8083022867	a	PF02519		Potri.002G176400	AT2G46690	SAUR-like auxin-responsive protein family
MA_42925g0010	37	14571	2575	100.857189778	a	PF00307		Potri.007G048700	AT5G67270	end binding protein 1C	ATEB1C,ATEB1H1,EB1C
MA_500062g0010	37	4183	12963	62.5458446256	a	PF00854		Potri.001G351200	AT1G69870	nitrate transporter 1.7	NRT1.7
MA_53037g0010	37	6906	10240	74.0080661322	a				AT2G38270	CAX-interacting protein 2	ATGRX2,CXIP2
MA_72395g0010	37	8527	8619	74.6919899185	a	PF00230		Potri.006G128200	AT2G16850	plasma membrane intrinsic protein 2;8	PIP2;8,PIP3B
MA_7709601g0010	37	4742	12404	59.3970868532	a
MA_8219061g0010	37	3523	13623	44.1656874696	a	PF07859		Potri.T024600	AT5G27320	alpha/beta-Hydrolases superfamily protein	ATGID1C,GID1C
MA_8230140g0010	37	6421	10725	67.0596522851	a	PF05627
MA_94549g0010	37	12350	4796	112.25852391	a	PF06749		Potri.019G048300	AT5G17210	Protein of unknown function (DUF1218)
MA_95456g0010	37	8405	8741	73.0382122637	a	PF05562		Potri.004G149100	AT2G15970	cold regulated 413 plasma membrane 1	ATCOR413-PM1,ATCYP19,COR413-PM1,FL3-5A3,WCOR413,WCOR413-LIKE
MA_10430490g0010	36	6777	10369	80.2615106985	a	PF02065		Potri.010G255200	AT5G08380	alpha-galactosidase 1	AGAL1,AtAGAL1
MA_10431826g0010	36	10737	6409	96.0211474517	a	PF01984;PF08743		Potri.T110900	AT1G51130	Nse4, component of Smc5/6 DNA repair complex
MA_10433029g0010	36	4668	12478	65.1139389026	a
MA_10433863g0010	36	12888	4258	129.648409934	a	PF00156		Potri.014G017200	AT1G27450	adenine phosphoribosyl transferase 1	APT1,ATAPT1
MA_114226g0010	36	11409	5737	90.7241252543	a	PF00046;PF03789;PF05920		Potri.002G113300	AT4G08150	KNOTTED-like from Arabidopsis thaliana	BP,BP1,KNAT1
MA_172213g0010	36	9355	7791	87.7070959731	a	PF03357		Potri.010G242700	AT5G04850	SNF7 family protein	VPS60.2
MA_202591g0010	36	7223	9923	79.0858977873	a
MA_211108g0010	36	11333	5813	66.0376164853	a			Potri.011G156500	AT3G25690	Hydroxyproline-rich glycoprotein family protein	CHUP1
MA_382408g0010	36	6211	10935	91.7496070847	a	PF00005;PF00664;PF02463;PF10415;PF13558		Potri.014G113500	AT1G02520	P-glycoprotein 11	PGP11
MA_4122248g0010	36	9365	7781	93.3453471696	a
MA_47919g0010	36	1962	15184	57.5154886611	a	PF05340		Potri.016G111400	AT5G01170	Protein of unknown function (DUF740)
MA_485127g0010	36	8026	9120	66.2515745166	a	PF04247;PF06454;PF13687		Potri.004G018100	AT4G21790	tobamovirus multiplication 1	ATTOM1,TOM1
MA_6356698g0010	36	5258	11888	78.9603528856	a
MA_69227g0010	36	3214	13932	96.5319488889	a	PF00004;PF00910;PF05496;PF05673;PF07728;PF13191;PF13207;PF13238;PF13245;PF13401;PF13479;PF13481;PF13521;PF13555;PF13671;PF14363		Potri.006G169000	AT5G57480	P-loop containing nucleoside triphosphate hydrolases superfamily protein
MA_73539g0010	36	5321	11825	59.963833795	a	PF03016		Potri.012G130700	AT5G62220	glycosyltransferase 18	ATGT18,GT18
MA_8964512g0010	36	8737	8409	46.7730066066	a
MA_90341g0010	36	3035	14111	56.8926763323	a	PF01597		Potri.001G289100	AT1G16630	unknown
MA_97687g0010	36	9728	7418	69.4239091637	a	PF12056		Potri.001G356200	AT3G20300	Protein of unknown function (DUF3537)
MA_101930g0010	35	4661	12485	72.0197488217	a	PF06101		Potri.013G048300	AT5G18490	Plant protein of unknown function (DUF946)
MA_10426186g0010	35	14709	2437	125.160338043	a	PF01073;PF01370;PF04321;PF07993;PF13460		Potri.013G040600	AT5G28840	GDP-D-mannose 3',5'-epimerase	GME
MA_10427089g0020	35	3813	13333	55.5642251798	a	PF00082;PF02225		Potri.001G163600	AT3G14240	Subtilase family protein
MA_10427177g0010	35	7174	9972	60.1259184232	a	PF00107;PF00413;PF02826;PF08240		Potri.T107500	AT5G43940	GroES-like zinc-binding dehydrogenase family protein	ADH2,ATGSNOR1,GSNOR,HOT5,PAR2
MA_10427577g0010	35	6352	10794	82.0864210997	a	PF00418;PF00560;PF00805;PF12799;PF13306;PF13504;PF13855		Potri.004G088500	AT1G69550	disease resistance protein (TIR-NBS-LRR class)
MA_10429334g0010	35	3933	13213	64.1254164819	a	PF00643;PF04640		Potri.006G060500	AT2G12646	PLATZ transcription factor family protein
MA_10432234g0010	35	4981	12165	77.7534671395	a	PF03151;PF08449		Potri.008G177700	AT1G76340	golgi nucleotide sugar transporter 3	GONST3
MA_109150g0010	35	3203	13943	76.2127897466	a	PF12048;PF12146;PF12695;PF12697		Potri.018G045800	AT1G73480	alpha/beta-Hydrolases superfamily protein
MA_13240g0020	35	9900	7246	81.0238131114	a	PF00118;PF13541		Potri.001G054400	AT3G23990	heat shock protein 60	HSP60,HSP60-3B
MA_190532g0020	35	6159	10987	61.4179273457	a			Potri.002G142600	AT3G60520	unknown
MA_21240g0010	35	12976	4170	145.896458306	a
MA_3748g0010	35	6208	10938	62.3395827879	a	PF10728
MA_403012g0010	35	6348	10798	55.0150672751	a	PF08718		Potri.002G035600	AT2G33470	glycolipid transfer protein 1	ATGLTP1,GLTP1
MA_45223g0010	35	6197	10949	77.2030846076	a	PF00069;PF01636;PF07714;PF11721;PF12819		Potri.011G164700	AT1G30570	hercules receptor kinase 2	HERK2
MA_69695g0010	35	12958	4188	138.839916583	a
MA_7952g0010	35	16506	640	113.981448856	a	PF01896		Potri.003G104700	AT5G41880	DNA primases;DNA primases	POLA3,POLA4
MA_8190190g0010	35	5430	11716	46.4362459832	a	PF00023;PF12796;PF13606;PF13637;PF13857		Potri.008G179100	AT3G01750	Ankyrin repeat family protein
MA_84159g0010	35	3777	13369	110.326322766	a	PF00009;PF00025;PF00071;PF00735;PF01637;PF01926;PF03029;PF03193;PF03266;PF04670;PF05729;PF07728;PF08477;PF09439;PF10662;PF13191;PF13401;PF13479		Potri.009G115000	AT3G16100	RAB GTPase homolog G3C	ATRAB7D,ATRABG3C,RABG3c
MA_10432038g0010	34	13628	3518	105.454439529	a	PF13839;PF14416		Potri.014G095800	AT1G01430	TRICHOME BIREFRINGENCE-LIKE 25	TBL25
MA_10436231g0020	34	12735	4411	102.196325915	a	PF00107;PF02737;PF02826;PF03446;PF08240;PF13378;PF13460		Potri.001G307200	AT4G39330	cinnamyl alcohol dehydrogenase 9	ATCAD9,CAD9
MA_10436690g0010	34	10002	7144	125.711481242	a	PF00069;PF01636;PF06293;PF07714		Potri.015G075200	AT1G62400	Protein kinase superfamily protein	HT1
MA_108080g0010	34	6298	10848	65.0966979655	a	PF00149;PF09423;PF12850		Potri.006G074300	AT5G57140	purple acid phosphatase 28	ATPAP28,PAP28
MA_109626g0010	34	3651	13495	86.8272158696	a			Potri.002G190200	AT1G10660	unknown
MA_15346g0020	34	8684	8462	66.7761705731	a	PF00312		Potri.001G125000	AT5G62410	structural maintenance of chromosomes 2	ATCAP-E1,ATSMC4,SMC2,TTN3
MA_2550g0010	34	4299	12847	57.687450813	a	PF06045		Potri.005G151500	AT1G09910	Rhamnogalacturonate lyase family protein
MA_32270g0010	34	8598	8548	93.8135757598	a			Potri.018G090200
MA_3484g0010	34	4538	12608	78.9618500818	a	PF00326;PF00561;PF02450;PF06821;PF07819;PF12146;PF12695;PF12697		Potri.007G036700	AT2G23620	methyl esterase 1	ATMES1,MES1
MA_460378g0010	34	13585	3561	120.725744269	a	PF11752		Potri.004G144400	AT2G26520	unknown
MA_47100g0010	34	7766	9380	55.84131912	a	PF00305;PF01477		Potri.010G089500	AT1G55020	lipoxygenase 1	ATLOX1,LOX1
MA_48578g0020	34	7426	9720	62.8527929783	a	PF09827		Potri.009G156000	AT3G44050	P-loop containing nucleoside triphosphate hydrolases superfamily protein
MA_57919g0010	34	5104	12042	74.6985014552	a
MA_601245g0010	34	1963	15183	47.4863300662	a	PF12171;PF12874		Potri.006G116500	AT5G03740	histone deacetylase 2C	HD2C,HDT3
MA_83496g0010	34	5843	11303	64.63983326	a			Potri.003G110700	AT5G47580	unknown
MA_911350g0010	34	7643	9503	86.6277089894	a	PF00903;PF12681;PF13669		Potri.001G171600	AT2G28420	Lactoylglutathione lyase / glyoxalase I family protein
MA_96852g0010	34	5660	11486	84.2980652016	a	PF02065		Potri.018G152200	AT5G08380	alpha-galactosidase 1	AGAL1,AtAGAL1
MA_10236943g0010	33	13264	3882	104.702503028	a
MA_10432285g0020	33	4229	12917	54.0778677991	a	PF00004;PF00025;PF00560;PF00931;PF01443;PF01637;PF01926;PF02223;PF02367;PF02463;PF02492;PF03029;PF03193;PF03205;PF03266;PF03308;PF05729;PF08477;PF10662;PF12799;PF13166;PF13173;PF13191;PF13207;PF13238;PF13304;PF13401;PF13476;PF13504;PF13555;PF13671;PF13855		Potri.011G013200	AT3G51560	Disease resistance protein (TIR-NBS-LRR class) family
MA_10433333g0010	33	8359	8787	75.6768902101	a	PF00560;PF12799;PF13504;PF13516;PF13855		Potri.011G104600	AT2G33170	Leucine-rich repeat receptor-like protein kinase family protein
MA_10433406g0010	33	10896	6250	81.0662546702	a	PF00560;PF12799;PF13306;PF13504;PF13855		Potri.T047600	AT1G69550	disease resistance protein (TIR-NBS-LRR class)
MA_212254g0010	33	10859	6287	136.678679133	a	PF00060;PF00497;PF06024		Potri.005G253800	AT1G42540	glutamate receptor 3.3	ATGLR3.3,GLR3.3
MA_292053g0010	33	5218	11928	60.1961701143	a
MA_52029g0010	33	9376	7770	68.9791371718	a
MA_533908g0010	33	8994	8152	74.0403110613	a	PF00657		Potri.008G127100	AT1G71120	GDSL-motif lipase/hydrolase 6	GLIP6
MA_71280g0010	33	11828	5318	91.1174148855	a	PF00069;PF01636;PF07714;PF11721;PF12819		Potri.016G138700	AT3G51550	Malectin/receptor-like protein kinase family protein	FER
MA_8860910g0010	33	11904	5242	78.2462575517	a	PF03522
MA_91617g0010	33	2355	14791	108.353432023	a	PF00012;PF02782		Potri.001G087500	AT5G28540	heat shock protein 70 (Hsp 70) family protein	BIP1
MA_9583416g0010	33	14323	2823	98.795588981	a
MA_9954910g0010	33	7846	9300	54.4986282535	a	PF06888		Potri.008G196800	AT4G29530	Pyridoxal phosphate phosphatase-related protein
MA_10427844g0020	32	7663	9483	73.0343424974	a	PF00026;PF06449		Potri.006G087600	AT5G02190	Eukaryotic aspartyl protease family protein	ATASP38,EMB24,PCS1
MA_10432359g0010	32	6549	10597	84.9504537592	a	PF00069;PF01636;PF03109;PF07714;PF11721;PF12819		Potri.001G405500	AT5G54380	protein kinase family protein	THE1
MA_10434607g0020	32	3276	13870	49.2109747754	a	PF00644
MA_127999g0010	32	10992	6154	98.3171434795	a
MA_18328g0020	32	3908	13238	33.9124513213	a	PF00481;PF13672		Potri.006G248400	AT2G25620	DNA-binding protein phosphatase 1	AtDBP1,DBP1
MA_19557g0020	32	4908	12238	48.208815683	a	PF00916;PF01740;PF13466;PF13792		Potri.010G082700	AT3G51895	sulfate transporter 3;1	AST12,SULTR3;1
MA_403891g0010	32	11138	6008	68.9159679589	a	PF02825
MA_5354107g0010	32	11074	6072	91.0738179183	a
MA_545877g0010	32	2667	14479	56.2328659478	a	PF08240;PF14001		Potri.002G254900
MA_57785g0010	32	5746	11400	36.6903599655	a	PF00281		Potri.006G181500	AT2G42740	ribosomal protein large subunit 16A	RPL16A
MA_5829g0010	32	4466	12680	70.4063594585	a			Potri.002G094700	AT1G78110	unknown
MA_6084g0010	32	6975	10171	90.1802007039	a			Potri.008G103500	AT3G05800	AtBS1(activation-tagged BRI1 suppressor 1)-interacting factor 1	AIF1
MA_6297286g0010	32	7106	10040	42.2789302322	a	PF00318		Potri.012G117600	AT1G72370	40s ribosomal protein SA	AP40,P40,RP40,RPSAA
MA_83739g0020	32	10929	6217	121.217294704	a	PF00514;PF04564;PF05804;PF11789;PF13445;PF13923		Potri.009G100200	AT3G19380	plant U-box 25	PUB25
MA_9138363g0010	32	14041	3105	127.039597045	a	PF03141;PF08241;PF08242;PF13489;PF13847		Potri.001G454300	AT4G10440	S-adenosyl-L-methionine-dependent methyltransferases superfamily protein
MA_9791318g0010	32	7161	9985	79.0249868645	a
MA_10427561g0020	31	6125	11021	82.8710760792	a	PF01061;PF08370		Potri.001G048700	AT1G15520	pleiotropic drug resistance 12	ABCG40,ATABCG40,ATPDR12,PDR12
MA_10433576g0020	31	2878	14268	43.4020841997	a	PF00520;PF02254;PF03493;PF07885
MA_10435480g0010	31	14364	2782	98.4810840789	a	PF14009		Potri.007G033400	AT5G66580	unknown
MA_10436982g0010	31	15325	1821	57.1335994614	a	PF02298;PF02362		Potri.011G135400	AT3G20570	early nodulin-like protein 9	AtENODL9,ENODL9
MA_107952g0020	31	14625	2521	107.891754264	a
MA_113423g0010	31	10570	6576	77.1085215229	a	PF00534;PF00862;PF13524;PF13692		Potri.018G063500	AT4G02280	sucrose synthase 3	ATSUS3,SUS3
MA_12619g0010	31	5975	11171	84.747600126	a	PF05553;PF14364
MA_166638g0010	31	10251	6895	70.3637016303	a	PF03468		Potri.010G202700	AT3G48670	XH/XS domain-containing protein	IDN2,RDM12
MA_20274g0010	31	3091	14055	82.1430347906	a	PF01715		Potri.009G147600	AT2G27760	tRNAisopentenyltransferase 2	ATIPT2,IPPT,IPT2
MA_39041g0010	31	13190	3956	114.319116464	a	PF00199;PF03140		Potri.005G251600	AT1G20620	catalase 3	ATCAT3,CAT3,SEN2
MA_46166g0010	31	3132	14014	29.9801464168	a	PF00155		Potri.004G229800	AT5G49810	methionine S-methyltransferase	MMT
MA_53335g0010	31	5016	12130	70.2236722771	a
MA_62865g0010	31	8907	8239	58.5620178951	a	PF01095		Potri.018G068400	AT2G36710	Pectin lyase-like superfamily protein
MA_783123g0010	31	6935	10211	82.0121673917	a	PF00505;PF08073;PF09011		Potri.003G138000	AT4G23800	HMG (high mobility group) box protein
MA_8182812g0010	31	3805	13341	49.6567313567	a	PF00481;PF14131		Potri.010G187000	AT2G40180	phosphatase 2C5	ATHPP2C5,PP2C5
MA_840g0010	31	7969	9177	78.3458637282	a			Potri.002G038200	AT2G20515	unknown
MA_8629390g0010	31	3494	13652	61.6917217681	a
MA_88054g0010	31	3417	13729	74.2188849507	a	PF03171;PF14226		Potri.010G023600	AT3G21420	2-oxoglutarate (2OG) and Fe(II)-dependent oxygenase superfamily protein
MA_902224g0010	31	10470	6676	79.3679884644	a
MA_10427118g0010	30	4615	12531	72.8339441764	a	PF00070;PF00732;PF00890;PF00996;PF01266;PF01494;PF01946;PF02737;PF03486;PF05199;PF07992;PF13450		Potri.004G234900	AT4G19380	Long-chain fatty alcohol dehydrogenase family protein
MA_10429923g0030	30	12761	4385	48.364223573	a	PF03018		Potri.006G195300	AT2G21100	Disease resistance-responsive (dirigent-like protein) family protein
MA_10430934g0010	30	11014	6132	97.1104345731	a	PF00082;PF05922		Potri.001G440300	AT4G20430	Subtilase family protein
MA_10431741g0010	30	14241	2905	71.5789491346	a	PF13516;PF13855;PF13943;PF13959		Potri.002G052900	AT5G19320	RAN GTPase activating protein 2	RANGAP2
MA_10433057g0010	30	9479	7667	37.466621564	a
MA_10436580g0020	30	8768	8378	84.4391601734	a	PF00149;PF12850;PF14008		Potri.001G423700	AT3G20500	purple acid phosphatase 18	ATPAP18,PAP18
MA_210262g0010	30	13970	3176	105.848266157	a	PF00538;PF09372
MA_36763g0010	30	6311	10835	67.6704190162	a	PF00067		Potri.005G035200	AT2G26710	Cytochrome P450 superfamily protein	BAS1,CYP72B1,CYP734A1
MA_479900g0010	30	13364	3782	101.695291129	a	PF00646;PF12937		Potri.008G175200
MA_485622g0010	30	12632	4514	103.891167979	a	PF00335;PF13536		Potri.001G141400	AT2G19580	tetraspanin2	TET2
MA_5147793g0010	30	9590	7556	99.7904085061	a	PF14009
MA_587689g0010	30	13288	3858	113.011455427	a	PF00118		Potri.004G213400	AT2G28000	chaperonin-60alpha	CH-CPN60A,CPN60A,SLP
MA_682426g0010	30	15524	1622	92.6450080002	a	PF00722		Potri.003G159700	AT5G13870	xyloglucan endotransglucosylase/hydrolase 5	EXGT-A4,XTH5
MA_92793g0010	30	10855	6291	127.718661194	a	PF00134;PF08613		Potri.002G143400	AT2G45080	cyclin p3;1	cycp3;1
MA_10131412g0010	29	13321	3825	73.2062924672	a
MA_103594g0010	29	14188	2958	118.401986402	a	PF00722;PF06955		Potri.019G125000	AT4G03210	xyloglucan endotransglucosylase/hydrolase 9	XTH9
MA_10426697g0020	29	14710	2436	84.9101994252	a	PF00481;PF13672;PF14131		Potri.009G073000	AT1G07160	Protein phosphatase 2C family protein
MA_10433650g0010	29	5455	11691	58.3564877224	a	PF00069;PF05445;PF07714		Potri.001G421400	AT5G02070	Protein kinase family protein
MA_10437059g0020	29	2956	14190	44.6331292535	a	PF00069;PF00560;PF01163;PF01633;PF01636;PF05445;PF07714;PF08263;PF12799;PF13504;PF13516;PF13855		Potri.005G030800	AT3G47570	Leucine-rich repeat protein kinase family protein
MA_219029g0010	29	6994	10152	66.8834485254	a	PF03953		Potri.009G040200	AT5G23860	tubulin beta 8	TUB8
MA_293357g0010	29	14062	3084	87.6159242848	a
MA_41556g0010	29	14369	2777	162.78126129	a
MA_50074g0010	29	14294	2852	134.346738823	a	PF00459		Potri.010G156300	AT3G02870	Inositol monophosphatase family protein	VTC4
MA_61701g0010	29	9387	7759	73.4524212164	a
MA_7352647g0010	29	8271	8875	116.430003975	a
MA_8494237g0010	29	8306	8840	49.9523458737	a	PF02542;PF12481;PF13537		Potri.003G132400	AT1G63970	isoprenoid F	ISPF,MECPS
MA_85760g0010	29	16327	819	130.579093726	a			Potri.006G177000	AT5G57780	unknown
MA_88557g0010	29	14171	2975	109.278708583	a	PF00031		Potri.016G030900	AT3G12490	cystatin B	ATCYS6,ATCYSB,CYSB
MA_10155182g0010	28	12175	4971	66.8138762798	a	PF03168		Potri.009G003800	AT2G35980	Late embryogenesis abundant (LEA) hydroxyproline-rich glycoprotein family	ATNHL10,NHL10,YLS9
MA_101553g0010	28	7502	9644	67.2893438624	a	PF00069;PF00560;PF07714;PF08263;PF12799;PF13504;PF13516;PF13855		Potri.001G398500	AT5G53890	phytosylfokine-alpha receptor 2	AtPSKR2,PSKR2
MA_10178675g0010	28	11214	5932	76.4501461631	a			Potri.003G187500
MA_10195746g0010	28	11921	5225	91.1705259212	a			Potri.009G149200	AT2G27830	unknown
MA_10293g0010	28	12311	4835	99.4737901325	a	PF00026		Potri.008G115900	AT3G25700	Eukaryotic aspartyl protease family protein
MA_10427338g0020	28	4965	12181	52.1650297119	a	PF00560;PF12799;PF13504;PF13516;PF13855		Potri.T092300	AT4G13810	receptor like protein 47	AtRLP47,RLP47
MA_10428419g0010	28	7547	9599	108.850905581	a			Potri.010G100500	AT5G17330	glutamate decarboxylase	GAD,GAD1
MA_10430095g0010	28	11179	5967	89.8743240683	a	PF00759		Potri.002G202400	AT4G02290	glycosyl hydrolase 9B13	AtGH9B13,GH9B13
MA_10436793g0010	28	4432	12714	77.5937392061	a	PF00004;PF01637;PF09848;PF13086;PF13173;PF13191;PF13245;PF13401;PF13521		Potri.014G085900	AT4G29910	origin recognition complex protein 5	ATORC5,ORC5
MA_10508g0010	28	5772	11374	64.8176645072	a	PF01501		Potri.017G090800	AT3G01040	galacturonosyltransferase 13	GAUT13
MA_123133g0010	28	9840	7306	46.2427709264	a	PF00082;PF02225;PF05922		Potri.005G145300	AT5G67360	Subtilase family protein	ARA12
MA_17470g0010	28	6213	10933	50.1712327611	a	PF00332;PF07983;PF12193		Potri.002G247900	AT3G23770	O-Glycosyl hydrolases family 17 protein
MA_2097164g0010	28	8276	8870	80.6787891684	a
MA_2212g0010	28	3700	13446	52.1221515794	a	PF03824;PF13386		Potri.009G135600	AT4G35080	high-affinity nickel-transport family protein
MA_3255g0010	28	8028	9118	79.4964522487	a
MA_4047g0010	28	7111	10035	94.8721261698	a	PF00082;PF02225;PF05922		Potri.001G455800	AT1G20160	Subtilisin-like serine endopeptidase family protein	ATSBT5.2
MA_448618g0010	28	12126	5020	90.7539606452	a
MA_45312g0010	28	6589	10557	64.8031435809	a
MA_505g0010	28	14879	2267	113.457040571	a				AT3G45750	Nucleotidyltransferase family protein
MA_65484g0010	28	13762	3384	123.842354323	a	PF00023;PF01700;PF12796;PF13606;PF13637;PF13857		Potri.010G185200	AT5G13530	protein kinases;ubiquitin-protein ligases	KEG
MA_72352g0010	28	6317	10829	67.9843496563	a	PF01284;PF04535		Potri.003G050400	AT3G16300	Uncharacterised protein family (UPF0497)
MA_74237g0010	28	8988	8158	85.8465665763	a	PF00103;PF01397;PF03936		Potri.007G119700	AT4G16740	terpene synthase 03	ATTPS03,TPS03
MA_8291837g0010	28	11291	5855	89.2503225933	a	PF00278;PF02784		Potri.004G163300	AT2G16500	arginine decarboxylase 1	ADC1,ARGDC,ARGDC1,SPE1
MA_83167g0010	28	10754	6392	92.364945237	a	PF00560;PF12799;PF13504;PF13516;PF13855;PF13943		Potri.010G091100	AT3G63130	RAN GTPase activating protein 1	ATRANGAP1,RANGAP1
MA_9952302g0010	28	8513	8633	78.8927495603	a	PF00097;PF13445;PF13639;PF13920;PF13923		Potri.002G243800	AT3G25030	RING/U-box superfamily protein
MA_10001015g0010	27	11223	5923	57.8520514584	a	PF14009		Potri.007G033400	AT1G76600	unknown
MA_101601g0010	27	2462	14684	63.5626227011	a			Potri.016G074300	AT3G11590	unknown
MA_10426555g0010	27	4408	12738	51.2943743086	a	PF01582;PF13676		Potri.012G135700	AT5G36930	Disease resistance protein (TIR-NBS-LRR class) family
MA_10426555g0020	27	3836	13310	62.3918465782	a
MA_10427746g0010	27	14357	2789	94.2719507103	a	PF00560;PF08263;PF12799;PF13504;PF13516;PF13855		Potri.005G234400	AT5G66330	Leucine-rich repeat (LRR) family protein
MA_10431093g0030	27	8658	8488	64.0080463048	a	PF02309		Potri.010G078300	AT4G29080	phytochrome-associated protein 2	IAA27,PAP2
MA_10436160g0020	27	6885	10261	91.4865323472	a	PF01753;PF08238		Potri.001G056800	AT1G67340	HCP-like superfamily protein with MYND-type zinc finger
MA_10436194g0040	27	7589	9557	60.5188242134	a			Potri.008G201600	AT3G23590	REF4-related 1	MED33A,RFR1
MA_10436399g0010	27	12335	4811	91.6303453573	a
MA_10436713g0020	27	12094	5052	106.512389955	a	PF00394;PF07731;PF07732		Potri.010G171700	AT5G21105	Plant L-ascorbate oxidase
MA_105516g0020	27	8582	8564	98.0320699123	a	PF05512		Potri.001G354500	AT5G46530	AWPM-19-like family protein
MA_163198g0010	27	8583	8563	80.1928768485	a	PF01190		Potri.005G167900	AT4G08685	Pollen Ole e 1 allergen and extensin family protein	SAH7
MA_177350g0010	27	11046	6100	62.8330074079	a	PF01336;PF02721;PF08646		Potri.015G057300	AT5G08020	RPA70-kDa subunit B	ATRPA70B,RPA70B
MA_17894g0010	27	2812	14334	50.8331683573	a	PF00071		Potri.002G074400	AT1G43890	RAB GTPASE HOMOLOG B18	ATRAB-C1,ATRAB18,ATRABC1,RAB18,RAB18-1,RABC1
MA_37473g0010	27	1945	15201	71.5072519527	a	PF00560;PF00931;PF01637;PF01926;PF05729;PF12799;PF13191;PF13207;PF13401;PF13504;PF13855		Potri.T014300	AT1G12220	Disease resistance protein (CC-NBS-LRR class) family	RPS5
MA_42386g0020	27	6927	10219	67.7875651092	a	PF00400		Potri.018G112500	AT1G80710	DROUGHT SENSITIVE 1	DRS1
MA_80165g0010	27	9423	7723	81.5769200203	a	PF08490		Potri.004G185700	AT1G08260	DNA polymerase epsilon catalytic subunit	ABO4,EMB142,EMB2284,EMB529,ESD7,POL2A,TIL1
MA_93170g0020	27	8949	8197	66.3531458614	a			Potri.001G031400	AT3G12280	retinoblastoma-related 1	ATRBR1,RB,RB1,RBR,RBR1
MA_949599g0010	27	9151	7995	73.4378090179	a	PF03188		Potri.004G103800	AT5G38630	cytochrome B561-1	ACYB-1,CYB-1
MA_10222942g0010	26	13444	3702	63.5820025672	a	PF00068		Potri.018G132100	AT2G06925	Phospholipase A2 family protein	ATSPLA2-ALPHA,PLA2-ALPHA
MA_10426265g0010	26	9897	7249	65.1226374586	a	PF00085;PF00515;PF07719;PF07721;PF12895;PF13174;PF13176;PF13181;PF13371;PF13414;PF13424;PF13428;PF13429;PF13431;PF13432		Potri.011G111500	AT1G53300	tetratricopetide-repeat thioredoxin-like 1	TTL1
MA_10430619g0010	26	13894	3252	80.1375720549	a
MA_10434397g0010	26	12622	4524	104.692792513	a	PF00319		Potri.014G074200	AT2G42830	K-box region and MADS-box transcription factor family protein	AGL5,SHP2
MA_10434624g0020	26	11885	5261	117.111167908	a	PF01095;PF04043;PF07602		Potri.011G025400	AT1G53830	pectin methylesterase 2	ATPME2,PME2
MA_130244g0010	26	11447	5699	72.1907019616	a	PF00069;PF00560;PF07714;PF08263;PF12799;PF13504;PF13516;PF13855		Potri.003G117500	AT1G12460	Leucine-rich repeat protein kinase family protein
MA_1489g0010	26	9674	7472	45.4187044959	a	PF00304;PF00537;PF12032		Potri.T011200	AT2G02120	Scorpion toxin-like knottin superfamily protein	LCR70,PDF2.1
MA_19633g0010	26	10154	6992	76.7420696678	a	PF00201		Potri.016G021000	AT1G22380	UDP-glucosyl transferase 85A3	AtUGT85A3,UGT85A3
MA_2946816g0010	26	14549	2597	101.812203489	a	PF14009			AT3G10120	unknown
MA_3099234g0010	26	9641	7505	59.3580654895	a
MA_487655g0010	26	4756	12390	64.9515631899	a	PF00689		Potri.018G139800	AT4G29900	autoinhibited Ca(2+)-ATPase 10	ACA10,ATACA10,CIF1
MA_57146g0010	26	6132	11014	48.1325406306	a	PF00854;PF07690		Potri.001G027100	AT3G54450	Major facilitator superfamily protein
MA_64485g0010	26	13889	3257	92.1840748778	a	PF00097;PF01485;PF13639		Potri.018G064400	AT3G14250	RING/U-box superfamily protein
MA_8033g0010	26	7764	9382	64.8789484874	a	PF00232		Potri.015G041300	AT3G18080	B-S glucosidase 44	BGLU44
MA_98378g0010	26	6879	10267	74.8509294051	a	PF04674		Potri.005G163000	AT5G64260	EXORDIUM like 2	EXL2
MA_99511g0010	26	8151	8995	87.866749758	a	PF00652;PF14200		Potri.013G054100	AT2G39050	hydroxyproline-rich glycoprotein family protein
MA_10437227g0020	25	5806	11340	82.4896662101	a	PF00544;PF12708;PF13229		Potri.003G175900	AT4G13710	Pectin lyase-like superfamily protein
MA_12294g0010	25	12812	4334	108.85936888	a	PF02434;PF04646		Potri.003G131400	AT5G41460	Protein of unknown function (DUF604)
MA_169304g0010	25	12836	4310	77.543882751	a	PF02613
MA_17552g0010	25	2007	15139	49.5271061447	a
MA_2017g0010	25	7058	10088	57.2600103247	a	PF01095;PF04043		Potri.012G014500	AT5G53370	pectin methylesterase PCR fragment F	ATPMEPCRF,PMEPCRF
MA_205874g0010	25	7529	9617	95.1968928816	a	PF05558;PF10052;PF10469		Potri.003G157100	AT4G20260	plasma-membrane associated cation-binding protein 1	ATPCAP1,PCAP1
MA_231706g0010	25	3320	13826	59.1012171207	a	PF00004;PF00560;PF00931;PF01656;PF05659;PF05729;PF12799;PF13173;PF13191;PF13207;PF13238;PF13401;PF13855		Potri.002G129300	AT4G33300	ADR1-like 1	ADR1-L1
MA_26192g0010	25	8175	8971	72.3868224628	a	PF00651;PF03000;PF07502		Potri.014G164000	AT5G48130	Phototropic-responsive NPH3 family protein
MA_297533g0010	25	5205	11941	84.9435102551	a	PF06933;PF06974		Potri.012G014200	AT5G53390	O-acyltransferase (WSD1-like) family protein
MA_36703g0010	25	16673	473	138.120471791	a	PF00136;PF03175;PF14260;PF14446		Potri.005G065800	AT5G63960	DNA binding;nucleotide binding;nucleic acid binding;DNA-directed DNA polymerases;DNA-directed DNA polymerases	EMB2780
MA_392382g0010	25	10656	6490	47.199528852	a			Potri.005G069900
MA_424372g0010	25	1879	15267	33.1066510101	a
MA_51690g0010	25	11996	5150	74.0128274958	a	PF00332;PF07983		Potri.018G068600	AT5G56590	O-Glycosyl hydrolases family 17 protein
MA_67538g0010	25	4554	12592	54.1470099252	a	PF00462		Potri.006G041800	AT3G57070	Glutaredoxin family protein
MA_6833274g0010	25	9609	7537	69.4818472052	a	PF00141		Potri.013G083600	AT5G05340	Peroxidase superfamily protein
MA_75571g0010	25	10379	6767	82.2401137521	a	PF07939		Potri.007G126700	AT1G05870	Protein of unknown function (DUF1685)
MA_766299g0010	25	3584	13562	74.6726984259	a	PF01501		Potri.008G018100	AT4G02130	galacturonosyltransferase 6	GATL6,LGT10
MA_77507g0010	25	6375	10771	64.2268138087	a	PF00999		Potri.005G045100	AT5G55470	Na+/H+ (sodium hydrogen) exchanger 3	ATNHX3,NHX3
MA_86170g0010	25	5369	11777	79.519502883	a	PF00202		Potri.015G101100	AT3G48730	glutamate-1-semialdehyde 2,1-aminomutase 2	GSA2
MA_8762384g0010	25	5812	11334	65.320561936	a	PF13947		Potri.002G181100	AT2G46850	Protein kinase superfamily protein
MA_93977g0010	25	8354	8792	52.5839171038	a	PF00582		Potri.016G064000	AT3G11930	Adenine nucleotide alpha hydrolases-like superfamily protein
MA_98251g0010	25	11737	5409	58.6174458436	a	PF03492;PF13489		Potri.001G359000	AT5G55250	IAA carboxylmethyltransferase 1	IAMT1
MA_10286512g0010	24	8090	9056	99.0756541156	a	PF13532		Potri.010G102100	AT4G02940	oxidoreductase, 2OG-Fe(II) oxygenase family protein
MA_10311271g0010	24	10729	6417	68.8000652294	a
MA_10426703g0020	24	14397	2749	117.580428965	a	PF00105;PF00582		Potri.002G104700	AT3G62550	Adenine nucleotide alpha hydrolases-like superfamily protein
MA_10428573g0010	24	9905	7241	77.7229084181	a	PF00092;PF13519;PF13768
MA_10429182g0010	24	7609	9537	102.545751872	a	PF00076;PF13893;PF14259		Potri.002G004600	AT1G76460	RNA-binding (RRM/RBD/RNP motifs) family protein
MA_10436612g0010	24	8620	8526	50.292585341	a	PF13947;PF14380		Potri.010G040500	AT1G10380	Putative membrane lipoprotein
MA_10436644g0010	24	14216	2930	85.8584552029	a	PF03168		Potri.012G006000	AT5G53730	Late embryogenesis abundant (LEA) hydroxyproline-rich glycoprotein family
MA_107371g0020	24	4803	12343	67.1613297977	a	PF07795		Potri.004G216100
MA_108756g0010	24	12697	4449	75.0541520095	a			Potri.012G089300	AT5G50200	nitrate transmembrane transporters	ATNRT3.1,NRT3.1,WR3
MA_1109378g0010	24	11482	5664	79.0842058341	a
MA_11372g0010	24	5840	11306	82.610001992	a	PF12222		Potri.011G109700	AT3G14920	Peptide-N4-(N-acetyl-beta-glucosaminyl)asparagine amidase A protein
MA_185096g0010	24	11862	5284	72.6205488319	a	PF02298;PF06525		Potri.002G074000	AT2G02850	plantacyanin	ARPN
MA_196645g0010	24	2311	14835	34.8542468792	a	PF01148;PF13067		Potri.010G232600	AT5G04490	vitamin E pathway gene 5	VTE5
MA_2027g0010	24	10893	6253	60.8092131329	a			Potri.015G099400	AT1G24270	unknown
MA_318903g0010	24	8805	8341	73.6241941405	a	PF07103;PF07817		Potri.011G084000	AT1G30130	unknown
MA_332518g0010	24	11356	5790	72.8896576615	a
MA_36731g0010	24	16196	950	112.620280327	a	PF04116		Potri.003G116000	AT4G22756	sterol C4-methyl oxidase 1-2	ATSMO1,ATSMO1-2,SMO1,SMO1-2
MA_398294g0010	24	6416	10730	60.451983518	a
MA_4008g0010	24	9644	7502	47.8903862472	a	PF00538		Potri.005G116600	AT2G30620	winged-helix DNA-binding transcription factor family protein
MA_4353361g0010	24	8415	8731	61.5784906906	a
MA_436409g0010	24	9278	7868	59.340552618	a			Potri.002G057000
MA_4501g0020	24	9261	7885	86.6477248236	a	PF04862		Potri.006G250100	AT5G11420	Protein of unknown function, DUF642
MA_5457104g0010	24	6345	10801	70.0666336398	a	PF02525;PF03358		Potri.003G195700	AT3G27890	NADPH:quinone oxidoreductase	NQR
MA_57173g0030	24	14197	2949	100.473439271	a	PF00069;PF00560;PF01636;PF07714;PF12799;PF13504;PF13516;PF13855		Potri.001G472900	AT1G55610	BRI1 like	BRL1
MA_619033g0010	24	9645	7501	60.077987142	a
MA_630451g0010	24	13167	3979	106.492221266	a	PF01697;PF13704		Potri.005G258900	AT2G33570	Domain of unknown function (DUF23)
MA_678005g0010	24	9858	7288	106.334653536	a	PF04750;PF07710		Potri.002G190200	AT5G62960	unknown
MA_68192g0010	24	11868	5278	100.119512004	a
MA_7381817g0010	24	1907	15239	58.5730615916	a
MA_7882351g0010	24	8856	8290	49.134168459	a
MA_8596g0010	24	4781	12365	48.0650218691	a	PF01257;PF08496		Potri.010G003200	AT1G48300	unknown
MA_8920553g0010	24	9534	7612	80.2915788501	a	PF00560;PF00931;PF01582;PF01637;PF12799;PF13173;PF13191;PF13207;PF13306;PF13401;PF13504;PF13676		Potri.005G030700	AT1G69550	disease resistance protein (TIR-NBS-LRR class)
MA_89328g0010	24	9691	7455	61.6347016724	a	PF01535;PF03704;PF06239;PF08579;PF10037;PF12854;PF13041;PF13432;PF13812		Potri.005G128600	AT5G66631	Tetratricopeptide repeat (TPR)-like superfamily protein
MA_8956714g0010	24	10457	6689	67.7198724354	a
MA_93221g0010	24	8912	8234	94.1393581209	a	PF00134;PF02984		Potri.002G103500	AT1G70210	CYCLIN D1;1	ATCYCD1;1,CYCD1;1
MA_100558g0010	23	13790	3356	97.7231028735	a	PF00149;PF14008		Potri.001G023400	AT4G24890	purple acid phosphatase 24	ATPAP24,PAP24
MA_10431629g0010	23	10310	6836	53.768091109	a			Potri.015G019800	AT3G22370	alternative oxidase 1A	AOX1A,ATAOX1A
MA_10434920g0010	23	12746	4400	93.2813628908	a	PF04788		Potri.014G019900	AT1G49840	Protein of unknown function (DUF620)
MA_10435510g0010	23	15537	1609	119.363877329	a	PF03283		Potri.014G110900	AT3G05910	Pectinacetylesterase family protein
MA_10436472g0020	23	3936	13210	71.9582909753	a	PF00106;PF01073;PF01118;PF01370;PF02719;PF05368;PF08659;PF13460		Potri.001G133200	AT1G32100	pinoresinol reductase 1	ATPRR1,PRR1
MA_105921g0010	23	10362	6784	85.3414913641	a	PF02159		Potri.002G235400	AT1G68920	basic helix-loop-helix (bHLH) DNA-binding superfamily protein
MA_127755g0010	23	5492	11654	53.9063000746	a	PF00295;PF05048;PF12708;PF13229		Potri.001G171900	AT1G80170	Pectin lyase-like superfamily protein
MA_183187g0010	23	14911	2235	106.379146745	a	PF01263		Potri.006G165400	AT5G57330	Galactose mutarotase-like superfamily protein
MA_20539g0010	23	12277	4869	95.6293884085	a	PF03092		Potri.010G063800	AT1G64890	Major facilitator superfamily protein
MA_281093g0010	23	12003	5143	78.2460024859	a	PF03358;PF10996;PF13104;PF13441		Potri.001G028000	AT3G27890	NADPH:quinone oxidoreductase	NQR
MA_30758g0010	23	15741	1405	113.406102099	a	PF00403		Potri.010G114300	AT1G23000	Heavy metal transport/detoxification superfamily protein
MA_373239g0010	23	10131	7015	71.4561320254	a	PF00560;PF12799;PF13504;PF13855		Potri.001G261600	AT1G69550	disease resistance protein (TIR-NBS-LRR class)
MA_424330g0010	23	15665	1481	84.9951972049	a	PF00561;PF08386;PF12695;PF12697		Potri.002G097400	AT5G09430	alpha/beta-Hydrolases superfamily protein
MA_4492001g0010	23	15060	2086	99.6871699579	a			Potri.006G101100
MA_54876g0010	23	14673	2473	111.347988059	a	PF01073;PF01370;PF05368;PF13460		Potri.017G110500	AT5G14700	NAD(P)-binding Rossmann-fold superfamily protein
MA_60987g0010	23	5867	11279	87.2566180453	a
MA_63056g0010	23	8339	8807	73.696906947	a	PF01135;PF01596;PF02390;PF04989;PF12847;PF13578;PF13659;PF13847		Potri.002G183600	AT4G34050	S-adenosyl-L-methionine-dependent methyltransferases superfamily protein	CCoAOMT1
MA_786911g0010	23	4945	12201	54.941286182	a	PF00097;PF06716;PF07219;PF11893;PF12678;PF12861;PF13639;PF13920;PF13923		Potri.008G219200	AT3G16720	TOXICOS EN LEVADURA 2	ATL2,TL2
MA_9499598g0010	23	8323	8823	33.9710657913	a	PF00557		Potri.013G007100	AT1G09300	Metallopeptidase M24 family protein
MA_992082g0010	23	13222	3924	79.409134565	a	PF00646;PF12937;PF14299		Potri.005G022000	AT2G02240	F-box family protein	MEE66
MA_100722g0010	22	5148	11998	35.023439027	a	PF01758		Potri.014G178000	AT3G25410	Sodium Bile acid symporter family
MA_103666g0020	22	11340	5806	88.7323278003	a	PF00560;PF12799;PF13504;PF13855		Potri.004G088500	AT1G69550	disease resistance protein (TIR-NBS-LRR class)
MA_10430372g0010	22	13255	3891	47.4151190041	a	PF00106;PF01073;PF01370;PF02254;PF02719;PF03435;PF05368;PF07993;PF08659;PF13460		Potri.007G123700	AT4G39230	NmrA-like negative transcriptional regulator family protein
MA_10431641g0010	22	15171	1975	108.789065429	a
MA_10433187g0010	22	9906	7240	70.353772292	a			Potri.009G133400	AT3G14240	Subtilase family protein
MA_10434266g0010	22	5569	11577	88.7894603947	a	PF12799
MA_10436441g0010	22	13524	3622	77.3743519948	a	PF13839;PF14416		Potri.018G133000	AT3G12060	Plant protein of unknown function (DUF828)	TBL1
MA_130162g0010	22	13517	3629	97.4271633126	a	PF00069;PF00560;PF07714;PF08263;PF12799;PF13504;PF13516;PF13855		Potri.002G251700	AT3G24660	transmembrane kinase-like 1	TMKL1
MA_202816g0010	22	5886	11260	46.7389197142	a	PF00069;PF07714		Potri.013G046100	AT1G08650	phosphoenolpyruvate carboxylase kinase 1	ATPPCK1,PPCK1
MA_2704g0020	22	6636	10510	33.3830915426	a	PF03094		Potri.001G402400	AT5G53760	Seven transmembrane MLO family protein	ATMLO11,MLO11
MA_29469g0010	22	12290	4856	74.880143715	a	PF03171;PF14226		Potri.010G023600	AT2G38240	2-oxoglutarate (2OG) and Fe(II)-dependent oxygenase superfamily protein
MA_409389g0010	22	12509	4637	62.3887055245	a	PF03703		Potri.010G093300	AT1G14345	NAD(P)-linked oxidoreductase superfamily protein
MA_42093g0010	22	5992	11154	51.385977927	a	PF00134;PF02984		Potri.001G272000	AT5G06150	Cyclin family protein	CYC1BAT,CYCB1;2
MA_422840g0010	22	7157	9989	73.6176078731	a			Potri.016G077800	AT2G36200	P-loop containing nucleoside triphosphate hydrolases superfamily protein
MA_43503g0010	22	5722	11424	63.6653443972	a	PF00560;PF00931;PF01582;PF05729;PF07725;PF08937;PF12799;PF13173;PF13207;PF13306;PF13401;PF13504;PF13676;PF13855		Potri.012G053200	AT1G69550	disease resistance protein (TIR-NBS-LRR class)
MA_53385g0010	22	6003	11143	67.0433215277	a	PF00060;PF00497;PF01957		Potri.014G152200	AT1G42540	glutamate receptor 3.3	ATGLR3.3,GLR3.3
MA_595526g0010	22	8555	8591	59.3887268614	a	PF00535;PF03552;PF13506;PF13632;PF13641		Potri.013G082200	AT3G03050	cellulose synthase-like D3	ATCSLD3,CSLD3,KJK
MA_703842g0010	22	13139	4007	150.704810424	a	PF00069;PF01636;PF07714		Potri.001G129000	AT1G31420	Leucine-rich repeat protein kinase family protein	FEI1
MA_78167g0010	22	3039	14107	66.0625985795	a
MA_9235448g0010	22	8147	8999	60.5920793664	a	PF00560;PF12799;PF13504;PF13855
MA_9959852g0010	22	5647	11499	83.4571229159	a	PF02458		Potri.018G105400	AT5G57840	HXXXD-type acyl-transferase family protein
MA_10147276g0010	21	12454	4692	85.1752432461	a	PF02893		Potri.003G165400	AT5G13200	GRAM domain family protein
MA_10430472g0010	21	9915	7231	94.3375277871	a	PF00743;PF01593;PF07992;PF13434;PF13454;PF13738		Potri.006G137600	AT1G19250	flavin-dependent monooxygenase 1	FMO1
MA_10433225g0010	21	11553	5593	40.9431739142	a			Potri.007G127800	AT1G05950	unknown
MA_114887g0010	21	11763	5383	118.653534562	a	PF04186;PF05553;PF14364		Potri.006G228800	AT2G26110	Protein of unknown function (DUF761)
MA_14457g0010	21	11300	5846	46.1958393871	a	PF02171		Potri.001G219700	AT5G21150	Argonaute family protein	AGO9
MA_162652g0010	21	13776	3370	120.343384382	a	PF03214		Potri.004G117800	AT3G08900	reversibly glycosylated polypeptide 3	RGP,RGP3
MA_173536g0010	21	9190	7956	41.0300834238	a	PF00154;PF03796;PF06745;PF08423;PF13481		Potri.014G068100	AT2G45280	RAS associated with diabetes protein 51C	ATRAD51C,RAD51C
MA_178824g0010	21	3558	13588	61.1741354417	a	PF00035;PF12115		Potri.018G047500	AT3G43920	dicer-like 3	ATDCL3,DCL3
MA_212055g0010	21	16749	397	119.682735433	a	PF00722;PF02390		Potri.014G140300	AT5G13870	xyloglucan endotransglucosylase/hydrolase 5	EXGT-A4,XTH5
MA_22375g0010	21	3144	14002	43.5214401126	a	PF05134;PF07468
MA_39167g0010	21	11534	5612	110.761982852	a	PF02178
MA_476087g0010	21	11185	5961	86.4641653127	a
MA_59230g0010	21	8259	8887	71.0009215992	a			Potri.001G267600	AT3G52110	unknown
MA_61955g0010	21	14238	2908	90.5047417543	a	PF06830		Potri.012G145400	AT5G60530	late embryogenesis abundant protein-related / LEA protein-related
MA_9551351g0010	21	7957	9189	54.5473272749	a	PF01490;PF03222		Potri.006G038700	AT2G41190	Transmembrane amino acid transporter family protein
MA_10016128g0010	20	14798	2348	100.553681497	a	PF00314;PF09717		Potri.005G173900
MA_10426829g0010	20	6650	10496	47.818275763	a	PF00657		Potri.014G094100	AT4G01130	GDSL-like Lipase/Acylhydrolase superfamily protein
MA_10432325g0010	20	4856	12290	36.4811927723	a	PF00097;PF00533;PF00628;PF12678;PF12738;PF12861;PF13445;PF13639;PF13920;PF13923		Potri.004G106000	AT1G67180	zinc finger (C3HC4-type RING finger) family protein / BRCT domain-containing protein
MA_10432425g0010	20	4759	12387	43.3935900753	a	PF01545		Potri.001G010200	AT3G58060	Cation efflux family protein
MA_10434234g0010	20	12862	4284	118.370346077	a	PF03419		Potri.006G041400	AT3G10220	tubulin folding cofactor B
MA_10436872g0010	20	11581	5565	64.0120436661	a	PF03168		Potri.003G052900	AT1G45688	unknown
MA_129331g0010	20	10749	6397	91.1419688697	a	PF00092;PF00097;PF05762;PF09967;PF12678;PF12861;PF13519;PF13639;PF13768;PF13923		Potri.003G148400	AT5G60710	Zinc finger (C3HC4-type RING finger) family protein
MA_202328g0010	20	10326	6820	63.9347904538	a	PF06427;PF11159;PF11671;PF12799		Potri.T048300	AT1G69550	disease resistance protein (TIR-NBS-LRR class)
MA_213656g0010	20	14874	2272	92.6023639148	a			Potri.010G195800	AT3G54000	unknown
MA_216618g0010	20	10189	6957	109.380351671	a	PF04130;PF04258;PF08545		Potri.015G145600	AT4G33410	SIGNAL PEPTIDE PEPTIDASE-LIKE 1	ATSPPL1,SPPL1
MA_252255g0010	20	10334	6812	68.463343275	a
MA_29081g0010	20	10431	6715	69.8292370008	a			Potri.006G088000	AT3G09350	Fes1A	Fes1A
MA_33140g0010	20	11080	6066	58.9888489006	a	PF00403		Potri.017G147400	AT1G01490	Heavy metal transport/detoxification superfamily protein
MA_34826g0010	20	9463	7683	63.6480431395	a	PF00134;PF08613		Potri.005G209800	AT2G44740	cyclin p4;1	CYCP4;1
MA_35387g0010	20	8793	8353	54.6900388423	a	PF04478;PF10571;PF13947;PF14380		Potri.004G076100	AT1G66940	protein kinase-related
MA_372598g0010	20	6142	11004	40.2004676695	a	PF00072;PF02518		Potri.006G270500	AT5G10720	histidine kinase 5	AHK5,CKI2,HK5
MA_41685g0010	20	10934	6212	54.8451162641	a			Potri.006G237600	AT5G11640	Thioredoxin superfamily protein
MA_495777g0010	20	15308	1838	91.5868516718	a
MA_6078786g0010	20	13268	3878	77.7879235015	a	PF00125;PF00808;PF02969;PF03428;PF03847		Potri.010G231300	AT3G45980	Histone superfamily protein	H2B,HTB9
MA_62021g0010	20	14150	2996	86.6492850236	a			Potri.006G050100	AT3G57400	unknown
MA_6787326g0010	20	13118	4028	108.523149478	a	PF01031;PF02212;PF11916		Potri.003G024200	AT1G60500	Dynamin related protein 4C	DRP4C
MA_68362g0010	20	15682	1464	87.7786133709	a	PF01095;PF04043		Potri.005G061500	AT5G09760	Plant invertase/pectin methylesterase inhibitor superfamily
MA_8277171g0010	20	10702	6444	55.6985135265	a	PF01012		Potri.008G165800	AT5G43430	electron transfer flavoprotein beta	ETFBETA
MA_892865g0010	20	7333	9813	81.7019877199	a	PF04185		Potri.012G099300	AT3G48610	non-specific phospholipase C6	NPC6
MA_9739845g0010	20	11208	5938	87.725276757	a
MA_10235009g0010	19	9581	7565	86.0060058967	a	PF00560;PF12799;PF13306;PF13504;PF13855		Potri.T048300	AT1G69550	disease resistance protein (TIR-NBS-LRR class)
MA_10293595g0010	19	9875	7271	41.4339807602	a	PF01490		Potri.016G113600	AT2G38120	Transmembrane amino acid transporter family protein	AUX1,MAP1,PIR1,WAV5
MA_10308567g0040	19	4617	12529	55.8070586486	a	PF08646		Potri.015G057300	AT5G08020	RPA70-kDa subunit B	ATRPA70B,RPA70B
MA_10341095g0020	19	11244	5902	75.8401104307	a	PF00012;PF14450		Potri.003G143600	AT5G28540	heat shock protein 70 (Hsp 70) family protein	BIP1
MA_104210g0010	19	8560	8586	59.1325047471	a	PF00956		Potri.006G148600	AT4G26110	nucleosome assembly protein1;1	ATNAP1;1,NAP1;1
MA_10429552g0010	19	2028	15118	44.8462756973	a			Potri.018G029500	AT5G11260	Basic-leucine zipper (bZIP) transcription factor family protein	HY5,TED 5
MA_10430327g0010	19	6837	10309	49.3139877235	a	PF02984		Potri.009G165800	AT1G20610	Cyclin B2;3	CYCB2;3
MA_10431583g0020	19	6336	10810	50.2626096669	a	PF03141;PF08241;PF12847;PF13489;PF13847		Potri.010G159400	AT1G78240	S-adenosyl-L-methionine-dependent methyltransferases superfamily protein	OSU1,QUA2,TSD2
MA_10436915g0010	19	15618	1528	73.4173132835	a	PF00650;PF03765;PF13716		Potri.001G068000	AT1G01630	Sec14p-like phosphatidylinositol transfer family protein
MA_136371g0010	19	10448	6698	65.7475714093	a	PF01553		Potri.014G040600	AT3G18850	lysophosphatidyl acyltransferase 5	LPAT5
MA_140486g0010	19	13050	4096	95.5273251237	a	PF03479		Potri.001G115200	AT4G17800	Predicted AT-hook DNA-binding family protein
MA_18892g0010	19	15587	1559	125.570302475	a	PF00070;PF00890;PF01134;PF01266;PF01494;PF01593;PF01946;PF03486;PF04820;PF05834;PF07992;PF12831;PF13450;PF13454;PF13738		Potri.002G055300	AT2G43020	polyamine oxidase 2	ATPAO2,PAO2
MA_19332g0010	19	10084	7062	61.118807743	a	PF06697		Potri.001G112800	AT3G08600	Protein of unknown function (DUF1191)
MA_2076g0010	19	15128	2018	89.844616647	a	PF00069;PF01636;PF07714		Potri.004G235700	AT1G21210	wall associated kinase 4	WAK4
MA_211101g0010	19	7570	9576	38.7199787143	a	PF03094		Potri.001G402400	AT5G53760	Seven transmembrane MLO family protein	ATMLO11,MLO11
MA_217488g0010	19	11671	5475	45.0006089189	a	PF01301;PF02140;PF02837;PF13364		Potri.009G012400	AT2G28470	beta-galactosidase 8	BGAL8
MA_398566g0010	19	10561	6585	60.1172932901	a	PF02431		Potri.018G048500	AT2G26310	Chalcone-flavanone isomerase family protein
MA_408535g0010	19	10142	7004	70.8300149626	a	PF00012;PF10176;PF14450		Potri.012G017600	AT5G42020	Heat shock protein 70 (Hsp 70) family protein	BIP,BIP2
MA_471335g0010	19	9689	7457	49.3619938968	a	PF01220		Potri.012G135700
MA_56664g0010	19	10894	6252	50.8718661634	a	PF01472
MA_59139g0010	19	7841	9305	56.8813133659	a	PF07168		Potri.008G095600	AT2G03590	ureide permease 1	ATUPS1,UPS1
MA_6968g0010	19	10493	6653	40.5094763377	a	PF00069;PF01636;PF03109;PF07714		Potri.010G188600	AT3G55950	CRINKLY4 related 3	ATCRR3,CCR3
MA_7502g0010	19	10956	6190	57.2629371695	a	PF03168;PF09624		Potri.001G468400	AT5G56050	unknown
MA_7961764g0010	19	14354	2792	66.7719818761	a
MA_81446g0010	19	12545	4601	69.1907914044	a	PF00730		Potri.015G071300	AT3G47830	DNA glycosylase superfamily protein
MA_8236301g0010	19	11659	5487	47.1409860002	a	PF05042		Potri.010G066600	AT2G33380	Caleosin-related family protein	CLO-3,RD20
MA_8939580g0010	19	13249	3897	52.4256087865	a
MA_903039g0010	19	6124	11022	49.2885426081	a	PF00106;PF01370;PF02882;PF08659;PF13561		Potri.005G106100	AT3G29250	NAD(P)-binding Rossmann-fold superfamily protein
MA_933431g0010	19	13305	3841	40.1690775221	a	PF00566;PF01535;PF04121;PF06239;PF10037;PF12854;PF13041;PF13812		Potri.005G245400	AT1G20300	Pentatricopeptide repeat (PPR) superfamily protein
MA_10096934g0010	18	6595	10551	41.5960504614	a	PF00067		Potri.013G076500	AT5G61320	cytochrome P450, family 89, subfamily A, polypeptide 3	CYP89A3
MA_101209g0010	18	11926	5220	46.9097451465	a	PF00561;PF12695;PF12697		Potri.006G219400	AT4G33180	alpha/beta-Hydrolases superfamily protein
MA_104034g0010	18	13853	3293	83.6950183977	a	PF00176;PF00271;PF13892		Potri.019G129900	AT5G66750	chromatin remodeling 1	ATDDM1,CHA1,CHR01,CHR1,DDM1,SOM1,SOM4
MA_10426894g0020	18	13899	3247	74.3711815312	a
MA_10431144g0010	18	11260	5886	88.0483796096	a	PF00072		Potri.001G027000	AT3G48100	response regulator 5	ARR5,ATRR2,IBC6,RR5
MA_10434187g0020	18	13224	3922	85.0749809568	a	PF00398;PF00891;PF01135;PF01209;PF01728;PF01739;PF02353;PF02390;PF02475;PF03141;PF03848;PF05175;PF05219;PF05401;PF05724;PF05891;PF06325;PF07021;PF07091;PF08003;PF08123;PF08241;PF08242;PF09445;PF12847;PF13489;PF13649;PF13659;PF13847		Potri.015G039000	AT1G73600	S-adenosyl-L-methionine-dependent methyltransferases superfamily protein
MA_10436228g0010	18	9663	7483	66.2198374695	a	PF00903;PF12681;PF13669		Potri.001G171600	AT1G80160	Lactoylglutathione lyase / glyoxalase I family protein
MA_135894g0010	18	11719	5427	73.8100139555	a	PF07992		Potri.006G114800	AT5G03630	Pyridine nucleotide-disulphide oxidoreductase family protein	ATMDAR2
MA_140715g0010	18	14457	2689	115.172952911	a	PF02535;PF07019		Potri.018G053300	AT1G10970	zinc transporter 4 precursor	ATZIP4,ZIP4
MA_180169g0010	18	4462	12684	43.2974903819	a	PF00225;PF11721;PF12819		Potri.011G140000	AT1G72250	Di-glucose binding protein with Kinesin motor domain
MA_19509g0020	18	9031	8115	88.1798202045	a	PF00759;PF09478		Potri.003G139600	AT1G64390	glycosyl hydrolase 9C2	AtGH9C2,GH9C2
MA_19916g0010	18	9279	7867	103.406530769	a			Potri.014G170200	AT4G12700	unknown
MA_202491g0010	18	13013	4133	76.7232011456	a	PF04081		Potri.013G076400	AT1G09815	polymerase delta 4	POLD4
MA_22886g0010	18	3808	13338	35.6383778423	a
MA_25455g0010	18	12391	4755	48.0475250174	a			Potri.004G200800	AT5G22220	E2F transcription factor 1	ATE2FB,E2F1,E2FB
MA_3037g0010	18	11301	5845	67.1603984178	a	PF01529		Potri.008G091700	AT1G69420	DHHC-type zinc finger family protein
MA_40103g0010	18	9421	7725	63.3784891738	a			Potri.005G193500	AT1G43245	SET domain-containing protein
MA_416650g0010	18	5415	11731	35.4423322585	a	PF00892;PF03151;PF13567		Potri.015G073200	AT3G28050	nodulin MtN21 /EamA-like transporter family protein
MA_4249g0010	18	9034	8112	34.7449756878	a
MA_436409g0020	18	3597	13549	51.8539953443	a			Potri.002G057000	AT2G30820	unknown
MA_518788g0010	18	11797	5349	39.4296066213	a	PF00560;PF12799;PF13306;PF13504;PF13855		Potri.005G030700	AT3G04220	Disease resistance protein (TIR-NBS-LRR class) family
MA_657165g0010	18	14182	2964	66.5821311509	a
MA_84563g0010	18	10878	6268	124.608687172	a	PF00860		Potri.013G083300	AT3G10960	AZA-guanine resistant1	ATAZG1,AZG1
MA_9971131g0010	18	4640	12506	19.7017400688	a	PF00867		Potri.013G000700	AT5G26680	5'-3' exonuclease family protein
MA_10271866g0010	17	11818	5328	64.8531962812	a	PF04970		Potri.014G101300	AT1G01225	NC domain-containing protein-related
MA_10333127g0010	17	10435	6711	40.4600493354	a	PF00043;PF02798;PF09635;PF13409;PF13410;PF13417		Potri.T035000	AT2G30870	glutathione S-transferase PHI 10	ATGSTF10,ATGSTF4,ERD13,GSTF10
MA_10428362g0010	17	7365	9781	85.1423739355	a	PF00013;PF00226
MA_109827g0010	17	8027	9119	54.9030912973	a	PF00072;PF02518		Potri.010G102900	AT2G01830	CHASE domain containing histidine kinase protein	AHK4,ATCRE1,CRE1,WOL,WOL1
MA_116686g0010	17	16133	1013	105.903478523	a			Potri.006G069100
MA_1274g0010	17	14308	2838	181.501043783	a	PF00481;PF07228;PF13672		Potri.009G073000	AT2G30020	Protein phosphatase 2C family protein
MA_138723g0010	17	6826	10320	29.00677497	a	PF08879		Potri.016G058100	AT2G42040	unknown
MA_3509g0010	17	9208	7938	55.1476878449	a	PF00149;PF12850;PF14008		Potri.001G423700	AT3G20500	purple acid phosphatase 18	ATPAP18,PAP18
MA_3670g0010	17	7995	9151	77.7045108441	a	PF00067		Potri.018G070900	AT2G26710	Cytochrome P450 superfamily protein	BAS1,CYP72B1,CYP734A1
MA_416714g0010	17	9439	7707	43.1788473583	a	PF00560;PF00931;PF05729;PF12799;PF13504;PF13855		Potri.T048300	AT1G69550	disease resistance protein (TIR-NBS-LRR class)
MA_449g0010	17	7672	9474	25.5125926225	a	PF11995		Potri.015G044600	AT1G18370	ATP binding microtubule motor family protein	ATNACK1,HIK,NACK1
MA_497941g0010	17	15030	2116	61.6163093388	a
MA_720108g0010	17	16021	1125	92.2258587916	a	PF00105;PF00582;PF11230		Potri.013G009800	AT1G09740	Adenine nucleotide alpha hydrolases-like superfamily protein
MA_770905g0010	17	10207	6939	68.2481115648	a
MA_85485g0010	17	11524	5622	68.9263785904	a	PF08498		Potri.005G245800	AT1G20330	sterol methyltransferase 2	CVP1,FRL1,SMT2
MA_890554g0010	17	11505	5641	63.9356053245	a	PF00657		Potri.014G094100	AT4G01130	GDSL-like Lipase/Acylhydrolase superfamily protein
MA_9065834g0010	17	10459	6687	79.2633822778	a	PF01596;PF13578		Potri.009G099800	AT4G34050	S-adenosyl-L-methionine-dependent methyltransferases superfamily protein	CCoAOMT1
MA_923779g0010	17	12831	4315	64.5253030474	a	PF12056		Potri.018G002700	AT2G21080	unknown
MA_943683g0010	17	14469	2677	63.7582283072	a	PF00069;PF00560;PF07714;PF08263;PF12799;PF13504;PF13516;PF13855		Potri.007G009200	AT5G65700	Leucine-rich receptor-like protein kinase family protein	BAM1
MA_10213520g0010	16	12367	4779	65.3522768697	a	PF00332;PF07983		Potri.008G133200	AT1G66250	O-Glycosyl hydrolases family 17 protein
MA_10332659g0010	16	5073	12073	42.3441383595	a
MA_10428224g0010	16	12971	4175	54.0581603046	a			Potri.015G054300
MA_10429996g0010	16	7587	9559	13.6837603683	a	PF00400		Potri.014G179700	AT5G58230	Transducin/WD40 repeat-like superfamily protein	ATMSI1,MEE70,MSI1
MA_10435046g0020	16	10115	7031	35.8401064853	a
MA_10436254g0020	16	11097	6049	72.5657409789	a	PF06548;PF12711		Potri.002G235500	AT3G23670	phragmoplast-associated kinesin-related protein, putative	KINESIN-12B,PAKRP1L
MA_10436829g0010	16	14431	2715	57.1248490379	a	PF04488;PF04572;PF05704;PF12919		Potri.011G047700	AT5G01250	alpha 1,4-glycosyltransferase family protein
MA_108143g0010	16	8483	8663	62.4256826917	a	PF04525		Potri.001G192000	AT3G15810	Protein of unknown function (DUF567)
MA_170670g0010	16	11742	5404	58.0859044646	a	PF00083;PF07690		Potri.007G072800	AT1G11260	sugar transporter 1	ATSTP1,STP1
MA_28218g0010	16	11302	5844	38.0065134402	a	PF00076;PF11608;PF11767;PF13893;PF14259		Potri.012G061600	AT5G61030	glycine-rich RNA-binding protein 3	GR-RBP3
MA_30666g0010	16	11265	5881	68.9210054108	a	PF03212
MA_348027g0010	16	10515	6631	39.0457486899	a	PF00004;PF00005;PF01926;PF02492;PF03193;PF03266;PF05496;PF06414;PF07728;PF13086;PF13191;PF13207;PF13238;PF13245;PF13401;PF13479;PF13481;PF13521;PF13555;PF13671		Potri.018G032900	AT1G15520	pleiotropic drug resistance 12	ABCG40,ATABCG40,ATPDR12,PDR12
MA_4614g0010	16	8815	8331	45.0180099325	a	PF10354		Potri.011G141900	AT1G55790	Domain of unknown function (DUF2431)
MA_481649g0010	16	13054	4092	51.5907296143	a	PF03083;PF06799;PF09534		Potri.005G187300	AT1G21460	Nodulin MtN3 family protein
MA_797556g0010	16	11101	6045	54.4973753324	a	PF00015;PF00957;PF02009;PF05008;PF05739;PF05745;PF09738;PF12432		Potri.001G138500	AT5G46860	Syntaxin/t-SNARE family protein	ATSYP22,ATVAM3,SGR3,SYP22,VAM3
MA_9263807g0010	16	12078	5068	57.3662700271	a	PF06594		Potri.003G189200	AT1G20150	Subtilisin-like serine endopeptidase family protein
MA_97736g0010	16	6617	10529	99.4038515418	a	PF01262;PF02737;PF02826;PF13478		Potri.019G012300	AT2G37690	phosphoribosylaminoimidazole carboxylase, putative / AIR carboxylase, putative
MA_102106g0010	15	14115	3031	74.1853245882	a	PF00069;PF03706;PF06305;PF07714		Potri.014G026100	AT1G01540	Protein kinase superfamily protein
MA_10431815g0020	15	12428	4718	66.7655285052	a	PF00005;PF00485;PF00503;PF00664;PF01580;PF01583;PF01935;PF02463;PF03193;PF03205;PF03901;PF05673;PF06414;PF07728;PF09818;PF12846;PF13173;PF13191;PF13207;PF13238;PF13245;PF13304;PF13401;PF13476;PF13521;PF13555;PF13558;PF13604;PF13671		Potri.017G081100	AT3G28860	ATP binding cassette subfamily B19	ABCB19,ATABCB19,ATMDR1,ATMDR11,ATPGP19,MDR1,MDR11,PGP19
MA_10434498g0010	15	8434	8712	49.8553433622	a	PF00069;PF00139;PF07714		Potri.009G036300	AT3G53810	Concanavalin A-like lectin protein kinase family protein
MA_11005g0010	15	11944	5202	56.5642164346	a	PF00069;PF10224		Potri.001G349300	AT1G79640	Protein kinase superfamily protein
MA_116648g0020	15	12461	4685	69.8312616045	a	PF00560;PF05725;PF12799;PF13306;PF13504;PF13855		Potri.T048300	AT1G69550	disease resistance protein (TIR-NBS-LRR class)
MA_1659g0010	15	13715	3431	57.9865967521	a	PF00206		Potri.002G201300	AT2G47510	fumarase 1	FUM1
MA_2297g0010	15	12517	4629	70.3490280283	a	PF03171;PF14226		Potri.002G078600	AT1G77330	2-oxoglutarate (2OG) and Fe(II)-dependent oxygenase superfamily protein
MA_27772g0010	15	14391	2755	61.9081015512	a			Potri.005G114100	AT5G66230	Chalcone-flavanone isomerase family protein
MA_33094g0010	15	9446	7700	36.1957969084	a			Potri.013G148700	AT4G28100	unknown
MA_34657g0010	15	6661	10485	55.29260505	a	PF14364		Potri.005G120300	AT5G66440	unknown
MA_4168188g0010	15	11002	6144	46.7184591341	a
MA_440246g0010	15	14979	2167	67.2887370796	a
MA_5158339g0010	15	11758	5388	81.6876395377	a
MA_6669g0010	15	16535	611	96.2646704348	a	PF10358		Potri.006G201200	AT3G11760	unknown
MA_7175699g0010	15	13467	3679	76.8853237343	a	PF00056;PF01073;PF01113;PF13460		Potri.004G054200	AT1G53240	Lactate/malate dehydrogenase family protein	mMDH1
MA_943652g0010	15	14525	2621	81.563130951	a
MA_9847429g0010	15	12538	4608	52.818104275	a
MA_10076142g0010	14	12516	4630	59.956728022	a	PF00168		Potri.010G024200	AT1G09070	soybean gene regulated by cold-2	(AT)SRC2,SRC2
MA_10151561g0010	14	11259	5887	48.639626746	a
MA_102913g0010	14	10553	6593	55.4969790935	a			Potri.007G036100	AT2G23520	Pyridoxal phosphate (PLP)-dependent transferases superfamily protein
MA_10427997g0010	14	13944	3202	68.2026108926	a	PF04123;PF05915;PF06749;PF09685		Potri.T101000	AT4G21310	Protein of unknown function (DUF1218)
MA_10429091g0010	14	8491	8655	62.3839883139	a	PF00097;PF05883;PF11789;PF11793;PF12678;PF12861;PF13639;PF13920;PF13923		Potri.013G091300	AT2G17450	RING-H2 finger A3A	RHA3A
MA_10434188g0010	14	10595	6551	62.4789923264	a	PF01593;PF13450		Potri.006G151300	AT4G29720	polyamine oxidase 5	ATPAO5,PAO5
MA_10435382g0010	14	14201	2945	42.0124029433	a	PF00317;PF02697;PF02867;PF10372;PF13597		Potri.007G076700	AT2G21790	ribonucleotide reductase 1	ATRNR1,CLS8,R1,RNR1
MA_10435430g0020	14	7384	9762	77.843167501	a	PF00154;PF04790;PF06745;PF08423;PF10106;PF13481		Potri.018G093100	AT5G57450	homolog of X-ray repair cross complementing 3 (XRCC3)	ATXRCC3,XRCC3
MA_135963g0010	14	11193	5953	72.8710486803	a			Potri.008G187900	AT1G10740	alpha/beta-Hydrolases superfamily protein
MA_173741g0010	14	10548	6598	106.394306927	a
MA_2154g0010	14	14162	2984	47.0924676818	a	PF00462;PF04908;PF12041		Potri.016G067700	AT4G10630	Glutaredoxin family protein
MA_215978g0010	14	13850	3296	75.8495423141	a	PF00026		Potri.006G204700	AT3G52500	Eukaryotic aspartyl protease family protein
MA_27253g0010	14	14925	2221	69.8092715647	a	PF00534;PF00862;PF13524;PF13692		Potri.002G202300	AT4G02280	sucrose synthase 3	ATSUS3,SUS3
MA_338404g0010	14	10777	6369	37.88299586	a
MA_3450116g0010	14	12450	4696	36.0342842635	a
MA_361558g0010	14	11256	5890	24.5903406149	a	PF00570;PF00633		Potri.003G015800	AT1G10930	DNA helicase (RECQl4A)	ATRECQ4A,ATSGS1,RECQ4A
MA_4501g0010	14	6882	10264	75.7855880976	a	PF00560;PF12799;PF13504;PF13855		Potri.T048300	AT3G04220	Disease resistance protein (TIR-NBS-LRR class) family
MA_585559g0010	14	9789	7357	52.5368523796	a	PF01257		Potri.010G003200	AT1G48300	unknown
MA_745g0010	14	11606	5540	51.359855901	a	PF03552;PF13632;PF13641		Potri.013G082200	AT5G16910	cellulose-synthase like D2	ATCSLD2,CSLD2
MA_83232g0010	14	13209	3937	58.2728029298	a			Potri.004G144400	AT3G57500	unknown
MA_925263g0010	14	10575	6571	77.9884061699	a	PF03345;PF14258		Potri.005G127000	AT5G66680	dolichyl-diphosphooligosaccharide-protein glycosyltransferase 48kDa subunit family protein	DGL1
MA_10112768g0010	13	11514	5632	90.5529232938	a	PF03901;PF09852;PF11345;PF13491		Potri.002G139200	AT1G02145	homolog of asparagine-linked glycosylation 12	ALG12,EBS4
MA_10197887g0010	13	12946	4200	48.4154938588	a	PF00730;PF04286		Potri.015G071300	AT3G47830	DNA glycosylase superfamily protein
MA_10215885g0010	13	16218	928	94.3323857074	a	PF01564		Potri.010G094600	AT1G70310	spermidine synthase 2	SPDS2
MA_10370615g0020	13	13943	3203	59.9909116095	a			Potri.004G036300	AT1G07180	alternative NAD(P)H dehydrogenase 1	ATNDI1,NDA1
MA_104009g0010	13	8546	8600	56.0296483225	a
MA_10429783g0010	13	13578	3568	45.7148111639	a	PF00332;PF07983		Potri.010G108500	AT2G01630	O-Glycosyl hydrolases family 17 protein
MA_10433899g0010	13	15125	2021	62.1465893806	a	PF00575;PF03876;PF08292;PF09528		Potri.010G077300	AT4G14660	RNA polymerase Rpb7-like, N-terminal domain	NRPE7
MA_10434764g0010	13	14006	3140	48.6108996217	a			Potri.001G164900	AT3G14172	unknown
MA_10436989g0010	13	14317	2829	98.0234507425	a	PF00582;PF12971		Potri.006G198200	AT3G58450	Adenine nucleotide alpha hydrolases-like superfamily protein
MA_1324g0010	13	14690	2456	98.4931490453	a	PF00483		Potri.015G070500	AT1G74910	ADP-glucose pyrophosphorylase family protein
MA_18109g0010	13	11086	6060	40.318904967	a	PF03143		Potri.010G219500	AT5G60390	GTP binding Elongation factor Tu family protein
MA_22695g0010	13	14928	2218	89.6497492507	a	PF00112;PF03051;PF08246		Potri.011G066800	AT1G09850	xylem bark cysteine peptidase 3	XBCP3
MA_253931g0010	13	11055	6091	49.6661872557	a	PF00300		Potri.002G108500	AT2G17280	Phosphoglycerate mutase family protein
MA_34216g0010	13	6905	10241	57.0327062772	a	PF03009		Potri.018G110600	AT5G55480	SHV3-like 1	SVL1
MA_353910g0010	13	14148	2998	49.7062866757	a	PF06200;PF09425		Potri.008G133400	AT3G17860	jasmonate-zim-domain protein 3	JAI3,JAZ3,TIFY6B
MA_500227g0010	13	14237	2909	62.5127838252	a
MA_50045g0010	13	8406	8740	70.1358128143	a	PF00155;PF00266;PF01041;PF01053;PF01212;PF02347;PF06838		Potri.001G084000	AT1G64660	methionine gamma-lyase	ATMGL,MGL
MA_50915g0010	13	15624	1522	67.9019244898	a			Potri.001G190200	AT1G51940	protein kinase family protein / peptidoglycan-binding LysM domain-containing protein
MA_62264g0010	13	14102	3044	61.215209561	a	PF00085;PF00578;PF02630;PF04123;PF04705;PF07649;PF08534;PF08789;PF10589;PF13098;PF13899;PF13905		Potri.010G059700	AT1G60420	DC1 domain-containing protein
MA_699370g0010	13	10887	6259	59.5223533429	a	PF00117		Potri.018G102000	AT2G23970	Class I glutamine amidotransferase-like superfamily protein
MA_7784839g0010	13	12579	4567	85.791579372	a	PF10294		Potri.001G148200
MA_8072473g0010	13	15688	1458	88.8605590217	a	PF14008		Potri.001G423700	AT3G20500	purple acid phosphatase 18	ATPAP18,PAP18
MA_954115g0010	13	14621	2525	85.3721904156	a			Potri.005G114100	AT5G66230	Chalcone-flavanone isomerase family protein
MA_95800g0010	13	14531	2615	79.6232281331	a	PF01762;PF02434;PF13334		Potri.002G089800	AT1G77810	Galactosyltransferase family protein
MA_10142206g0010	12	16575	571	105.375567591	a	PF00582		Potri.005G177100	AT1G44760	Adenine nucleotide alpha hydrolases-like superfamily protein
MA_10232509g0010	12	11707	5439	28.2931942871	a	PF00805;PF13599		Potri.008G058800	AT2G44920	Tetratricopeptide repeat (TPR)-like superfamily protein
MA_10429140g0010	12	11137	6009	35.5376311226	a			Potri.012G033800	AT5G52950	unknown
MA_10430658g0010	12	12677	4469	44.5372321349	a	PF14009		Potri.007G033400	AT5G66580	unknown
MA_10430675g0010	12	12276	4870	82.8096142407	a
MA_10431201g0020	12	12512	4634	39.0986824048	a	PF01764		Potri.005G068700	AT3G48080	alpha/beta-Hydrolases superfamily protein
MA_10431608g0020	12	14445	2701	74.7757220659	a	PF00134;PF02984		Potri.001G272000	AT3G11520	CYCLIN B1;3	CYC2,CYCB1;3
MA_10435220g0010	12	10756	6390	85.7920253387	a	PF05102;PF11204
MA_10436203g0020	12	12914	4232	37.3019016124	a	PF01758
MA_10436516g0010	12	12588	4558	57.7167472262	a	PF00125;PF00808;PF03847;PF09731		Potri.010G231300	AT3G45980	Histone superfamily protein	H2B,HTB9
MA_106317g0010	12	13582	3564	60.127331654	a	PF05542		Potri.005G250000	AT1G63610	unknown
MA_20409g0030	12	12027	5119	32.3716218055	a			Potri.004G087600	AT5G16720	Protein of unknown function, DUF593
MA_212523g0010	12	5762	11384	46.1965757302	a	PF01846
MA_312410g0010	12	8702	8444	38.3074259561	a
MA_323386g0010	12	10660	6486	35.690711929	a	PF00125;PF00808		Potri.018G032000	AT3G54560	histone H2A 11	HTA11
MA_3842759g0010	12	14071	3075	71.5317790421	a			Potri.005G123200	AT4G36640	Sec14p-like phosphatidylinositol transfer family protein
MA_467439g0010	12	16665	481	107.033045839	a	PF05183		Potri.015G073700	AT4G11130	RNA-dependent RNA polymerase 2	RDR2,SMD1
MA_4742g0010	12	14047	3099	73.8289144003	a	PF01161		Potri.015G041000	AT1G18100	PEBP (phosphatidylethanolamine-binding protein) family protein	E12A11,MFT
MA_502767g0010	12	12566	4580	68.1255806297	a			Potri.019G118300	AT4G28100	unknown
MA_62819g0010	12	3024	14122	21.7151402694	a
MA_7040g0010	12	16194	952	76.2877523592	a	PF06548;PF12711;PF14136		Potri.014G149000	AT3G23670	phragmoplast-associated kinesin-related protein, putative	KINESIN-12B,PAKRP1L
MA_9011g0010	12	3806	13340	36.8972486087	a	PF08839		Potri.005G222700	AT2G31270	homolog of yeast CDT1 A	ATCDT1A,CDT1,CDT1A
MA_925g0010	12	16025	1121	91.7212545015	a	PF13846
MA_949447g0010	12	14039	3107	45.3828767754	a	PF01061		Potri.018G032900	AT1G15520	pleiotropic drug resistance 12	ABCG40,ATABCG40,ATPDR12,PDR12
MA_102961g0010	11	11221	5925	56.1856240777	a	PF00668;PF02458;PF02696		Potri.018G104700	AT5G07860	HXXXD-type acyl-transferase family protein
MA_10430199g0010	11	14707	2439	82.2939916576	a			Potri.001G218100	AT3G44200	NIMA (never in mitosis, gene A)-related 6	ATNEK6,IBO1,NEK6
MA_10431201g0010	11	11550	5596	57.2778241229	a			Potri.007G100600	AT3G52430	alpha/beta-Hydrolases superfamily protein	ATPAD4,PAD4
MA_10436573g0010	11	11226	5920	43.1444491125	a	PF00069;PF00560;PF01636;PF07714;PF08693;PF12799;PF13504;PF13516;PF13855		Potri.008G188800	AT3G25560	NSP-interacting kinase 2	NIK2
MA_106058g0010	11	11843	5303	66.6750510831	a	PF04759		Potri.002G002000	AT1G21050	Protein of unknown function, DUF617
MA_130479g0010	11	11856	5290	24.2389809799	a			Potri.001G315900	AT2G04235	unknown
MA_17305g0010	11	13290	3856	68.4746517009	a	PF00069;PF01636;PF07714		Potri.002G254600	AT2G20300	Protein kinase superfamily protein	ALE2
MA_181954g0010	11	15424	1722	86.6050623773	a	PF12695;PF12697		Potri.007G052000	AT4G37470	alpha/beta-Hydrolases superfamily protein
MA_19271g0020	11	11928	5218	80.4342093804	a
MA_19603g0010	11	13263	3883	36.6964170817	a
MA_21020g0010	11	12719	4427	70.4740234958	a			Potri.015G022900	AT5G53280	plastid division1	PDV1
MA_227118g0010	11	14252	2894	93.5947640451	a	PF00646;PF12937;PF14299		Potri.005G022000	AT2G02340	phloem protein 2-B8	AtPP2-B8,PP2-B8
MA_276498g0010	11	14724	2422	54.99056112	a	PF00067		Potri.013G073300	AT5G07990	Cytochrome P450 superfamily protein	CYP75B1,D501,TT7
MA_286258g0010	11	15194	1952	77.761363775	a	PF00257
MA_40874g0010	11	11397	5749	34.2663214348	a			Potri.004G227000	AT1G57680	unknown
MA_58851g0010	11	15103	2043	97.3943711869	a	PF01566;PF02453		Potri.005G206800	AT3G10260	Reticulon family protein
MA_62671g0010	11	12480	4666	40.1863168051	a	PF07460		Potri.003G073400	AT1G53800	unknown
MA_63611g0010	11	14085	3061	87.8935601298	a	PF00069;PF01636;PF03109;PF07714		Potri.001G405500	AT5G54380	protein kinase family protein	THE1
MA_6422g0020	11	6730	10416	27.7814442963	a	PF00400;PF04053;PF08662		Potri.007G108200	AT5G64630	Transducin/WD40 repeat-like superfamily protein	FAS2,MUB3.9,NFB01,NFB1
MA_67554g0010	11	12725	4421	41.8780499698	a	PF00038;PF00170;PF03131;PF04156;PF04582;PF04977;PF05701;PF05812;PF06005;PF06008;PF07106;PF07716;PF08614;PF09311;PF09744;PF10805;PF11559;PF12325;PF12329;PF13851
MA_74624g0010	11	9880	7266	34.2326789378	a	PF01095		Potri.002G202500	AT1G02810	Plant invertase/pectin methylesterase inhibitor superfamily
MA_7817322g0020	11	13821	3325	55.5041600502	a
MA_9249181g0010	11	11601	5545	61.4085825462	a			Potri.016G055900	AT3G57450	unknown
MA_9334497g0010	11	15155	1991	94.2356784839	a	PF00043;PF13410		Potri.010G032800	AT1G10370	Glutathione S-transferase family protein	ATGSTU17,ERD9,GST30,GST30B
MA_9367g0020	11	13379	3767	48.7673299146	a	PF01095;PF04043		Potri.003G072800	AT1G11580	methylesterase PCR A	ATPMEPCRA,PMEPCRA
MA_955078g0010	11	7433	9713	26.0412299671	a	PF00150;PF12876		Potri.005G229600	AT5G66460	Glycosyl hydrolase superfamily protein
MA_10067279g0010	10	15775	1371	44.5400826076	a	PF00004;PF00910;PF05496;PF05673;PF07728;PF13086;PF13191;PF13207;PF13238;PF13245;PF13401;PF13479;PF13481;PF13521;PF13555;PF13671		Potri.006G169000	AT5G57480	P-loop containing nucleoside triphosphate hydrolases superfamily protein
MA_10185064g0010	10	12883	4263	28.6490494497	a	PF05545
MA_10212234g0010	10	11702	5444	48.6654023898	a
MA_10265000g0010	10	14263	2883	51.8445984057	a	PF00407;PF10604		Potri.004G033000	AT1G24020	MLP-like protein 423	MLP423
MA_10432462g0010	10	8460	8686	35.0299160092	a			Potri.017G065500	AT5G50180	Protein kinase superfamily protein
MA_10436855g0020	10	11585	5561	55.8148573833	a			Potri.011G117500	AT1G64980	Nucleotide-diphospho-sugar transferases superfamily protein
MA_10437058g0010	10	13397	3749	35.1303482593	a	PF04117		Potri.009G090600	AT2G14860	Peroxisomal membrane 22 kDa (Mpv17/PMP22) family protein
MA_11159g0010	10	12869	4277	25.1078375087	a	PF00069;PF01636;PF02985;PF07714;PF13513;PF13646		Potri.008G195800	AT5G18700	Protein kinase family protein with ARM repeat domain	EMB3013,RUK
MA_112946g0010	10	15727	1419	63.2042798463	a	PF03283		Potri.013G000900	AT3G05910	Pectinacetylesterase family protein
MA_12899g0010	10	9456	7690	63.7509318959	a	PF08553		Potri.014G029600	AT3G19240	Vacuolar import/degradation, Vid27-related protein
MA_341329g0010	10	10206	6940	50.6369571618	a	PF00478;PF00977;PF01070;PF01180;PF01645;PF02225;PF02581;PF03060;PF04481;PF05690		Potri.011G112700	AT3G14420	Aldolase-type TIM barrel family protein
MA_457405g0010	10	13668	3478	37.5924824815	a			Potri.005G096100	AT3G12870	unknown
MA_5589g0010	10	12906	4240	64.6210268918	a
MA_56227g0010	10	14181	2965	39.7002804694	a			Potri.006G017200
MA_62262g0010	10	14119	3027	64.336338292	a
MA_74555g0010	10	17102	44	108.699270579	a	PF00125;PF00808;PF07524		Potri.T159500	AT5G65360	Histone superfamily protein
MA_771456g0010	10	13974	3172	75.1503626577	a
MA_91983g0010	10	12422	4724	35.9734475466	a	PF03819		Potri.002G235000	AT3G25400	unknown
MA_9349488g0010	10	8171	8975	28.1173507428	a	PF06364		Potri.004G006500	AT1G05070	Protein of unknown function (DUF1068)
MA_959964g0010	10	12625	4521	46.9523166349	a
MA_10312280g0020	9	13289	3857	77.2439514045	a	PF00082		Potri.010G196700	AT5G59190	subtilase family protein
MA_10356314g0010	9	9467	7679	16.2253805032	a	PF08646		Potri.015G057300	AT5G08020	RPA70-kDa subunit B	ATRPA70B,RPA70B
MA_10433682g0010	9	7007	10139	36.7653864938	a
MA_10433948g0010	9	15120	2026	36.0133863994	a			Potri.019G103100	AT4G03415	Protein phosphatase 2C family protein
MA_10435007g0010	9	15720	1426	69.9784278419	a			Potri.011G144400	AT1G79070	SNARE-associated protein-related
MA_12518g0010	9	11035	6111	41.2806364433	a	PF00637;PF01535;PF06239;PF11013;PF12854;PF13041;PF13812		Potri.005G082400	AT4G39620	Tetratricopeptide repeat (TPR)-like superfamily protein	ATPPR5,EMB2453
MA_132614g0010	9	14505	2641	49.2812796814	a	PF00304;PF00451;PF00537		Potri.T011200	AT1G61070	low-molecular-weight cysteine-rich 66	LCR66,PDF2.4
MA_13639g0010	9	14554	2592	35.5299345747	a	PF04678;PF06703		Potri.002G133400	AT5G42610	Protein of unknown function (DUF607)
MA_168293g0010	9	13861	3285	59.9843851202	a	PF00308;PF06144;PF13177		Potri.019G040000	AT5G27740	ATPase family associated with various cellular activities (AAA)	EMB161,EMB251,EMB2775,RFC3
MA_182227g0010	9	14456	2690	36.7541997215	a			Potri.011G056800	AT1G28340	receptor like protein 4	AtRLP4,RLP4
MA_18669g0010	9	16001	1145	102.210842576	a	PF00561;PF12695;PF12697		Potri.008G021400	AT2G36290	alpha/beta-Hydrolases superfamily protein
MA_43985g0010	9	15619	1527	72.4131661957	a	PF00156;PF00215		Potri.001G026300	AT3G54470	uridine 5'-monophosphate synthase / UMP synthase (PYRE-F) (UMPS)
MA_44287g0010	9	15279	1867	97.0455941334	a			Potri.019G053100	AT1G65295	unknown
MA_48816g0010	9	11326	5820	53.3708099137	a	PF00582		Potri.010G140200	AT1G69080	Adenine nucleotide alpha hydrolases-like superfamily protein
MA_516171g0010	9	16270	876	101.046747741	a	PF00069;PF07714;PF10707		Potri.006G235000	AT4G32830	ataurora1	AtAUR1,AUR1
MA_57211g0010	9	6385	10761	46.8029257106	a	PF03547;PF06305		Potri.005G099300	AT5G65980	Auxin efflux carrier family protein
MA_804724g0010	9	14629	2517	56.0094868323	a
MA_82562g0010	9	14375	2771	41.0665475657	a	PF00515;PF01535;PF04212;PF07719;PF07720;PF07721;PF09986;PF10602;PF12688;PF12739;PF12862;PF12895;PF12968;PF13174;PF13176;PF13181;PF13374;PF13414;PF13424;PF13428;PF13431;PF13432		Potri.015G075300	AT4G10840	Tetratricopeptide repeat (TPR)-like superfamily protein
MA_9195168g0010	9	16539	607	96.4050778569	a			Potri.002G163300	AT1G01500	Erythronate-4-phosphate dehydrogenase family protein
MA_10251013g0010	8	16769	377	105.447796034	a	PF00722;PF06955		Potri.001G071000	AT5G13870	xyloglucan endotransglucosylase/hydrolase 5	EXGT-A4,XTH5
MA_10429863g0010	8	7402	9744	71.9338172106	a	PF00069;PF01636;PF06293;PF07714		Potri.016G142800	AT2G38620	cyclin-dependent kinase B1;2	CDKB1;2
MA_10434155g0010	8	13017	4129	48.0386751653	a			Potri.001G231400	AT2G44290	Bifunctional inhibitor/lipid-transfer protein/seed storage 2S albumin superfamily protein
MA_10434958g0010	8	13086	4060	49.2856096429	a	PF00067		Potri.007G083900	AT5G07990	Cytochrome P450 superfamily protein	CYP75B1,D501,TT7
MA_132338g0010	8	8222	8924	16.5536895486	a	PF01918;PF13087		Potri.004G077700	AT1G65810	P-loop containing nucleoside triphosphate hydrolases superfamily protein
MA_178794g0010	8	14799	2347	78.0839995401	a	PF02234		Potri.017G054000	AT1G49620	Cyclin-dependent kinase inhibitor family protein	ICK5,ICN6,KRP7
MA_18612g0010	8	16063	1083	108.704495957	a	PF00643;PF04640		Potri.006G060500	AT2G12646	PLATZ transcription factor family protein
MA_19208g0010	8	14791	2355	44.6062118668	a
MA_198162g0010	8	13216	3930	47.7317311332	a	PF00009		Potri.002G215900	AT4G02930	GTP binding Elongation factor Tu family protein
MA_23704g0010	8	14473	2673	113.192447436	a	PF01073;PF01370;PF02719;PF05368;PF07993;PF08659;PF13460		Potri.005G229500	AT5G42800	dihydroflavonol 4-reductase	DFR,M318,TT3
MA_244108g0010	8	11288	5858	56.436605804	a
MA_381787g0010	8	14100	3046	44.936947904	a	PF00481;PF13672		Potri.010G047600	AT1G67820	Protein phosphatase 2C family protein
MA_52055g0010	8	16825	321	39.3748253072	a	PF00225;PF00307		Potri.013G011500	AT2G47500	P-loop nucleoside triphosphate hydrolases superfamily protein with CH (Calponin Homology) domain
MA_56412g0010	8	14277	2869	23.1755890588	a	PF03999		Potri.011G092500	AT5G55230	microtubule-associated proteins 65-1	ATMAP65-1,MAP65-1
MA_66902g0010	8	10669	6477	86.4830243106	a			Potri.006G210000	AT2G36145	unknown
MA_7506g0010	8	15146	2000	64.4367027512	a	PF07160		Potri.014G060000	AT3G60660	unknown
MA_99694g0010	8	16968	178	71.954499634	a	PF00622		Potri.002G123800	AT4G06534	unknown
MA_103261g0010	7	16652	494	70.7969267556	a	PF01210;PF01408;PF02153;PF02826;PF03446;PF03807		Potri.006G062600	AT1G15710	prephenate dehydrogenase family protein
MA_10426545g0020	7	14890	2256	44.1300605406	a	PF09425		Potri.006G139400	AT1G74950	TIFY domain/Divergent CCT motif family protein	JAZ2,TIFY10B
MA_10428260g0010	7	15742	1404	30.5043356722	a	PF00067		Potri.007G072100	AT5G23190	cytochrome P450, family 86, subfamily B, polypeptide 1	CYP86B1
MA_10428679g0010	7	16626	520	85.5236056762	a	PF13813		Potri.016G014600	AT3G51970	acyl-CoA sterol acyl transferase 1	ASAT1,ATASAT1,ATSAT1
MA_10431913g0010	7	16694	452	72.2852522172	a	PF00614;PF12357		Potri.006G253900	AT3G15730	phospholipase D alpha 1	PLD,PLDALPHA1
MA_10432805g0020	7	11941	5205	53.0071109658	a	PF00125;PF00808		Potri.T159500	AT5G65360	Histone superfamily protein
MA_10436684g0020	7	10389	6757	22.5708686654	a	PF00560;PF00931;PF05729;PF12799;PF13401;PF13504;PF13855		Potri.T026900	AT4G27220	NB-ARC domain-containing disease resistance protein
MA_106654g0010	7	13984	3162	32.6921968604	a	PF04833;PF07987		Potri.004G117100	AT5G60920	COBRA-like extracellular glycosyl-phosphatidyl inositol-anchored protein family	COB
MA_12408g0010	7	13642	3504	42.0910785966	a			Potri.004G037200	AT1G11120	unknown
MA_24252g0010	7	9750	7396	45.6567699581	a	PF04574		Potri.001G084500	AT4G24090	unknown
MA_358266g0010	7	12324	4822	26.3124444907	a			Potri.004G036300	AT1G07180	alternative NAD(P)H dehydrogenase 1	ATNDI1,NDA1
MA_55097g0010	7	14957	2189	29.1413709344	a	PF00076;PF13893;PF14259		Potri.017G081500	AT1G14340	RNA-binding (RRM/RBD/RNP motifs) family protein
MA_6407574g0010	7	12365	4781	28.2632103007	a
MA_65580g0010	7	10188	6958	34.6215844976	a	PF00257;PF09731		Potri.002G013200	AT1G20440	cold-regulated 47	AtCOR47,COR47,RD17
MA_77147g0010	7	13710	3436	24.8361009004	a			Potri.004G202900	AT3G52740	unknown
MA_8182614g0010	7	8646	8500	34.9092945361	a	PF03765		Potri.002G261000	AT4G36640	Sec14p-like phosphatidylinositol transfer family protein
MA_8217282g0010	7	15412	1734	43.4790995431	a	PF05832		Potri.005G010400	AT1G09330	unknown
MA_8243926g0010	7	16454	692	65.2935553886	a	PF06697		Potri.016G141100	AT3G08600	Protein of unknown function (DUF1191)
MA_84757g0010	7	12535	4611	15.4808724238	a	PF05557		Potri.002G053100	AT4G02800	unknown
MA_8977g0020	7	15151	1995	38.6236809579	a	PF02985		Potri.015G069200	AT5G62580	ARM repeat superfamily protein
MA_99909g0010	7	11436	5710	42.9382613279	a	PF00642;PF02037		Potri.003G069700	AT5G66840	SAP domain-containing protein
MA_103215g0010	6	13325	3821	44.0679370342	a	PF02798;PF13409;PF13410;PF13417		Potri.010G211600	AT1G75270	dehydroascorbate reductase 2	DHAR2
MA_10350481g0010	6	11178	5968	56.0877135161	a	PF00646;PF01344;PF13415;PF13418		Potri.003G171300	AT1G27340	Galactose oxidase/kelch repeat superfamily protein
MA_10426466g0010	6	10501	6645	69.8516965627	a	PF00069;PF01163;PF01636;PF06293;PF07714		Potri.002G087600	AT1G77720	putative protein kinase 1	PPK1
MA_10429921g0010	6	14857	2289	52.9524320485	a
MA_10435477g0010	6	14433	2713	12.6224828611	a	PF00436		Potri.002G045100	AT1G47720	Primosome PriB/single-strand DNA-binding	OSB1
MA_10435913g0010	6	16380	766	19.7595879504	a	PF07786		Potri.013G016900	AT5G27730	Protein of unknown function (DUF1624)
MA_10437201g0010	6	14059	3087	26.7985630135	a			Potri.002G244000	AT5G48720	x-ray induced transcript 1	XRI,XRI1
MA_107340g0010	6	15962	1184	39.7703726295	a				AT5G54970	unknown
MA_13844g0010	6	15166	1980	24.2527908083	a	PF00560;PF00931;PF12799;PF13504;PF13855		Potri.001G404800	AT4G26090	NB-ARC domain-containing disease resistance protein	RPS2
MA_14898g0010	6	14633	2513	41.5758023971	a	PF00060;PF00520;PF01007;PF07885		Potri.001G352500	AT4G18160	Ca2+ activated outward rectifying K+ channel 6	ATKCO6,ATTPK3,KCO6,TPK3
MA_159432g0010	6	13999	3147	45.2801387885	a	PF08130
MA_325615g0010	6	16722	424	77.8851300806	a	PF01582;PF13676		Potri.011G123100	AT1G61105	Toll-Interleukin-Resistance (TIR) domain family protein
MA_32598g0010	6	13429	3717	76.6348422772	a
MA_42113g0010	6	16869	277	31.1407897615	a	PF00326;PF00561;PF05576;PF05577;PF11144;PF12695;PF12697		Potri.018G111000	AT2G24280	alpha/beta-Hydrolases superfamily protein
MA_4974833g0010	6	15215	1931	46.9087928453	a
MA_8259478g0010	6	16738	408	55.2279380872	a	PF09724		Potri.001G346900	AT2G44580	zinc ion binding
MA_831562g0010	6	13730	3416	68.3946392627	a	PF05460		Potri.011G083700	AT1G26840	origin recognition complex protein 6	ATORC6,ORC6
MA_947233g0010	6	10483	6663	56.8537426181	a	PF00689		Potri.018G139800	AT4G29900	autoinhibited Ca(2+)-ATPase 10	ACA10,ATACA10,CIF1
MA_97574g0010	6	15906	1240	36.3812161445	a	PF08513		Potri.013G081300	AT1G15750	Transducin family protein / WD-40 repeat family protein	TPL,WSIP1
MA_10215545g0010	5	12303	4843	49.3101872501	a			Potri.008G097700	AT1G26330	DNA binding
MA_10428395g0010	5	16005	1141	55.9252886848	a	PF01048		Potri.008G028500	AT4G24340	Phosphorylase superfamily protein
MA_10430460g0010	5	7638	9508	23.3307765019	a	PF01095;PF04043		Potri.005G061500	AT5G09760	Plant invertase/pectin methylesterase inhibitor superfamily
MA_10436275g0010	5	12570	4576	24.9616414344	a	PF00225;PF06156		Potri.011G031200	AT4G05190	kinesin 5	ATK5
MA_1070g0010	5	14961	2185	70.8127700855	a	PF01031;PF02212		Potri.001G147500	AT3G61760	DYNAMIN-like 1B	ADL1B,DL1B
MA_122108g0010	5	5898	11248	33.8874064615	a
MA_127708g0010	5	15488	1658	21.2930915378	a	PF00023;PF00637;PF01535;PF08542;PF12000;PF12854;PF13041;PF13424;PF13812		Potri.005G038400	AT3G22470	Pentatricopeptide repeat (PPR) superfamily protein
MA_172342g0010	5	15388	1758	64.3385344352	a			Potri.008G055800	AT3G55420	unknown
MA_19195g0010	5	15410	1736	50.635003368	a	PF02458		Potri.003G019900	AT5G17540	HXXXD-type acyl-transferase family protein
MA_19295g0010	5	15936	1210	53.4378140899	a	PF04045		Potri.003G157700	AT1G30825	Arp2/3 complex, 34 kD subunit p34-Arc	ARPC2A,DIS2
MA_450197g0010	5	16305	841	26.0335045109	a			Potri.003G175300	AT1G04650	unknown
MA_4992g0010	5	16292	854	48.8251906689	a	PF00450;PF12695		Potri.012G105500	AT2G33530	serine carboxypeptidase-like 46	scpl46
MA_5428g0020	5	17032	114	83.742169006	a	PF03827;PF05691		Potri.006G065700	AT5G20250	Raffinose synthase family protein	DIN10
MA_65418g0010	5	16044	1102	13.0386684309	a
MA_6625758g0010	5	15592	1554	68.003332202	a	PF08059		Potri.004G004200	AT4G22150	plant UBX domain-containing protein 3	PUX3
MA_6953061g0010	5	15203	1943	9.33264936956	a	PF12937		Potri.003G019400	AT1G10780	F-box/RNI-like superfamily protein
MA_708017g0010	5	0	17771	83.6669180528	a	PF03348		Potri.018G076000	AT4G13345	Serinc-domain containing serine and sphingolipid biosynthesis protein	MEE55
MA_77698g0010	5	13580	3566	46.7080806665	a	PF03662		Potri.006G062200	AT5G34940	glucuronidase 3	AtGUS3,GUS3
MA_9719g0010	5	16657	489	50.6591910987	a	PF00612		Potri.015G126800	AT5G62390	BCL-2-associated athanogene 7	ATBAG7,BAG7
MA_10312576g0010	4	15764	1382	39.9340167231	a
MA_10426766g0010	4	14970	2176	20.9874448263	a	PF08231;PF11264		Potri.013G148400	AT2G20890	photosystem II reaction center PSB29 protein	PSB29,THF1
MA_10428415g0010	4	13099	4047	66.3477757305	a	PF00722;PF06955		Potri.003G159700	AT5G13870	xyloglucan endotransglucosylase/hydrolase 5	EXGT-A4,XTH5
MA_10429233g0010	4	17028	118	56.2050565761	a	PF02140		Potri.007G099800	AT4G36360	beta-galactosidase 3	BGAL3
MA_10429394g0010	4	17069	77	50.2822487011	a	PF04258		Potri.012G142400	AT4G33410	SIGNAL PEPTIDE PEPTIDASE-LIKE 1	ATSPPL1,SPPL1
MA_10431460g0010	4	15866	1280	73.7100710473	a	PF00141		Potri.007G074700	AT5G40150	Peroxidase superfamily protein
MA_10432588g0010	4	16638	508	84.8491983514	a	PF00560;PF12799;PF13504;PF13855		Potri.T048300	AT1G69550	disease resistance protein (TIR-NBS-LRR class)
MA_10435867g0010	4	15391	1755	39.4477930229	a	PF00107		Potri.005G060200	AT1G77120	alcohol dehydrogenase 1	ADH,ADH1,ATADH,ATADH1
MA_10435901g0010	4	16583	563	110.61880513	a	PF08637		Potri.009G022200	AT5G12290	dgd1 suppressor 1	DGS1
MA_10436087g0020	4	14971	2175	28.8408364387	a			Potri.001G216900	AT2G27230	transcription factor-related	LHW
MA_10436225g0020	4	3883	13263	6.71664121316	a	PF07627;PF13404;PF13412		Potri.015G024300	AT5G52910	timeless family protein	ATIM
MA_10436881g0010	4	16326	820	41.117672832	a	PF00560;PF12799;PF13855		Potri.007G065000	AT4G35470	plant intracellular ras group-related LRR 4	PIRL4
MA_10436892g0010	4	0	17410	36.262132458	a	PF00153		Potri.005G165200	AT5G64970	Mitochondrial substrate carrier family protein
MA_10436988g0010	4	16541	605	30.6421559012	a	PF00560;PF12799;PF13504;PF13516;PF13855		Potri.002G008100	AT4G20140	Leucine-rich repeat transmembrane protein kinase	GSO1
MA_119175g0010	4	0	17460	94.7536955034	a	PF14009		Potri.004G149800	AT2G23690	unknown
MA_16860g0010	4	16525	621	33.0628323983	a	PF00743;PF01593;PF07992;PF13434;PF13738		Potri.001G335900	AT1G19250	flavin-dependent monooxygenase 1	FMO1
MA_389275g0010	4	16521	625	135.24976015	a
MA_3996g0010	4	16462	684	47.0717892482	a	PF06612		Potri.019G010100	AT3G18800	unknown
MA_455059g0020	4	16841	305	84.7753973044	a	PF01535;PF06239;PF08200;PF12854;PF13041;PF13428;PF13432;PF13812		Potri.014G121400	AT3G62470	Pentatricopeptide repeat (PPR) superfamily protein
MA_57391g0010	4	13686	3460	22.1984894101	a	PF00069;PF01636;PF07714;PF10707;PF13095		Potri.010G249300	AT1G73500	MAP kinase kinase 9	ATMKK9,MKK9
MA_700981g0010	4	13608	3538	93.5782914033	a			Potri.006G041400	AT3G10220	tubulin folding cofactor B
MA_7025g0010	4	16988	158	30.1082634455	a	PF00856		Potri.007G045800	AT2G23380	SET domain-containing protein	CLF,ICU1,SDG1,SET1
MA_7575400g0010	4	16456	690	61.0079173005	a	PF00326;PF08840;PF09752;PF12695;PF12697		Potri.006G240600	AT5G25770	alpha/beta-Hydrolases superfamily protein
MA_784139g0010	4	16743	403	81.2923935536	a	PF05786		Potri.014G155900	AT2G32590	unknown
MA_9287008g0010	4	16744	402	116.28815791	a	PF00355;PF13806		Potri.019G073900	AT1G71500	Rieske (2Fe-2S) domain-containing protein
MA_9795279g0010	4	16758	388	19.7774017278	a
MA_10177682g0010	3	12296	4850	16.0595260379	a	PF01885		Potri.013G094500	AT2G45330	RNA 2'-phosphotransferase, Tpt1 / KptA family	emb1067
MA_10260994g0010	3	16908	238	63.3389153167	a	PF01582;PF13676		Potri.012G135700	AT5G36930	Disease resistance protein (TIR-NBS-LRR class) family
MA_107g0010	3	16447	699	16.8827146351	a	PF02469		Potri.006G174900	AT3G46550	Fasciclin-like arabinogalactan family protein	SOS5
[truncated: 15,943 more rows]

## Sheet: Degree  top 100 enrichment
No significant categories

## Sheet:  Betweenness top 100 enrichment
no significant categories
