# Supplementary material for: NorWood: a gene expression resource for evo‐devo studies of conifer wood development
Source: New Phytol. 2017 Feb 10;216(2):482–94. doi: 10.1111/nph.14458 (PMC6079643; doi:10.1111/nph.14458)
Supplement: Supplementary file 8 — Table S7 Transcription factor network neighbours of the secondary cell wall cellulose synthase genes in Picea abies [file NPH-216-482-s008.xlsx]

## Sheet: TF Neighbors of SCW CesAs
Gene ID	Gene Confidence	Best Arabidopsis BLASTp	Arabidopsis description
MA_10208000g0010	High	AT5G06100	myb domain protein 33
MA_10425867g0020	High	AT1G69560	myb domain protein 105
MA_10426405g0010	High	AT1G02040	C2H2-type zinc finger family protein
MA_10428500g0010	High	None	None
MA_10432093g0010	High	AT5G48150	GRAS family transcription factor
MA_10434782g0020	High	AT1G65620	Lateral organ boundaries (LOB) domain family protein
MA_10436704g0010	High	AT2G38250	Homeodomain-like superfamily protein
MA_109421g0010	High	AT2G45120	C2H2-like zinc finger protein
MA_11029g0010	High	AT1G56170	nuclear factor Y, subunit C2
MA_137453g0010	High	AT3G61250	myb domain protein 17
MA_139238g0010	High	AT4G01680	myb domain protein 55
MA_1589g0010	High	AT1G63910	myb domain protein 103
MA_161608g0010	High	AT3G27650	LOB domain-containing protein 25
MA_19532g0010	High	AT3G16770	ethylene-responsive element binding protein
MA_195595g0010	High	AT3G50750	BES1/BZR1 homolog 1
MA_19573g0010	High	AT4G29230	NAC domain containing protein 75
MA_213558g0010	High
MA_303404g0010	High	AT4G08150	KNOTTED-like from Arabidopsis thaliana
MA_30401g0010	High	AT2G45120	C2H2-like zinc finger protein
MA_33964g0010	High	AT5G16600	myb domain protein 43
MA_402393g0010	High	AT4G29230	NAC domain containing protein 75
MA_49315g0010	High	AT3G54390	sequence-specific DNA binding transcription factors
MA_80342g0010	High	AT3G12560	TRF-like 9
MA_95898g0010	High	AT4G29230	NAC domain containing protein 75
