# Supplementary material for: NorWood: a gene expression resource for evo‐devo studies of conifer wood development
Source: New Phytol. 2017 Feb 10;216(2):482–94. doi: 10.1111/nph.14458 (PMC6079643; doi:10.1111/nph.14458)
Supplement: Supplementary file 9 — Table S8 Secondary cell wall cellulose synthase A gene network neighbourhoods [file NPH-216-482-s009.xlsx]

## Sheet: 1. MA_140410g0010
MA_140410g0010
MA_100349g0010
MA_10043209g0010
MA_10103335g0010
MA_101494g0010
MA_10208536g0010
MA_102312g0010
MA_10309424g0010
MA_10353203g0010
MA_10358593g0010
MA_10373618g0010
MA_10383054g0010
MA_104140g0010
MA_10425819g0010
MA_10425833g0010
MA_10425867g0020
MA_10426002g0020
MA_10426467g0010
MA_10426467g0020
MA_10426473g0010
MA_10426903g0020
MA_10426940g0010
MA_10427170g0020
MA_10427254g0010
MA_10427334g0010
MA_10427606g0010
MA_10427740g0010
MA_10427759g0010
MA_10427800g0010
MA_10428427g0010
MA_10428479g0010
MA_10428721g0020
MA_10429177g0010
MA_10429177g0030
MA_10429332g0010
MA_10429339g0020
MA_10429529g0010
MA_10429894g0010
MA_10429911g0010
MA_10430063g0010
MA_10430504g0030
MA_10430767g0010
MA_10430775g0010
MA_10430782g0020
MA_10430857g0010
MA_10430896g0020
MA_10430909g0010
MA_10431232g0010
MA_10431243g0010
MA_10432052g0010
MA_10432082g0010
MA_10432094g0010
MA_10432099g0010
MA_10432840g0010
MA_10433122g0010
MA_10433350g0010
MA_10433448g0010
MA_10433720g0010
MA_10434109g0010
MA_10434227g0010
MA_10434311g0020
MA_10434370g0010
MA_10434370g0040
MA_10434370g0050
MA_10434721g0010
MA_10434782g0020
MA_10435734g0010
MA_10435846g0010
MA_10435873g0020
MA_10435966g0030
MA_10436068g0010
MA_10436080g0010
MA_10436585g0010
MA_10436593g0010
MA_10436976g0010
MA_10437086g0010
MA_105116g0010
MA_105489g0010
MA_106343g0010
MA_109119g0010
MA_109548g0010
MA_110382g0010
MA_115261g0010
MA_117442g0010
MA_118589g0010
MA_118833g0010
MA_119546g0010
MA_121123g0010
MA_121889g0010
MA_123836g0020
MA_12471g0010
MA_126387g0010
MA_12714g0010
MA_1307g0010
MA_130934g0010
MA_134184g0010
MA_137442g0010
MA_137453g0010
MA_137874g0010
MA_13801g0010
MA_138177g0010
MA_138907g0010
MA_139026g0010
MA_139238g0010
MA_140161g0010
MA_140235g0010
MA_140410g0010
MA_140669g0010
MA_15104g0010
MA_164208g0010
MA_170596g0010
MA_1747311g0010
MA_175258g0010
MA_179294g0010
MA_180303g0010
MA_182501g0010
MA_183130g0010
MA_183130g0020
MA_185736g0010
MA_187623g0010
MA_19049g0010
MA_19223g0010
MA_197466g0010
MA_20586g0010
MA_208203g0010
MA_211228g0010
MA_21175g0010
MA_21627g0010
MA_22384g0010
MA_228272g0010
MA_229590g0010
MA_238844g0010
MA_24566g0010
MA_245850g0010
MA_246547g0010
MA_255g0010
MA_273360g0010
MA_282261g0010
MA_28601g0010
MA_287417g0010
MA_2912g0010
MA_296438g0010
MA_30401g0010
MA_30531g0010
MA_313447g0010
MA_33941g0010
MA_362678g0010
MA_3651g0010
MA_376653g0010
MA_37772g0010
MA_38956g0010
MA_391931g0010
MA_40034g0010
MA_410580g0010
MA_416425g0030
MA_41997g0010
MA_421644g0010
MA_42440g0010
MA_424619g0010
MA_424619g0020
MA_43595g0010
MA_4402g0010
MA_451633g0010
MA_467640g0010
MA_46842g0010
MA_475289g0010
MA_476106g0010
MA_4780g0010
MA_479276g0010
MA_50146g0010
MA_502949g0010
MA_5086g0010
MA_514764g0010
MA_5195g0010
MA_532686g0010
MA_54070g0010
MA_54872g0010
MA_56912g0020
MA_576621g0010
MA_5796458g0010
MA_58476g0010
MA_5904g0010
MA_6076895g0010
MA_6141g0010
MA_618246g0010
MA_61997g0010
MA_6268g0020
MA_637485g0010
MA_64618g0010
MA_6668g0010
MA_670271g0010
MA_68372g0010
MA_68973g0010
MA_7104g0010
MA_715866g0010
MA_71720g0010
MA_72565g0010
MA_726207g0010
MA_728187g0010
MA_7347764g0010
MA_736502g0010
MA_74197g0010
MA_7472039g0010
MA_762051g0010
MA_76209g0010
MA_76916g0010
MA_7742378g0010
MA_77993g0010
MA_7855g0010
MA_7927824g0010
MA_79290g0010
MA_79708g0010
MA_803706g0010
MA_8061832g0010
MA_81112g0010
MA_811505g0010
MA_8281887g0010
MA_8419g0010
MA_842965g0020
MA_84634g0010
MA_8582582g0010
MA_875075g0010
MA_87543g0010
MA_8772058g0010
MA_89226g0010
MA_8925g0010
MA_8979g0010
MA_903046g0010
MA_9033g0010
MA_905396g0010
MA_9092187g0010
MA_9119100g0010
MA_9136g0010
MA_9153293g0010
MA_9168g0010
MA_917315g0010
MA_9181186g0010
MA_91885g0010
MA_9193288g0010
MA_9278416g0010
MA_93036g0020
MA_934g0020
MA_9465198g0010
MA_94703g0010
MA_9568558g0010
MA_9578301g0010
MA_958339g0010
MA_95898g0010
MA_96942g0010
MA_9811033g0010
MA_9851g0010
MA_9874157g0010
MA_98782g0010
MA_9905630g0010

## Sheet: 2. MA_10429177g0010
MA_10429177g0010
MA_10019946g0010
MA_10043209g0010
MA_10103335g0010
MA_101494g0010
MA_101776g0010
MA_10226858g0010
MA_102312g0010
MA_10260687g0010
MA_10305266g0010
MA_10350490g0010
MA_10353203g0010
MA_10373618g0010
MA_10383054g0010
MA_10425833g0010
MA_10425867g0020
MA_10425890g0010
MA_10426002g0020
MA_10426467g0010
MA_10426786g0020
MA_10426903g0020
MA_10427235g0010
MA_10427254g0010
MA_10427334g0010
MA_10427740g0010
MA_10427759g0010
MA_10427800g0010
MA_10427887g0010
MA_10429066g0010
MA_10429177g0010
MA_10429177g0020
MA_10429177g0030
MA_10429332g0010
MA_10429339g0020
MA_10429529g0010
MA_10429894g0010
MA_10429911g0010
MA_10430063g0010
MA_10430369g0010
MA_10430625g0010
MA_10430727g0010
MA_10430767g0010
MA_10430775g0010
MA_10430857g0010
MA_10430896g0020
MA_10431664g0010
MA_10431693g0010
MA_10432082g0010
MA_10432099g0010
MA_10432434g0020
MA_10432840g0010
MA_10433350g0010
MA_10433604g0010
MA_10433720g0010
MA_10434227g0010
MA_10434301g0010
MA_10434311g0020
MA_10434370g0010
MA_10434370g0040
MA_10434370g0050
MA_10434721g0010
MA_10434782g0010
MA_10434782g0020
MA_10435714g0010
MA_10435734g0010
MA_10435873g0020
MA_10435921g0010
MA_10435966g0030
MA_10436068g0010
MA_10436435g0010
MA_10436546g0010
MA_10436593g0010
MA_10436906g0010
MA_10436976g0010
MA_10437086g0010
MA_105019g0010
MA_105116g0010
MA_105489g0010
MA_106573g0010
MA_10663g0010
MA_106890g0010
MA_109119g0010
MA_109548g0010
MA_110382g0010
MA_11357g0010
MA_114817g0010
MA_115261g0010
MA_115550g0010
MA_116104g0010
MA_118589g0010
MA_118674g0010
MA_118833g0010
MA_119546g0010
MA_119766g0010
MA_122229g0010
MA_122910g0010
MA_123491g0010
MA_12352g0010
MA_123836g0020
MA_124184g0010
MA_12471g0010
MA_124768g0010
MA_124843g0010
MA_126387g0010
MA_12714g0010
MA_1307g0010
MA_130934g0010
MA_134184g0010
MA_13550g0010
MA_137453g0010
MA_13801g0010
MA_138177g0010
MA_138618g0010
MA_138894g0010
MA_138907g0010
MA_139026g0010
MA_139086g0010
MA_140161g0010
MA_140235g0010
MA_140410g0010
MA_14068g0010
MA_14272g0010
MA_1461g0010
MA_15104g0010
MA_161608g0010
MA_164208g0010
MA_170596g0010
MA_1747311g0010
MA_175258g0010
MA_175723g0010
MA_17826g0020
MA_179294g0010
MA_18076g0010
MA_182501g0010
MA_183130g0010
MA_183130g0020
MA_183426g0010
MA_184047g0010
MA_18619g0010
MA_187623g0010
MA_18829g0010
MA_19049g0010
MA_19223g0010
MA_194127g0010
MA_19696g0010
MA_19719g0010
MA_200613g0010
MA_202753g0010
MA_205016g0010
MA_20506g0010
MA_211228g0010
MA_21175g0010
MA_22012g0010
MA_22384g0010
MA_228579g0010
MA_246547g0010
MA_273360g0010
MA_28601g0010
MA_286708g0010
MA_2912g0010
MA_292950g0010
MA_296438g0010
MA_30401g0010
MA_30531g0010
MA_31261g0010
MA_313447g0010
MA_327945g0010
MA_332109g0010
MA_33941g0010
MA_362355g0010
MA_362678g0010
MA_3651g0010
MA_3653g0010
MA_376653g0010
MA_37772g0010
MA_3894144g0010
MA_39034g0010
MA_391931g0010
MA_40034g0010
MA_402393g0010
MA_410580g0010
MA_416425g0030
MA_421644g0010
MA_424619g0010
MA_424619g0020
MA_43595g0010
MA_4402g0010
MA_46842g0010
MA_475289g0010
MA_476106g0010
MA_4780g0010
MA_479276g0010
MA_496974g0010
MA_50146g0010
MA_502949g0010
MA_514764g0010
MA_524071g0010
MA_54070g0010
MA_56912g0020
MA_5796458g0010
MA_58476g0010
MA_602g0010
MA_6076895g0010
MA_6141g0010
MA_618246g0010
MA_61997g0010
MA_637485g0010
MA_637854g0010
MA_64618g0010
MA_66130g0010
MA_6668g0010
MA_667858g0010
MA_670271g0010
MA_68372g0010
MA_69643g0010
MA_7104g0010
MA_715866g0010
MA_71687g0010
MA_71720g0010
MA_726207g0010
MA_7347764g0010
MA_73675g0010
MA_74197g0010
MA_7472039g0010
MA_762051g0010
MA_76209g0010
MA_76465g0010
MA_76686g0010
MA_76916g0010
MA_7742378g0010
MA_77993g0010
MA_78501g0010
MA_7855g0010
MA_786318g0010
MA_803706g0010
MA_8061832g0010
MA_8073g0010
MA_81112g0010
MA_811505g0010
MA_8188526g0010
MA_8281887g0010
MA_84103g0010
MA_842965g0020
MA_84634g0010
MA_84751g0010
MA_8582582g0010
MA_86542g0020
MA_875075g0010
MA_87543g0010
MA_8772058g0010
MA_88585g0010
MA_89226g0010
MA_8979g0010
MA_903046g0010
MA_9033g0010
MA_905396g0010
MA_90792g0010
MA_9092187g0010
MA_9119100g0010
MA_9136g0010
MA_9153293g0010
MA_9168g0010
MA_917315g0010
MA_91885g0010
MA_9193288g0010
MA_923946g0010
MA_9278416g0010
MA_930117g0010
MA_933877g0010
MA_934g0020
MA_9407858g0010
MA_9485g0010
MA_9486g0010
MA_9578301g0010
MA_958339g0010
MA_95898g0010
MA_96942g0010
MA_9801168g0010
MA_9811033g0010
MA_9874157g0010
MA_98782g0010
MA_9905630g0010

## Sheet: 3. MA_183130g0010
MA_183130g0010
MA_10119918g0010
MA_101494g0010
MA_102312g0010
MA_10277941g0010
MA_10309424g0010
MA_10331224g0010
MA_10336859g0010
MA_10337928g0010
MA_103500g0020
MA_10350408g0010
MA_10353203g0010
MA_104137g0010
MA_10425935g0010
MA_10426405g0010
MA_10426467g0010
MA_10426467g0020
MA_10426473g0010
MA_10427251g0010
MA_10427759g0010
MA_10427895g0010
MA_10428272g0010
MA_10428427g0010
MA_10429177g0010
MA_10429284g0010
MA_10429805g0030
MA_10430063g0010
MA_10430369g0010
MA_10432099g0010
MA_10432144g0020
MA_10432434g0020
MA_10432561g0010
MA_10432843g0010
MA_10432945g0010
MA_10433017g0010
MA_10433546g0010
MA_10433706g0010
MA_10433897g0010
MA_10434109g0010
MA_10434227g0010
MA_10434370g0010
MA_10434370g0040
MA_10434370g0050
MA_10434721g0010
MA_10434917g0010
MA_10435100g0010
MA_10435104g0010
MA_10435714g0010
MA_10436435g0010
MA_10436585g0010
MA_10436593g0010
MA_10436646g0010
MA_10437232g0030
MA_104604g0010
MA_105489g0010
MA_109548g0010
MA_109845g0010
MA_118833g0010
MA_12084g0010
MA_121123g0010
MA_123269g0010
MA_123836g0040
MA_124843g0010
MA_125631g0010
MA_12714g0010
MA_130026g0010
MA_130934g0010
MA_134292g0010
MA_135369g0010
MA_137442g0010
MA_137453g0010
MA_137874g0010
MA_138177g0010
MA_139238g0010
MA_140161g0010
MA_140235g0010
MA_140410g0010
MA_15104g0010
MA_164208g0010
MA_16920g0010
MA_1747311g0010
MA_177103g0010
MA_178599g0010
MA_179056g0010
MA_179294g0010
MA_181618g0010
MA_182501g0010
MA_183130g0010
MA_184047g0010
MA_184894g0010
MA_19559g0010
MA_195659g0010
MA_19696g0010
MA_19719g0010
MA_201611g0010
MA_202753g0010
MA_20288g0010
MA_208203g0010
MA_2183835g0010
MA_238844g0010
MA_25374g0020
MA_27336g0010
MA_278191g0010
MA_28601g0010
MA_28601g0020
MA_31029g0010
MA_320643g0010
MA_327945g0010
MA_3390g0010
MA_33941g0010
MA_35771g0010
MA_362355g0010
MA_3651g0010
MA_3653g0010
MA_368651g0010
MA_391931g0010
MA_424619g0010
MA_424619g0020
MA_43595g0010
MA_4402g0010
MA_445633g0010
MA_458264g0010
MA_46842g0010
MA_470483g0010
MA_475289g0010
MA_475421g0010
MA_4780g0010
MA_5086g0010
MA_514764g0010
MA_532686g0010
MA_54872g0010
MA_57835g0010
MA_5796458g0010
MA_601781g0010
MA_608778g0010
MA_6141g0010
MA_6234g0010
MA_6354g0010
MA_6447g0010
MA_6668g0010
MA_67230g0010
MA_68105g0010
MA_69588g0010
MA_7104g0010
MA_715866g0010
MA_726207g0010
MA_7347764g0010
MA_73675g0010
MA_74060g0010
MA_7472039g0010
MA_76209g0010
MA_7789949g0010
MA_77993g0010
MA_79708g0010
MA_8061832g0010
MA_8194133g0010
MA_8419g0010
MA_842965g0020
MA_8842289g0010
MA_8918g0010
MA_896570g0010
MA_903046g0010
MA_9153293g0010
MA_9205710g0010
MA_9278416g0010
MA_939086g0010
MA_95828g0010
MA_95898g0010
MA_96942g0010
MA_9707283g0010
MA_9811033g0010
MA_9874157g0010
MA_98782g0010
MA_99177g0010

## Sheet: 4. MA_10429339g0020
MA_10429339g0020
MA_10205012g0010
MA_10208536g0010
MA_102379g0010
MA_10296009g0010
MA_10299264g0010
MA_10309424g0010
MA_10353203g0010
MA_10358593g0010
MA_10373618g0010
MA_10383054g0010
MA_10388060g0010
MA_10407g0010
MA_104140g0010
MA_10425819g0010
MA_10425833g0010
MA_10425890g0010
MA_10426113g0010
MA_10426191g0010
MA_10426467g0010
MA_10426903g0020
MA_10427017g0010
MA_10427170g0010
MA_10427170g0020
MA_10427213g0010
MA_10427254g0010
MA_10427740g0010
MA_10427759g0010
MA_10427800g0010
MA_10427817g0010
MA_10428221g0010
MA_10428332g0010
MA_10428416g0010
MA_10428479g0010
MA_10429103g0010
MA_10429177g0010
MA_10429177g0030
MA_10429339g0020
MA_10429529g0010
MA_10429543g0010
MA_10429894g0010
MA_10429911g0010
MA_10430096g0010
MA_10430504g0030
MA_10430614g0010
MA_10430767g0010
MA_10430857g0010
MA_10432052g0010
MA_10432082g0010
MA_10432094g0010
MA_10432189g0020
MA_10432277g0020
MA_10432840g0010
MA_10432947g0010
MA_10433350g0010
MA_10433397g0010
MA_10433448g0010
MA_10433463g0010
MA_10433720g0010
MA_10434227g0010
MA_10434311g0020
MA_10434721g0010
MA_10434721g0020
MA_10435555g0010
MA_10435688g0010
MA_10435734g0010
MA_10435873g0020
MA_10436149g0010
MA_10436395g0010
MA_10437086g0010
MA_10437110g0020
MA_105019g0010
MA_105116g0010
MA_108488g0010
MA_110382g0010
MA_110915g0010
MA_11262g0010
MA_11273g0010
MA_115986g0010
MA_117364g0010
MA_117442g0010
MA_11783g0010
MA_118589g0010
MA_119546g0010
MA_120902g0010
MA_121889g0010
MA_126188g0010
MA_126387g0010
MA_12714g0010
MA_127228g0010
MA_127981g0010
MA_1307g0010
MA_130934g0010
MA_131290g0010
MA_134184g0010
MA_13550g0010
MA_135835g0010
MA_137453g0010
MA_138761g0010
MA_138907g0010
MA_139238g0010
MA_13999g0010
MA_140161g0010
MA_140235g0010
MA_140410g0010
MA_140669g0010
MA_15073g0010
MA_15104g0010
MA_155488g0010
MA_16160g0010
MA_162063g0010
MA_164208g0010
MA_174429g0010
MA_175258g0010
MA_187623g0010
MA_18790g0010
MA_19115g0010
MA_197119g0010
MA_197340g0010
MA_197466g0010
MA_198319g0010
MA_203210g0020
MA_20506g0010
MA_2054728g0010
MA_20586g0010
MA_208203g0010
MA_211228g0010
MA_22384g0010
MA_24566g0010
MA_246547g0010
MA_255552g0010
MA_265798g0010
MA_273360g0010
MA_27704g0010
MA_282261g0010
MA_28336g0010
MA_286708g0010
MA_287417g0010
MA_2912g0010
MA_296438g0010
MA_313447g0010
MA_319g0010
MA_33941g0010
MA_35043g0010
MA_3651g0010
MA_36542g0010
MA_371151g0010
MA_376653g0010
MA_37772g0010
MA_3894144g0010
MA_38956g0010
MA_392284g0010
MA_41997g0010
MA_421644g0010
MA_422175g0010
MA_424619g0010
MA_43291g0010
MA_43595g0010
MA_43637g0010
MA_4402g0010
MA_456304g0010
MA_46842g0010
MA_46848g0010
MA_476106g0010
MA_479276g0010
MA_4908g0010
MA_492314g0010
MA_4969g0010
MA_50146g0010
MA_502949g0010
MA_5086g0010
MA_514764g0010
MA_5195g0010
MA_5451492g0010
MA_56128g0010
MA_56912g0020
MA_5796458g0010
MA_58476g0010
MA_5904g0010
MA_5963g0010
MA_605414g0010
MA_605776g0010
MA_60607g0010
MA_6076895g0010
MA_6141g0010
MA_618246g0010
MA_6256298g0010
MA_635039g0010
MA_637485g0010
MA_6668g0010
MA_67774g0010
MA_68516g0010
MA_68973g0010
MA_7104g0010
MA_71720g0010
MA_7230743g0010
MA_72565g0010
MA_72662g0010
MA_728187g0010
MA_736502g0010
MA_74197g0010
MA_762051g0010
MA_76209g0010
MA_7687529g0010
MA_76916g0010
MA_7742378g0010
MA_77993g0010
MA_79290g0010
MA_80306g0010
MA_8060850g0010
MA_8061832g0010
MA_81112g0010
MA_8219g0010
MA_8281887g0010
MA_8452538g0010
MA_87389g0010
MA_875075g0010
MA_87543g0010
MA_876771g0010
MA_8874g0010
MA_89226g0010
MA_8979g0010
MA_9026623g0010
MA_905396g0010
MA_9092187g0010
MA_9119100g0010
MA_9136g0010
MA_9153293g0010
MA_9154315g0010
MA_9181186g0010
MA_9184971g0010
MA_92964g0010
MA_93036g0020
MA_93349g0010
MA_9381437g0010
MA_9407858g0010
MA_94703g0010
MA_9578301g0010
MA_958339g0010
MA_9608589g0010
MA_96942g0010
MA_97920g0010
MA_9801168g0010
MA_9811033g0010
MA_9874157g0010
MA_98782g0010
MA_99538g0010
MA_9989648g0010

## Sheet: 5. Neighbourhoods
CesA neighbourhood	CesA neighbourhood TFs	VND	NST	CesA
MA_10019946g0010	MA_10425867g0020	MA_12969g0010	MA_103421g0030	MA_102060g0010
MA_100349g0010	MA_10426405g0010	MA_926271g0010	MA_10426132g0010	MA_10429177g0010
MA_10043209g0010	MA_10434782g0020	MA_15222g0020	MA_10427209g0020	MA_10429339g0020
MA_10103335g0010	MA_137453g0010	MA_7787614g0010	MA_10427781g0010	MA_10433465g0030
MA_10119918g0010	MA_139238g0010	MA_10425982g0010	MA_10429639g0010	MA_10434525g0010
MA_101494g0010	MA_161608g0010	MA_10429635g0010	MA_10429946g0010	MA_10435639g0020
MA_101776g0010	MA_30401g0010	MA_116716g0010	MA_10430135g0010	MA_10436687g0010
MA_10205012g0010	MA_402393g0010	MA_10425932g0020	MA_10430526g0010	MA_1160713g0010
MA_10208536g0010	MA_95898g0010	MA_10427081g0010	MA_10431698g0010	MA_140410g0010
MA_10226858g0010		MA_10429684g0010	MA_10431884g0010	MA_174181g0010
MA_102312g0010		MA_10432775g0010	MA_10431938g0010	MA_183130g0010
MA_102379g0010		MA_138527g0010	MA_10433019g0010	MA_4943g0010
MA_10260687g0010		MA_38411g0010	MA_10433421g0010	MA_595526g0010
MA_10277941g0010		MA_77112g0010	MA_10434700g0020	MA_60546g0010
MA_10296009g0010		MA_78501g0010	MA_10434759g0010	MA_745g0010
MA_10299264g0010		MA_61526g0010	MA_10435380g0010
MA_10305266g0010		MA_10428475g0010	MA_10435453g0010
MA_10309424g0010		MA_10430526g0010	MA_10435600g0010
MA_10331224g0010		MA_14076g0010	MA_10436090g0010
MA_10336859g0010		MA_247623g0010	MA_10436338g0020
MA_10337928g0010		MA_132768g0010	MA_10604g0010
MA_103500g0020		MA_9373163g0010	MA_109033g0010
MA_10350408g0010		MA_10435769g0010	MA_111971g0020
MA_10350490g0010		MA_10437060g0020	MA_11388g0010
MA_10353203g0010		MA_315124g0010	MA_133401g0010
MA_10358593g0010		MA_92489g0010	MA_137109g0010
MA_10373618g0010		MA_17958g0010	MA_13906g0010
MA_10383054g0010		MA_11260g0020	MA_162232g0010
MA_10388060g0010		MA_76217g0010	MA_166604g0010
MA_10407g0010		MA_118714g0010	MA_18493g0020
MA_104137g0010		MA_186639g0010	MA_18770g0010
MA_104140g0010		MA_193867g0010	MA_18939g0010
MA_10425819g0010		MA_496233g0010	MA_19263g0010
MA_10425833g0010		MA_16626g0010	MA_201315g0010
MA_10425867g0020		MA_52903g0010	MA_203992g0010
MA_10425890g0010		MA_140697g0010	MA_208475g0010
MA_10425935g0010		MA_131607g0010	MA_2276692g0010
MA_10426002g0020		MA_135427g0010	MA_24078g0010
MA_10426113g0010		MA_181744g0010	MA_242171g0010
MA_10426191g0010		MA_113024g0010	MA_28024g0010
MA_10426405g0010		MA_113320g0010	MA_30738g0010
MA_10426467g0010		MA_940351g0010	MA_336019g0010
MA_10426467g0020		MA_10591g0010	MA_35568g0010
MA_10426473g0010		MA_12352g0010	MA_39293g0020
MA_10426786g0020		MA_13906g0010	MA_413329g0010
MA_10426903g0020		MA_140700g0010	MA_4355g0010
MA_10426940g0010		MA_2791g0010	MA_441480g0010
MA_10427017g0010		MA_39293g0020	MA_49860g0010
MA_10427170g0010		MA_98464g0010	MA_531475g0010
MA_10427170g0020		MA_10433019g0010	MA_5400409g0010
MA_10427213g0010		MA_10433942g0010	MA_541g0010
MA_10427235g0010		MA_10427235g0010	MA_55307g0020
MA_10427251g0010		MA_376215g0010	MA_60592g0010
MA_10427254g0010		MA_10429369g0010	MA_64033g0010
MA_10427334g0010		MA_65035g0010	MA_6473661g0010
MA_10427606g0010		MA_103854g0010	MA_65035g0010
MA_10427740g0010		MA_24078g0010	MA_673025g0010
MA_10427759g0010		MA_72615g0010	MA_769g0010
MA_10427800g0010		MA_93185g0020	MA_78766g0010
MA_10427817g0010		MA_30683g0010	MA_807821g0010
MA_10427887g0010		MA_629271g0010	MA_8395g0010
MA_10427895g0010		MA_68132g0010	MA_83966g0010
MA_10428221g0010		MA_93945g0010	MA_85656g0010
MA_10428272g0010		MA_9821440g0010	MA_856g0010
MA_10428332g0010		MA_8326g0010	MA_858596g0010
MA_10428416g0010		MA_84103g0010	MA_8607972g0010
MA_10428427g0010		MA_5501467g0010	MA_86542g0020
MA_10428479g0010		MA_10432018g0020	MA_89208g0010
MA_10428721g0020		MA_6761g0010	MA_89747g0010
MA_10429066g0010		MA_84393g0010	MA_9013514g0010
MA_10429103g0010		MA_109238g0010	MA_92690g0010
MA_10429177g0010		MA_10226858g0010	MA_98924g0010
MA_10429177g0020		MA_38735g0020	MA_9967445g0010
MA_10429177g0030		MA_10425986g0010
MA_10429284g0010		MA_10431597g0010
MA_10429332g0010		MA_203992g0010
MA_10429339g0020		MA_366599g0010
MA_10429529g0010		MA_6380g0020
MA_10429543g0010		MA_9231294g0010
MA_10429805g0030		MA_99816g0010
MA_10429894g0010		MA_10433421g0010
MA_10429911g0010		MA_476377g0010
MA_10430063g0010		MA_8772866g0010
MA_10430096g0010		MA_55700g0010
MA_10430369g0010		MA_541g0010
MA_10430504g0030		MA_10431609g0020
MA_10430614g0010		MA_12361g0010
MA_10430625g0010		MA_884894g0010
MA_10430727g0010		MA_3262g0010
MA_10430767g0010		MA_72094g0010
MA_10430775g0010		MA_81780g0010
MA_10430782g0020		MA_2640g0010
MA_10430857g0010		MA_22510g0010
MA_10430896g0020		MA_10428396g0010
MA_10430909g0010		MA_495594g0010
MA_10431232g0010		MA_10052798g0010
MA_10431243g0010		MA_6777g0010
MA_10431664g0010		MA_72432g0010
MA_10431693g0010		MA_33964g0010
MA_10432052g0010		MA_10433783g0010
MA_10432082g0010		MA_10436235g0010
MA_10432094g0010		MA_10429309g0020
MA_10432099g0010		MA_10429309g0010
MA_10432144g0020		MA_77222g0010
MA_10432189g0020		MA_2948g0010
MA_10432277g0020		MA_77652g0010
MA_10432434g0020		MA_10344444g0010
MA_10432561g0010		MA_9924708g0010
MA_10432840g0010		MA_9412105g0010
MA_10432843g0010		MA_10433835g0010
MA_10432945g0010		MA_8610718g0010
MA_10432947g0010		MA_17053g0010
MA_10433017g0010		MA_5969488g0010
MA_10433122g0010		MA_10435863g0020
MA_10433350g0010		MA_205016g0010
MA_10433397g0010		MA_10434084g0010
MA_10433448g0010		MA_11960g0010
MA_10433463g0010		MA_10434351g0010
MA_10433546g0010		MA_1625746g0010
MA_10433604g0010		MA_10436831g0010
MA_10433706g0010		MA_108555g0010
MA_10433720g0010		MA_8395g0010
MA_10433897g0010		MA_1461g0010
MA_10434109g0010		MA_10426403g0010
MA_10434227g0010		MA_196011g0010
MA_10434301g0010		MA_10433090g0010
MA_10434311g0020		MA_174482g0010
MA_10434370g0010		MA_10429868g0010
MA_10434370g0040		MA_10431609g0010
MA_10434370g0050		MA_10433157g0010
MA_10434721g0010		MA_6558g0010
MA_10434721g0020		MA_99945g0010
MA_10434782g0010		MA_9039435g0010
MA_10434782g0020		MA_10427223g0010
MA_10434917g0010		MA_9561g0010
MA_10435100g0010		MA_78360g0010
MA_10435104g0010		MA_17845g0010
MA_10435555g0010		MA_922832g0010
MA_10435688g0010		MA_179774g0010
MA_10435714g0010		MA_8423026g0010
MA_10435734g0010		MA_637854g0010
MA_10435846g0010		MA_809372g0010
MA_10435873g0020		MA_201315g0010
MA_10435921g0010		MA_549241g0010
MA_10435966g0030		MA_75204g0010
MA_10436068g0010		MA_46530g0010
MA_10436080g0010		MA_10431698g0010
MA_10436149g0010		MA_138523g0010
MA_10436395g0010		MA_10433639g0010
MA_10436435g0010		MA_71193g0010
MA_10436546g0010		MA_8342156g0010
MA_10436585g0010		MA_81731g0010
MA_10436593g0010		MA_137887g0010
MA_10436646g0010		MA_13550g0010
MA_10436906g0010		MA_109033g0010
MA_10436976g0010		MA_10429568g0010
MA_10437086g0010		MA_11830g0010
MA_10437110g0020		MA_126501g0010
MA_10437232g0030		MA_34759g0010
MA_104604g0010		MA_203031g0010
MA_105019g0010		MA_258629g0010
MA_105116g0010		MA_28431g0010
MA_105489g0010		MA_7694890g0010
MA_106343g0010		MA_103336g0010
MA_106573g0010		MA_10433604g0010
MA_10663g0010		MA_140046g0010
MA_106890g0010		MA_524071g0010
MA_108488g0010		MA_248854g0010
MA_109119g0010		MA_10289567g0010
MA_109548g0010		MA_10429613g0010
MA_109845g0010		MA_207283g0010
MA_110382g0010		MA_98513g0010
MA_110915g0010		MA_484764g0010
MA_11262g0010		MA_952732g0010
MA_11273g0010		MA_8591669g0010
MA_11357g0010		MA_10432745g0010
MA_114817g0010		MA_101776g0010
MA_115261g0010		MA_10426536g0010
MA_115550g0010		MA_10431938g0010
MA_115986g0010		MA_121693g0010
MA_116104g0010		MA_50550g0010
MA_117364g0010		MA_669479g0010
MA_117442g0010		MA_9997874g0010
MA_11783g0010		MA_9930g0010
MA_118589g0010		MA_74910g0010
MA_118674g0010		MA_10436740g0010
MA_118833g0010		MA_10294386g0010
MA_119546g0010		MA_10430692g0010
MA_119766g0010		MA_531475g0010
MA_12084g0010		MA_10430050g0010
MA_120902g0010		MA_851g0010
MA_121123g0010		MA_102800g0010
MA_121889g0010		MA_10436294g0010
MA_122229g0010		MA_107576g0010
MA_122910g0010		MA_72126g0010
MA_123269g0010		MA_517867g0010
MA_123491g0010		MA_9922406g0010
MA_12352g0010		MA_10200708g0010
MA_123836g0020		MA_10260687g0010
MA_123836g0040		MA_103364g0010
MA_124184g0010		MA_10346664g0020
MA_12471g0010		MA_10412431g0010
MA_124768g0010		MA_10430135g0010
MA_124843g0010		MA_10432939g0010
MA_125631g0010		MA_10436338g0020
MA_126188g0010		MA_10667g0010
MA_126387g0010		MA_162232g0010
MA_12714g0010		MA_1780171g0010
MA_127228g0010		MA_2276692g0010
MA_127981g0010		MA_2323484g0010
MA_130026g0010		MA_309477g0010
MA_1307g0010		MA_4027549g0010
MA_130934g0010		MA_46102g0010
MA_131290g0010		MA_467153g0010
MA_134184g0010		MA_47189g0010
MA_134292g0010		MA_473040g0010
MA_135369g0010		MA_48649g0010
MA_13550g0010		MA_4911g0010
MA_135835g0010		MA_5400409g0010
MA_137442g0010		MA_55351g0010
MA_137453g0010		MA_6246126g0010
MA_137874g0010		MA_629925g0010
MA_13801g0010		MA_667767g0010
MA_138177g0010		MA_70745g0010
MA_138618g0010		MA_70960g0010
MA_138761g0010		MA_7616952g0010
MA_138894g0010		MA_76741g0010
MA_138907g0010		MA_807821g0010
MA_139026g0010		MA_8425000g0010
MA_139086g0010		MA_8515319g0010
MA_139238g0010		MA_85656g0010
MA_13999g0010		MA_86542g0020
MA_140161g0010		MA_92722g0020
MA_140235g0010		MA_9278711g0010
MA_140410g0010		MA_95558g0010
MA_140669g0010		MA_9572011g0010
MA_14068g0010		MA_97679g0010
MA_14272g0010		MA_9822402g0010
MA_1461g0010
MA_15073g0010
MA_15104g0010
MA_155488g0010
MA_161608g0010
MA_16160g0010
MA_162063g0010
MA_164208g0010
MA_16920g0010
MA_170596g0010
MA_174429g0010
MA_1747311g0010
MA_175258g0010
MA_175723g0010
MA_177103g0010
MA_17826g0020
MA_178599g0010
MA_179056g0010
MA_179294g0010
MA_180303g0010
MA_18076g0010
MA_181618g0010
MA_182501g0010
MA_183130g0010
MA_183130g0020
MA_183426g0010
MA_184047g0010
MA_184894g0010
MA_185736g0010
MA_18619g0010
MA_187623g0010
MA_18790g0010
MA_18829g0010
MA_19049g0010
MA_19115g0010
MA_19223g0010
MA_194127g0010
MA_19559g0010
MA_195659g0010
MA_19696g0010
MA_197119g0010
MA_19719g0010
MA_197340g0010
MA_197466g0010
MA_198319g0010
MA_200613g0010
MA_201611g0010
MA_202753g0010
MA_20288g0010
MA_203210g0020
MA_205016g0010
MA_20506g0010
MA_2054728g0010
MA_20586g0010
MA_208203g0010
MA_211228g0010
MA_21175g0010
MA_21627g0010
MA_2183835g0010
MA_22012g0010
MA_22384g0010
MA_228272g0010
MA_228579g0010
MA_229590g0010
MA_238844g0010
MA_24566g0010
MA_245850g0010
MA_246547g0010
MA_25374g0020
MA_255552g0010
MA_255g0010
MA_265798g0010
MA_273360g0010
MA_27336g0010
MA_27704g0010
MA_278191g0010
MA_282261g0010
MA_28336g0010
MA_28601g0010
MA_28601g0020
MA_286708g0010
MA_287417g0010
MA_2912g0010
MA_292950g0010
MA_296438g0010
MA_30401g0010
MA_30531g0010
MA_31029g0010
MA_31261g0010
MA_313447g0010
MA_319g0010
MA_320643g0010
MA_327945g0010
MA_332109g0010
MA_3390g0010
MA_33941g0010
MA_35043g0010
MA_35771g0010
MA_362355g0010
MA_362678g0010
MA_3651g0010
MA_3653g0010
MA_36542g0010
MA_368651g0010
MA_371151g0010
MA_376653g0010
MA_37772g0010
MA_3894144g0010
MA_38956g0010
MA_39034g0010
MA_391931g0010
MA_392284g0010
MA_40034g0010
MA_402393g0010
MA_410580g0010
MA_416425g0030
MA_41997g0010
MA_421644g0010
MA_422175g0010
MA_42440g0010
MA_424619g0010
MA_424619g0020
MA_43291g0010
MA_43595g0010
MA_43637g0010
MA_4402g0010
MA_445633g0010
MA_451633g0010
MA_456304g0010
MA_458264g0010
MA_467640g0010
MA_46842g0010
MA_46848g0010
MA_470483g0010
MA_475289g0010
MA_475421g0010
MA_476106g0010
MA_4780g0010
MA_479276g0010
MA_4908g0010
MA_492314g0010
MA_496974g0010
MA_4969g0010
MA_50146g0010
MA_502949g0010
MA_5086g0010
MA_514764g0010
MA_5195g0010
MA_524071g0010
MA_532686g0010
MA_54070g0010
MA_5451492g0010
MA_54872g0010
MA_56128g0010
MA_56912g0020
MA_576621g0010
MA_57835g0010
MA_5796458g0010
MA_58476g0010
MA_5904g0010
MA_5963g0010
MA_601781g0010
MA_602g0010
MA_605414g0010
MA_605776g0010
MA_60607g0010
MA_6076895g0010
MA_608778g0010
MA_6141g0010
MA_618246g0010
MA_61997g0010
MA_6234g0010
MA_6256298g0010
MA_6268g0020
MA_635039g0010
MA_6354g0010
MA_637485g0010
MA_637854g0010
MA_6447g0010
MA_64618g0010
MA_66130g0010
MA_6668g0010
MA_667858g0010
MA_670271g0010
MA_67230g0010
MA_67774g0010
MA_68105g0010
MA_68372g0010
MA_68516g0010
MA_68973g0010
MA_69588g0010
MA_69643g0010
MA_7104g0010
MA_715866g0010
MA_71687g0010
MA_71720g0010
MA_7230743g0010
MA_72565g0010
MA_726207g0010
MA_72662g0010
MA_728187g0010
MA_7347764g0010
MA_736502g0010
MA_73675g0010
MA_74060g0010
MA_74197g0010
MA_7472039g0010
MA_762051g0010
MA_76209g0010
MA_76465g0010
MA_76686g0010
MA_7687529g0010
MA_76916g0010
MA_7742378g0010
MA_7789949g0010
MA_77993g0010
MA_78501g0010
MA_7855g0010
MA_786318g0010
MA_7927824g0010
MA_79290g0010
MA_79708g0010
MA_80306g0010
MA_803706g0010
MA_8060850g0010
MA_8061832g0010
MA_8073g0010
MA_81112g0010
MA_811505g0010
MA_8188526g0010
MA_8194133g0010
MA_8219g0010
MA_8281887g0010
MA_84103g0010
MA_8419g0010
MA_842965g0020
MA_8452538g0010
MA_84634g0010
MA_84751g0010
MA_8582582g0010
MA_86542g0020
MA_87389g0010
MA_875075g0010
MA_87543g0010
MA_876771g0010
MA_8772058g0010
MA_8842289g0010
MA_88585g0010
MA_8874g0010
MA_8918g0010
MA_89226g0010
MA_8925g0010
MA_896570g0010
MA_8979g0010
MA_9026623g0010
MA_903046g0010
MA_9033g0010
MA_905396g0010
MA_90792g0010
MA_9092187g0010
MA_9119100g0010
MA_9136g0010
MA_9153293g0010
MA_9154315g0010
MA_9168g0010
MA_917315g0010
MA_9181186g0010
MA_9184971g0010
MA_91885g0010
MA_9193288g0010
MA_9205710g0010
MA_923946g0010
MA_9278416g0010
MA_92964g0010
MA_930117g0010
MA_93036g0020
MA_93349g0010
MA_933877g0010
MA_934g0020
MA_9381437g0010
MA_939086g0010
MA_9407858g0010
MA_9465198g0010
MA_94703g0010
MA_9485g0010
MA_9486g0010
MA_9568558g0010
MA_9578301g0010
MA_95828g0010
MA_958339g0010
MA_95898g0010
MA_9608589g0010
MA_96942g0010
MA_9707283g0010
MA_97920g0010
MA_9801168g0010
MA_9811033g0010
MA_9851g0010
MA_9874157g0010
MA_98782g0010
MA_9905630g0010
MA_99177g0010
MA_99538g0010
MA_9989648g0010
